# Supplementary material for: Selective PROTAC-mediated degradation of SMARCA2 is efficacious in SMARCA4 mutant cancers
Source: Nat Commun. 2022 Nov 10;13:6814. doi: 10.1038/s41467-022-34562-5 (PMC9649729; doi:10.1038/s41467-022-34562-5)
Supplement: Supplementary file 4 — Supplementary Data 1 [file 41467_2022_34562_MOESM4_ESM.xlsx]

## Sheet: Sheet1
Protein	Protein Description	Gene Name	Protein_Site	ProteinGroup	Protein_Site_Update	Condition Comparison	Kgg_log2FC	Kgg_SE	Kgg_DF	Kgg_pvalue	Kgg_adj.pvalue	Kgg_issue	Kgg_log10p	Kgg_abslog2FC	Kgg_log10adjp	Protein_log2FC	Kgg_norm_to_Protein_log2FC			Note: Differential abundance analyses between conditions were performed in MSstats based on a linear mixed-effects model per protein, and resulting two-sided p-values adjusted for multiple hypothesis testing by using the Benjamini-Hochberg procedure
1433B_HUMAN|P31946	14-3-3 protein beta/alpha	YWHAB	1433B_HUMAN|P31946_K13	NA	1433B_HUMAN|P31946_K13	DMSO_30min_vs_A947_30min	0.180348	0.113269	13.1537	0.135075	0.395373	NA	0.869424	0.180348	0.402994	0.0816823	0.0986657
1433B_HUMAN|P31946	14-3-3 protein beta/alpha	YWHAB	1433B_HUMAN|P31946_K51	NA	1433B_HUMAN|P31946_K51	DMSO_30min_vs_A947_30min	0.229479	0.149671	13.1537	0.148915	0.413742	NA	0.82706	0.229479	0.38327	0.0816823	0.147796
1433B_HUMAN|P31946	14-3-3 protein beta/alpha	YWHAB	1433B_HUMAN|P31946_K214	NA	1433B_HUMAN|P31946_K214	DMSO_30min_vs_A947_30min	0.398988	0.114644	13.1537	0.00400028	0.072986	NA	2.39791	0.398988	1.13676	0.0816823	0.317306
1433B_HUMAN|P31946	14-3-3 protein beta/alpha	YWHAB	1433B_HUMAN|P31946_K160	NA	1433B_HUMAN|P31946_K160	DMSO_5min_vs_A947_5min	-0.0691842	0.156251	13.1537	0.665122	0.696112	NA	0.177099	0.0691842	0.157321	-0.0837398	0.0145557
1433B_HUMAN|P31946	14-3-3 protein beta/alpha	YWHAB	1433B_HUMAN|P31946_K13	NA	1433B_HUMAN|P31946_K13	DMSO_5min_vs_A947_5min	0.503883	0.113269	13.1537	0.000638296	0.00128151	NA	3.19498	0.503883	2.89228	-0.0837398	0.587623
1433B_HUMAN|P31946	14-3-3 protein beta/alpha	YWHAB	1433B_HUMAN|P31946_K70	NA	1433B_HUMAN|P31946_K70	DMSO_30min_vs_A947_30min	-0.177953	0.141875	13.1537	0.231567	0.511417	NA	0.635323	0.177953	0.291225	0.0816823	-0.259635
1433B_HUMAN|P31946	14-3-3 protein beta/alpha	YWHAB	1433B_HUMAN|P31946_K70	NA	1433B_HUMAN|P31946_K70	DMSO_5min_vs_A947_5min	0.324424	0.141875	13.1537	0.0394081	0.0531378	NA	1.40441	0.324424	1.2746	-0.0837398	0.408164
1433B_HUMAN|P31946	14-3-3 protein beta/alpha	YWHAB	1433B_HUMAN|P31946_K214	NA	1433B_HUMAN|P31946_K214	DMSO_5min_vs_A947_5min	0.423814	0.114644	13.1537	0.00263706	0.00458564	NA	2.57888	0.423814	2.3386	-0.0837398	0.507554
1433B_HUMAN|P31946	14-3-3 protein beta/alpha	YWHAB	1433B_HUMAN|P31946_K51	NA	1433B_HUMAN|P31946_K51	DMSO_5min_vs_A947_5min	0.493369	0.149671	13.1537	0.0057069	0.0092316	NA	2.2436	0.493369	2.03472	-0.0837398	0.577109
1433B_HUMAN|P31946	14-3-3 protein beta/alpha	YWHAB	1433B_HUMAN|P31946_K160	NA	1433B_HUMAN|P31946_K160	DMSO_30min_vs_A947_30min	-0.0206193	0.156251	13.1537	0.897011	0.960736	NA	0.0472023	0.0206193	0.0173961	0.0816823	-0.102302
1433E_HUMAN|P62258	14-3-3 protein epsilon	YWHAE	1433E_HUMAN|P62258_K29	NA	1433E_HUMAN|P62258_K29	DMSO_30min_vs_A947_30min	-0.375988	0.151146	13.1537	0.0270326	0.180968	NA	1.56811	0.375988	0.742399	-0.177824	-0.198164
1433E_HUMAN|P62258	14-3-3 protein epsilon	YWHAE	1433E_HUMAN|P62258_K118	NA	1433E_HUMAN|P62258_K118	DMSO_30min_vs_A947_30min	0.233225	0.122042	13.1537	0.0780407	0.303996	NA	1.10768	0.233225	0.517132	-0.177824	0.411049
1433E_HUMAN|P62258	14-3-3 protein epsilon	YWHAE	1433E_HUMAN|P62258_K69	NA	1433E_HUMAN|P62258_K69	DMSO_5min_vs_A947_5min	0.0677032	0.170411	13.1537	0.697522	0.725646	NA	0.156442	0.0677032	0.139275	0.0486447	0.0190585
1433E_HUMAN|P62258	14-3-3 protein epsilon	YWHAE	1433E_HUMAN|P62258_K29	NA	1433E_HUMAN|P62258_K29	DMSO_5min_vs_A947_5min	0.28051	0.151146	13.1537	0.0860092	0.108016	NA	1.06546	0.28051	0.966512	0.0486447	0.231866
1433E_HUMAN|P62258	14-3-3 protein epsilon	YWHAE	1433E_HUMAN|P62258_K153	NA	1433E_HUMAN|P62258_K153	DMSO_5min_vs_A947_5min	0.542623	0.11534	13.1537	0.000399109	0.000851063	NA	3.39891	0.542623	3.07004	0.0486447	0.493978
1433E_HUMAN|P62258	14-3-3 protein epsilon	YWHAE	1433E_HUMAN|P62258_K153	NA	1433E_HUMAN|P62258_K153	DMSO_30min_vs_A947_30min	-0.0482496	0.11534	13.1537	0.682458	0.850034	NA	0.165924	0.0482496	0.0705636	-0.177824	0.129574
1433E_HUMAN|P62258	14-3-3 protein epsilon	YWHAE	1433E_HUMAN|P62258_K69	NA	1433E_HUMAN|P62258_K69	DMSO_30min_vs_A947_30min	-0.269787	0.170411	13.1537	0.137124	0.397362	NA	0.862886	0.269787	0.400814	-0.177824	-0.0919626
1433E_HUMAN|P62258	14-3-3 protein epsilon	YWHAE	1433E_HUMAN|P62258_K118	NA	1433E_HUMAN|P62258_K118	DMSO_5min_vs_A947_5min	0.772601	0.122042	13.1537	2.48e-05	7.52e-05	NA	4.60607	0.772601	4.12407	0.0486447	0.723956
1433E_HUMAN|P62258	14-3-3 protein epsilon	YWHAE	1433E_HUMAN|P62258_K73	NA	1433E_HUMAN|P62258_K73	DMSO_30min_vs_A947_30min	0.00504508	0.0989732	13.1537	0.960112	0.983634	NA	0.0176781	0.00504508	0.00716668	-0.177824	0.182869
1433E_HUMAN|P62258	14-3-3 protein epsilon	YWHAE	1433E_HUMAN|P62258_K215	NA	1433E_HUMAN|P62258_K215	DMSO_5min_vs_A947_5min	0.211201	0.168985	13.1537	0.233144	0.267357	NA	0.632375	0.211201	0.572908	0.0486447	0.162557
1433E_HUMAN|P62258	14-3-3 protein epsilon	YWHAE	1433E_HUMAN|P62258_K73	NA	1433E_HUMAN|P62258_K73	DMSO_5min_vs_A947_5min	0.140006	0.0989732	13.1537	0.180425	0.21169	NA	0.743704	0.140006	0.674299	0.0486447	0.091361
1433E_HUMAN|P62258	14-3-3 protein epsilon	YWHAE	1433E_HUMAN|P62258_K215	NA	1433E_HUMAN|P62258_K215	DMSO_30min_vs_A947_30min	0.306861	0.168985	13.1537	0.0922384	0.32683	NA	1.03509	0.306861	0.485678	-0.177824	0.484685
1433F_HUMAN|Q04917	14-3-3 protein eta	YWHAH	1433F_HUMAN|Q04917_K77	NA	1433F_HUMAN|Q04917_K77	DMSO_5min_vs_A947_5min	0.178708	0.0675942	13.1537	0.0200848	0.0287041	NA	1.69713	0.178708	1.54206	0.0476806	0.131028
1433F_HUMAN|Q04917	14-3-3 protein eta	YWHAH	1433F_HUMAN|Q04917_K77	NA	1433F_HUMAN|Q04917_K77	DMSO_30min_vs_A947_30min	-0.116514	0.0675942	13.1537	0.108165	0.354818	NA	0.965914	0.116514	0.449994	-0.223433	0.106919
1433G_HUMAN|P61981	14-3-3 protein gamma	YWHAG	1433G_HUMAN|P61981_K125	NA	1433G_HUMAN|P61981_K125	DMSO_5min_vs_A947_5min	0.744647	0.0924166	13.1537	1.91e-06	8.39e-06	NA	5.71845	0.744647	5.07606	-0.113216	0.857862
1433G_HUMAN|P61981	14-3-3 protein gamma	YWHAG	1433G_HUMAN|P61981_K125	NA	1433G_HUMAN|P61981_K125	DMSO_30min_vs_A947_30min	-0.0308788	0.0924166	13.1537	0.743551	0.883812	NA	0.128689	0.0308788	0.0536401	0.0268287	-0.0577075
1433T_HUMAN|P27348	14-3-3 protein theta	YWHAQ	1433T_HUMAN|P27348_K115	NA	1433T_HUMAN|P27348_K115	DMSO_30min_vs_A947_30min	-0.118867	0.116785	13.1537	0.327115	0.600692	NA	0.4853	0.118867	0.221348	-0.0624977	-0.0563696
1433T_HUMAN|P27348	14-3-3 protein theta	YWHAQ	1433T_HUMAN|P27348_K120	NA	1433T_HUMAN|P27348_K120	DMSO_5min_vs_A947_5min	0.632298	0.0926205	13.1537	1.14e-05	3.8e-05	NA	4.94293	0.632298	4.41995	0.087329	0.544969
1433T_HUMAN|P27348	14-3-3 protein theta	YWHAQ	1433T_HUMAN|P27348_K115	NA	1433T_HUMAN|P27348_K115	DMSO_5min_vs_A947_5min	0.517726	0.116785	13.1537	0.000656717	0.00131292	NA	3.18262	0.517726	2.88176	0.087329	0.430397
1433T_HUMAN|P27348	14-3-3 protein theta	YWHAQ	1433T_HUMAN|P27348_K120	NA	1433T_HUMAN|P27348_K120	DMSO_30min_vs_A947_30min	0.0332045	0.0926205	13.1537	0.725657	0.875403	NA	0.139269	0.0332045	0.0577918	-0.0624977	0.0957021
1433Z_HUMAN|P63104	14-3-3 protein zeta/delta	YWHAZ	1433Z_HUMAN|P63104_K139	NA	1433Z_HUMAN|P63104_K139	DMSO_30min_vs_A947_30min	-0.660001	0.112665	13.1537	5.35e-05	0.00696647	NA	4.27161	0.660001	2.15699	-0.0932048	-0.566796
1433Z_HUMAN|P63104	14-3-3 protein zeta/delta	YWHAZ	1433Z_HUMAN|P63104_K139	NA	1433Z_HUMAN|P63104_K139	DMSO_5min_vs_A947_5min	0.288712	0.112665	13.1537	0.0234488	0.0330743	NA	1.62988	0.288712	1.48051	-0.0471931	0.335905
1433Z_HUMAN|P63104	14-3-3 protein zeta/delta	YWHAZ	1433Z_HUMAN|P63104_K158	NA	1433Z_HUMAN|P63104_K158	DMSO_30min_vs_A947_30min	-0.00598438	0.164491	13.1537	0.971525	0.987329	NA	0.0125462	0.00598438	0.00553833	-0.0932048	0.0872205
1433Z_HUMAN|P63104	14-3-3 protein zeta/delta	YWHAZ	1433Z_HUMAN|P63104_K157	NA	1433Z_HUMAN|P63104_K157	DMSO_5min_vs_A947_5min	0.620033	0.116302	13.1537	0.000130987	0.000316847	NA	3.88277	0.620033	3.49915	-0.0471931	0.667226
1433Z_HUMAN|P63104	14-3-3 protein zeta/delta	YWHAZ	1433Z_HUMAN|P63104_K74	NA	1433Z_HUMAN|P63104_K74	DMSO_5min_vs_A947_5min	0.0682436	0.0832373	13.1537	0.426899	0.466211	NA	0.369675	0.0682436	0.331417	-0.0471931	0.115437
1433Z_HUMAN|P63104	14-3-3 protein zeta/delta	YWHAZ	1433Z_HUMAN|P63104_K212	NA	1433Z_HUMAN|P63104_K212	DMSO_30min_vs_A947_30min	0.340935	0.0927131	13.1537	0.00273747	0.0608885	NA	2.56265	0.340935	1.21547	-0.0932048	0.43414
1433Z_HUMAN|P63104	14-3-3 protein zeta/delta	YWHAZ	1433Z_HUMAN|P63104_K74	NA	1433Z_HUMAN|P63104_K74	DMSO_30min_vs_A947_30min	0.0889409	0.0832373	13.1537	0.304503	0.579543	NA	0.516408	0.0889409	0.236915	-0.0932048	0.182146
1433Z_HUMAN|P63104	14-3-3 protein zeta/delta	YWHAZ	1433Z_HUMAN|P63104_K212	NA	1433Z_HUMAN|P63104_K212	DMSO_5min_vs_A947_5min	0.328078	0.0927131	13.1537	0.00357427	0.0060358	NA	2.44681	0.328078	2.21927	-0.0471931	0.375271
1433Z_HUMAN|P63104	14-3-3 protein zeta/delta	YWHAZ	1433Z_HUMAN|P63104_K157	NA	1433Z_HUMAN|P63104_K157	DMSO_30min_vs_A947_30min	-0.123952	0.116302	13.1537	0.305697	0.580118	NA	0.514709	0.123952	0.236484	-0.0932048	-0.0307474
1433Z_HUMAN|P63104	14-3-3 protein zeta/delta	YWHAZ	1433Z_HUMAN|P63104_K120	NA	1433Z_HUMAN|P63104_K120	DMSO_30min_vs_A947_30min	0.110165	0.111813	13.1537	0.342272	0.614501	NA	0.465629	0.110165	0.211477	-0.0932048	0.20337
1433Z_HUMAN|P63104	14-3-3 protein zeta/delta	YWHAZ	1433Z_HUMAN|P63104_K158	NA	1433Z_HUMAN|P63104_K158	DMSO_5min_vs_A947_5min	-0.431147	0.164491	13.1537	0.0209755	0.0299173	NA	1.67829	0.431147	1.52408	-0.0471931	-0.383954
1433Z_HUMAN|P63104	14-3-3 protein zeta/delta	YWHAZ	1433Z_HUMAN|P63104_K68	NA	1433Z_HUMAN|P63104_K68	DMSO_5min_vs_A947_5min	0.492854	0.110058	13.1537	0.000604337	0.00122018	NA	3.21872	0.492854	2.91358	-0.0471931	0.540047
1433Z_HUMAN|P63104	14-3-3 protein zeta/delta	YWHAZ	1433Z_HUMAN|P63104_K68	NA	1433Z_HUMAN|P63104_K68	DMSO_30min_vs_A947_30min	-0.250362	0.110058	13.1537	0.0402867	0.223646	NA	1.39484	0.250362	0.650439	-0.0932048	-0.157158
1433Z_HUMAN|P63104	14-3-3 protein zeta/delta	YWHAZ	1433Z_HUMAN|P63104_K120	NA	1433Z_HUMAN|P63104_K120	DMSO_5min_vs_A947_5min	0.663607	0.111813	13.1537	4.71e-05	0.000129523	NA	4.32697	0.663607	3.88765	-0.0471931	0.7108
1A02_HUMAN|P01892	HLA class I histocompatibility antigen, A-2 alpha chain	HLA-A	1A02_HUMAN|P01892_K364	NA	1A02_HUMAN|P01892_K364	DMSO_5min_vs_A947_5min	1.04974	0.124406	13.1537	1.14e-06	5.43e-06	NA	5.94208	1.04974	5.26506	-0.174323	1.22407
1A02_HUMAN|P01892	HLA class I histocompatibility antigen, A-2 alpha chain	HLA-A	1A02_HUMAN|P01892_K364	NA	1A02_HUMAN|P01892_K364	DMSO_30min_vs_A947_30min	-0.434791	0.124406	13.1537	0.00388856	0.071557	NA	2.41021	0.434791	1.14535	-0.366628	-0.0681631
2A5D_HUMAN|Q14738	Serine/threonine-protein phosphatase 2A 56 kDa regulatory subunit delta isoform	PPP2R5D	2A5D_HUMAN|Q14738_K82	NA	2A5D_HUMAN|Q14738_K82	DMSO_30min_vs_A947_30min	-0.173649	0.107371	13.1537	0.129536	0.387339	NA	0.88761	0.173649	0.411909	0.0494123	-0.223061
2A5D_HUMAN|Q14738	Serine/threonine-protein phosphatase 2A 56 kDa regulatory subunit delta isoform	PPP2R5D	2A5D_HUMAN|Q14738_K82	NA	2A5D_HUMAN|Q14738_K82	DMSO_5min_vs_A947_5min	-0.421188	0.107371	13.1537	0.00171253	0.00308374	NA	2.76636	0.421188	2.51092	-0.0527344	-0.368454
2A5D_HUMAN|Q14738	Serine/threonine-protein phosphatase 2A 56 kDa regulatory subunit delta isoform	PPP2R5D	2A5D_HUMAN|Q14738_K233	NA	2A5D_HUMAN|Q14738_K233	DMSO_5min_vs_A947_5min	-0.0394226	0.0916048	13.1537	0.673905	0.703403	NA	0.171402	0.0394226	0.152796	-0.0527344	0.0133118
2A5D_HUMAN|Q14738	Serine/threonine-protein phosphatase 2A 56 kDa regulatory subunit delta isoform	PPP2R5D	2A5D_HUMAN|Q14738_K233	NA	2A5D_HUMAN|Q14738_K233	DMSO_30min_vs_A947_30min	-0.027058	0.0916048	13.1537	0.772317	0.897667	NA	0.112205	0.027058	0.0468847	0.0494123	-0.0764703
2A5G_HUMAN|Q13362-2	Serine/threonine-protein phosphatase 2A 56 kDa regulatory subunit gamma isoform (isoform 2)	PPP2R5C	2A5G_HUMAN|Q13362-2_K446	NA	2A5G_HUMAN|Q13362-2_K446	DMSO_5min_vs_A947_5min	-0.137944	0.102932	13.1537	0.202887	0.235584	NA	0.692747	0.137944	0.627855	#N/A	#N/A
2A5G_HUMAN|Q13362-2	Serine/threonine-protein phosphatase 2A 56 kDa regulatory subunit gamma isoform (isoform 2)	PPP2R5C	2A5G_HUMAN|Q13362-2_K446	NA	2A5G_HUMAN|Q13362-2_K446	DMSO_30min_vs_A947_30min	-0.0876019	0.102932	13.1537	0.409958	0.666345	NA	0.38726	0.0876019	0.176301	#N/A	#N/A
2AAA_HUMAN|P30153	Serine/threonine-protein phosphatase 2A 65 kDa regulatory subunit A alpha isoform	PPP2R1A	2AAA_HUMAN|P30153_K202	NA	2AAA_HUMAN|P30153_K202	DMSO_5min_vs_A947_5min	0.298028	0.0854852	13.1537	0.00395367	0.00661215	NA	2.403	0.298028	2.17966	-0.154006	0.452034
2AAA_HUMAN|P30153	Serine/threonine-protein phosphatase 2A 65 kDa regulatory subunit A alpha isoform	PPP2R1A	2AAA_HUMAN|P30153_K280	NA	2AAA_HUMAN|P30153_K280	DMSO_30min_vs_A947_30min	-0.327925	0.111478	13.1537	0.0113338	0.117368	NA	1.94563	0.327925	0.930451	-0.00989234	-0.318032
2AAA_HUMAN|P30153	Serine/threonine-protein phosphatase 2A 65 kDa regulatory subunit A alpha isoform	PPP2R1A	2AAA_HUMAN|P30153_K202	NA	2AAA_HUMAN|P30153_K202	DMSO_30min_vs_A947_30min	-0.0412218	0.0854852	13.1537	0.637582	0.824157	NA	0.195464	0.0412218	0.0839902	-0.00989234	-0.0313294
2AAA_HUMAN|P30153	Serine/threonine-protein phosphatase 2A 65 kDa regulatory subunit A alpha isoform	PPP2R1A	2AAA_HUMAN|P30153_K194	NA	2AAA_HUMAN|P30153_K194	DMSO_5min_vs_A947_5min	0.398938	0.100635	13.1537	0.00158284	0.00287461	NA	2.80056	0.398938	2.54142	-0.154006	0.552944
2AAA_HUMAN|P30153	Serine/threonine-protein phosphatase 2A 65 kDa regulatory subunit A alpha isoform	PPP2R1A	2AAA_HUMAN|P30153_K280	NA	2AAA_HUMAN|P30153_K280	DMSO_5min_vs_A947_5min	-0.837666	0.111478	13.1537	4.11e-06	1.6e-05	NA	5.38626	0.837666	4.79499	-0.154006	-0.68366
2AAA_HUMAN|P30153	Serine/threonine-protein phosphatase 2A 65 kDa regulatory subunit A alpha isoform	PPP2R1A	2AAA_HUMAN|P30153_K272	NA	2AAA_HUMAN|P30153_K272	DMSO_30min_vs_A947_30min	-0.123153	0.0935536	13.1537	0.21052	0.491671	NA	0.676707	0.123153	0.308325	-0.00989234	-0.113261
2AAA_HUMAN|P30153	Serine/threonine-protein phosphatase 2A 65 kDa regulatory subunit A alpha isoform	PPP2R1A	2AAA_HUMAN|P30153_K272	NA	2AAA_HUMAN|P30153_K272	DMSO_5min_vs_A947_5min	0.260829	0.0935536	13.1537	0.0152365	0.0223381	NA	1.81711	0.260829	1.65095	-0.154006	0.414834
2AAA_HUMAN|P30153	Serine/threonine-protein phosphatase 2A 65 kDa regulatory subunit A alpha isoform	PPP2R1A	2AAA_HUMAN|P30153_K194	NA	2AAA_HUMAN|P30153_K194	DMSO_30min_vs_A947_30min	0.0898629	0.100635	13.1537	0.387927	0.649004	NA	0.411251	0.0898629	0.187752	-0.00989234	0.0997553
3BP5_HUMAN|O60239	SH3 domain-binding protein 5	SH3BP5	3BP5_HUMAN|O60239_K226	NA	3BP5_HUMAN|O60239_K226	DMSO_30min_vs_A947_30min	0.155166	0.0831259	13.1537	0.0844002	0.315656	NA	1.07366	0.155166	0.500786	0.125433	0.0297326
3BP5_HUMAN|O60239	SH3 domain-binding protein 5	SH3BP5	3BP5_HUMAN|O60239_K226	NA	3BP5_HUMAN|O60239_K226	DMSO_5min_vs_A947_5min	-0.0198826	0.0831259	13.1537	0.814647	0.83297	NA	0.0890305	0.0198826	0.0793706	-0.161167	0.141285
41_HUMAN|P11171	Protein 4.1	EPB41	41_HUMAN|P11171_K753	NA	41_HUMAN|P11171_K753	DMSO_5min_vs_A947_5min	0.739633	0.16361	13.1537	0.000558714	0.00114174	NA	3.25281	0.739633	2.94243	-0.0646643	0.804297
41_HUMAN|P11171	Protein 4.1	EPB41	41_HUMAN|P11171_K753	NA	41_HUMAN|P11171_K753	DMSO_30min_vs_A947_30min	-0.224643	0.16361	13.1537	0.192694	0.469964	NA	0.715132	0.224643	0.327936	-0.0202641	-0.204379
4ET_HUMAN|Q9NRA8	Eukaryotic translation initiation factor 4E transporter	EIF4ENIF1	4ET_HUMAN|Q9NRA8_K420	NA	4ET_HUMAN|Q9NRA8_K420	DMSO_30min_vs_A947_30min	0.0909333	0.0785595	13.1537	0.267652	0.543558	NA	0.57243	0.0909333	0.264754	0.0210264	0.0699069
4ET_HUMAN|Q9NRA8	Eukaryotic translation initiation factor 4E transporter	EIF4ENIF1	4ET_HUMAN|Q9NRA8_K420	NA	4ET_HUMAN|Q9NRA8_K420	DMSO_5min_vs_A947_5min	-0.492136	0.0785595	13.1537	2.75e-05	8.25e-05	NA	4.5601	0.492136	4.08381	0.590988	-1.08312
4F2_HUMAN|P08195	4F2 cell-surface antigen heavy chain	SLC3A2	4F2_HUMAN|P08195_K166	NA	4F2_HUMAN|P08195_K166	DMSO_5min_vs_A947_5min	0.992414	0.0984659	13.1537	1.48e-07	9.78e-07	NA	6.82955	0.992414	6.00956	-0.138684	1.1311
4F2_HUMAN|P08195	4F2 cell-surface antigen heavy chain	SLC3A2	4F2_HUMAN|P08195_K145	NA	4F2_HUMAN|P08195_K145	DMSO_30min_vs_A947_30min	-1.57185	0.534652	13.1537	0.0113701	0.117368	NA	1.94424	1.57185	0.930451	-0.223483	-1.34837
4F2_HUMAN|P08195	4F2 cell-surface antigen heavy chain	SLC3A2	4F2_HUMAN|P08195_K166	NA	4F2_HUMAN|P08195_K166	DMSO_30min_vs_A947_30min	-0.172518	0.0984659	13.1537	0.103029	0.347003	NA	0.987041	0.172518	0.459667	-0.223483	0.0509653
4F2_HUMAN|P08195	4F2 cell-surface antigen heavy chain	SLC3A2	4F2_HUMAN|P08195_K160	NA	4F2_HUMAN|P08195_K160	DMSO_5min_vs_A947_5min	4.2991	0.295763	12.1537	4.76e-09	6.05e-08	NA	8.32282	4.2991	7.21802	-0.138684	4.43778
4F2_HUMAN|P08195	4F2 cell-surface antigen heavy chain	SLC3A2	4F2_HUMAN|P08195_K145	NA	4F2_HUMAN|P08195_K145	DMSO_5min_vs_A947_5min	5.63968	0.534652	13.1537	8.65e-08	6.32e-07	NA	7.06289	5.63968	6.1992	-0.138684	5.77836
4F2_HUMAN|P08195	4F2 cell-surface antigen heavy chain	SLC3A2	4F2_HUMAN|P08195_K299	NA	4F2_HUMAN|P08195_K299	DMSO_5min_vs_A947_5min	0.348108	0.0960827	13.1537	0.00303849	0.00520623	NA	2.51734	0.348108	2.28348	-0.138684	0.486792
4F2_HUMAN|P08195	4F2 cell-surface antigen heavy chain	SLC3A2	4F2_HUMAN|P08195_K299	NA	4F2_HUMAN|P08195_K299	DMSO_30min_vs_A947_30min	-0.227022	0.0960827	13.1537	0.0341913	0.206192	NA	1.46608	0.227022	0.685729	-0.223483	-0.00353883
4F2_HUMAN|P08195	4F2 cell-surface antigen heavy chain	SLC3A2	4F2_HUMAN|P08195_K160	NA	4F2_HUMAN|P08195_K160	DMSO_30min_vs_A947_30min	-0.247482	0.264538	12.1537	0.367735	0.633419	NA	0.434466	0.247482	0.198309	-0.223483	-0.0239993
5NT3A_HUMAN|Q9H0P0	Cytosolic 5'-nucleotidase 3A	NT5C3A	5NT3A_HUMAN|Q9H0P0_K82	NA	5NT3A_HUMAN|Q9H0P0_K82	DMSO_30min_vs_A947_30min	-0.0555351	0.0896419	13.1537	0.546155	0.769533	NA	0.262684	0.0555351	0.113773	0.052465	-0.108
5NT3A_HUMAN|Q9H0P0	Cytosolic 5'-nucleotidase 3A	NT5C3A	5NT3A_HUMAN|Q9H0P0_K82	NA	5NT3A_HUMAN|Q9H0P0_K82	DMSO_5min_vs_A947_5min	0.395763	0.0896419	13.1537	0.000679272	0.001351	NA	3.16796	0.395763	2.86935	0.00112258	0.39464
5NTC_HUMAN|P49902	Cytosolic purine 5'-nucleotidase	NT5C2	5NTC_HUMAN|P49902_K21	NA	5NTC_HUMAN|P49902_K21	DMSO_5min_vs_A947_5min	0.641035	0.072203	13.1537	6.43e-07	3.37e-06	NA	6.192	0.641035	5.47222	#N/A	#N/A
5NTC_HUMAN|P49902	Cytosolic purine 5'-nucleotidase	NT5C2	5NTC_HUMAN|P49902_K21	NA	5NTC_HUMAN|P49902_K21	DMSO_30min_vs_A947_30min	0.0655455	0.072203	13.1537	0.380318	0.643265	NA	0.419854	0.0655455	0.19161	#N/A	#N/A
6PGD_HUMAN|P52209	6-phosphogluconate dehydrogenase, decarboxylating	PGD	6PGD_HUMAN|P52209_K253	NA	6PGD_HUMAN|P52209_K253	DMSO_30min_vs_A947_30min	-0.217506	0.0965114	13.1537	0.0418985	0.22948	NA	1.3778	0.217506	0.639255	-0.0315055	-0.186001
6PGD_HUMAN|P52209	6-phosphogluconate dehydrogenase, decarboxylating	PGD	6PGD_HUMAN|P52209_K59	NA	6PGD_HUMAN|P52209_K59	DMSO_30min_vs_A947_30min	-0.000400517	0.0736889	13.1537	0.995745	0.998708	NA	0.00185191	0.000400517	0.000561287	-0.0315055	0.0311049
6PGD_HUMAN|P52209	6-phosphogluconate dehydrogenase, decarboxylating	PGD	6PGD_HUMAN|P52209_K253	NA	6PGD_HUMAN|P52209_K253	DMSO_5min_vs_A947_5min	-0.932436	0.0965114	13.1537	2.43e-07	1.49e-06	NA	6.61484	0.932436	5.82718	-0.00974719	-0.922689
6PGD_HUMAN|P52209	6-phosphogluconate dehydrogenase, decarboxylating	PGD	6PGD_HUMAN|P52209_K59	NA	6PGD_HUMAN|P52209_K59	DMSO_5min_vs_A947_5min	-0.424257	0.0736889	13.1537	6.33e-05	0.000167548	NA	4.19861	0.424257	3.77586	-0.00974719	-0.41451
6PGD_HUMAN|P52209	6-phosphogluconate dehydrogenase, decarboxylating	PGD	6PGD_HUMAN|P52209_K163	NA	6PGD_HUMAN|P52209_K163	DMSO_30min_vs_A947_30min	0.28347	0.148118	13.1537	0.0776551	0.303996	NA	1.10983	0.28347	0.517132	-0.0315055	0.314975
6PGD_HUMAN|P52209	6-phosphogluconate dehydrogenase, decarboxylating	PGD	6PGD_HUMAN|P52209_K163	NA	6PGD_HUMAN|P52209_K163	DMSO_5min_vs_A947_5min	0.619924	0.148118	13.1537	0.00104247	0.00198053	NA	2.98194	0.619924	2.70322	-0.00974719	0.629672
8ODP_HUMAN|P36639	7,8-dihydro-8-oxoguanine triphosphatase	NUDT1	8ODP_HUMAN|P36639_K172	NA	8ODP_HUMAN|P36639_K172	DMSO_5min_vs_A947_5min	-1.51351	0.0956857	13.1537	6.08e-10	1.3e-08	NA	9.21585	1.51351	7.88598	-0.250161	-1.26335
8ODP_HUMAN|P36639	7,8-dihydro-8-oxoguanine triphosphatase	NUDT1	8ODP_HUMAN|P36639_K172	NA	8ODP_HUMAN|P36639_K172	DMSO_30min_vs_A947_30min	-1.09729	0.0956857	13.1537	3.19e-08	1.14e-05	NA	7.49645	1.09729	4.94249	-0.534332	-0.562957
A0A024R6N1_HUMAN|A0A024R6N1	TNF receptor-associated factor 3, isoform CRA_a	TRAF3	A0A024R6N1_HUMAN|A0A024R6N1_K138	NA	A0A024R6N1_HUMAN|A0A024R6N1_K138	DMSO_30min_vs_A947_30min	-0.0466361	0.511224	13.1537	0.928689	0.972835	NA	0.0321298	0.0466361	0.0119606	#N/A	#N/A
A0A024R6N1_HUMAN|A0A024R6N1	TNF receptor-associated factor 3, isoform CRA_a	TRAF3	A0A024R6N1_HUMAN|A0A024R6N1_K138	NA	A0A024R6N1_HUMAN|A0A024R6N1_K138	DMSO_5min_vs_A947_5min	1.62591	0.511224	13.1537	0.00714207	0.0112544	NA	2.14618	1.62591	1.94868	#N/A	#N/A
A0A087WVC6_HUMAN|A0A087WVC6	Protein-tyrosine-phosphatase	PTPRJ	A0A087WVC6_HUMAN|A0A087WVC6_K1018	NA	A0A087WVC6_HUMAN|A0A087WVC6_K1018	DMSO_30min_vs_A947_30min	-0.167707	0.0902534	13.1537	0.0856637	0.317238	NA	1.0672	0.167707	0.498614	#N/A	#N/A
A0A087WVC6_HUMAN|A0A087WVC6	Protein-tyrosine-phosphatase	PTPRJ	A0A087WVC6_HUMAN|A0A087WVC6_K1018	NA	A0A087WVC6_HUMAN|A0A087WVC6_K1018	DMSO_5min_vs_A947_5min	1.00517	0.0902534	13.1537	4.53e-08	3.71e-07	NA	7.34401	1.00517	6.43094	#N/A	#N/A
A0A0A0MTQ3_HUMAN|A0A0A0MTQ3	Cilia- and flagella-associated protein 54	CFAP54	A0A0A0MTQ3_HUMAN|A0A0A0MTQ3_K148	NA	A0A0A0MTQ3_HUMAN|A0A0A0MTQ3_K148	DMSO_30min_vs_A947_30min	-0.00490924	0.266763	13.1537	0.985594	0.994496	NA	0.00630214	0.00490924	0.00239716	#N/A	#N/A
A0A0A0MTQ3_HUMAN|A0A0A0MTQ3	Cilia- and flagella-associated protein 54	CFAP54	A0A0A0MTQ3_HUMAN|A0A0A0MTQ3_K148	NA	A0A0A0MTQ3_HUMAN|A0A0A0MTQ3_K148	DMSO_5min_vs_A947_5min	0.853249	0.266763	13.1537	0.00689618	0.0109163	NA	2.16139	0.853249	1.96193	#N/A	#N/A
A8K1M2_HUMAN|A8K1M2	cDNA FLJ75174, highly similar to Homo sapiens calmodulin 1 (phosphorylase kinase, delta), mRNA		A8K1M2_HUMAN|A8K1M2_K117_Y101	NA	A8K1M2_HUMAN|A8K1M2_K117_Y101	DMSO_30min_vs_A947_30min	-0.286215	0.207142	13.1537	0.190071	0.46795	NA	0.721084	0.286215	0.329801	#N/A	#N/A
A8K1M2_HUMAN|A8K1M2	cDNA FLJ75174, highly similar to Homo sapiens calmodulin 1 (phosphorylase kinase, delta), mRNA		A8K1M2_HUMAN|A8K1M2_K117_Y101	NA	A8K1M2_HUMAN|A8K1M2_K117_Y101	DMSO_5min_vs_A947_5min	0.459266	0.207142	13.1537	0.0448271	0.0597708	NA	1.34846	0.459266	1.22351	#N/A	#N/A
AA1R_HUMAN|P30542	Adenosine receptor A1	ADORA1	AA1R_HUMAN|P30542_K228	NA	AA1R_HUMAN|P30542_K228	DMSO_5min_vs_A947_5min	0.77679	0.228386	13.1537	0.00465965	0.00768514	NA	2.33165	0.77679	2.11435	-1.01532	1.79211
AA1R_HUMAN|P30542	Adenosine receptor A1	ADORA1	AA1R_HUMAN|P30542_K228	NA	AA1R_HUMAN|P30542_K228	DMSO_30min_vs_A947_30min	-0.0695305	0.228386	13.1537	0.765553	0.895255	NA	0.116024	0.0695305	0.0480531	-0.316457	0.246926
AAAS_HUMAN|Q9NRG9	Aladin	AAAS	AAAS_HUMAN|Q9NRG9_K373	NA	AAAS_HUMAN|Q9NRG9_K373	DMSO_5min_vs_A947_5min	0.566134	0.120639	13.1537	0.000407742	0.000866622	NA	3.38961	0.566134	3.06217	-0.11746	0.683593
AAAS_HUMAN|Q9NRG9	Aladin	AAAS	AAAS_HUMAN|Q9NRG9_K373	NA	AAAS_HUMAN|Q9NRG9_K373	DMSO_30min_vs_A947_30min	-0.111107	0.120639	13.1537	0.373639	0.638524	NA	0.427548	0.111107	0.194823	-0.102589	-0.0085177
AAAT_HUMAN|Q15758	Neutral amino acid transporter B(0)	SLC1A5	AAAT_HUMAN|Q15758_K522	NA	AAAT_HUMAN|Q15758_K522	DMSO_5min_vs_A947_5min						oneConditionMissing				-0.051324	0.051324
AAAT_HUMAN|Q15758	Neutral amino acid transporter B(0)	SLC1A5	AAAT_HUMAN|Q15758_K522	NA	AAAT_HUMAN|Q15758_K522	DMSO_30min_vs_A947_30min						oneConditionMissing				-0.153323	0.153323
AAGAB_HUMAN|Q6PD74	Alpha- and gamma-adaptin-binding protein p34	AAGAB	AAGAB_HUMAN|Q6PD74_K160	NA	AAGAB_HUMAN|Q6PD74_K160	DMSO_5min_vs_A947_5min	-2.09347	0.37383	11.1537	0.000152283	0.000362844	NA	3.81735	2.09347	3.44028	-0.271759	-1.82171
AAGAB_HUMAN|Q6PD74	Alpha- and gamma-adaptin-binding protein p34	AAGAB	AAGAB_HUMAN|Q6PD74_K160	NA	AAGAB_HUMAN|Q6PD74_K160	DMSO_30min_vs_A947_30min	-0.195609	0.264338	11.1537	0.474591	0.716639	NA	0.323681	0.195609	0.144699	0.218487	-0.414096
AAKG1_HUMAN|P54619	5'-AMP-activated protein kinase subunit gamma-1	PRKAG1	AAKG1_HUMAN|P54619_K113	NA	AAKG1_HUMAN|P54619_K113	DMSO_5min_vs_A947_5min	0.870048	0.184944	13.1537	0.000399233	0.000851063	NA	3.39877	0.870048	3.07004	-0.0778916	0.94794
AAKG1_HUMAN|P54619	5'-AMP-activated protein kinase subunit gamma-1	PRKAG1	AAKG1_HUMAN|P54619_K79	NA	AAKG1_HUMAN|P54619_K79	DMSO_5min_vs_A947_5min	0.126024	0.151175	13.1537	0.419369	0.458687	NA	0.377404	0.126024	0.338484	-0.0778916	0.203916
AAKG1_HUMAN|P54619	5'-AMP-activated protein kinase subunit gamma-1	PRKAG1	AAKG1_HUMAN|P54619_K113	NA	AAKG1_HUMAN|P54619_K113	DMSO_30min_vs_A947_30min	-0.0706814	0.184944	13.1537	0.708433	0.864491	NA	0.149701	0.0706814	0.0632395	0.305657	-0.376338
AAKG1_HUMAN|P54619	5'-AMP-activated protein kinase subunit gamma-1	PRKAG1	AAKG1_HUMAN|P54619_K79	NA	AAKG1_HUMAN|P54619_K79	DMSO_30min_vs_A947_30min	0.0712953	0.151175	13.1537	0.644933	0.827525	NA	0.190485	0.0712953	0.082219	0.305657	-0.234362
AAKG2_HUMAN|Q9UGJ0	5'-AMP-activated protein kinase subunit gamma-2	PRKAG2	AAKG2_HUMAN|Q9UGJ0_K311	NA	AAKG2_HUMAN|Q9UGJ0_K311	DMSO_30min_vs_A947_30min	0.279843	0.100138	13.1537	0.0150456	0.136603	NA	1.82259	0.279843	0.86454	0.564464	-0.284621
AAKG2_HUMAN|Q9UGJ0	5'-AMP-activated protein kinase subunit gamma-2	PRKAG2	AAKG2_HUMAN|Q9UGJ0_K311	NA	AAKG2_HUMAN|Q9UGJ0_K311	DMSO_5min_vs_A947_5min	0.173156	0.100138	13.1537	0.107161	0.131466	NA	0.969965	0.173156	0.881186	0.269969	-0.0968134
AAPK1_HUMAN|Q13131	5'-AMP-activated protein kinase catalytic subunit alpha-1	PRKAA1	AAPK1_HUMAN|Q13131_K52	NA	AAPK1_HUMAN|Q13131_K52	DMSO_5min_vs_A947_5min	-0.0734557	0.109171	13.1537	0.51269	0.549839	NA	0.290145	0.0734557	0.259764	-0.0487701	-0.0246856
AAPK1_HUMAN|Q13131	5'-AMP-activated protein kinase catalytic subunit alpha-1	PRKAA1	AAPK1_HUMAN|Q13131_K52	NA	AAPK1_HUMAN|Q13131_K52	DMSO_30min_vs_A947_30min	0.132895	0.109171	13.1537	0.244875	0.523451	NA	0.611055	0.132895	0.281124	-0.0761793	0.209074
AATC_HUMAN|P17174	Aspartate aminotransferase, cytoplasmic	GOT1	AATC_HUMAN|P17174_Y400	NA	AATC_HUMAN|P17174_Y400	DMSO_30min_vs_A947_30min	0.199961	0.0994867	13.1537	0.0654087	0.281096	NA	1.18436	0.199961	0.551145	0.200738	-0.000776987
AATC_HUMAN|P17174	Aspartate aminotransferase, cytoplasmic	GOT1	AATC_HUMAN|P17174_Y400	NA	AATC_HUMAN|P17174_Y400	DMSO_5min_vs_A947_5min	-0.0880823	0.0994867	13.1537	0.391857	0.430515	NA	0.406873	0.0880823	0.366012	0.191944	-0.280026
AATF_HUMAN|Q9NY61	Protein AATF	AATF	AATF_HUMAN|Q9NY61_K276	NA	AATF_HUMAN|Q9NY61_K276	DMSO_5min_vs_A947_5min	-1.3736	0.0884474	13.1537	7.65e-10	1.52e-08	NA	9.11609	1.3736	7.81793	0.144078	-1.51768
AATF_HUMAN|Q9NY61	Protein AATF	AATF	AATF_HUMAN|Q9NY61_K276	NA	AATF_HUMAN|Q9NY61_K276	DMSO_30min_vs_A947_30min	-0.00689679	0.0884474	13.1537	0.939021	0.974751	NA	0.0273248	0.00689679	0.0111064	0.528284	-0.535181
AB17B_HUMAN|Q5VST6	Alpha/beta hydrolase domain-containing protein 17B	ABHD17B	AB17B_HUMAN|Q5VST6_K140	NA	AB17B_HUMAN|Q5VST6_K140	DMSO_5min_vs_A947_5min	0.192812	0.135452	13.1537	0.177885	0.208882	NA	0.74986	0.192812	0.680098	#N/A	#N/A
AB17B_HUMAN|Q5VST6	Alpha/beta hydrolase domain-containing protein 17B	ABHD17B	AB17B_HUMAN|Q5VST6_K219	NA	AB17B_HUMAN|Q5VST6_K219	DMSO_30min_vs_A947_30min	-0.138919	0.113195	13.1537	0.241241	0.521057	NA	0.617549	0.138919	0.283115	#N/A	#N/A
AB17B_HUMAN|Q5VST6	Alpha/beta hydrolase domain-containing protein 17B	ABHD17B	AB17B_HUMAN|Q5VST6_K140	NA	AB17B_HUMAN|Q5VST6_K140	DMSO_30min_vs_A947_30min	-0.372152	0.135452	13.1537	0.0164701	0.143794	NA	1.7833	0.372152	0.84226	#N/A	#N/A
AB17B_HUMAN|Q5VST6	Alpha/beta hydrolase domain-containing protein 17B	ABHD17B	AB17B_HUMAN|Q5VST6_K219	NA	AB17B_HUMAN|Q5VST6_K219	DMSO_5min_vs_A947_5min	0.877779	0.113195	13.1537	2.92e-06	1.2e-05	NA	5.53515	0.877779	4.92235	#N/A	#N/A
AB17C_HUMAN|Q6PCB6	Alpha/beta hydrolase domain-containing protein 17C	ABHD17C	AB17C_HUMAN|Q6PCB6_K260	NA	AB17C_HUMAN|Q6PCB6_K260	DMSO_30min_vs_A947_30min	-0.24046	0.0876834	13.1537	0.0166322	0.144372	NA	1.77905	0.24046	0.840516	-0.481	0.240539
AB17C_HUMAN|Q6PCB6	Alpha/beta hydrolase domain-containing protein 17C	ABHD17C	AB17C_HUMAN|Q6PCB6_K260	NA	AB17C_HUMAN|Q6PCB6_K260	DMSO_5min_vs_A947_5min	0.779669	0.0876834	13.1537	6.32e-07	3.32e-06	NA	6.1996	0.779669	5.47942	-0.198209	0.977879
ABC3F_HUMAN|Q8IUX4	DNA dC->dU-editing enzyme APOBEC-3F	APOBEC3F	ABC3F_HUMAN|Q8IUX4_K367	NA	ABC3F_HUMAN|Q8IUX4_K367	DMSO_5min_vs_A947_5min	0.839318	0.0954671	13.1537	7.18e-07	3.72e-06	NA	6.1436	0.839318	5.42896	0.137193	0.702124
ABC3F_HUMAN|Q8IUX4	DNA dC->dU-editing enzyme APOBEC-3F	APOBEC3F	ABC3F_HUMAN|Q8IUX4_K367	NA	ABC3F_HUMAN|Q8IUX4_K367	DMSO_30min_vs_A947_30min	0.102324	0.0954671	13.1537	0.303069	0.577893	NA	0.518459	0.102324	0.238152	-0.0591884	0.161513
ABCA3_HUMAN|Q99758	ATP-binding cassette sub-family A member 3	ABCA3	ABCA3_HUMAN|Q99758_K533	NA	ABCA3_HUMAN|Q99758_K533	DMSO_30min_vs_A947_30min	-0.113351	0.265872	13.1537	0.676756	0.84506	NA	0.169568	0.113351	0.0731124	-0.271684	0.158332
ABCA3_HUMAN|Q99758	ATP-binding cassette sub-family A member 3	ABCA3	ABCA3_HUMAN|Q99758_K533	NA	ABCA3_HUMAN|Q99758_K533	DMSO_5min_vs_A947_5min	0.634149	0.265872	13.1537	0.0327859	0.044917	NA	1.48431	0.634149	1.34759	0.0698866	0.564263
ABCB6_HUMAN|Q9NP58	ATP-binding cassette sub-family B member 6, mitochondrial	ABCB6	ABCB6_HUMAN|Q9NP58_K489	NA	ABCB6_HUMAN|Q9NP58_K489	DMSO_5min_vs_A947_5min	0.69561	0.0837883	13.1537	1.37e-06	6.35e-06	NA	5.86297	0.69561	5.19733	0.0764223	0.619188
ABCB6_HUMAN|Q9NP58	ATP-binding cassette sub-family B member 6, mitochondrial	ABCB6	ABCB6_HUMAN|Q9NP58_K489	NA	ABCB6_HUMAN|Q9NP58_K489	DMSO_30min_vs_A947_30min	-0.0133988	0.0837883	13.1537	0.875379	0.948704	NA	0.0578037	0.0133988	0.0228694	-0.244931	0.231532
ABCD3_HUMAN|P28288	ATP-binding cassette sub-family D member 3	ABCD3	ABCD3_HUMAN|P28288_K39	NA	ABCD3_HUMAN|P28288_K39	DMSO_30min_vs_A947_30min	-0.311105	0.195025	13.1537	0.134403	0.39456	NA	0.871592	0.311105	0.403887	-0.123242	-0.187863
ABCD3_HUMAN|P28288	ATP-binding cassette sub-family D member 3	ABCD3	ABCD3_HUMAN|P28288_K39	NA	ABCD3_HUMAN|P28288_K39	DMSO_5min_vs_A947_5min	0.132551	0.195025	13.1537	0.508505	0.546169	NA	0.293705	0.132551	0.262673	0.0292412	0.103309
ABCE1_HUMAN|P61221	ATP-binding cassette sub-family E member 1	ABCE1	ABCE1_HUMAN|P61221_K343	NA	ABCE1_HUMAN|P61221_K343	DMSO_5min_vs_A947_5min	-0.73696	0.0879657	13.1537	1.24e-06	5.82e-06	NA	5.90718	0.73696	5.23518	-0.127373	-0.609587
ABCE1_HUMAN|P61221	ATP-binding cassette sub-family E member 1	ABCE1	ABCE1_HUMAN|P61221_K81	NA	ABCE1_HUMAN|P61221_K81	DMSO_5min_vs_A947_5min	-0.497109	0.0843343	13.1537	5.04e-05	0.000137115	NA	4.29787	0.497109	3.86291	-0.127373	-0.369736
ABCE1_HUMAN|P61221	ATP-binding cassette sub-family E member 1	ABCE1	ABCE1_HUMAN|P61221_K210	NA	ABCE1_HUMAN|P61221_K210	DMSO_5min_vs_A947_5min	0.402322	0.154005	13.1537	0.021327	0.030366	NA	1.67107	0.402322	1.51761	-0.127373	0.529696
ABCE1_HUMAN|P61221	ATP-binding cassette sub-family E member 1	ABCE1	ABCE1_HUMAN|P61221_K557	NA	ABCE1_HUMAN|P61221_K557	DMSO_30min_vs_A947_30min	0.158064	0.0762468	13.1537	0.0583587	0.267043	NA	1.23389	0.158064	0.57342	0.043483	0.114581
ABCE1_HUMAN|P61221	ATP-binding cassette sub-family E member 1	ABCE1	ABCE1_HUMAN|P61221_K343	NA	ABCE1_HUMAN|P61221_K343	DMSO_30min_vs_A947_30min	-0.00567585	0.0879657	13.1537	0.949524	0.978889	NA	0.0224942	0.00567585	0.00926676	0.043483	-0.0491589
ABCE1_HUMAN|P61221	ATP-binding cassette sub-family E member 1	ABCE1	ABCE1_HUMAN|P61221_K557	NA	ABCE1_HUMAN|P61221_K557	DMSO_5min_vs_A947_5min	-0.476875	0.0762468	13.1537	2.8e-05	8.35e-05	NA	4.55301	0.476875	4.07854	-0.127373	-0.349501
ABCE1_HUMAN|P61221	ATP-binding cassette sub-family E member 1	ABCE1	ABCE1_HUMAN|P61221_K81	NA	ABCE1_HUMAN|P61221_K81	DMSO_30min_vs_A947_30min	-0.139875	0.0843343	13.1537	0.120843	0.373817	NA	0.917778	0.139875	0.42734	0.043483	-0.183358
ABCE1_HUMAN|P61221	ATP-binding cassette sub-family E member 1	ABCE1	ABCE1_HUMAN|P61221_K210	NA	ABCE1_HUMAN|P61221_K210	DMSO_30min_vs_A947_30min	0.0817354	0.154005	13.1537	0.604451	0.805138	NA	0.218639	0.0817354	0.0941294	0.043483	0.0382524
ABCF2_HUMAN|Q9UG63	ATP-binding cassette sub-family F member 2	ABCF2	ABCF2_HUMAN|Q9UG63_K390	NA	ABCF2_HUMAN|Q9UG63_K390	DMSO_5min_vs_A947_5min	-0.625532	0.103745	13.1537	4.03e-05	0.00011359	NA	4.39452	0.625532	3.94466	-0.0549617	-0.57057
ABCF2_HUMAN|Q9UG63	ATP-binding cassette sub-family F member 2	ABCF2	ABCF2_HUMAN|Q9UG63_K593	NA	ABCF2_HUMAN|Q9UG63_K593	DMSO_30min_vs_A947_30min	-0.0699081	0.155991	13.1537	0.661334	0.837485	NA	0.179579	0.0699081	0.0770229	0.104227	-0.174135
ABCF2_HUMAN|Q9UG63	ATP-binding cassette sub-family F member 2	ABCF2	ABCF2_HUMAN|Q9UG63_K390	NA	ABCF2_HUMAN|Q9UG63_K390	DMSO_30min_vs_A947_30min	0.0831172	0.103745	13.1537	0.437266	0.685319	NA	0.359254	0.0831172	0.164107	0.104227	-0.0211093
ABCF2_HUMAN|Q9UG63	ATP-binding cassette sub-family F member 2	ABCF2	ABCF2_HUMAN|Q9UG63_K593	NA	ABCF2_HUMAN|Q9UG63_K593	DMSO_5min_vs_A947_5min	-0.314584	0.155991	13.1537	0.0646181	0.083281	NA	1.18965	0.314584	1.07945	-0.0549617	-0.259623
ABCF3_HUMAN|Q9NUQ8	ATP-binding cassette sub-family F member 3	ABCF3	ABCF3_HUMAN|Q9NUQ8_K302	NA	ABCF3_HUMAN|Q9NUQ8_K302	DMSO_5min_vs_A947_5min	-2.02975	0.16385	13.1537	1.25e-08	1.35e-07	NA	7.90244	2.02975	6.87117	-0.00717902	-2.02257
ABCF3_HUMAN|Q9NUQ8	ATP-binding cassette sub-family F member 3	ABCF3	ABCF3_HUMAN|Q9NUQ8_K302	NA	ABCF3_HUMAN|Q9NUQ8_K302	DMSO_30min_vs_A947_30min	-0.149476	0.16385	13.1537	0.378042	0.641529	NA	0.42246	0.149476	0.192784	0.0330375	-0.182513
ABTB2_HUMAN|Q8N961	Ankyrin repeat and BTB/POZ domain-containing protein 2	ABTB2	ABTB2_HUMAN|Q8N961_K677	NA	ABTB2_HUMAN|Q8N961_K677	DMSO_30min_vs_A947_30min	-0.454843	0.150779	13.1537	0.0098051	0.109652	NA	2.00855	0.454843	0.959984	-0.093634	-0.361209
ABTB2_HUMAN|Q8N961	Ankyrin repeat and BTB/POZ domain-containing protein 2	ABTB2	ABTB2_HUMAN|Q8N961_K677	NA	ABTB2_HUMAN|Q8N961_K677	DMSO_5min_vs_A947_5min	-0.554442	0.150779	13.1537	0.00273819	0.00474564	NA	2.56254	0.554442	2.32371	-0.135425	-0.419017
ACBD5_HUMAN|Q5T8D3	Acyl-CoA-binding domain-containing protein 5	ACBD5	ACBD5_HUMAN|Q5T8D3_K152	NA	ACBD5_HUMAN|Q5T8D3_K152	DMSO_5min_vs_A947_5min	-0.660105	0.0967826	13.1537	1.15e-05	3.83e-05	NA	4.93877	0.660105	4.41705	-0.00341042	-0.656695
ACBD5_HUMAN|Q5T8D3	Acyl-CoA-binding domain-containing protein 5	ACBD5	ACBD5_HUMAN|Q5T8D3_K479	NA	ACBD5_HUMAN|Q5T8D3_K479	DMSO_5min_vs_A947_5min	0.158913	0.0726685	13.1537	0.0474056	0.0629437	NA	1.32417	0.158913	1.20105	-0.00341042	0.162323
ACBD5_HUMAN|Q5T8D3	Acyl-CoA-binding domain-containing protein 5	ACBD5	ACBD5_HUMAN|Q5T8D3_K479	NA	ACBD5_HUMAN|Q5T8D3_K479	DMSO_30min_vs_A947_30min	0.0113911	0.0726685	13.1537	0.877819	0.949063	NA	0.0565951	0.0113911	0.0227051	-0.309654	0.321045
ACBD5_HUMAN|Q5T8D3	Acyl-CoA-binding domain-containing protein 5	ACBD5	ACBD5_HUMAN|Q5T8D3_K152	NA	ACBD5_HUMAN|Q5T8D3_K152	DMSO_30min_vs_A947_30min	-0.205863	0.0967826	13.1537	0.0528935	0.25435	NA	1.2766	0.205863	0.594569	-0.309654	0.10379
ACBD5_HUMAN|Q5T8D3-2	Acyl-CoA-binding domain-containing protein 5 (isoform 2)	ACBD5	ACBD5_HUMAN|Q5T8D3-2_K146	NA	ACBD5_HUMAN|Q5T8D3-2_K146	DMSO_30min_vs_A947_30min	-0.329655	0.129284	13.1537	0.0240221	0.170314	NA	1.61939	0.329655	0.768749	#N/A	#N/A
ACBD5_HUMAN|Q5T8D3-2	Acyl-CoA-binding domain-containing protein 5 (isoform 2)	ACBD5	ACBD5_HUMAN|Q5T8D3-2_K146	NA	ACBD5_HUMAN|Q5T8D3-2_K146	DMSO_5min_vs_A947_5min	-2.1036	0.129284	13.1537	4.27e-10	1.03e-08	NA	9.37006	2.1036	7.98864	#N/A	#N/A
ACBD6_HUMAN|Q9BR61	Acyl-CoA-binding domain-containing protein 6	ACBD6	ACBD6_HUMAN|Q9BR61_K120	NA	ACBD6_HUMAN|Q9BR61_K120	DMSO_5min_vs_A947_5min	-1.26648	0.107761	13.1537	2.37e-08	2.2e-07	NA	7.62501	1.26648	6.6573	#N/A	#N/A
ACBD6_HUMAN|Q9BR61	Acyl-CoA-binding domain-containing protein 6	ACBD6	ACBD6_HUMAN|Q9BR61_K120	NA	ACBD6_HUMAN|Q9BR61_K120	DMSO_30min_vs_A947_30min	0.141662	0.107761	13.1537	0.211108	0.492395	NA	0.675495	0.141662	0.307686	#N/A	#N/A
ACBP_HUMAN|P07108	Acyl-CoA-binding protein	DBI	ACBP_HUMAN|P07108_K33	NA	ACBP_HUMAN|P07108_K33	DMSO_30min_vs_A947_30min	0.0158878	0.0992688	13.1537	0.875275	0.948704	NA	0.0578557	0.0158878	0.0228694	#N/A	#N/A
ACBP_HUMAN|P07108	Acyl-CoA-binding protein	DBI	ACBP_HUMAN|P07108_K33	NA	ACBP_HUMAN|P07108_K33	DMSO_5min_vs_A947_5min	-0.68444	0.0992688	13.1537	1.03e-05	3.48e-05	NA	4.98801	0.68444	4.45866	#N/A	#N/A
ACHA5_HUMAN|P30532	Neuronal acetylcholine receptor subunit alpha-5	CHRNA5	ACHA5_HUMAN|P30532_K387	NA	ACHA5_HUMAN|P30532_K387	DMSO_30min_vs_A947_30min	-0.0263755	0.0846129	13.1537	0.760139	0.893099	NA	0.119107	0.0263755	0.0491004	#N/A	#N/A
ACHA5_HUMAN|P30532	Neuronal acetylcholine receptor subunit alpha-5	CHRNA5	ACHA5_HUMAN|P30532_K387	NA	ACHA5_HUMAN|P30532_K387	DMSO_5min_vs_A947_5min	0.080553	0.0846129	13.1537	0.358255	0.396155	NA	0.445808	0.080553	0.402135	#N/A	#N/A
ACINU_HUMAN|Q9UKV3	Apoptotic chromatin condensation inducer in the nucleus	ACIN1	ACINU_HUMAN|Q9UKV3_K113	NA	ACINU_HUMAN|Q9UKV3_K113	DMSO_30min_vs_A947_30min	-0.110325	0.122383	13.1537	0.383547	0.645517	NA	0.416181	0.110325	0.190092	-0.0459254	-0.0643993
ACINU_HUMAN|Q9UKV3	Apoptotic chromatin condensation inducer in the nucleus	ACIN1	ACINU_HUMAN|Q9UKV3_K113	NA	ACINU_HUMAN|Q9UKV3_K113	DMSO_5min_vs_A947_5min	-0.108445	0.122383	13.1537	0.39147	0.430309	NA	0.407302	0.108445	0.36622	0.0584237	-0.166869
ACL6A_HUMAN|O96019	Actin-like protein 6A	ACTL6A	ACL6A_HUMAN|O96019_K315	NA	ACL6A_HUMAN|O96019_K315	DMSO_5min_vs_A947_5min	0.328749	0.126966	13.1537	0.0222874	0.0315293	NA	1.65194	0.328749	1.50129	-0.0596034	0.388352
ACL6A_HUMAN|O96019	Actin-like protein 6A	ACTL6A	ACL6A_HUMAN|O96019_K315	NA	ACL6A_HUMAN|O96019_K315	DMSO_30min_vs_A947_30min	-0.269194	0.126966	13.1537	0.0535605	0.255302	NA	1.27116	0.269194	0.592946	-0.0314098	-0.237784
ACLY_HUMAN|P53396	ATP-citrate synthase	ACLY	ACLY_HUMAN|P53396_K166	NA	ACLY_HUMAN|P53396_K166	DMSO_5min_vs_A947_5min	-0.0110939	0.104062	13.1537	0.916708	0.924455	NA	0.0377688	0.0110939	0.0341142	-0.0271232	0.0160294
ACLY_HUMAN|P53396	ATP-citrate synthase	ACLY	ACLY_HUMAN|P53396_K166	NA	ACLY_HUMAN|P53396_K166	DMSO_30min_vs_A947_30min	0.110847	0.104062	13.1537	0.305949	0.580198	NA	0.514352	0.110847	0.236423	0.0232129	0.0876337
ACLY_HUMAN|P53396	ATP-citrate synthase	ACLY	ACLY_HUMAN|P53396_K469	NA	ACLY_HUMAN|P53396_K469	DMSO_30min_vs_A947_30min	0.0496817	0.0865507	13.1537	0.57564	0.788612	NA	0.239849	0.0496817	0.103137	0.0232129	0.0264688
ACLY_HUMAN|P53396	ATP-citrate synthase	ACLY	ACLY_HUMAN|P53396_K272	NA	ACLY_HUMAN|P53396_K272	DMSO_5min_vs_A947_5min	0.362265	0.0717229	13.1537	0.00021423	0.000490256	NA	3.66912	0.362265	3.30958	-0.0271232	0.389388
ACLY_HUMAN|P53396	ATP-citrate synthase	ACLY	ACLY_HUMAN|P53396_K635	NA	ACLY_HUMAN|P53396_K635	DMSO_5min_vs_A947_5min	0.279668	0.100017	13.1537	0.014999	0.0220462	NA	1.82394	0.279668	1.65667	-0.0271232	0.306791
ACLY_HUMAN|P53396	ATP-citrate synthase	ACLY	ACLY_HUMAN|P53396_K635	NA	ACLY_HUMAN|P53396_K635	DMSO_30min_vs_A947_30min	0.0586259	0.100017	13.1537	0.567693	0.782849	NA	0.245887	0.0586259	0.106322	0.0232129	0.035413
ACLY_HUMAN|P53396	ATP-citrate synthase	ACLY	ACLY_HUMAN|P53396_K272	NA	ACLY_HUMAN|P53396_K272	DMSO_30min_vs_A947_30min	-0.171383	0.0717229	13.1537	0.0325193	0.200087	NA	1.48786	0.171383	0.698781	0.0232129	-0.194596
ACLY_HUMAN|P53396	ATP-citrate synthase	ACLY	ACLY_HUMAN|P53396_K82	NA	ACLY_HUMAN|P53396_K82	DMSO_5min_vs_A947_5min	0.774951	0.0838208	13.1537	4.04e-07	2.27e-06	NA	6.39356	0.774951	5.64373	-0.0271232	0.802074
ACLY_HUMAN|P53396	ATP-citrate synthase	ACLY	ACLY_HUMAN|P53396_K469	NA	ACLY_HUMAN|P53396_K469	DMSO_5min_vs_A947_5min	-0.347529	0.0865507	13.1537	0.00143658	0.00263742	NA	2.84267	0.347529	2.57882	-0.0271232	-0.320405
ACLY_HUMAN|P53396	ATP-citrate synthase	ACLY	ACLY_HUMAN|P53396_K103	NA	ACLY_HUMAN|P53396_K103	DMSO_5min_vs_A947_5min	0.21128	0.107216	13.1537	0.0701888	0.089922	NA	1.15373	0.21128	1.04613	-0.0271232	0.238404
ACLY_HUMAN|P53396	ATP-citrate synthase	ACLY	ACLY_HUMAN|P53396_K103	NA	ACLY_HUMAN|P53396_K103	DMSO_30min_vs_A947_30min	-0.0638866	0.107216	13.1537	0.561379	0.778194	NA	0.250744	0.0638866	0.108912	0.0232129	-0.0870995
ACLY_HUMAN|P53396	ATP-citrate synthase	ACLY	ACLY_HUMAN|P53396_K82	NA	ACLY_HUMAN|P53396_K82	DMSO_30min_vs_A947_30min	0.214645	0.0838208	13.1537	0.0235293	0.168922	NA	1.62839	0.214645	0.772315	0.0232129	0.191433
ACO13_HUMAN|Q9NPJ3	Acyl-coenzyme A thioesterase 13	ACOT13	ACO13_HUMAN|Q9NPJ3_K123	NA	ACO13_HUMAN|Q9NPJ3_K123	DMSO_30min_vs_A947_30min	0.277134	0.140166	13.1537	0.0693659	0.289528	NA	1.15885	0.277134	0.538309	0.214275	0.062859
ACO13_HUMAN|Q9NPJ3	Acyl-coenzyme A thioesterase 13	ACOT13	ACO13_HUMAN|Q9NPJ3_K123	NA	ACO13_HUMAN|Q9NPJ3_K123	DMSO_5min_vs_A947_5min	-1.12598	0.140166	13.1537	1.98e-06	8.62e-06	NA	5.70393	1.12598	5.06453	0.218583	-1.34456
ACOC_HUMAN|P21399	Cytoplasmic aconitate hydratase	ACO1	ACOC_HUMAN|P21399_K400	NA	ACOC_HUMAN|P21399_K400	DMSO_5min_vs_A947_5min	-0.224087	0.0855255	13.1537	0.0210149	0.0299659	NA	1.67747	0.224087	1.52337	0.106285	-0.330372
ACOC_HUMAN|P21399	Cytoplasmic aconitate hydratase	ACO1	ACOC_HUMAN|P21399_K400	NA	ACOC_HUMAN|P21399_K400	DMSO_30min_vs_A947_30min	0.181544	0.0855255	13.1537	0.0533178	0.255302	NA	1.27313	0.181544	0.592946	0.0670556	0.114489
ACON_HUMAN|Q99798	Aconitate hydratase, mitochondrial	ACO2	ACON_HUMAN|Q99798_K409	NA	ACON_HUMAN|Q99798_K409	DMSO_5min_vs_A947_5min	1.27133	0.533639	13.1537	0.0329576	0.0451197	NA	1.48205	1.27133	1.34563	0.145218	1.12611
ACON_HUMAN|Q99798	Aconitate hydratase, mitochondrial	ACO2	ACON_HUMAN|Q99798_K409	NA	ACON_HUMAN|Q99798_K409	DMSO_30min_vs_A947_30min	0.341809	0.533639	13.1537	0.532831	0.758913	NA	0.27341	0.341809	0.119808	0.0504685	0.291341
ACOT8_HUMAN|O14734	Acyl-coenzyme A thioesterase 8	ACOT8	ACOT8_HUMAN|O14734_K52	NA	ACOT8_HUMAN|O14734_K52	DMSO_30min_vs_A947_30min	-0.1857	0.205476	13.1537	0.382379	0.644335	NA	0.417506	0.1857	0.190889	-0.160527	-0.0251724
ACOT8_HUMAN|O14734	Acyl-coenzyme A thioesterase 8	ACOT8	ACOT8_HUMAN|O14734_K52	NA	ACOT8_HUMAN|O14734_K52	DMSO_5min_vs_A947_5min	0.951688	0.205476	13.1537	0.000455864	0.000955429	NA	3.34116	0.951688	3.0198	0.268481	0.683207
ACS2L_HUMAN|Q9NUB1	Acetyl-coenzyme A synthetase 2-like, mitochondrial	ACSS1	ACS2L_HUMAN|Q9NUB1_K320	NA	ACS2L_HUMAN|Q9NUB1_K320	DMSO_5min_vs_A947_5min	1.79112	0.216403	13.1537	1.42e-06	6.53e-06	NA	5.84819	1.79112	5.18536	0.493962	1.29715
ACS2L_HUMAN|Q9NUB1	Acetyl-coenzyme A synthetase 2-like, mitochondrial	ACSS1	ACS2L_HUMAN|Q9NUB1_K320	NA	ACS2L_HUMAN|Q9NUB1_K320	DMSO_30min_vs_A947_30min	0.0851381	0.216403	13.1537	0.700309	0.860775	NA	0.15471	0.0851381	0.0651103	0.752976	-0.667838
ACSL4_HUMAN|O60488	Long-chain-fatty-acid--CoA ligase 4	ACSL4	ACSL4_HUMAN|O60488_K150	NA	ACSL4_HUMAN|O60488_K150	DMSO_30min_vs_A947_30min	-0.0693927	0.0938135	13.1537	0.472485	0.715013	NA	0.325612	0.0693927	0.145686	-0.00240397	-0.0669888
ACSL4_HUMAN|O60488	Long-chain-fatty-acid--CoA ligase 4	ACSL4	ACSL4_HUMAN|O60488_K397	NA	ACSL4_HUMAN|O60488_K397	DMSO_5min_vs_A947_5min	1.01571	0.104747	13.1537	2.33e-07	1.44e-06	NA	6.63332	1.01571	5.8424	-0.0882511	1.10396
ACSL4_HUMAN|O60488	Long-chain-fatty-acid--CoA ligase 4	ACSL4	ACSL4_HUMAN|O60488_K500	NA	ACSL4_HUMAN|O60488_K500	DMSO_5min_vs_A947_5min	0.591626	0.0935117	13.1537	2.49e-05	7.55e-05	NA	4.60341	0.591626	4.12187	-0.0882511	0.679877
ACSL4_HUMAN|O60488	Long-chain-fatty-acid--CoA ligase 4	ACSL4	ACSL4_HUMAN|O60488_K397	NA	ACSL4_HUMAN|O60488_K397	DMSO_30min_vs_A947_30min	0.126879	0.104747	13.1537	0.247095	0.524357	NA	0.607137	0.126879	0.280373	-0.00240397	0.129283
ACSL4_HUMAN|O60488	Long-chain-fatty-acid--CoA ligase 4	ACSL4	ACSL4_HUMAN|O60488_K606	NA	ACSL4_HUMAN|O60488_K606	DMSO_5min_vs_A947_5min	1.04625	0.112212	13.1537	3.67e-07	2.1e-06	NA	6.43593	1.04625	5.67836	-0.0882511	1.1345
ACSL4_HUMAN|O60488	Long-chain-fatty-acid--CoA ligase 4	ACSL4	ACSL4_HUMAN|O60488_K500	NA	ACSL4_HUMAN|O60488_K500	DMSO_30min_vs_A947_30min	0.101104	0.0935117	13.1537	0.299037	0.573163	NA	0.524275	0.101104	0.241722	-0.00240397	0.103508
ACSL4_HUMAN|O60488	Long-chain-fatty-acid--CoA ligase 4	ACSL4	ACSL4_HUMAN|O60488_K606	NA	ACSL4_HUMAN|O60488_K606	DMSO_30min_vs_A947_30min	0.259077	0.112212	13.1537	0.0378173	0.216439	NA	1.42231	0.259077	0.664665	-0.00240397	0.261481
ACSL4_HUMAN|O60488	Long-chain-fatty-acid--CoA ligase 4	ACSL4	ACSL4_HUMAN|O60488_K407	NA	ACSL4_HUMAN|O60488_K407	DMSO_5min_vs_A947_5min	1.58074	0.107656	13.1537	1.54e-09	2.57e-08	NA	8.8121	1.58074	7.59065	-0.0882511	1.66899
ACSL4_HUMAN|O60488	Long-chain-fatty-acid--CoA ligase 4	ACSL4	ACSL4_HUMAN|O60488_K621	NA	ACSL4_HUMAN|O60488_K621	DMSO_30min_vs_A947_30min	0.484047	0.22449	13.1537	0.0501469	0.249102	NA	1.29976	0.484047	0.603622	-0.00240397	0.486451
ACSL4_HUMAN|O60488	Long-chain-fatty-acid--CoA ligase 4	ACSL4	ACSL4_HUMAN|O60488_K407	NA	ACSL4_HUMAN|O60488_K407	DMSO_30min_vs_A947_30min	-0.00661008	0.107656	13.1537	0.951964	0.979428	NA	0.0213796	0.00661008	0.00902751	-0.00240397	-0.00420611
ACSL4_HUMAN|O60488	Long-chain-fatty-acid--CoA ligase 4	ACSL4	ACSL4_HUMAN|O60488_K150	NA	ACSL4_HUMAN|O60488_K150	DMSO_5min_vs_A947_5min	1.26626	0.0938135	13.1537	4.37e-09	5.65e-08	NA	8.35914	1.26626	7.24765	-0.0882511	1.35452
ACSL4_HUMAN|O60488	Long-chain-fatty-acid--CoA ligase 4	ACSL4	ACSL4_HUMAN|O60488_K621	NA	ACSL4_HUMAN|O60488_K621	DMSO_5min_vs_A947_5min	0.631608	0.22449	13.1537	0.0145073	0.0213856	NA	1.83841	0.631608	1.66988	-0.0882511	0.719859
ACTA_HUMAN|P62736	Actin, aortic smooth muscle	ACTA2	ACTA_HUMAN|P62736_K193	NA	ACTA_HUMAN|P62736_K193	DMSO_30min_vs_A947_30min	-0.0625668	0.299484	13.1537	0.837715	0.928651	NA	0.0769038	0.0625668	0.0321474	-0.0770011	0.0144343
ACTA_HUMAN|P62736	Actin, aortic smooth muscle	ACTA2	ACTA_HUMAN|P62736_K70	NA	ACTA_HUMAN|P62736_K70	DMSO_30min_vs_A947_30min	-0.0461788	0.352677	13.1537	0.897806	0.961088	NA	0.0468177	0.0461788	0.0172369	-0.0770011	0.0308223
ACTA_HUMAN|P62736	Actin, aortic smooth muscle	ACTA2	ACTA_HUMAN|P62736_K330	NA	ACTA_HUMAN|P62736_K330	DMSO_30min_vs_A947_30min	0.317975	0.0687191	13.1537	0.000459601	0.0277163	NA	3.33762	0.317975	1.55726	-0.0770011	0.394976
ACTA_HUMAN|P62736	Actin, aortic smooth muscle	ACTA2	ACTA_HUMAN|P62736_K328	NA	ACTA_HUMAN|P62736_K328	DMSO_5min_vs_A947_5min	-0.0241507	0.0810713	13.1537	0.770437	0.793431	NA	0.113263	0.0241507	0.100491	0.0794432	-0.103594
ACTA_HUMAN|P62736	Actin, aortic smooth muscle	ACTA2	ACTA_HUMAN|P62736_K70	NA	ACTA_HUMAN|P62736_K70	DMSO_5min_vs_A947_5min	0.590419	0.352677	13.1537	0.117708	0.143331	NA	0.929194	0.590419	0.843659	0.0794432	0.510976
ACTA_HUMAN|P62736	Actin, aortic smooth muscle	ACTA2	ACTA_HUMAN|P62736_K328	NA	ACTA_HUMAN|P62736_K328	DMSO_30min_vs_A947_30min	0.0725235	0.0810713	13.1537	0.387096	0.649004	NA	0.412181	0.0725235	0.187752	-0.0770011	0.149525
ACTA_HUMAN|P62736	Actin, aortic smooth muscle	ACTA2	ACTA_HUMAN|P62736_K52	NA	ACTA_HUMAN|P62736_K52	DMSO_5min_vs_A947_5min	0.680646	0.207193	13.1537	0.00583275	0.00941391	NA	2.23413	0.680646	2.02623	0.0794432	0.601202
ACTA_HUMAN|P62736	Actin, aortic smooth muscle	ACTA2	ACTA_HUMAN|P62736_K193	NA	ACTA_HUMAN|P62736_K193	DMSO_5min_vs_A947_5min	0.34132	0.299484	13.1537	0.274744	0.310445	NA	0.561072	0.34132	0.508016	0.0794432	0.261876
ACTA_HUMAN|P62736	Actin, aortic smooth muscle	ACTA2	ACTA_HUMAN|P62736_K86	NA	ACTA_HUMAN|P62736_K86	DMSO_5min_vs_A947_5min	0.429949	0.145272	13.1537	0.0109464	0.0165832	NA	1.96073	0.429949	1.78033	0.0794432	0.350506
ACTA_HUMAN|P62736	Actin, aortic smooth muscle	ACTA2	ACTA_HUMAN|P62736_K86	NA	ACTA_HUMAN|P62736_K86	DMSO_30min_vs_A947_30min	0.0795073	0.145272	13.1537	0.593337	0.797407	NA	0.226699	0.0795073	0.0983198	-0.0770011	0.156508
ACTA_HUMAN|P62736	Actin, aortic smooth muscle	ACTA2	ACTA_HUMAN|P62736_K52	NA	ACTA_HUMAN|P62736_K52	DMSO_30min_vs_A947_30min	0.0932575	0.207193	13.1537	0.659967	0.83692	NA	0.180478	0.0932575	0.0773161	-0.0770011	0.170259
ACTA_HUMAN|P62736	Actin, aortic smooth muscle	ACTA2	ACTA_HUMAN|P62736_K63	NA	ACTA_HUMAN|P62736_K63	DMSO_5min_vs_A947_5min	-0.501435	0.0786879	13.1537	2.32e-05	7.1e-05	NA	4.63505	0.501435	4.14866	0.0794432	-0.580878
ACTA_HUMAN|P62736	Actin, aortic smooth muscle	ACTA2	ACTA_HUMAN|P62736_K330	NA	ACTA_HUMAN|P62736_K330	DMSO_5min_vs_A947_5min	0.287497	0.0687191	13.1537	0.00104578	0.00198483	NA	2.98056	0.287497	2.70228	0.0794432	0.208054
ACTA_HUMAN|P62736	Actin, aortic smooth muscle	ACTA2	ACTA_HUMAN|P62736_K63	NA	ACTA_HUMAN|P62736_K63	DMSO_30min_vs_A947_30min	0.00753853	0.0786879	13.1537	0.925121	0.972835	NA	0.0338013	0.00753853	0.0119606	-0.0770011	0.0845396
ACTB_HUMAN|P60709	Actin, cytoplasmic 1	ACTB	ACTB_HUMAN|P60709_K113	NA	ACTB_HUMAN|P60709_K113	DMSO_5min_vs_A947_5min	0.5151	0.337367	13.1537	0.150487	0.179682	NA	0.822502	0.5151	0.745496	0.207469	0.30763
ACTB_HUMAN|P60709	Actin, cytoplasmic 1	ACTB	ACTB_HUMAN|P60709_K238	NA	ACTB_HUMAN|P60709_K238	DMSO_30min_vs_A947_30min	0.605395	0.39319	13.1537	0.147338	0.411066	NA	0.831686	0.605395	0.386089	0.0857613	0.519634
ACTB_HUMAN|P60709	Actin, cytoplasmic 1	ACTB	ACTB_HUMAN|P60709_K238	NA	ACTB_HUMAN|P60709_K238	DMSO_5min_vs_A947_5min	0.61137	0.39319	13.1537	0.143694	0.172229	NA	0.84256	0.61137	0.763894	0.207469	0.403901
ACTB_HUMAN|P60709	Actin, cytoplasmic 1	ACTB	ACTB_HUMAN|P60709_K113	NA	ACTB_HUMAN|P60709_K113	DMSO_30min_vs_A947_30min	0.236419	0.337367	13.1537	0.495653	0.732948	NA	0.304823	0.236419	0.134927	0.0857613	0.150657
ACTN1_HUMAN|P12814	Alpha-actinin-1	ACTN1	ACTN1_HUMAN|P12814_K174	NA	ACTN1_HUMAN|P12814_K174	DMSO_30min_vs_A947_30min	-0.294972	0.243532	13.1537	0.247122	0.524357	NA	0.607088	0.294972	0.280373	-0.0454066	-0.249565
ACTN1_HUMAN|P12814	Alpha-actinin-1	ACTN1	ACTN1_HUMAN|P12814_K413	NA	ACTN1_HUMAN|P12814_K413	DMSO_5min_vs_A947_5min	0.424817	0.0872785	13.1537	0.000297324	0.000656036	NA	3.52677	0.424817	3.18307	-0.0256159	0.450433
ACTN1_HUMAN|P12814	Alpha-actinin-1	ACTN1	ACTN1_HUMAN|P12814_K174	NA	ACTN1_HUMAN|P12814_K174	DMSO_5min_vs_A947_5min	1.16125	0.243532	13.1537	0.000355482	0.000767509	NA	3.44918	1.16125	3.11492	-0.0256159	1.18686
ACTN1_HUMAN|P12814	Alpha-actinin-1	ACTN1	ACTN1_HUMAN|P12814_K704	NA	ACTN1_HUMAN|P12814_K704	DMSO_30min_vs_A947_30min	0.399558	0.0819228	13.1537	0.000292088	0.021182	NA	3.53449	0.399558	1.67403	-0.0454066	0.444965
ACTN1_HUMAN|P12814	Alpha-actinin-1	ACTN1	ACTN1_HUMAN|P12814_K344	NA	ACTN1_HUMAN|P12814_K344	DMSO_30min_vs_A947_30min	0.00361919	0.142498	13.1537	0.980119	0.99133	NA	0.00872132	0.00361919	0.00378163	-0.0454066	0.0490258
ACTN1_HUMAN|P12814	Alpha-actinin-1	ACTN1	ACTN1_HUMAN|P12814_K413	NA	ACTN1_HUMAN|P12814_K413	DMSO_30min_vs_A947_30min	-0.291882	0.0872785	13.1537	0.00520197	0.0850513	NA	2.28383	0.291882	1.07032	-0.0454066	-0.246475
ACTN1_HUMAN|P12814	Alpha-actinin-1	ACTN1	ACTN1_HUMAN|P12814_K344	NA	ACTN1_HUMAN|P12814_K344	DMSO_5min_vs_A947_5min	0.331785	0.142498	13.1537	0.036465	0.0494956	NA	1.43812	0.331785	1.30543	-0.0256159	0.357401
ACTN1_HUMAN|P12814	Alpha-actinin-1	ACTN1	ACTN1_HUMAN|P12814_K492	NA	ACTN1_HUMAN|P12814_K492	DMSO_30min_vs_A947_30min	-0.304709	0.0999627	13.1537	0.00922368	0.107045	NA	2.0351	0.304709	0.970432	-0.0454066	-0.259303
ACTN1_HUMAN|P12814	Alpha-actinin-1	ACTN1	ACTN1_HUMAN|P12814_K492	NA	ACTN1_HUMAN|P12814_K492	DMSO_5min_vs_A947_5min	0.505133	0.0999627	13.1537	0.00021335	0.000488632	NA	3.67091	0.505133	3.31102	-0.0256159	0.530749
ACTN1_HUMAN|P12814	Alpha-actinin-1	ACTN1	ACTN1_HUMAN|P12814_K704	NA	ACTN1_HUMAN|P12814_K704	DMSO_5min_vs_A947_5min	0.524695	0.0819228	13.1537	2.2e-05	6.78e-05	NA	4.65734	0.524695	4.1688	-0.0256159	0.550311
ACTN4_HUMAN|O43707	Alpha-actinin-4	ACTN4	ACTN4_HUMAN|O43707_K193	NA	ACTN4_HUMAN|O43707_K193	DMSO_30min_vs_A947_30min	-0.316869	0.202666	13.1537	0.141666	0.404031	NA	0.848733	0.316869	0.393585	-0.04494	-0.271929
ACTN4_HUMAN|O43707	Alpha-actinin-4	ACTN4	ACTN4_HUMAN|O43707_K535	NA	ACTN4_HUMAN|O43707_K535	DMSO_30min_vs_A947_30min	0.530458	0.276954	13.1537	0.0774471	0.303996	NA	1.111	0.530458	0.517132	-0.04494	0.575398
ACTN4_HUMAN|O43707	Alpha-actinin-4	ACTN4	ACTN4_HUMAN|O43707_K193	NA	ACTN4_HUMAN|O43707_K193	DMSO_5min_vs_A947_5min	1.0877	0.202666	13.1537	0.000123117	0.000299835	NA	3.90968	1.0877	3.52312	-0.0707133	1.15842
ACTN4_HUMAN|O43707	Alpha-actinin-4	ACTN4	ACTN4_HUMAN|O43707_K331	NA	ACTN4_HUMAN|O43707_K331	DMSO_5min_vs_A947_5min	-0.602944	0.0670333	13.1537	5.54e-07	2.97e-06	NA	6.2566	0.602944	5.52717	-0.0707133	-0.532231
ACTN4_HUMAN|O43707	Alpha-actinin-4	ACTN4	ACTN4_HUMAN|O43707_K122	NA	ACTN4_HUMAN|O43707_K122	DMSO_5min_vs_A947_5min	2.03564	0.221956	13.1537	4.43e-07	2.46e-06	NA	6.35343	2.03564	5.60995	-0.0707133	2.10635
ACTN4_HUMAN|O43707	Alpha-actinin-4	ACTN4	ACTN4_HUMAN|O43707_K331	NA	ACTN4_HUMAN|O43707_K331	DMSO_30min_vs_A947_30min	0.0687748	0.0670333	13.1537	0.3234	0.597532	NA	0.49026	0.0687748	0.223639	-0.04494	0.113715
ACTN4_HUMAN|O43707	Alpha-actinin-4	ACTN4	ACTN4_HUMAN|O43707_K535	NA	ACTN4_HUMAN|O43707_K535	DMSO_5min_vs_A947_5min	0.483604	0.276954	13.1537	0.104081	0.128044	NA	0.98263	0.483604	0.89264	-0.0707133	0.554318
ACTN4_HUMAN|O43707	Alpha-actinin-4	ACTN4	ACTN4_HUMAN|O43707_K140	NA	ACTN4_HUMAN|O43707_K140	DMSO_5min_vs_A947_5min	0.296145	0.144936	13.1537	0.0615918	0.079867	NA	1.21048	0.296145	1.09763	-0.0707133	0.366858
ACTN4_HUMAN|O43707	Alpha-actinin-4	ACTN4	ACTN4_HUMAN|O43707_K122	NA	ACTN4_HUMAN|O43707_K122	DMSO_30min_vs_A947_30min	0.531794	0.221956	13.1537	0.032129	0.19912	NA	1.4931	0.531794	0.700885	-0.04494	0.576734
ACTN4_HUMAN|O43707	Alpha-actinin-4	ACTN4	ACTN4_HUMAN|O43707_K140	NA	ACTN4_HUMAN|O43707_K140	DMSO_30min_vs_A947_30min	-0.4544	0.144936	13.1537	0.00779572	0.0994692	NA	2.10814	0.4544	1.00231	-0.04494	-0.40946
ACTY_HUMAN|P42025	Beta-centractin	ACTR1B	ACTY_HUMAN|P42025_K96	NA	ACTY_HUMAN|P42025_K96	DMSO_5min_vs_A947_5min	0.157284	0.102536	13.1537	0.148742	0.17798	NA	0.827568	0.157284	0.749628	#N/A	#N/A
ACTY_HUMAN|P42025	Beta-centractin	ACTR1B	ACTY_HUMAN|P42025_K96	NA	ACTY_HUMAN|P42025_K96	DMSO_30min_vs_A947_30min	-0.0732625	0.102536	13.1537	0.487404	0.726225	NA	0.312111	0.0732625	0.138929	#N/A	#N/A
ACYP1_HUMAN|P07311	Acylphosphatase-1	ACYP1	ACYP1_HUMAN|P07311_K33	NA	ACYP1_HUMAN|P07311_K33	DMSO_5min_vs_A947_5min	-1.66801	0.131276	13.1537	9.19e-09	1.04e-07	NA	8.0369	1.66801	6.98476	-0.394881	-1.27312
ACYP1_HUMAN|P07311	Acylphosphatase-1	ACYP1	ACYP1_HUMAN|P07311_K33	NA	ACYP1_HUMAN|P07311_K33	DMSO_30min_vs_A947_30min	0.444534	0.131276	13.1537	0.00479631	0.0815373	NA	2.31909	0.444534	1.08864	0.83901	-0.394475
ACYP1_HUMAN|P07311	Acylphosphatase-1	ACYP1	ACYP1_HUMAN|P07311_K32	NA	ACYP1_HUMAN|P07311_K32	DMSO_30min_vs_A947_30min	0.567123	0.323359	13.1537	0.102711	0.346341	NA	0.988382	0.567123	0.460496	0.83901	-0.271887
ACYP1_HUMAN|P07311	Acylphosphatase-1	ACYP1	ACYP1_HUMAN|P07311_K32	NA	ACYP1_HUMAN|P07311_K32	DMSO_5min_vs_A947_5min	-2.61027	0.323359	13.1537	1.87e-06	8.26e-06	NA	5.72732	2.61027	5.08292	-0.394881	-2.21539
ADAM9_HUMAN|Q13443	Disintegrin and metalloproteinase domain-containing protein 9	ADAM9	ADAM9_HUMAN|Q13443_K796	NA	ADAM9_HUMAN|Q13443_K796	DMSO_5min_vs_A947_5min	2.59768	0.14168	13.1537	9.44e-11	3.46e-09	NA	10.0252	2.59768	8.46035	0.0746461	2.52303
ADAM9_HUMAN|Q13443	Disintegrin and metalloproteinase domain-containing protein 9	ADAM9	ADAM9_HUMAN|Q13443_K796	NA	ADAM9_HUMAN|Q13443_K796	DMSO_30min_vs_A947_30min	-0.208834	0.14168	13.1537	0.164012	0.434608	NA	0.785126	0.208834	0.361902	0.0183293	-0.227163
ADK_HUMAN|P55263	Adenosine kinase	ADK	ADK_HUMAN|P55263_K61	NA	ADK_HUMAN|P55263_K61	DMSO_30min_vs_A947_30min	-1.12991	0.179955	13.1537	2.69e-05	0.00385411	NA	4.5701	1.12991	2.41408	-0.111363	-1.01855
ADK_HUMAN|P55263	Adenosine kinase	ADK	ADK_HUMAN|P55263_K61	NA	ADK_HUMAN|P55263_K61	DMSO_5min_vs_A947_5min	-0.78759	0.179955	13.1537	0.000729357	0.00143763	NA	3.13706	0.78759	2.84235	0.00130067	-0.788891
ADK_HUMAN|P55263	Adenosine kinase	ADK	ADK_HUMAN|P55263_K117	NA	ADK_HUMAN|P55263_K117	DMSO_5min_vs_A947_5min	-0.0632488	0.167431	13.1537	0.711635	0.738049	NA	0.147743	0.0632488	0.131915	0.00130067	-0.0645494
ADK_HUMAN|P55263	Adenosine kinase	ADK	ADK_HUMAN|P55263_K117	NA	ADK_HUMAN|P55263_K117	DMSO_30min_vs_A947_30min	-0.660183	0.167431	13.1537	0.00164781	0.0510286	NA	2.78309	0.660183	1.29219	-0.111363	-0.54882
ADNP_HUMAN|Q9H2P0	Activity-dependent neuroprotector homeobox protein	ADNP	ADNP_HUMAN|Q9H2P0_K729	NA	ADNP_HUMAN|Q9H2P0_K729	DMSO_5min_vs_A947_5min	-0.0694844	0.0838376	13.1537	0.422004	0.461393	NA	0.374683	0.0694844	0.335929	0.0450438	-0.114528
ADNP_HUMAN|Q9H2P0	Activity-dependent neuroprotector homeobox protein	ADNP	ADNP_HUMAN|Q9H2P0_K729	NA	ADNP_HUMAN|Q9H2P0_K729	DMSO_30min_vs_A947_30min	0.13396	0.0838376	13.1537	0.133811	0.39353	NA	0.873509	0.13396	0.405022	0.105788	0.0281722
ADNP_HUMAN|Q9H2P0	Activity-dependent neuroprotector homeobox protein	ADNP	ADNP_HUMAN|Q9H2P0_K606	NA	ADNP_HUMAN|Q9H2P0_K606	DMSO_30min_vs_A947_30min	-0.0868796	0.0904838	13.1537	0.354289	0.625107	NA	0.450642	0.0868796	0.204045	0.105788	-0.192667
ADNP_HUMAN|Q9H2P0	Activity-dependent neuroprotector homeobox protein	ADNP	ADNP_HUMAN|Q9H2P0_K617	NA	ADNP_HUMAN|Q9H2P0_K617	DMSO_30min_vs_A947_30min	-0.0873389	0.192503	13.1537	0.657438	0.834942	NA	0.182145	0.0873389	0.0783435	0.105788	-0.193127
ADNP_HUMAN|Q9H2P0	Activity-dependent neuroprotector homeobox protein	ADNP	ADNP_HUMAN|Q9H2P0_K606	NA	ADNP_HUMAN|Q9H2P0_K606	DMSO_5min_vs_A947_5min	-0.731044	0.0904838	13.1537	1.86e-06	8.2e-06	NA	5.73145	0.731044	5.08605	0.0450438	-0.776088
ADNP_HUMAN|Q9H2P0	Activity-dependent neuroprotector homeobox protein	ADNP	ADNP_HUMAN|Q9H2P0_K617	NA	ADNP_HUMAN|Q9H2P0_K617	DMSO_5min_vs_A947_5min	-0.217251	0.192503	13.1537	0.279248	0.315055	NA	0.55401	0.217251	0.501614	0.0450438	-0.262295
ADRM1_HUMAN|Q16186	Proteasomal ubiquitin receptor ADRM1	ADRM1	ADRM1_HUMAN|Q16186_K390	NA	ADRM1_HUMAN|Q16186_K390	DMSO_5min_vs_A947_5min	-0.0271925	0.104101	13.1537	0.797974	0.81782	NA	0.0980113	0.0271925	0.0873424	-0.137727	0.110534
ADRM1_HUMAN|Q16186	Proteasomal ubiquitin receptor ADRM1	ADRM1	ADRM1_HUMAN|Q16186_K390	NA	ADRM1_HUMAN|Q16186_K390	DMSO_30min_vs_A947_30min	0.281323	0.104101	13.1537	0.0179567	0.150216	NA	1.74577	0.281323	0.823285	-0.0274741	0.308797
ADRM1_HUMAN|Q16186	Proteasomal ubiquitin receptor ADRM1	ADRM1	ADRM1_HUMAN|Q16186_K386_K395	NA	ADRM1_HUMAN|Q16186_K386_K395	DMSO_30min_vs_A947_30min	0.276292	0.116451	13.1537	0.0335679	0.203935	NA	1.47408	0.276292	0.690509	-0.0274741	0.303766
ADRM1_HUMAN|Q16186	Proteasomal ubiquitin receptor ADRM1	ADRM1	ADRM1_HUMAN|Q16186_K386_K390	NA	ADRM1_HUMAN|Q16186_K386_K390	DMSO_5min_vs_A947_5min	-0.826354	0.0892422	13.1537	3.97e-07	2.24e-06	NA	6.40131	0.826354	5.6502	-0.137727	-0.688627
ADRM1_HUMAN|Q16186	Proteasomal ubiquitin receptor ADRM1	ADRM1	ADRM1_HUMAN|Q16186_K42	NA	ADRM1_HUMAN|Q16186_K42	DMSO_5min_vs_A947_5min	-0.248147	0.0958099	13.1537	0.0222567	0.0314936	NA	1.65254	0.248147	1.50178	-0.137727	-0.11042
ADRM1_HUMAN|Q16186	Proteasomal ubiquitin receptor ADRM1	ADRM1	ADRM1_HUMAN|Q16186_K42	NA	ADRM1_HUMAN|Q16186_K42	DMSO_30min_vs_A947_30min	0.149052	0.0958099	13.1537	0.143503	0.406921	NA	0.843138	0.149052	0.39049	-0.0274741	0.176526
ADRM1_HUMAN|Q16186	Proteasomal ubiquitin receptor ADRM1	ADRM1	ADRM1_HUMAN|Q16186_K386_K390	NA	ADRM1_HUMAN|Q16186_K386_K390	DMSO_30min_vs_A947_30min	0.0985112	0.0892422	13.1537	0.289438	0.565355	NA	0.538445	0.0985112	0.247679	-0.0274741	0.125985
ADRM1_HUMAN|Q16186	Proteasomal ubiquitin receptor ADRM1	ADRM1	ADRM1_HUMAN|Q16186_K386_K395	NA	ADRM1_HUMAN|Q16186_K386_K395	DMSO_5min_vs_A947_5min	-0.333017	0.116451	13.1537	0.013273	0.0197219	NA	1.87703	0.333017	1.70505	-0.137727	-0.19529
ADT1_HUMAN|P12235	ADP/ATP translocase 1	SLC25A4	ADT1_HUMAN|P12235_K92	NA	ADT1_HUMAN|P12235_K92	DMSO_5min_vs_A947_5min	0.649555	0.232554	13.1537	0.0150873	0.022159	NA	1.82139	0.649555	1.65445	0.111577	0.537978
ADT1_HUMAN|P12235	ADP/ATP translocase 1	SLC25A4	ADT1_HUMAN|P12235_K92	NA	ADT1_HUMAN|P12235_K92	DMSO_30min_vs_A947_30min	0.00229235	0.232554	13.1537	0.992283	0.997784	NA	0.0033644	0.00229235	0.000963625	0.130536	-0.128244
ADT2_HUMAN|P05141	ADP/ATP translocase 2	SLC25A5	ADT2_HUMAN|P05141_K166	NA	ADT2_HUMAN|P05141_K166	DMSO_5min_vs_A947_5min	1.03525	0.137327	13.1537	3.97e-06	1.56e-05	NA	5.40153	1.03525	4.80669	0.0546392	0.980616
ADT2_HUMAN|P05141	ADP/ATP translocase 2	SLC25A5	ADT2_HUMAN|P05141_K166	NA	ADT2_HUMAN|P05141_K166	DMSO_30min_vs_A947_30min	-0.344223	0.137327	13.1537	0.0260767	0.178679	NA	1.58375	0.344223	0.747926	-0.00540935	-0.338814
AEN_HUMAN|Q8WTP8	Apoptosis-enhancing nuclease	AEN	AEN_HUMAN|Q8WTP8_K183	NA	AEN_HUMAN|Q8WTP8_K183	DMSO_30min_vs_A947_30min	0.0962438	0.118808	13.1537	0.432306	0.68251	NA	0.364209	0.0962438	0.165891	#N/A	#N/A
AEN_HUMAN|Q8WTP8	Apoptosis-enhancing nuclease	AEN	AEN_HUMAN|Q8WTP8_K183	NA	AEN_HUMAN|Q8WTP8_K183	DMSO_5min_vs_A947_5min	0.219801	0.118808	13.1537	0.0868925	0.10903	NA	1.06102	0.219801	0.962456	#N/A	#N/A
AF17_HUMAN|P55198	Protein AF-17	MLLT6	AF17_HUMAN|P55198_K746	NA	AF17_HUMAN|P55198_K746	DMSO_5min_vs_A947_5min	0.443083	0.100385	13.1537	0.00068064	0.00135325	NA	3.16708	0.443083	2.86862	0.219547	0.223536
AF17_HUMAN|P55198	Protein AF-17	MLLT6	AF17_HUMAN|P55198_K746	NA	AF17_HUMAN|P55198_K746	DMSO_30min_vs_A947_30min	0.178913	0.100385	13.1537	0.0977902	0.337088	NA	1.0097	0.178913	0.472257	0.294989	-0.116076
AFF4_HUMAN|Q9UHB7	AF4/FMR2 family member 4	AFF4	AFF4_HUMAN|Q9UHB7_K363	NA	AFF4_HUMAN|Q9UHB7_K363	DMSO_5min_vs_A947_5min	0.865353	0.0937999	13.1537	4.14e-07	2.32e-06	NA	6.38283	0.865353	5.63497	-0.0916433	0.956996
AFF4_HUMAN|Q9UHB7	AF4/FMR2 family member 4	AFF4	AFF4_HUMAN|Q9UHB7_K363	NA	AFF4_HUMAN|Q9UHB7_K363	DMSO_30min_vs_A947_30min	-0.101592	0.0937999	13.1537	0.298232	0.572386	NA	0.525445	0.101592	0.242311	0.0798009	-0.181393
AFG32_HUMAN|Q9Y4W6	AFG3-like protein 2	AFG3L2	AFG32_HUMAN|Q9Y4W6_K297	NA	AFG32_HUMAN|Q9Y4W6_K297	DMSO_30min_vs_A947_30min	-0.175675	0.51842	13.1537	0.740059	0.882005	NA	0.130733	0.175675	0.0545287	0.148675	-0.32435
AFG32_HUMAN|Q9Y4W6	AFG3-like protein 2	AFG3L2	AFG32_HUMAN|Q9Y4W6_K297	NA	AFG32_HUMAN|Q9Y4W6_K297	DMSO_5min_vs_A947_5min	1.41599	0.51842	13.1537	0.0169875	0.0246402	NA	1.76987	1.41599	1.60836	0.13098	1.28501
AGM1_HUMAN|O95394	Phosphoacetylglucosamine mutase	PGM3	AGM1_HUMAN|O95394_K398	NA	AGM1_HUMAN|O95394_K398	DMSO_30min_vs_A947_30min	-0.498432	0.102521	13.1537	0.000300338	0.0212424	NA	3.52239	0.498432	1.6728	0.01524	-0.513672
AGM1_HUMAN|O95394	Phosphoacetylglucosamine mutase	PGM3	AGM1_HUMAN|O95394_K398	NA	AGM1_HUMAN|O95394_K398	DMSO_5min_vs_A947_5min	-1.01394	0.102521	13.1537	1.85e-07	1.17e-06	NA	6.73334	1.01394	5.93295	-0.143509	-0.870428
AGRG2_HUMAN|Q8IZP9	NA	NA	AGRG2_HUMAN|Q8IZP9_K916	NA	AGRG2_HUMAN|Q8IZP9_K916	DMSO_5min_vs_A947_5min	0.963205	0.157297	13.1537	3.46e-05	9.98e-05	NA	4.46112	0.963205	4.00088	0.00688242	0.956323
AGRG2_HUMAN|Q8IZP9	NA	NA	AGRG2_HUMAN|Q8IZP9_K916	NA	AGRG2_HUMAN|Q8IZP9_K916	DMSO_30min_vs_A947_30min	0.0894359	0.157297	13.1537	0.57922	0.790015	NA	0.237156	0.0894359	0.102365	0.101305	-0.0118687
AHNK_HUMAN|Q09666	Neuroblast differentiation-associated protein AHNAK	AHNAK	AHNK_HUMAN|Q09666_K1208	NA	AHNK_HUMAN|Q09666_K1208	DMSO_5min_vs_A947_5min	-0.317846	0.101964	13.1537	0.00807108	0.0125799	NA	2.09307	0.317846	1.90032	0.0103051	-0.328151
AHNK_HUMAN|Q09666	Neuroblast differentiation-associated protein AHNAK	AHNAK	AHNK_HUMAN|Q09666_K1488	NA	AHNK_HUMAN|Q09666_K1488	DMSO_5min_vs_A947_5min	1.1247	0.129843	13.1537	8.5e-07	4.31e-06	NA	6.0704	1.1247	5.36586	0.0103051	1.1144
AHNK_HUMAN|Q09666	Neuroblast differentiation-associated protein AHNAK	AHNAK	AHNK_HUMAN|Q09666_K1488	NA	AHNK_HUMAN|Q09666_K1488	DMSO_30min_vs_A947_30min	0.107658	0.129843	13.1537	0.421819	0.676148	NA	0.374874	0.107658	0.169958	-0.0118679	0.119526
AHNK_HUMAN|Q09666	Neuroblast differentiation-associated protein AHNAK	AHNAK	AHNK_HUMAN|Q09666_K1319	NA	AHNK_HUMAN|Q09666_K1319	DMSO_30min_vs_A947_30min	0.332687	0.119201	13.1537	0.0151502	0.13706	NA	1.81958	0.332687	0.86309	-0.0118679	0.344555
AHNK_HUMAN|Q09666	Neuroblast differentiation-associated protein AHNAK	AHNAK	AHNK_HUMAN|Q09666_K1024	NA	AHNK_HUMAN|Q09666_K1024	DMSO_30min_vs_A947_30min	0.0605901	0.127224	13.1537	0.641711	0.825895	NA	0.19266	0.0605901	0.0830753	-0.0118679	0.0724579
AHNK_HUMAN|Q09666	Neuroblast differentiation-associated protein AHNAK	AHNAK	AHNK_HUMAN|Q09666_K1024	NA	AHNK_HUMAN|Q09666_K1024	DMSO_5min_vs_A947_5min	0.529571	0.127224	13.1537	0.00108817	0.00205237	NA	2.9633	0.529571	2.68774	0.0103051	0.519266
AHNK_HUMAN|Q09666	Neuroblast differentiation-associated protein AHNAK	AHNAK	AHNK_HUMAN|Q09666_K1000	NA	AHNK_HUMAN|Q09666_K1000	DMSO_30min_vs_A947_30min	-0.0334205	0.0991113	13.1537	0.741285	0.882732	NA	0.130015	0.0334205	0.0541714	-0.0118679	-0.0215526
AHNK_HUMAN|Q09666	Neuroblast differentiation-associated protein AHNAK	AHNAK	AHNK_HUMAN|Q09666_K1918	NA	AHNK_HUMAN|Q09666_K1918	DMSO_30min_vs_A947_30min	-0.178561	0.075623	13.1537	0.0342924	0.206249	NA	1.4648	0.178561	0.685608	-0.0118679	-0.166693
AHNK_HUMAN|Q09666	Neuroblast differentiation-associated protein AHNAK	AHNAK	AHNK_HUMAN|Q09666_K1491	NA	AHNK_HUMAN|Q09666_K1491	DMSO_5min_vs_A947_5min	0.3595	0.105329	13.1537	0.00455381	0.00753009	NA	2.34163	0.3595	2.1232	0.0103051	0.349195
AHNK_HUMAN|Q09666	Neuroblast differentiation-associated protein AHNAK	AHNAK	AHNK_HUMAN|Q09666_K1450	NA	AHNK_HUMAN|Q09666_K1450	DMSO_30min_vs_A947_30min	0.166606	0.0833377	13.1537	0.0666855	0.284257	NA	1.17597	0.166606	0.546289	-0.0118679	0.178474
AHNK_HUMAN|Q09666	Neuroblast differentiation-associated protein AHNAK	AHNAK	AHNK_HUMAN|Q09666_K1491	NA	AHNK_HUMAN|Q09666_K1491	DMSO_30min_vs_A947_30min	0.389793	0.105329	13.1537	0.00261726	0.0599772	NA	2.58215	0.389793	1.22201	-0.0118679	0.401661
AHNK_HUMAN|Q09666	Neuroblast differentiation-associated protein AHNAK	AHNAK	AHNK_HUMAN|Q09666_K1918	NA	AHNK_HUMAN|Q09666_K1918	DMSO_5min_vs_A947_5min	-0.802177	0.075623	13.1537	8.1e-08	5.98e-07	NA	7.09175	0.802177	6.22361	0.0103051	-0.812482
AHNK_HUMAN|Q09666	Neuroblast differentiation-associated protein AHNAK	AHNAK	AHNK_HUMAN|Q09666_K1475	NA	AHNK_HUMAN|Q09666_K1475	DMSO_30min_vs_A947_30min	0.08872	0.109866	13.1537	0.433724	0.683266	NA	0.362786	0.08872	0.16541	-0.0118679	0.100588
AHNK_HUMAN|Q09666	Neuroblast differentiation-associated protein AHNAK	AHNAK	AHNK_HUMAN|Q09666_K1205	NA	AHNK_HUMAN|Q09666_K1205	DMSO_30min_vs_A947_30min	0.0249251	0.0833779	13.1537	0.769655	0.896028	NA	0.113704	0.0249251	0.0476782	-0.0118679	0.036793
AHNK_HUMAN|Q09666	Neuroblast differentiation-associated protein AHNAK	AHNAK	AHNK_HUMAN|Q09666_K2396	NA	AHNK_HUMAN|Q09666_K2396	DMSO_30min_vs_A947_30min	-0.107618	0.101253	13.1537	0.30697	0.580982	NA	0.512904	0.107618	0.235838	-0.0118679	-0.0957496
AHNK_HUMAN|Q09666	Neuroblast differentiation-associated protein AHNAK	AHNAK	AHNK_HUMAN|Q09666_K2396	NA	AHNK_HUMAN|Q09666_K2396	DMSO_5min_vs_A947_5min	-0.0735832	0.101253	13.1537	0.480127	0.519979	NA	0.318644	0.0735832	0.284014	0.0103051	-0.0838883
AHNK_HUMAN|Q09666	Neuroblast differentiation-associated protein AHNAK	AHNAK	AHNK_HUMAN|Q09666_K1921	NA	AHNK_HUMAN|Q09666_K1921	DMSO_5min_vs_A947_5min	-0.465801	0.0924681	13.1537	0.000219415	0.000499925	NA	3.65873	0.465801	3.3011	0.0103051	-0.476106
AHNK_HUMAN|Q09666	Neuroblast differentiation-associated protein AHNAK	AHNAK	AHNK_HUMAN|Q09666_K1051	NA	AHNK_HUMAN|Q09666_K1051	DMSO_5min_vs_A947_5min	0.466117	0.113913	13.1537	0.00124305	0.0023155	NA	2.90551	0.466117	2.63535	0.0103051	0.455812
AHNK_HUMAN|Q09666	Neuroblast differentiation-associated protein AHNAK	AHNAK	AHNK_HUMAN|Q09666_K2194	NA	AHNK_HUMAN|Q09666_K2194	DMSO_5min_vs_A947_5min	-0.391026	0.0979671	13.1537	0.00150319	0.00274737	NA	2.82299	0.391026	2.56108	0.0103051	-0.401331
AHNK_HUMAN|Q09666	Neuroblast differentiation-associated protein AHNAK	AHNAK	AHNK_HUMAN|Q09666_K1536	NA	AHNK_HUMAN|Q09666_K1536	DMSO_30min_vs_A947_30min	0.16185	0.0874113	13.1537	0.0866593	0.318864	NA	1.06218	0.16185	0.496395	-0.0118679	0.173718
AHNK_HUMAN|Q09666	Neuroblast differentiation-associated protein AHNAK	AHNAK	AHNK_HUMAN|Q09666_K2399	NA	AHNK_HUMAN|Q09666_K2399	DMSO_5min_vs_A947_5min	-0.698046	0.145176	13.1537	0.000330732	0.000720073	NA	3.48052	0.698046	3.14262	0.0103051	-0.708351
AHNK_HUMAN|Q09666	Neuroblast differentiation-associated protein AHNAK	AHNAK	AHNK_HUMAN|Q09666_K1921	NA	AHNK_HUMAN|Q09666_K1921	DMSO_30min_vs_A947_30min	-0.176268	0.0924681	13.1537	0.0787014	0.305682	NA	1.10402	0.176268	0.514731	-0.0118679	-0.1644
AHNK_HUMAN|Q09666	Neuroblast differentiation-associated protein AHNAK	AHNAK	AHNK_HUMAN|Q09666_K2435	NA	AHNK_HUMAN|Q09666_K2435	DMSO_5min_vs_A947_5min	-0.803764	0.144025	13.1537	8.53e-05	0.000217957	NA	4.069	0.803764	3.66163	0.0103051	-0.814069
AHNK_HUMAN|Q09666	Neuroblast differentiation-associated protein AHNAK	AHNAK	AHNK_HUMAN|Q09666_K1536	NA	AHNK_HUMAN|Q09666_K1536	DMSO_5min_vs_A947_5min	0.398429	0.0874113	13.1537	0.000521604	0.0010755	NA	3.28266	0.398429	2.96839	0.0103051	0.388124
AHNK_HUMAN|Q09666	Neuroblast differentiation-associated protein AHNAK	AHNAK	AHNK_HUMAN|Q09666_K1450	NA	AHNK_HUMAN|Q09666_K1450	DMSO_5min_vs_A947_5min	-0.0106994	0.0833377	13.1537	0.899785	0.909631	NA	0.045861	0.0106994	0.0411346	0.0103051	-0.0210045
AHNK_HUMAN|Q09666	Neuroblast differentiation-associated protein AHNAK	AHNAK	AHNK_HUMAN|Q09666_K2349	NA	AHNK_HUMAN|Q09666_K2349	DMSO_5min_vs_A947_5min	-0.291725	0.160992	13.1537	0.0928599	0.115681	NA	1.03217	0.291725	0.936738	0.0103051	-0.302031
AHNK_HUMAN|Q09666	Neuroblast differentiation-associated protein AHNAK	AHNAK	AHNK_HUMAN|Q09666_K1464	NA	AHNK_HUMAN|Q09666_K1464	DMSO_5min_vs_A947_5min	-0.0768145	0.0991895	13.1537	0.452378	0.491973	NA	0.344498	0.0768145	0.308059	0.0103051	-0.0871196
AHNK_HUMAN|Q09666	Neuroblast differentiation-associated protein AHNAK	AHNAK	AHNK_HUMAN|Q09666_K2399	NA	AHNK_HUMAN|Q09666_K2399	DMSO_30min_vs_A947_30min	-0.0359221	0.145176	13.1537	0.80839	0.91451	NA	0.0923793	0.0359221	0.0388118	-0.0118679	-0.0240542
AHNK_HUMAN|Q09666	Neuroblast differentiation-associated protein AHNAK	AHNAK	AHNK_HUMAN|Q09666_K1663	NA	AHNK_HUMAN|Q09666_K1663	DMSO_5min_vs_A947_5min	-0.643303	0.147664	13.1537	0.000757073	0.00148613	NA	3.12086	0.643303	2.82794	0.0103051	-0.653608
AHNK_HUMAN|Q09666	Neuroblast differentiation-associated protein AHNAK	AHNAK	AHNK_HUMAN|Q09666_K1663	NA	AHNK_HUMAN|Q09666_K1663	DMSO_30min_vs_A947_30min	-0.136663	0.147664	13.1537	0.371375	0.636147	NA	0.430187	0.136663	0.196442	-0.0118679	-0.124795
AHNK_HUMAN|Q09666	Neuroblast differentiation-associated protein AHNAK	AHNAK	AHNK_HUMAN|Q09666_K1464	NA	AHNK_HUMAN|Q09666_K1464	DMSO_30min_vs_A947_30min	0.163491	0.0991895	13.1537	0.122964	0.378336	NA	0.910221	0.163491	0.422122	-0.0118679	0.175359
AHNK_HUMAN|Q09666	Neuroblast differentiation-associated protein AHNAK	AHNAK	AHNK_HUMAN|Q09666_K1051	NA	AHNK_HUMAN|Q09666_K1051	DMSO_30min_vs_A947_30min	0.318695	0.113913	13.1537	0.0149555	0.136369	NA	1.8252	0.318695	0.865285	-0.0118679	0.330563
AHNK_HUMAN|Q09666	Neuroblast differentiation-associated protein AHNAK	AHNAK	AHNK_HUMAN|Q09666_K1322	NA	AHNK_HUMAN|Q09666_K1322	DMSO_5min_vs_A947_5min	-0.344108	0.0959293	13.1537	0.00325575	0.00555194	NA	2.48735	0.344108	2.25556	0.0103051	-0.354413
AHNK_HUMAN|Q09666	Neuroblast differentiation-associated protein AHNAK	AHNAK	AHNK_HUMAN|Q09666_K1322	NA	AHNK_HUMAN|Q09666_K1322	DMSO_30min_vs_A947_30min	-0.0660154	0.0959293	13.1537	0.503303	0.738133	NA	0.29817	0.0660154	0.131865	-0.0118679	-0.0541475
AHNK_HUMAN|Q09666	Neuroblast differentiation-associated protein AHNAK	AHNAK	AHNK_HUMAN|Q09666_K1592	NA	AHNK_HUMAN|Q09666_K1592	DMSO_5min_vs_A947_5min	-0.599193	0.0703653	13.1537	1.03e-06	5.01e-06	NA	5.98672	0.599193	5.30023	0.0103051	-0.609498
AHNK_HUMAN|Q09666	Neuroblast differentiation-associated protein AHNAK	AHNAK	AHNK_HUMAN|Q09666_K1592	NA	AHNK_HUMAN|Q09666_K1592	DMSO_30min_vs_A947_30min	0.088242	0.0703653	13.1537	0.231651	0.511417	NA	0.635167	0.088242	0.291225	-0.0118679	0.10011
AHNK_HUMAN|Q09666	Neuroblast differentiation-associated protein AHNAK	AHNAK	AHNK_HUMAN|Q09666_K1677	NA	AHNK_HUMAN|Q09666_K1677	DMSO_5min_vs_A947_5min	-0.373766	0.140273	13.1537	0.0193052	0.0276657	NA	1.71433	0.373766	1.55806	0.0103051	-0.384071
AHNK_HUMAN|Q09666	Neuroblast differentiation-associated protein AHNAK	AHNAK	AHNK_HUMAN|Q09666_K1603	NA	AHNK_HUMAN|Q09666_K1603	DMSO_30min_vs_A947_30min	0.139091	0.0989335	13.1537	0.182933	0.459056	NA	0.737707	0.139091	0.338134	-0.0118679	0.150959
AHNK_HUMAN|Q09666	Neuroblast differentiation-associated protein AHNAK	AHNAK	AHNK_HUMAN|Q09666_K1363	NA	AHNK_HUMAN|Q09666_K1363	DMSO_30min_vs_A947_30min	-0.0580282	0.087732	13.1537	0.519758	0.747478	NA	0.284199	0.0580282	0.126402	-0.0118679	-0.0461603
AHNK_HUMAN|Q09666	Neuroblast differentiation-associated protein AHNAK	AHNAK	AHNK_HUMAN|Q09666_K2336	NA	AHNK_HUMAN|Q09666_K2336	DMSO_30min_vs_A947_30min	-0.394951	0.132936	13.1537	0.0107087	0.115755	NA	1.97026	0.394951	0.936459	-0.0118679	-0.383083
AHNK_HUMAN|Q09666	Neuroblast differentiation-associated protein AHNAK	AHNAK	AHNK_HUMAN|Q09666_K1616	NA	AHNK_HUMAN|Q09666_K1616	DMSO_30min_vs_A947_30min	-0.0407587	0.104772	13.1537	0.703485	0.861913	NA	0.152745	0.0407587	0.0645367	-0.0118679	-0.0288908
AHNK_HUMAN|Q09666	Neuroblast differentiation-associated protein AHNAK	AHNAK	AHNK_HUMAN|Q09666_K2349	NA	AHNK_HUMAN|Q09666_K2349	DMSO_30min_vs_A947_30min	-0.254823	0.160992	13.1537	0.137198	0.397375	NA	0.862652	0.254823	0.400799	-0.0118679	-0.242955
AHNK_HUMAN|Q09666	Neuroblast differentiation-associated protein AHNAK	AHNAK	AHNK_HUMAN|Q09666_K1677	NA	AHNK_HUMAN|Q09666_K1677	DMSO_30min_vs_A947_30min	0.0259227	0.140273	13.1537	0.856203	0.93845	NA	0.067423	0.0259227	0.027589	-0.0118679	0.0377906
AHNK_HUMAN|Q09666	Neuroblast differentiation-associated protein AHNAK	AHNAK	AHNK_HUMAN|Q09666_K1475	NA	AHNK_HUMAN|Q09666_K1475	DMSO_5min_vs_A947_5min	0.310641	0.109866	13.1537	0.0141237	0.020883	NA	1.85005	0.310641	1.68021	0.0103051	0.300336
AHNK_HUMAN|Q09666	Neuroblast differentiation-associated protein AHNAK	AHNAK	AHNK_HUMAN|Q09666_K2717	NA	AHNK_HUMAN|Q09666_K2717	DMSO_5min_vs_A947_5min	-0.349558	0.145747	13.1537	0.0319819	0.0439205	NA	1.4951	0.349558	1.35733	0.0103051	-0.359863
AHNK_HUMAN|Q09666	Neuroblast differentiation-associated protein AHNAK	AHNAK	AHNK_HUMAN|Q09666_K2717	NA	AHNK_HUMAN|Q09666_K2717	DMSO_30min_vs_A947_30min	-0.282062	0.145747	13.1537	0.0747511	0.299475	NA	1.12638	0.282062	0.52364	-0.0118679	-0.270194
AHNK_HUMAN|Q09666	Neuroblast differentiation-associated protein AHNAK	AHNAK	AHNK_HUMAN|Q09666_K2720	NA	AHNK_HUMAN|Q09666_K2720	DMSO_5min_vs_A947_5min	-0.401017	0.0947343	13.1537	0.000953228	0.00182795	NA	3.0208	0.401017	2.73804	0.0103051	-0.411322
AHNK_HUMAN|Q09666	Neuroblast differentiation-associated protein AHNAK	AHNAK	AHNK_HUMAN|Q09666_K2720	NA	AHNK_HUMAN|Q09666_K2720	DMSO_30min_vs_A947_30min	0.142558	0.0947343	13.1537	0.155999	0.423259	NA	0.806877	0.142558	0.373394	-0.0118679	0.154426
AHNK_HUMAN|Q09666	Neuroblast differentiation-associated protein AHNAK	AHNAK	AHNK_HUMAN|Q09666_K2896	NA	AHNK_HUMAN|Q09666_K2896	DMSO_5min_vs_A947_5min	-1.02251	0.135535	13.1537	3.93e-06	1.55e-05	NA	5.40507	1.02251	4.80963	0.0103051	-1.03282
AHNK_HUMAN|Q09666	Neuroblast differentiation-associated protein AHNAK	AHNAK	AHNK_HUMAN|Q09666_K2896	NA	AHNK_HUMAN|Q09666_K2896	DMSO_30min_vs_A947_30min	-0.0953346	0.135535	13.1537	0.494072	0.731028	NA	0.306209	0.0953346	0.136066	-0.0118679	-0.0834667
AHNK_HUMAN|Q09666	Neuroblast differentiation-associated protein AHNAK	AHNAK	AHNK_HUMAN|Q09666_K2435	NA	AHNK_HUMAN|Q09666_K2435	DMSO_30min_vs_A947_30min	0.0389747	0.144025	13.1537	0.79089	0.905514	NA	0.101884	0.0389747	0.0431048	-0.0118679	0.0508426
AHNK_HUMAN|Q09666	Neuroblast differentiation-associated protein AHNAK	AHNAK	AHNK_HUMAN|Q09666_K2463	NA	AHNK_HUMAN|Q09666_K2463	DMSO_5min_vs_A947_5min	-0.463354	0.120427	13.1537	0.00197607	0.00351956	NA	2.7042	0.463354	2.45351	0.0103051	-0.473659
AHNK_HUMAN|Q09666	Neuroblast differentiation-associated protein AHNAK	AHNAK	AHNK_HUMAN|Q09666_K1336	NA	AHNK_HUMAN|Q09666_K1336	DMSO_5min_vs_A947_5min	0.0648621	0.0928421	13.1537	0.496951	0.535768	NA	0.303686	0.0648621	0.271023	0.0103051	0.054557
AHNK_HUMAN|Q09666	Neuroblast differentiation-associated protein AHNAK	AHNAK	AHNK_HUMAN|Q09666_K1603	NA	AHNK_HUMAN|Q09666_K1603	DMSO_5min_vs_A947_5min	-0.609559	0.0989335	13.1537	3.25e-05	9.5e-05	NA	4.48778	0.609559	4.02248	0.0103051	-0.619864
AHNK_HUMAN|Q09666	Neuroblast differentiation-associated protein AHNAK	AHNAK	AHNK_HUMAN|Q09666_K2481	NA	AHNK_HUMAN|Q09666_K2481	DMSO_5min_vs_A947_5min	-0.603276	0.0797828	13.1537	3.84e-06	1.52e-05	NA	5.4158	0.603276	4.81767	0.0103051	-0.613581
AHNK_HUMAN|Q09666	Neuroblast differentiation-associated protein AHNAK	AHNAK	AHNK_HUMAN|Q09666_K1616	NA	AHNK_HUMAN|Q09666_K1616	DMSO_5min_vs_A947_5min	0.483581	0.104772	13.1537	0.000469476	0.000981086	NA	3.32839	0.483581	3.00829	0.0103051	0.473276
AHNK_HUMAN|Q09666	Neuroblast differentiation-associated protein AHNAK	AHNAK	AHNK_HUMAN|Q09666_K3048	NA	AHNK_HUMAN|Q09666_K3048	DMSO_5min_vs_A947_5min	-0.854096	0.191077	13.1537	0.000613592	0.00123755	NA	3.21212	0.854096	2.90744	0.0103051	-0.864401
AHNK_HUMAN|Q09666	Neuroblast differentiation-associated protein AHNAK	AHNAK	AHNK_HUMAN|Q09666_K1839	NA	AHNK_HUMAN|Q09666_K1839	DMSO_5min_vs_A947_5min	0.253264	0.0891894	13.1537	0.0137965	0.0204413	NA	1.86023	0.253264	1.68949	0.0103051	0.242959
AHNK_HUMAN|Q09666	Neuroblast differentiation-associated protein AHNAK	AHNAK	AHNK_HUMAN|Q09666_K1839	NA	AHNK_HUMAN|Q09666_K1839	DMSO_30min_vs_A947_30min	0.040582	0.0891894	13.1537	0.656521	0.834526	NA	0.182751	0.040582	0.0785599	-0.0118679	0.0524499
AHNK_HUMAN|Q09666	Neuroblast differentiation-associated protein AHNAK	AHNAK	AHNK_HUMAN|Q09666_K2370	NA	AHNK_HUMAN|Q09666_K2370	DMSO_30min_vs_A947_30min	-0.0587762	0.100683	13.1537	0.569246	0.783707	NA	0.2447	0.0587762	0.105846	-0.0118679	-0.0469083
AHNK_HUMAN|Q09666	Neuroblast differentiation-associated protein AHNAK	AHNAK	AHNK_HUMAN|Q09666_K3104_K3115	NA	AHNK_HUMAN|Q09666_K3104_K3115	DMSO_5min_vs_A947_5min	1.40936	0.093732	13.1537	1.15e-09	2.08e-08	NA	8.94061	1.40936	7.68092	0.0103051	1.39906
AHNK_HUMAN|Q09666	Neuroblast differentiation-associated protein AHNAK	AHNAK	AHNK_HUMAN|Q09666_K3104_K3115	NA	AHNK_HUMAN|Q09666_K3104_K3115	DMSO_30min_vs_A947_30min	0.18142	0.093732	13.1537	0.0747198	0.299475	NA	1.12656	0.18142	0.52364	-0.0118679	0.193288
AHNK_HUMAN|Q09666	Neuroblast differentiation-associated protein AHNAK	AHNAK	AHNK_HUMAN|Q09666_K3115	NA	AHNK_HUMAN|Q09666_K3115	DMSO_5min_vs_A947_5min	-0.861	0.106283	13.1537	1.8e-06	7.99e-06	NA	5.74437	0.861	5.09763	0.0103051	-0.871305
AHNK_HUMAN|Q09666	Neuroblast differentiation-associated protein AHNAK	AHNAK	AHNK_HUMAN|Q09666_K3115	NA	AHNK_HUMAN|Q09666_K3115	DMSO_30min_vs_A947_30min	-0.058315	0.106283	13.1537	0.59242	0.79727	NA	0.22737	0.058315	0.0983948	-0.0118679	-0.0464471
AHNK_HUMAN|Q09666	Neuroblast differentiation-associated protein AHNAK	AHNAK	AHNK_HUMAN|Q09666_K3128	NA	AHNK_HUMAN|Q09666_K3128	DMSO_5min_vs_A947_5min	-0.0318112	0.072113	13.1537	0.666283	0.696944	NA	0.176341	0.0318112	0.156802	0.0103051	-0.0421163
AHNK_HUMAN|Q09666	Neuroblast differentiation-associated protein AHNAK	AHNAK	AHNK_HUMAN|Q09666_K3128	NA	AHNK_HUMAN|Q09666_K3128	DMSO_30min_vs_A947_30min	0.0113031	0.072113	13.1537	0.877829	0.949063	NA	0.05659	0.0113031	0.0227051	-0.0118679	0.023171
AHNK_HUMAN|Q09666	Neuroblast differentiation-associated protein AHNAK	AHNAK	AHNK_HUMAN|Q09666_K2947	NA	AHNK_HUMAN|Q09666_K2947	DMSO_5min_vs_A947_5min	-0.675672	0.0841261	13.1537	1.98e-06	8.63e-06	NA	5.703	0.675672	5.06392	0.0103051	-0.685977
AHNK_HUMAN|Q09666	Neuroblast differentiation-associated protein AHNAK	AHNAK	AHNK_HUMAN|Q09666_K2463	NA	AHNK_HUMAN|Q09666_K2463	DMSO_30min_vs_A947_30min	-0.0477486	0.120427	13.1537	0.698097	0.859347	NA	0.156084	0.0477486	0.0658316	-0.0118679	-0.0358807
AHNK_HUMAN|Q09666	Neuroblast differentiation-associated protein AHNAK	AHNAK	AHNK_HUMAN|Q09666_K2466	NA	AHNK_HUMAN|Q09666_K2466	DMSO_5min_vs_A947_5min	-0.457168	0.0905519	13.1537	0.000215073	0.000491596	NA	3.66741	0.457168	3.30839	0.0103051	-0.467473
AHNK_HUMAN|Q09666	Neuroblast differentiation-associated protein AHNAK	AHNAK	AHNK_HUMAN|Q09666_K2466	NA	AHNK_HUMAN|Q09666_K2466	DMSO_30min_vs_A947_30min	0.169302	0.0905519	13.1537	0.0839514	0.315093	NA	1.07597	0.169302	0.501561	-0.0118679	0.18117
AHNK_HUMAN|Q09666	Neuroblast differentiation-associated protein AHNAK	AHNAK	AHNK_HUMAN|Q09666_K2987	NA	AHNK_HUMAN|Q09666_K2987	DMSO_30min_vs_A947_30min	0.148266	0.0943176	13.1537	0.139689	0.400166	NA	0.854836	0.148266	0.39776	-0.0118679	0.160134
AHNK_HUMAN|Q09666	Neuroblast differentiation-associated protein AHNAK	AHNAK	AHNK_HUMAN|Q09666_K3048	NA	AHNK_HUMAN|Q09666_K3048	DMSO_30min_vs_A947_30min	-0.39594	0.191077	13.1537	0.0584554	0.267058	NA	1.23318	0.39594	0.573394	-0.0118679	-0.384072
AHNK_HUMAN|Q09666	Neuroblast differentiation-associated protein AHNAK	AHNAK	AHNK_HUMAN|Q09666_K2370	NA	AHNK_HUMAN|Q09666_K2370	DMSO_5min_vs_A947_5min	0.00941666	0.100683	13.1537	0.926893	0.933248	NA	0.0329702	0.00941666	0.0300031	0.0103051	-0.000888443
AHNK_HUMAN|Q09666	Neuroblast differentiation-associated protein AHNAK	AHNAK	AHNK_HUMAN|Q09666_K3075	NA	AHNK_HUMAN|Q09666_K3075	DMSO_30min_vs_A947_30min	-0.0386501	0.104901	13.1537	0.718405	0.871425	NA	0.143631	0.0386501	0.05977	-0.0118679	-0.0267822
AHNK_HUMAN|Q09666	Neuroblast differentiation-associated protein AHNAK	AHNAK	AHNK_HUMAN|Q09666_K1000	NA	AHNK_HUMAN|Q09666_K1000	DMSO_5min_vs_A947_5min	0.676848	0.0991113	13.1537	1.14e-05	3.79e-05	NA	4.94453	0.676848	4.42105	0.0103051	0.666543
AHNK_HUMAN|Q09666	Neuroblast differentiation-associated protein AHNAK	AHNAK	AHNK_HUMAN|Q09666_K3306	NA	AHNK_HUMAN|Q09666_K3306	DMSO_5min_vs_A947_5min	0.419192	0.0768551	13.1537	0.000105899	0.000262365	NA	3.97511	0.419192	3.58109	0.0103051	0.408886
AHNK_HUMAN|Q09666	Neuroblast differentiation-associated protein AHNAK	AHNAK	AHNK_HUMAN|Q09666_K3306	NA	AHNK_HUMAN|Q09666_K3306	DMSO_30min_vs_A947_30min	0.0790228	0.0768551	13.1537	0.322391	0.596465	NA	0.491617	0.0790228	0.224415	-0.0118679	0.0908906
AHNK_HUMAN|Q09666	Neuroblast differentiation-associated protein AHNAK	AHNAK	AHNK_HUMAN|Q09666_K3317	NA	AHNK_HUMAN|Q09666_K3317	DMSO_5min_vs_A947_5min	0.856553	0.0804815	13.1537	7.78e-08	5.77e-07	NA	7.10886	0.856553	6.23904	0.0103051	0.846248
AHNK_HUMAN|Q09666	Neuroblast differentiation-associated protein AHNAK	AHNAK	AHNK_HUMAN|Q09666_K3317	NA	AHNK_HUMAN|Q09666_K3317	DMSO_30min_vs_A947_30min	-0.227732	0.0804815	13.1537	0.0140647	0.131301	NA	1.85187	0.227732	0.881731	-0.0118679	-0.215864
AHNK_HUMAN|Q09666	Neuroblast differentiation-associated protein AHNAK	AHNAK	AHNK_HUMAN|Q09666_K3330	NA	AHNK_HUMAN|Q09666_K3330	DMSO_5min_vs_A947_5min	1.20558	0.141848	13.1537	1.05e-06	5.1e-06	NA	5.9773	1.20558	5.29254	0.0103051	1.19527
AHNK_HUMAN|Q09666	Neuroblast differentiation-associated protein AHNAK	AHNAK	AHNK_HUMAN|Q09666_K3176	NA	AHNK_HUMAN|Q09666_K3176	DMSO_5min_vs_A947_5min	-0.886515	0.102115	13.1537	8.29e-07	4.21e-06	NA	6.08149	0.886515	5.37541	0.0103051	-0.896821
AHNK_HUMAN|Q09666	Neuroblast differentiation-associated protein AHNAK	AHNAK	AHNK_HUMAN|Q09666_K2947	NA	AHNK_HUMAN|Q09666_K2947	DMSO_30min_vs_A947_30min	-0.0117379	0.0841261	13.1537	0.891147	0.956444	NA	0.0500505	0.0117379	0.0193403	-0.0118679	0.000130004
AHNK_HUMAN|Q09666	Neuroblast differentiation-associated protein AHNAK	AHNAK	AHNK_HUMAN|Q09666_K2976	NA	AHNK_HUMAN|Q09666_K2976	DMSO_5min_vs_A947_5min	-0.644175	0.0968896	13.1537	1.5e-05	4.83e-05	NA	4.8236	0.644175	4.31636	0.0103051	-0.65448
AHNK_HUMAN|Q09666	Neuroblast differentiation-associated protein AHNAK	AHNAK	AHNK_HUMAN|Q09666_K2976	NA	AHNK_HUMAN|Q09666_K2976	DMSO_30min_vs_A947_30min	0.207505	0.0968896	13.1537	0.0515002	0.252153	NA	1.28819	0.207505	0.598336	-0.0118679	0.219373
AHNK_HUMAN|Q09666	Neuroblast differentiation-associated protein AHNAK	AHNAK	AHNK_HUMAN|Q09666_K2987	NA	AHNK_HUMAN|Q09666_K2987	DMSO_5min_vs_A947_5min	-0.607096	0.0943176	13.1537	2.09e-05	6.5e-05	NA	4.67934	0.607096	4.18687	0.0103051	-0.617401
AHNK_HUMAN|Q09666	Neuroblast differentiation-associated protein AHNAK	AHNAK	AHNK_HUMAN|Q09666_K3256	NA	AHNK_HUMAN|Q09666_K3256	DMSO_30min_vs_A947_30min	0.0505438	0.125647	13.1537	0.693948	0.856448	NA	0.158673	0.0505438	0.0672992	-0.0118679	0.0624117
AHNK_HUMAN|Q09666	Neuroblast differentiation-associated protein AHNAK	AHNAK	AHNK_HUMAN|Q09666_K1837	NA	AHNK_HUMAN|Q09666_K1837	DMSO_30min_vs_A947_30min	0.15386	0.0888002	13.1537	0.106523	0.350955	NA	0.972558	0.15386	0.454749	-0.0118679	0.165728
AHNK_HUMAN|Q09666	Neuroblast differentiation-associated protein AHNAK	AHNAK	AHNK_HUMAN|Q09666_K1194	NA	AHNK_HUMAN|Q09666_K1194	DMSO_5min_vs_A947_5min	-0.262396	0.0799685	13.1537	0.00587633	0.00946852	NA	2.23089	0.262396	2.02372	0.0103051	-0.272701
AHNK_HUMAN|Q09666	Neuroblast differentiation-associated protein AHNAK	AHNAK	AHNK_HUMAN|Q09666_K1906	NA	AHNK_HUMAN|Q09666_K1906	DMSO_5min_vs_A947_5min	-0.343875	0.129223	13.1537	0.0194336	0.0278358	NA	1.71145	0.343875	1.5554	0.0103051	-0.35418
AHNK_HUMAN|Q09666	Neuroblast differentiation-associated protein AHNAK	AHNAK	AHNK_HUMAN|Q09666_K1906	NA	AHNK_HUMAN|Q09666_K1906	DMSO_30min_vs_A947_30min	-0.07054	0.129223	13.1537	0.594288	0.797909	NA	0.226003	0.07054	0.0980468	-0.0118679	-0.0586721
AHNK_HUMAN|Q09666	Neuroblast differentiation-associated protein AHNAK	AHNAK	AHNK_HUMAN|Q09666_K3473	NA	AHNK_HUMAN|Q09666_K3473	DMSO_30min_vs_A947_30min	-0.00588955	0.12956	13.1537	0.964425	0.9855	NA	0.0157315	0.00588955	0.00634331	-0.0118679	0.00597834
AHNK_HUMAN|Q09666	Neuroblast differentiation-associated protein AHNAK	AHNAK	AHNK_HUMAN|Q09666_K3476	NA	AHNK_HUMAN|Q09666_K3476	DMSO_5min_vs_A947_5min	-0.568036	0.125868	13.1537	0.000566772	0.00115368	NA	3.24659	0.568036	2.93791	0.0103051	-0.578341
AHNK_HUMAN|Q09666	Neuroblast differentiation-associated protein AHNAK	AHNAK	AHNK_HUMAN|Q09666_K1208	NA	AHNK_HUMAN|Q09666_K1208	DMSO_30min_vs_A947_30min	-0.0432483	0.101964	13.1537	0.678309	0.846814	NA	0.168573	0.0432483	0.0722119	-0.0118679	-0.0313804
AHNK_HUMAN|Q09666	Neuroblast differentiation-associated protein AHNAK	AHNAK	AHNK_HUMAN|Q09666_K1319	NA	AHNK_HUMAN|Q09666_K1319	DMSO_5min_vs_A947_5min	-0.250667	0.119201	13.1537	0.0552784	0.0723571	NA	1.25744	0.250667	1.14052	0.0103051	-0.260973
AHNK_HUMAN|Q09666	Neuroblast differentiation-associated protein AHNAK	AHNAK	AHNK_HUMAN|Q09666_K3500	NA	AHNK_HUMAN|Q09666_K3500	DMSO_30min_vs_A947_30min	0.103246	0.118628	13.1537	0.399721	0.658614	NA	0.398243	0.103246	0.181369	-0.0118679	0.115114
AHNK_HUMAN|Q09666	Neuroblast differentiation-associated protein AHNAK	AHNAK	AHNK_HUMAN|Q09666_K3539	NA	AHNK_HUMAN|Q09666_K3539	DMSO_5min_vs_A947_5min	0.0580201	0.128861	13.1537	0.65986	0.690983	NA	0.180548	0.0580201	0.160532	0.0103051	0.047715
AHNK_HUMAN|Q09666	Neuroblast differentiation-associated protein AHNAK	AHNAK	AHNK_HUMAN|Q09666_K3539	NA	AHNK_HUMAN|Q09666_K3539	DMSO_30min_vs_A947_30min	0.196564	0.128861	13.1537	0.15084	0.415862	NA	0.821484	0.196564	0.38105	-0.0118679	0.208432
AHNK_HUMAN|Q09666	Neuroblast differentiation-associated protein AHNAK	AHNAK	AHNK_HUMAN|Q09666_K3176	NA	AHNK_HUMAN|Q09666_K3176	DMSO_30min_vs_A947_30min	0.0473249	0.102115	13.1537	0.650618	0.830709	NA	0.186674	0.0473249	0.0805513	-0.0118679	0.0591928
AHNK_HUMAN|Q09666	Neuroblast differentiation-associated protein AHNAK	AHNAK	AHNK_HUMAN|Q09666_K3249	NA	AHNK_HUMAN|Q09666_K3249	DMSO_5min_vs_A947_5min	-0.16891	0.0691038	13.1537	0.0293351	0.0404505	NA	1.53261	0.16891	1.39308	0.0103051	-0.179215
AHNK_HUMAN|Q09666	Neuroblast differentiation-associated protein AHNAK	AHNAK	AHNK_HUMAN|Q09666_K3249	NA	AHNK_HUMAN|Q09666_K3249	DMSO_30min_vs_A947_30min	-0.157709	0.0691038	13.1537	0.0397382	0.221675	NA	1.40079	0.157709	0.654283	-0.0118679	-0.145841
AHNK_HUMAN|Q09666	Neuroblast differentiation-associated protein AHNAK	AHNAK	AHNK_HUMAN|Q09666_K1363	NA	AHNK_HUMAN|Q09666_K1363	DMSO_5min_vs_A947_5min	0.103034	0.087732	13.1537	0.261052	0.296394	NA	0.583273	0.103034	0.528131	0.0103051	0.0927289
AHNK_HUMAN|Q09666	Neuroblast differentiation-associated protein AHNAK	AHNAK	AHNK_HUMAN|Q09666_K3256	NA	AHNK_HUMAN|Q09666_K3256	DMSO_5min_vs_A947_5min	0.592884	0.125647	13.1537	0.000389032	0.000831794	NA	3.41001	0.592884	3.07998	0.0103051	0.582579
AHNK_HUMAN|Q09666	Neuroblast differentiation-associated protein AHNAK	AHNAK	AHNK_HUMAN|Q09666_K3580	NA	AHNK_HUMAN|Q09666_K3580	DMSO_30min_vs_A947_30min	0.231093	0.136872	13.1537	0.114888	0.364915	NA	0.939725	0.231093	0.437808	-0.0118679	0.242961
AHNK_HUMAN|Q09666	Neuroblast differentiation-associated protein AHNAK	AHNAK	AHNK_HUMAN|Q09666_K3604	NA	AHNK_HUMAN|Q09666_K3604	DMSO_5min_vs_A947_5min	-0.4127	0.128354	13.1537	0.00667572	0.010613	NA	2.1755	0.4127	1.97416	0.0103051	-0.423005
AHNK_HUMAN|Q09666	Neuroblast differentiation-associated protein AHNAK	AHNAK	AHNK_HUMAN|Q09666_K3604	NA	AHNK_HUMAN|Q09666_K3604	DMSO_30min_vs_A947_30min	-0.00321523	0.128354	13.1537	0.980391	0.99133	NA	0.00860053	0.00321523	0.00378163	-0.0118679	0.00865266
AHNK_HUMAN|Q09666	Neuroblast differentiation-associated protein AHNAK	AHNAK	AHNK_HUMAN|Q09666_K3628	NA	AHNK_HUMAN|Q09666_K3628	DMSO_5min_vs_A947_5min	-0.578932	0.0996178	13.1537	5.78e-05	0.000154904	NA	4.23793	0.578932	3.80994	0.0103051	-0.589237
AHNK_HUMAN|Q09666	Neuroblast differentiation-associated protein AHNAK	AHNAK	AHNK_HUMAN|Q09666_K3075	NA	AHNK_HUMAN|Q09666_K3075	DMSO_5min_vs_A947_5min	-0.846355	0.104901	13.1537	1.88e-06	8.3e-06	NA	5.72479	0.846355	5.08106	0.0103051	-0.85666
AHNK_HUMAN|Q09666	Neuroblast differentiation-associated protein AHNAK	AHNAK	AHNK_HUMAN|Q09666_K3681	NA	AHNK_HUMAN|Q09666_K3681	DMSO_5min_vs_A947_5min	-0.51164	0.139306	13.1537	0.00276138	0.00477716	NA	2.55887	0.51164	2.32083	0.0103051	-0.521945
AHNK_HUMAN|Q09666	Neuroblast differentiation-associated protein AHNAK	AHNAK	AHNK_HUMAN|Q09666_K3681	NA	AHNK_HUMAN|Q09666_K3681	DMSO_30min_vs_A947_30min	-0.269491	0.139306	13.1537	0.0748514	0.299667	NA	1.1258	0.269491	0.523361	-0.0118679	-0.257623
AHNK_HUMAN|Q09666	Neuroblast differentiation-associated protein AHNAK	AHNAK	AHNK_HUMAN|Q09666_K3684	NA	AHNK_HUMAN|Q09666_K3684	DMSO_5min_vs_A947_5min	-0.467027	0.160327	13.1537	0.011978	0.0180126	NA	1.92162	0.467027	1.74442	0.0103051	-0.477332
AHNK_HUMAN|Q09666	Neuroblast differentiation-associated protein AHNAK	AHNAK	AHNK_HUMAN|Q09666_K3684	NA	AHNK_HUMAN|Q09666_K3684	DMSO_30min_vs_A947_30min	0.188229	0.160327	13.1537	0.261202	0.538306	NA	0.583023	0.188229	0.268971	-0.0118679	0.200097
AHNK_HUMAN|Q09666	Neuroblast differentiation-associated protein AHNAK	AHNAK	AHNK_HUMAN|Q09666_K369	NA	AHNK_HUMAN|Q09666_K369	DMSO_5min_vs_A947_5min	1.93805	0.192434	13.1537	1.49e-07	9.85e-07	NA	6.82572	1.93805	6.00674	0.0103051	1.92774
AHNK_HUMAN|Q09666	Neuroblast differentiation-associated protein AHNAK	AHNAK	AHNK_HUMAN|Q09666_K369	NA	AHNK_HUMAN|Q09666_K369	DMSO_30min_vs_A947_30min	0.0820819	0.192434	13.1537	0.676609	0.84506	NA	0.169663	0.0820819	0.0731124	-0.0118679	0.0939498
AHNK_HUMAN|Q09666	Neuroblast differentiation-associated protein AHNAK	AHNAK	AHNK_HUMAN|Q09666_K3695	NA	AHNK_HUMAN|Q09666_K3695	DMSO_5min_vs_A947_5min	-1.0506	0.0876198	13.1537	1.86e-08	1.82e-07	NA	7.73032	1.0506	6.74022	0.0103051	-1.0609
AHNK_HUMAN|Q09666	Neuroblast differentiation-associated protein AHNAK	AHNAK	AHNK_HUMAN|Q09666_K3695	NA	AHNK_HUMAN|Q09666_K3695	DMSO_30min_vs_A947_30min	-0.0321087	0.0876198	13.1537	0.719852	0.872551	NA	0.142757	0.0321087	0.059209	-0.0118679	-0.0202408
AHNK_HUMAN|Q09666	Neuroblast differentiation-associated protein AHNAK	AHNAK	AHNK_HUMAN|Q09666_K3542	NA	AHNK_HUMAN|Q09666_K3542	DMSO_5min_vs_A947_5min	0.0943895	0.101762	13.1537	0.370346	0.409052	NA	0.431392	0.0943895	0.388222	0.0103051	0.0840844
AHNK_HUMAN|Q09666	Neuroblast differentiation-associated protein AHNAK	AHNAK	AHNK_HUMAN|Q09666_K1336	NA	AHNK_HUMAN|Q09666_K1336	DMSO_30min_vs_A947_30min	0.15427	0.0928421	13.1537	0.120219	0.373793	NA	0.920028	0.15427	0.427368	-0.0118679	0.166138
AHNK_HUMAN|Q09666	Neuroblast differentiation-associated protein AHNAK	AHNAK	AHNK_HUMAN|Q09666_K3744	NA	AHNK_HUMAN|Q09666_K3744	DMSO_5min_vs_A947_5min	-0.655939	0.0812326	13.1537	1.87e-06	8.24e-06	NA	5.72879	0.655939	5.08406	0.0103051	-0.666244
AHNK_HUMAN|Q09666	Neuroblast differentiation-associated protein AHNAK	AHNAK	AHNK_HUMAN|Q09666_K3782	NA	AHNK_HUMAN|Q09666_K3782	DMSO_5min_vs_A947_5min	-0.684467	0.0954551	13.1537	6.79e-06	2.46e-05	NA	5.16798	0.684467	4.60973	0.0103051	-0.694773
AHNK_HUMAN|Q09666	Neuroblast differentiation-associated protein AHNAK	AHNAK	AHNK_HUMAN|Q09666_K3259	NA	AHNK_HUMAN|Q09666_K3259	DMSO_5min_vs_A947_5min	0.402738	0.104514	13.1537	0.00195422	0.00348179	NA	2.70903	0.402738	2.4582	0.0103051	0.392433
AHNK_HUMAN|Q09666	Neuroblast differentiation-associated protein AHNAK	AHNAK	AHNK_HUMAN|Q09666_K1619	NA	AHNK_HUMAN|Q09666_K1619	DMSO_5min_vs_A947_5min	0.764077	0.0900979	13.1537	1.08e-06	5.19e-06	NA	5.96661	0.764077	5.28452	0.0103051	0.753772
AHNK_HUMAN|Q09666	Neuroblast differentiation-associated protein AHNAK	AHNAK	AHNK_HUMAN|Q09666_K1619	NA	AHNK_HUMAN|Q09666_K1619	DMSO_30min_vs_A947_30min	0.0768232	0.0900979	13.1537	0.409104	0.666029	NA	0.388167	0.0768232	0.176507	-0.0118679	0.0886911
AHNK_HUMAN|Q09666	Neuroblast differentiation-associated protein AHNAK	AHNAK	AHNK_HUMAN|Q09666_K1194	NA	AHNK_HUMAN|Q09666_K1194	DMSO_30min_vs_A947_30min	0.00222513	0.0799685	13.1537	0.978219	0.99067	NA	0.00956374	0.00222513	0.00407109	-0.0118679	0.014093
AHNK_HUMAN|Q09666	Neuroblast differentiation-associated protein AHNAK	AHNAK	AHNK_HUMAN|Q09666_K3628	NA	AHNK_HUMAN|Q09666_K3628	DMSO_30min_vs_A947_30min	0.10252	0.0996178	13.1537	0.321971	0.59637	NA	0.492183	0.10252	0.224484	-0.0118679	0.114388
AHNK_HUMAN|Q09666	Neuroblast differentiation-associated protein AHNAK	AHNAK	AHNK_HUMAN|Q09666_K4038	NA	AHNK_HUMAN|Q09666_K4038	DMSO_5min_vs_A947_5min	-0.635994	0.103737	13.1537	3.42e-05	9.9e-05	NA	4.46633	0.635994	4.00448	0.0103051	-0.646299
AHNK_HUMAN|Q09666	Neuroblast differentiation-associated protein AHNAK	AHNAK	AHNK_HUMAN|Q09666_K4038	NA	AHNK_HUMAN|Q09666_K4038	DMSO_30min_vs_A947_30min	0.098266	0.103737	13.1537	0.360583	0.629043	NA	0.442995	0.098266	0.201319	-0.0118679	0.110134
AHNK_HUMAN|Q09666	Neuroblast differentiation-associated protein AHNAK	AHNAK	AHNK_HUMAN|Q09666_K4128	NA	AHNK_HUMAN|Q09666_K4128	DMSO_5min_vs_A947_5min	-1.0184	0.0714112	13.1537	2.21e-09	3.37e-08	NA	8.65465	1.0184	7.47299	0.0103051	-1.02871
AHNK_HUMAN|Q09666	Neuroblast differentiation-associated protein AHNAK	AHNAK	AHNK_HUMAN|Q09666_K4128	NA	AHNK_HUMAN|Q09666_K4128	DMSO_30min_vs_A947_30min	-0.215202	0.0714112	13.1537	0.00986317	0.109652	NA	2.00598	0.215202	0.959984	-0.0118679	-0.203334
AHNK_HUMAN|Q09666	Neuroblast differentiation-associated protein AHNAK	AHNAK	AHNK_HUMAN|Q09666_K4142	NA	AHNK_HUMAN|Q09666_K4142	DMSO_5min_vs_A947_5min	-0.519647	0.0805795	13.1537	2.05e-05	6.39e-05	NA	4.68769	0.519647	4.19427	0.0103051	-0.529952
AHNK_HUMAN|Q09666	Neuroblast differentiation-associated protein AHNAK	AHNAK	AHNK_HUMAN|Q09666_K3330	NA	AHNK_HUMAN|Q09666_K3330	DMSO_30min_vs_A947_30min	-0.161989	0.141848	13.1537	0.273822	0.54966	NA	0.562531	0.161989	0.259906	-0.0118679	-0.150121
AHNK_HUMAN|Q09666	Neuroblast differentiation-associated protein AHNAK	AHNAK	AHNK_HUMAN|Q09666_K1080	NA	AHNK_HUMAN|Q09666_K1080	DMSO_5min_vs_A947_5min	1.10049	0.0946121	13.1537	2.69e-08	2.43e-07	NA	7.57076	1.10049	6.61416	0.0103051	1.09019
AHNK_HUMAN|Q09666	Neuroblast differentiation-associated protein AHNAK	AHNAK	AHNK_HUMAN|Q09666_K1080	NA	AHNK_HUMAN|Q09666_K1080	DMSO_30min_vs_A947_30min	0.216553	0.0946121	13.1537	0.0392503	0.22101	NA	1.40616	0.216553	0.655589	-0.0118679	0.228421
AHNK_HUMAN|Q09666	Neuroblast differentiation-associated protein AHNAK	AHNAK	AHNK_HUMAN|Q09666_K3729	NA	AHNK_HUMAN|Q09666_K3729	DMSO_5min_vs_A947_5min	-0.806879	0.0784771	13.1537	1.17e-07	8e-07	NA	6.93144	0.806879	6.09668	0.0103051	-0.817184
AHNK_HUMAN|Q09666	Neuroblast differentiation-associated protein AHNAK	AHNAK	AHNK_HUMAN|Q09666_K3729	NA	AHNK_HUMAN|Q09666_K3729	DMSO_30min_vs_A947_30min	-0.307141	0.0784771	13.1537	0.00174202	0.0515638	NA	2.75895	0.307141	1.28766	-0.0118679	-0.295273
AHNK_HUMAN|Q09666	Neuroblast differentiation-associated protein AHNAK	AHNAK	AHNK_HUMAN|Q09666_K183	NA	AHNK_HUMAN|Q09666_K183	DMSO_30min_vs_A947_30min	0.158637	0.0860889	13.1537	0.0880195	0.320574	NA	1.05542	0.158637	0.494071	-0.0118679	0.170504
AHNK_HUMAN|Q09666	Neuroblast differentiation-associated protein AHNAK	AHNAK	AHNK_HUMAN|Q09666_K3744	NA	AHNK_HUMAN|Q09666_K3744	DMSO_30min_vs_A947_30min	-0.0239139	0.0812326	13.1537	0.773056	0.897769	NA	0.111789	0.0239139	0.0468352	-0.0118679	-0.012046
AHNK_HUMAN|Q09666	Neuroblast differentiation-associated protein AHNAK	AHNAK	AHNK_HUMAN|Q09666_K1837	NA	AHNK_HUMAN|Q09666_K1837	DMSO_5min_vs_A947_5min	-0.32007	0.0888002	13.1537	0.00314927	0.00538318	NA	2.50179	0.32007	2.26896	0.0103051	-0.330375
AHNK_HUMAN|Q09666	Neuroblast differentiation-associated protein AHNAK	AHNAK	AHNK_HUMAN|Q09666_K1191	NA	AHNK_HUMAN|Q09666_K1191	DMSO_5min_vs_A947_5min	-0.0909718	0.0767442	13.1537	0.256837	0.292071	NA	0.590342	0.0909718	0.534511	0.0103051	-0.101277
AHNK_HUMAN|Q09666	Neuroblast differentiation-associated protein AHNAK	AHNAK	AHNK_HUMAN|Q09666_K1191	NA	AHNK_HUMAN|Q09666_K1191	DMSO_30min_vs_A947_30min	-0.0210702	0.0767442	13.1537	0.787926	0.90371	NA	0.103514	0.0210702	0.043971	-0.0118679	-0.00920226
AHNK_HUMAN|Q09666	Neuroblast differentiation-associated protein AHNAK	AHNAK	AHNK_HUMAN|Q09666_K4398	NA	AHNK_HUMAN|Q09666_K4398	DMSO_5min_vs_A947_5min	-0.450217	0.101238	13.1537	0.000639987	0.00128433	NA	3.19383	0.450217	2.89132	0.0103051	-0.460522
AHNK_HUMAN|Q09666	Neuroblast differentiation-associated protein AHNAK	AHNAK	AHNK_HUMAN|Q09666_K1205	NA	AHNK_HUMAN|Q09666_K1205	DMSO_5min_vs_A947_5min	0.256862	0.0833779	13.1537	0.00866223	0.0134137	NA	2.06237	0.256862	1.87245	0.0103051	0.246557
AHNK_HUMAN|Q09666	Neuroblast differentiation-associated protein AHNAK	AHNAK	AHNK_HUMAN|Q09666_K3473	NA	AHNK_HUMAN|Q09666_K3473	DMSO_5min_vs_A947_5min	1.07065	0.12956	13.1537	1.44e-06	6.61e-06	NA	5.84056	1.07065	5.1795	0.0103051	1.06035
AHNK_HUMAN|Q09666	Neuroblast differentiation-associated protein AHNAK	AHNAK	AHNK_HUMAN|Q09666_K4422	NA	AHNK_HUMAN|Q09666_K4422	DMSO_30min_vs_A947_30min	0.0651992	0.106674	13.1537	0.551483	0.772481	NA	0.258468	0.0651992	0.112112	-0.0118679	0.0770671
AHNK_HUMAN|Q09666	Neuroblast differentiation-associated protein AHNAK	AHNAK	AHNK_HUMAN|Q09666_K4443	NA	AHNK_HUMAN|Q09666_K4443	DMSO_5min_vs_A947_5min	-0.756239	0.0961175	13.1537	2.49e-06	1.05e-05	NA	5.60427	0.756239	4.98048	0.0103051	-0.766544
AHNK_HUMAN|Q09666	Neuroblast differentiation-associated protein AHNAK	AHNAK	AHNK_HUMAN|Q09666_K4443	NA	AHNK_HUMAN|Q09666_K4443	DMSO_30min_vs_A947_30min	0.0611428	0.0961175	13.1537	0.535607	0.760657	NA	0.271154	0.0611428	0.118811	-0.0118679	0.0730107
AHNK_HUMAN|Q09666	Neuroblast differentiation-associated protein AHNAK	AHNAK	AHNK_HUMAN|Q09666_K4501	NA	AHNK_HUMAN|Q09666_K4501	DMSO_5min_vs_A947_5min	-0.81122	0.103796	13.1537	2.68e-06	1.12e-05	NA	5.57241	0.81122	4.95271	0.0103051	-0.821525
AHNK_HUMAN|Q09666	Neuroblast differentiation-associated protein AHNAK	AHNAK	AHNK_HUMAN|Q09666_K4501	NA	AHNK_HUMAN|Q09666_K4501	DMSO_30min_vs_A947_30min	-0.088303	0.103796	13.1537	0.410136	0.666345	NA	0.387072	0.088303	0.176301	-0.0118679	-0.0764351
AHNK_HUMAN|Q09666	Neuroblast differentiation-associated protein AHNAK	AHNAK	AHNK_HUMAN|Q09666_K2194	NA	AHNK_HUMAN|Q09666_K2194	DMSO_30min_vs_A947_30min	0.100697	0.0979671	13.1537	0.322543	0.596465	NA	0.491413	0.100697	0.224415	-0.0118679	0.112565
AHNK_HUMAN|Q09666	Neuroblast differentiation-associated protein AHNAK	AHNAK	AHNK_HUMAN|Q09666_K2197	NA	AHNK_HUMAN|Q09666_K2197	DMSO_5min_vs_A947_5min	-0.598512	0.104766	13.1537	6.82e-05	0.000178676	NA	4.16609	0.598512	3.74793	0.0103051	-0.608817
AHNK_HUMAN|Q09666	Neuroblast differentiation-associated protein AHNAK	AHNAK	AHNK_HUMAN|Q09666_K2197	NA	AHNK_HUMAN|Q09666_K2197	DMSO_30min_vs_A947_30min	0.181145	0.104766	13.1537	0.107185	0.352504	NA	0.969867	0.181145	0.452836	-0.0118679	0.193013
AHNK_HUMAN|Q09666	Neuroblast differentiation-associated protein AHNAK	AHNAK	AHNK_HUMAN|Q09666_K2325	NA	AHNK_HUMAN|Q09666_K2325	DMSO_5min_vs_A947_5min	-0.556478	0.0922883	13.1537	4.03e-05	0.00011359	NA	4.3947	0.556478	3.94466	0.0103051	-0.566783
AHNK_HUMAN|Q09666	Neuroblast differentiation-associated protein AHNAK	AHNAK	AHNK_HUMAN|Q09666_K2325	NA	AHNK_HUMAN|Q09666_K2325	DMSO_30min_vs_A947_30min	0.134876	0.0922883	13.1537	0.167363	0.439506	NA	0.776341	0.134876	0.357035	-0.0118679	0.146744
AHNK_HUMAN|Q09666	Neuroblast differentiation-associated protein AHNAK	AHNAK	AHNK_HUMAN|Q09666_K2336	NA	AHNK_HUMAN|Q09666_K2336	DMSO_5min_vs_A947_5min	-0.802078	0.132936	13.1537	4e-05	0.000113118	NA	4.3974	0.802078	3.94647	0.0103051	-0.812383
AHNK_HUMAN|Q09666	Neuroblast differentiation-associated protein AHNAK	AHNAK	AHNK_HUMAN|Q09666_K4556	NA	AHNK_HUMAN|Q09666_K4556	DMSO_5min_vs_A947_5min	-0.800498	0.0840903	13.1537	2.88e-07	1.71e-06	NA	6.5402	0.800498	5.76628	0.0103051	-0.810803
AHNK_HUMAN|Q09666	Neuroblast differentiation-associated protein AHNAK	AHNAK	AHNK_HUMAN|Q09666_K4556	NA	AHNK_HUMAN|Q09666_K4556	DMSO_30min_vs_A947_30min	0.0940946	0.0840903	13.1537	0.283171	0.558831	NA	0.547952	0.0940946	0.25272	-0.0118679	0.105963
AHNK_HUMAN|Q09666	Neuroblast differentiation-associated protein AHNAK	AHNAK	AHNK_HUMAN|Q09666_K4633	NA	AHNK_HUMAN|Q09666_K4633	DMSO_5min_vs_A947_5min	-0.519103	0.0886698	13.1537	5.38e-05	0.000145601	NA	4.26891	0.519103	3.83683	0.0103051	-0.529409
AHNK_HUMAN|Q09666	Neuroblast differentiation-associated protein AHNAK	AHNAK	AHNK_HUMAN|Q09666_K4633	NA	AHNK_HUMAN|Q09666_K4633	DMSO_30min_vs_A947_30min	0.0987915	0.0886698	13.1537	0.285159	0.560826	NA	0.544913	0.0987915	0.251172	-0.0118679	0.110659
AHNK_HUMAN|Q09666	Neuroblast differentiation-associated protein AHNAK	AHNAK	AHNK_HUMAN|Q09666_K4398	NA	AHNK_HUMAN|Q09666_K4398	DMSO_30min_vs_A947_30min	0.0301294	0.101238	13.1537	0.77065	0.896635	NA	0.113143	0.0301294	0.0473842	-0.0118679	0.0419973
AHNK_HUMAN|Q09666	Neuroblast differentiation-associated protein AHNAK	AHNAK	AHNK_HUMAN|Q09666_K4717	NA	AHNK_HUMAN|Q09666_K4717	DMSO_5min_vs_A947_5min	-0.063106	0.116517	13.1537	0.597145	0.630787	NA	0.22392	0.063106	0.200118	0.0103051	-0.0734111
AHNK_HUMAN|Q09666	Neuroblast differentiation-associated protein AHNAK	AHNAK	AHNK_HUMAN|Q09666_K4717	NA	AHNK_HUMAN|Q09666_K4717	DMSO_30min_vs_A947_30min	-0.072455	0.116517	13.1537	0.544673	0.768561	NA	0.263864	0.072455	0.114322	-0.0118679	-0.0605871
AHNK_HUMAN|Q09666	Neuroblast differentiation-associated protein AHNAK	AHNAK	AHNK_HUMAN|Q09666_K4758	NA	AHNK_HUMAN|Q09666_K4758	DMSO_5min_vs_A947_5min	-0.0909654	0.0929573	13.1537	0.345447	0.38288	NA	0.461618	0.0909654	0.416938	0.0103051	-0.10127
AHNK_HUMAN|Q09666	Neuroblast differentiation-associated protein AHNAK	AHNAK	AHNK_HUMAN|Q09666_K4758	NA	AHNK_HUMAN|Q09666_K4758	DMSO_30min_vs_A947_30min	0.00735569	0.0929573	13.1537	0.938121	0.97457	NA	0.0277414	0.00735569	0.011187	-0.0118679	0.0192236
AHNK_HUMAN|Q09666	Neuroblast differentiation-associated protein AHNAK	AHNAK	AHNK_HUMAN|Q09666_K4761	NA	AHNK_HUMAN|Q09666_K4761	DMSO_5min_vs_A947_5min	-0.345421	0.099538	13.1537	0.0040782	0.00679859	NA	2.38953	0.345421	2.16758	0.0103051	-0.355726
AHNK_HUMAN|Q09666	Neuroblast differentiation-associated protein AHNAK	AHNAK	AHNK_HUMAN|Q09666_K4761	NA	AHNK_HUMAN|Q09666_K4761	DMSO_30min_vs_A947_30min	0.162095	0.099538	13.1537	0.127128	0.384317	NA	0.895758	0.162095	0.41531	-0.0118679	0.173963
AHNK_HUMAN|Q09666	Neuroblast differentiation-associated protein AHNAK	AHNAK	AHNK_HUMAN|Q09666_K4806	NA	AHNK_HUMAN|Q09666_K4806	DMSO_5min_vs_A947_5min	-0.429058	0.112333	13.1537	0.00208486	0.00369839	NA	2.68092	0.429058	2.43199	0.0103051	-0.439364
AHNK_HUMAN|Q09666	Neuroblast differentiation-associated protein AHNAK	AHNAK	AHNK_HUMAN|Q09666_K4806	NA	AHNK_HUMAN|Q09666_K4806	DMSO_30min_vs_A947_30min	-0.0842101	0.112333	13.1537	0.466664	0.710097	NA	0.330996	0.0842101	0.148682	-0.0118679	-0.0723422
AHNK_HUMAN|Q09666	Neuroblast differentiation-associated protein AHNAK	AHNAK	AHNK_HUMAN|Q09666_K4848	NA	AHNK_HUMAN|Q09666_K4848	DMSO_5min_vs_A947_5min	0.695483	0.108274	13.1537	2.14e-05	6.61e-05	NA	4.67017	0.695483	4.17959	0.0103051	0.685178
AHNK_HUMAN|Q09666	Neuroblast differentiation-associated protein AHNAK	AHNAK	AHNK_HUMAN|Q09666_K4848	NA	AHNK_HUMAN|Q09666_K4848	DMSO_30min_vs_A947_30min	0.0691059	0.108274	13.1537	0.534264	0.75988	NA	0.272244	0.0691059	0.119255	-0.0118679	0.0809738
AHNK_HUMAN|Q09666	Neuroblast differentiation-associated protein AHNAK	AHNAK	AHNK_HUMAN|Q09666_K4862	NA	AHNK_HUMAN|Q09666_K4862	DMSO_5min_vs_A947_5min	0.445551	0.108245	13.1537	0.00118739	0.00222411	NA	2.92541	0.445551	2.65284	0.0103051	0.435246
AHNK_HUMAN|Q09666	Neuroblast differentiation-associated protein AHNAK	AHNAK	AHNK_HUMAN|Q09666_K4862	NA	AHNK_HUMAN|Q09666_K4862	DMSO_30min_vs_A947_30min	-0.0075229	0.108245	13.1537	0.945638	0.977546	NA	0.0242752	0.0075229	0.00986287	-0.0118679	0.004345
AHNK_HUMAN|Q09666	Neuroblast differentiation-associated protein AHNAK	AHNAK	AHNK_HUMAN|Q09666_K2481	NA	AHNK_HUMAN|Q09666_K2481	DMSO_30min_vs_A947_30min	-0.0711687	0.0797828	13.1537	0.388404	0.649227	NA	0.410716	0.0711687	0.187603	-0.0118679	-0.0593008
AHNK_HUMAN|Q09666	Neuroblast differentiation-associated protein AHNAK	AHNAK	AHNK_HUMAN|Q09666_K3782	NA	AHNK_HUMAN|Q09666_K3782	DMSO_30min_vs_A947_30min	0.0563948	0.0954551	13.1537	0.564669	0.781289	NA	0.248206	0.0563948	0.107188	-0.0118679	0.0682627
AHNK_HUMAN|Q09666	Neuroblast differentiation-associated protein AHNAK	AHNAK	AHNK_HUMAN|Q09666_K3259	NA	AHNK_HUMAN|Q09666_K3259	DMSO_30min_vs_A947_30min	0.0376045	0.104514	13.1537	0.724706	0.875267	NA	0.139838	0.0376045	0.0578596	-0.0118679	0.0494724
AHNK_HUMAN|Q09666	Neuroblast differentiation-associated protein AHNAK	AHNAK	AHNK_HUMAN|Q09666_K3934	NA	AHNK_HUMAN|Q09666_K3934	DMSO_30min_vs_A947_30min	0.17577	0.083216	13.1537	0.0543477	0.256896	NA	1.26482	0.17577	0.590242	-0.0118679	0.187637
AHNK_HUMAN|Q09666	Neuroblast differentiation-associated protein AHNAK	AHNAK	AHNK_HUMAN|Q09666_K2512	NA	AHNK_HUMAN|Q09666_K2512	DMSO_5min_vs_A947_5min	-0.809975	0.081879	13.1537	1.84e-07	1.17e-06	NA	6.73452	0.809975	5.93364	0.0103051	-0.82028
AHNK_HUMAN|Q09666	Neuroblast differentiation-associated protein AHNAK	AHNAK	AHNK_HUMAN|Q09666_K2512	NA	AHNK_HUMAN|Q09666_K2512	DMSO_30min_vs_A947_30min	0.0277755	0.081879	13.1537	0.739794	0.881873	NA	0.130889	0.0277755	0.0545942	-0.0118679	0.0396434
AHNK_HUMAN|Q09666	Neuroblast differentiation-associated protein AHNAK	AHNAK	AHNK_HUMAN|Q09666_K2563	NA	AHNK_HUMAN|Q09666_K2563	DMSO_5min_vs_A947_5min	-0.783083	0.0866131	13.1537	5.22e-07	2.82e-06	NA	6.28221	0.783083	5.5491	0.0103051	-0.793388
AHNK_HUMAN|Q09666	Neuroblast differentiation-associated protein AHNAK	AHNAK	AHNK_HUMAN|Q09666_K2563	NA	AHNK_HUMAN|Q09666_K2563	DMSO_30min_vs_A947_30min	-0.122916	0.0866131	13.1537	0.179119	0.453257	NA	0.746858	0.122916	0.343655	-0.0118679	-0.111048
AHNK_HUMAN|Q09666	Neuroblast differentiation-associated protein AHNAK	AHNAK	AHNK_HUMAN|Q09666_K2575	NA	AHNK_HUMAN|Q09666_K2575	DMSO_5min_vs_A947_5min	-0.581605	0.0877014	13.1537	1.54e-05	4.93e-05	NA	4.81219	0.581605	4.30729	0.0103051	-0.59191
AHNK_HUMAN|Q09666	Neuroblast differentiation-associated protein AHNAK	AHNAK	AHNK_HUMAN|Q09666_K2575	NA	AHNK_HUMAN|Q09666_K2575	DMSO_30min_vs_A947_30min	-0.0355821	0.0877014	13.1537	0.691471	0.855233	NA	0.160226	0.0355821	0.0679156	-0.0118679	-0.0237142
AHNK_HUMAN|Q09666	Neuroblast differentiation-associated protein AHNAK	AHNAK	AHNK_HUMAN|Q09666_K4142	NA	AHNK_HUMAN|Q09666_K4142	DMSO_30min_vs_A947_30min	0.0280432	0.0805795	13.1537	0.733332	0.878373	NA	0.134699	0.0280432	0.0563208	-0.0118679	0.0399111
AHNK_HUMAN|Q09666	Neuroblast differentiation-associated protein AHNAK	AHNAK	AHNK_HUMAN|Q09666_K1690	NA	AHNK_HUMAN|Q09666_K1690	DMSO_5min_vs_A947_5min	0.629812	0.0810663	13.1537	2.86e-06	1.18e-05	NA	5.54406	0.629812	4.92907	0.0103051	0.619507
AHNK_HUMAN|Q09666	Neuroblast differentiation-associated protein AHNAK	AHNAK	AHNK_HUMAN|Q09666_K1690	NA	AHNK_HUMAN|Q09666_K1690	DMSO_30min_vs_A947_30min	-0.0364497	0.0810663	13.1537	0.660298	0.83692	NA	0.18026	0.0364497	0.0773161	-0.0118679	-0.0245818
AHNK_HUMAN|Q09666	Neuroblast differentiation-associated protein AHNAK	AHNAK	AHNK_HUMAN|Q09666_K1791	NA	AHNK_HUMAN|Q09666_K1791	DMSO_5min_vs_A947_5min	-0.205604	0.0963138	13.1537	0.0521582	0.0686022	NA	1.28268	0.205604	1.16366	0.0103051	-0.215909
AHNK_HUMAN|Q09666	Neuroblast differentiation-associated protein AHNAK	AHNAK	AHNK_HUMAN|Q09666_K1791	NA	AHNK_HUMAN|Q09666_K1791	DMSO_30min_vs_A947_30min	-0.0947	0.0963138	13.1537	0.343228	0.615117	NA	0.464417	0.0947	0.211042	-0.0118679	-0.0828321
AHNK_HUMAN|Q09666	Neuroblast differentiation-associated protein AHNAK	AHNAK	AHNK_HUMAN|Q09666_K183	NA	AHNK_HUMAN|Q09666_K183	DMSO_5min_vs_A947_5min	0.813093	0.0860889	13.1537	3.16e-07	1.84e-06	NA	6.50057	0.813093	5.73512	0.0103051	0.802788
AHNK_HUMAN|Q09666	Neuroblast differentiation-associated protein AHNAK	AHNAK	AHNK_HUMAN|Q09666_K1128	NA	AHNK_HUMAN|Q09666_K1128	DMSO_5min_vs_A947_5min	-0.798538	0.0727893	13.1537	5.42e-08	4.32e-07	NA	7.2657	0.798538	6.36443	0.0103051	-0.808843
AHNK_HUMAN|Q09666	Neuroblast differentiation-associated protein AHNAK	AHNAK	AHNK_HUMAN|Q09666_K4369	NA	AHNK_HUMAN|Q09666_K4369	DMSO_5min_vs_A947_5min	-0.7267	0.104999	13.1537	9.88e-06	3.36e-05	NA	5.00528	0.7267	4.47362	0.0103051	-0.737005
AHNK_HUMAN|Q09666	Neuroblast differentiation-associated protein AHNAK	AHNAK	AHNK_HUMAN|Q09666_K4369	NA	AHNK_HUMAN|Q09666_K4369	DMSO_30min_vs_A947_30min	-0.059923	0.104999	13.1537	0.577824	0.789631	NA	0.238204	0.059923	0.102576	-0.0118679	-0.0480551
AHNK_HUMAN|Q09666	Neuroblast differentiation-associated protein AHNAK	AHNAK	AHNK_HUMAN|Q09666_K2640	NA	AHNK_HUMAN|Q09666_K2640	DMSO_5min_vs_A947_5min	-0.542636	0.11973	13.1537	0.000547081	0.00112117	NA	3.26195	0.542636	2.95033	0.0103051	-0.552941
AHNK_HUMAN|Q09666	Neuroblast differentiation-associated protein AHNAK	AHNAK	AHNK_HUMAN|Q09666_K2640	NA	AHNK_HUMAN|Q09666_K2640	DMSO_30min_vs_A947_30min	-0.0561072	0.11973	13.1537	0.647017	0.829067	NA	0.189084	0.0561072	0.0814101	-0.0118679	-0.0442393
AHNK_HUMAN|Q09666	Neuroblast differentiation-associated protein AHNAK	AHNAK	AHNK_HUMAN|Q09666_K4422	NA	AHNK_HUMAN|Q09666_K4422	DMSO_5min_vs_A947_5min	-0.771022	0.106674	13.1537	6.24e-06	2.28e-05	NA	5.20481	0.771022	4.64216	0.0103051	-0.781327
AHNK_HUMAN|Q09666	Neuroblast differentiation-associated protein AHNAK	AHNAK	AHNK_HUMAN|Q09666_K5183	NA	AHNK_HUMAN|Q09666_K5183	DMSO_5min_vs_A947_5min	2.34556	0.1181	13.1537	3.41e-11	1.6e-09	NA	10.467	2.34556	8.79538	0.0103051	2.33525
AHNK_HUMAN|Q09666	Neuroblast differentiation-associated protein AHNAK	AHNAK	AHNK_HUMAN|Q09666_K5183	NA	AHNK_HUMAN|Q09666_K5183	DMSO_30min_vs_A947_30min	-0.0718135	0.1181	13.1537	0.553493	0.774539	NA	0.256888	0.0718135	0.110957	-0.0118679	-0.0599456
AHNK_HUMAN|Q09666	Neuroblast differentiation-associated protein AHNAK	AHNAK	AHNK_HUMAN|Q09666_K5232	NA	AHNK_HUMAN|Q09666_K5232	DMSO_5min_vs_A947_5min	-0.0942842	0.0953788	13.1537	0.340732	0.378533	NA	0.467587	0.0942842	0.421896	0.0103051	-0.104589
AHNK_HUMAN|Q09666	Neuroblast differentiation-associated protein AHNAK	AHNAK	AHNK_HUMAN|Q09666_K5232	NA	AHNK_HUMAN|Q09666_K5232	DMSO_30min_vs_A947_30min	-0.115921	0.0953788	13.1537	0.245588	0.523815	NA	0.609792	0.115921	0.280822	-0.0118679	-0.104053
AHNK_HUMAN|Q09666	Neuroblast differentiation-associated protein AHNAK	AHNAK	AHNK_HUMAN|Q09666_K5281	NA	AHNK_HUMAN|Q09666_K5281	DMSO_5min_vs_A947_5min	2.08373	0.133445	13.1537	7.15e-10	1.47e-08	NA	9.14569	2.08373	7.83264	0.0103051	2.07342
AHNK_HUMAN|Q09666	Neuroblast differentiation-associated protein AHNAK	AHNAK	AHNK_HUMAN|Q09666_K5281	NA	AHNK_HUMAN|Q09666_K5281	DMSO_30min_vs_A947_30min	-0.014501	0.133445	13.1537	0.915107	0.969128	NA	0.0385281	0.014501	0.013619	-0.0118679	-0.00263309
AHNK_HUMAN|Q09666	Neuroblast differentiation-associated protein AHNAK	AHNAK	AHNK_HUMAN|Q09666_K530	NA	AHNK_HUMAN|Q09666_K530	DMSO_5min_vs_A947_5min	1.0372	0.09182	13.1537	3.82e-08	3.22e-07	NA	7.41773	1.0372	6.49224	0.0103051	1.02689
AHNK_HUMAN|Q09666	Neuroblast differentiation-associated protein AHNAK	AHNAK	AHNK_HUMAN|Q09666_K530	NA	AHNK_HUMAN|Q09666_K530	DMSO_30min_vs_A947_30min	0.136198	0.09182	13.1537	0.161552	0.432087	NA	0.791689	0.136198	0.364429	-0.0118679	0.148066
AHNK_HUMAN|Q09666	Neuroblast differentiation-associated protein AHNAK	AHNAK	AHNK_HUMAN|Q09666_K5312	NA	AHNK_HUMAN|Q09666_K5312	DMSO_5min_vs_A947_5min	1.18368	0.100187	13.1537	2.23e-08	2.1e-07	NA	7.65267	1.18368	6.67857	0.0103051	1.17338
AHNK_HUMAN|Q09666	Neuroblast differentiation-associated protein AHNAK	AHNAK	AHNK_HUMAN|Q09666_K5312	NA	AHNK_HUMAN|Q09666_K5312	DMSO_30min_vs_A947_30min	0.11138	0.100187	13.1537	0.286169	0.561618	NA	0.543378	0.11138	0.250559	-0.0118679	0.123248
AHNK_HUMAN|Q09666	Neuroblast differentiation-associated protein AHNAK	AHNAK	AHNK_HUMAN|Q09666_K5323	NA	AHNK_HUMAN|Q09666_K5323	DMSO_5min_vs_A947_5min	1.41699	0.0946484	13.1537	1.21e-09	2.16e-08	NA	8.91716	1.41699	7.66566	0.0103051	1.40669
AHNK_HUMAN|Q09666	Neuroblast differentiation-associated protein AHNAK	AHNAK	AHNK_HUMAN|Q09666_K5323	NA	AHNK_HUMAN|Q09666_K5323	DMSO_30min_vs_A947_30min	0.114908	0.0946484	13.1537	0.246075	0.524026	NA	0.608933	0.114908	0.280647	-0.0118679	0.126776
AHNK_HUMAN|Q09666	Neuroblast differentiation-associated protein AHNAK	AHNAK	AHNK_HUMAN|Q09666_K5337	NA	AHNK_HUMAN|Q09666_K5337	DMSO_5min_vs_A947_5min	0.745644	0.426306	13.1537	0.103557	0.127559	NA	0.984819	0.745644	0.894289	0.0103051	0.735339
AHNK_HUMAN|Q09666	Neuroblast differentiation-associated protein AHNAK	AHNAK	AHNK_HUMAN|Q09666_K5337	NA	AHNK_HUMAN|Q09666_K5337	DMSO_30min_vs_A947_30min	0.0777851	0.426306	13.1537	0.858001	0.938787	NA	0.066512	0.0777851	0.0274328	-0.0118679	0.089653
AHNK_HUMAN|Q09666	Neuroblast differentiation-associated protein AHNAK	AHNAK	AHNK_HUMAN|Q09666_K5355	NA	AHNK_HUMAN|Q09666_K5355	DMSO_5min_vs_A947_5min	1.69875	0.0997898	13.1537	2.41e-10	6.68e-09	NA	9.61726	1.69875	8.17523	0.0103051	1.68845
AHNK_HUMAN|Q09666	Neuroblast differentiation-associated protein AHNAK	AHNAK	AHNK_HUMAN|Q09666_K5355	NA	AHNK_HUMAN|Q09666_K5355	DMSO_30min_vs_A947_30min	-0.0049977	0.0997898	13.1537	0.960809	0.983997	NA	0.0173628	0.0049977	0.00700642	-0.0118679	0.0068702
AHNK_HUMAN|Q09666	Neuroblast differentiation-associated protein AHNAK	AHNAK	AHNK_HUMAN|Q09666_K537	NA	AHNK_HUMAN|Q09666_K537	DMSO_5min_vs_A947_5min	1.8558	0.0863406	13.1537	1.24e-11	7.99e-10	NA	10.9058	1.8558	9.09721	0.0103051	1.84549
AHNK_HUMAN|Q09666	Neuroblast differentiation-associated protein AHNAK	AHNAK	AHNK_HUMAN|Q09666_K537	NA	AHNK_HUMAN|Q09666_K537	DMSO_30min_vs_A947_30min	0.305751	0.0863406	13.1537	0.00355657	0.0685842	NA	2.44897	0.305751	1.16378	-0.0118679	0.317618
AHNK_HUMAN|Q09666	Neuroblast differentiation-associated protein AHNAK	AHNAK	AHNK_HUMAN|Q09666_K5384	NA	AHNK_HUMAN|Q09666_K5384	DMSO_5min_vs_A947_5min	-0.814229	1.25834	13.1537	0.528721	0.565549	NA	0.276773	0.814229	0.24753	0.0103051	-0.824534
AHNK_HUMAN|Q09666	Neuroblast differentiation-associated protein AHNAK	AHNAK	AHNK_HUMAN|Q09666_K5384	NA	AHNK_HUMAN|Q09666_K5384	DMSO_30min_vs_A947_30min	0.294085	1.25834	13.1537	0.81881	0.919212	NA	0.086817	0.294085	0.0365842	-0.0118679	0.305952
AHNK_HUMAN|Q09666	Neuroblast differentiation-associated protein AHNAK	AHNAK	AHNK_HUMAN|Q09666_K5443	NA	AHNK_HUMAN|Q09666_K5443	DMSO_5min_vs_A947_5min	1.18128	0.166342	13.1537	7.53e-06	2.68e-05	NA	5.12332	1.18128	4.57106	0.0103051	1.17098
AHNK_HUMAN|Q09666	Neuroblast differentiation-associated protein AHNAK	AHNAK	AHNK_HUMAN|Q09666_K5443	NA	AHNK_HUMAN|Q09666_K5443	DMSO_30min_vs_A947_30min	-0.397202	0.166342	13.1537	0.0326203	0.200087	NA	1.48651	0.397202	0.698781	-0.0118679	-0.385334
AHNK_HUMAN|Q09666	Neuroblast differentiation-associated protein AHNAK	AHNAK	AHNK_HUMAN|Q09666_K5472	NA	AHNK_HUMAN|Q09666_K5472	DMSO_5min_vs_A947_5min	0.104707	0.0865755	13.1537	0.247786	0.282677	NA	0.605923	0.104707	0.54871	0.0103051	0.0944021
AHNK_HUMAN|Q09666	Neuroblast differentiation-associated protein AHNAK	AHNAK	AHNK_HUMAN|Q09666_K5472	NA	AHNK_HUMAN|Q09666_K5472	DMSO_30min_vs_A947_30min	-0.0402877	0.0865755	13.1537	0.649293	0.830368	NA	0.187559	0.0402877	0.0807294	-0.0118679	-0.0284198
AHNK_HUMAN|Q09666	Neuroblast differentiation-associated protein AHNAK	AHNAK	AHNK_HUMAN|Q09666_K5524	NA	AHNK_HUMAN|Q09666_K5524	DMSO_5min_vs_A947_5min	1.31581	0.0940691	13.1537	2.82e-09	4.03e-08	NA	8.55046	1.31581	7.39451	0.0103051	1.3055
AHNK_HUMAN|Q09666	Neuroblast differentiation-associated protein AHNAK	AHNAK	AHNK_HUMAN|Q09666_K5524	NA	AHNK_HUMAN|Q09666_K5524	DMSO_30min_vs_A947_30min	0.16742	0.0940691	13.1537	0.0982164	0.337701	NA	1.00782	0.16742	0.471468	-0.0118679	0.179288
AHNK_HUMAN|Q09666	Neuroblast differentiation-associated protein AHNAK	AHNAK	AHNK_HUMAN|Q09666_K5528	NA	AHNK_HUMAN|Q09666_K5528	DMSO_5min_vs_A947_5min	0.740335	0.0986999	13.1537	4.19e-06	1.63e-05	NA	5.37793	0.740335	4.78901	0.0103051	0.73003
AHNK_HUMAN|Q09666	Neuroblast differentiation-associated protein AHNAK	AHNAK	AHNK_HUMAN|Q09666_K5528	NA	AHNK_HUMAN|Q09666_K5528	DMSO_30min_vs_A947_30min	0.125715	0.0986999	13.1537	0.224812	0.505506	NA	0.64818	0.125715	0.296274	-0.0118679	0.137583
AHNK_HUMAN|Q09666	Neuroblast differentiation-associated protein AHNAK	AHNAK	AHNK_HUMAN|Q09666_K5565	NA	AHNK_HUMAN|Q09666_K5565	DMSO_5min_vs_A947_5min	1.35586	0.197363	13.1537	1.07e-05	3.6e-05	NA	4.97153	1.35586	4.44423	0.0103051	1.34556
AHNK_HUMAN|Q09666	Neuroblast differentiation-associated protein AHNAK	AHNAK	AHNK_HUMAN|Q09666_K3934	NA	AHNK_HUMAN|Q09666_K3934	DMSO_5min_vs_A947_5min	-0.800265	0.083216	13.1537	2.56e-07	1.55e-06	NA	6.59143	0.800265	5.8084	0.0103051	-0.810571
AHNK_HUMAN|Q09666	Neuroblast differentiation-associated protein AHNAK	AHNAK	AHNK_HUMAN|Q09666_K3292	NA	AHNK_HUMAN|Q09666_K3292	DMSO_5min_vs_A947_5min	0.354918	0.082821	13.1537	0.000864418	0.0016739	NA	3.06328	0.354918	2.77627	0.0103051	0.344613
AHNK_HUMAN|Q09666	Neuroblast differentiation-associated protein AHNAK	AHNAK	AHNK_HUMAN|Q09666_K3292	NA	AHNK_HUMAN|Q09666_K3292	DMSO_30min_vs_A947_30min	0.0848994	0.082821	13.1537	0.323801	0.597581	NA	0.489721	0.0848994	0.223604	-0.0118679	0.0967673
AHNK_HUMAN|Q09666	Neuroblast differentiation-associated protein AHNAK	AHNAK	AHNK_HUMAN|Q09666_K5629	NA	AHNK_HUMAN|Q09666_K5629	DMSO_5min_vs_A947_5min	2.62605	0.151151	13.1537	1.87e-10	5.37e-09	NA	9.72902	2.62605	8.26987	0.0103051	2.61575
AHNK_HUMAN|Q09666	Neuroblast differentiation-associated protein AHNAK	AHNAK	AHNK_HUMAN|Q09666_K5629	NA	AHNK_HUMAN|Q09666_K5629	DMSO_30min_vs_A947_30min	-0.215448	0.151151	13.1537	0.177342	0.450352	NA	0.751188	0.215448	0.346448	-0.0118679	-0.20358
AHNK_HUMAN|Q09666	Neuroblast differentiation-associated protein AHNAK	AHNAK	AHNK_HUMAN|Q09666_K5708	NA	AHNK_HUMAN|Q09666_K5708	DMSO_5min_vs_A947_5min	1.77573	0.174264	13.1537	1.3e-07	8.75e-07	NA	6.88552	1.77573	6.05795	0.0103051	1.76542
AHNK_HUMAN|Q09666	Neuroblast differentiation-associated protein AHNAK	AHNAK	AHNK_HUMAN|Q09666_K5708	NA	AHNK_HUMAN|Q09666_K5708	DMSO_30min_vs_A947_30min	-0.123695	0.174264	13.1537	0.490213	0.729144	NA	0.309616	0.123695	0.137187	-0.0118679	-0.111827
AHNK_HUMAN|Q09666	Neuroblast differentiation-associated protein AHNAK	AHNAK	AHNK_HUMAN|Q09666_K5740	NA	AHNK_HUMAN|Q09666_K5740	DMSO_5min_vs_A947_5min	0.951101	0.125466	13.1537	3.74e-06	1.49e-05	NA	5.42767	0.951101	4.82743	0.0103051	0.940796
AHNK_HUMAN|Q09666	Neuroblast differentiation-associated protein AHNAK	AHNAK	AHNK_HUMAN|Q09666_K5740	NA	AHNK_HUMAN|Q09666_K5740	DMSO_30min_vs_A947_30min	-0.509151	0.125466	13.1537	0.00132495	0.0486578	NA	2.8778	0.509151	1.31285	-0.0118679	-0.497283
AHNK_HUMAN|Q09666	Neuroblast differentiation-associated protein AHNAK	AHNAK	AHNK_HUMAN|Q09666_K3372	NA	AHNK_HUMAN|Q09666_K3372	DMSO_5min_vs_A947_5min	0.537143	0.0875641	13.1537	3.4e-05	9.87e-05	NA	4.46875	0.537143	4.00566	0.0103051	0.526838
AHNK_HUMAN|Q09666	Neuroblast differentiation-associated protein AHNAK	AHNAK	AHNK_HUMAN|Q09666_K1091	NA	AHNK_HUMAN|Q09666_K1091	DMSO_5min_vs_A947_5min	1.23349	0.0996571	13.1537	1.26e-08	1.35e-07	NA	7.89794	1.23349	6.86829	0.0103051	1.22318
AHNK_HUMAN|Q09666	Neuroblast differentiation-associated protein AHNAK	AHNAK	AHNK_HUMAN|Q09666_K1091	NA	AHNK_HUMAN|Q09666_K1091	DMSO_30min_vs_A947_30min	-0.131825	0.0996571	13.1537	0.208444	0.489818	NA	0.681011	0.131825	0.309965	-0.0118679	-0.119957
AHNK_HUMAN|Q09666	Neuroblast differentiation-associated protein AHNAK	AHNAK	AHNK_HUMAN|Q09666_K4342	NA	AHNK_HUMAN|Q09666_K4342	DMSO_5min_vs_A947_5min	-0.789214	0.14747	13.1537	0.00012642	0.000306835	NA	3.89819	0.789214	3.51309	0.0103051	-0.799519
AHNK_HUMAN|Q09666	Neuroblast differentiation-associated protein AHNAK	AHNAK	AHNK_HUMAN|Q09666_K4342	NA	AHNK_HUMAN|Q09666_K4342	DMSO_30min_vs_A947_30min	0.24546	0.14747	13.1537	0.119645	0.373528	NA	0.922104	0.24546	0.427677	-0.0118679	0.257328
AHNK_HUMAN|Q09666	Neuroblast differentiation-associated protein AHNAK	AHNAK	AHNK_HUMAN|Q09666_K1128	NA	AHNK_HUMAN|Q09666_K1128	DMSO_30min_vs_A947_30min	-0.0345907	0.0727893	13.1537	0.642427	0.825957	NA	0.192176	0.0345907	0.0830427	-0.0118679	-0.0227228
AHNK_HUMAN|Q09666	Neuroblast differentiation-associated protein AHNAK	AHNAK	AHNK_HUMAN|Q09666_K3425	NA	AHNK_HUMAN|Q09666_K3425	DMSO_5min_vs_A947_5min	-1.06224	0.18679	13.1537	7.13e-05	0.000185827	NA	4.14706	1.06224	3.73089	0.0103051	-1.07255
AHNK_HUMAN|Q09666	Neuroblast differentiation-associated protein AHNAK	AHNAK	AHNK_HUMAN|Q09666_K3425	NA	AHNK_HUMAN|Q09666_K3425	DMSO_30min_vs_A947_30min	0.162758	0.18679	13.1537	0.399192	0.658614	NA	0.398819	0.162758	0.181369	-0.0118679	0.174626
AHNK_HUMAN|Q09666	Neuroblast differentiation-associated protein AHNAK	AHNAK	AHNK_HUMAN|Q09666_K3448	NA	AHNK_HUMAN|Q09666_K3448	DMSO_5min_vs_A947_5min	1.22381	0.16943	13.1537	6.28e-06	2.29e-05	NA	5.20177	1.22381	4.63939	0.0103051	1.2135
AHNK_HUMAN|Q09666	Neuroblast differentiation-associated protein AHNAK	AHNAK	AHNK_HUMAN|Q09666_K3448	NA	AHNK_HUMAN|Q09666_K3448	DMSO_30min_vs_A947_30min	0.145948	0.16943	13.1537	0.404443	0.662002	NA	0.393143	0.145948	0.179141	-0.0118679	0.157816
AHNK_HUMAN|Q09666	Neuroblast differentiation-associated protein AHNAK	AHNAK	AHNK_HUMAN|Q09666_K696	NA	AHNK_HUMAN|Q09666_K696	DMSO_5min_vs_A947_5min	1.13702	0.0755409	13.1537	1.13e-09	2.08e-08	NA	8.94622	1.13702	7.68254	0.0103051	1.12671
AHNK_HUMAN|Q09666	Neuroblast differentiation-associated protein AHNAK	AHNAK	AHNK_HUMAN|Q09666_K696	NA	AHNK_HUMAN|Q09666_K696	DMSO_30min_vs_A947_30min	0.125141	0.0755409	13.1537	0.121247	0.374864	NA	0.91633	0.125141	0.426126	-0.0118679	0.137009
AHNK_HUMAN|Q09666	Neuroblast differentiation-associated protein AHNAK	AHNAK	AHNK_HUMAN|Q09666_K707	NA	AHNK_HUMAN|Q09666_K707	DMSO_5min_vs_A947_5min	0.863739	0.112277	13.1537	3.18e-06	1.29e-05	NA	5.49728	0.863739	4.88819	0.0103051	0.853434
AHNK_HUMAN|Q09666	Neuroblast differentiation-associated protein AHNAK	AHNAK	AHNK_HUMAN|Q09666_K707	NA	AHNK_HUMAN|Q09666_K707	DMSO_30min_vs_A947_30min	0.399185	0.112277	13.1537	0.00346095	0.0676717	NA	2.4608	0.399185	1.16959	-0.0118679	0.411052
AHNK_HUMAN|Q09666	Neuroblast differentiation-associated protein AHNAK	AHNAK	AHNK_HUMAN|Q09666_K751	NA	AHNK_HUMAN|Q09666_K751	DMSO_5min_vs_A947_5min	-0.813644	0.0983829	13.1537	1.43e-06	6.57e-06	NA	5.84433	0.813644	5.18254	0.0103051	-0.823949
AHNK_HUMAN|Q09666	Neuroblast differentiation-associated protein AHNAK	AHNAK	AHNK_HUMAN|Q09666_K751	NA	AHNK_HUMAN|Q09666_K751	DMSO_30min_vs_A947_30min	0.190642	0.0983829	13.1537	0.0744234	0.299232	NA	1.12829	0.190642	0.523993	-0.0118679	0.202509
AHNK_HUMAN|Q09666	Neuroblast differentiation-associated protein AHNAK	AHNAK	AHNK_HUMAN|Q09666_K775	NA	AHNK_HUMAN|Q09666_K775	DMSO_5min_vs_A947_5min	0.0564968	0.0815063	13.1537	0.500266	0.538633	NA	0.300799	0.0564968	0.268707	0.0103051	0.0461917
AHNK_HUMAN|Q09666	Neuroblast differentiation-associated protein AHNAK	AHNAK	AHNK_HUMAN|Q09666_K775	NA	AHNK_HUMAN|Q09666_K775	DMSO_30min_vs_A947_30min	0.108316	0.0815063	13.1537	0.206463	0.486959	NA	0.685159	0.108316	0.312507	-0.0118679	0.120184
AHNK_HUMAN|Q09666	Neuroblast differentiation-associated protein AHNAK	AHNAK	AHNK_HUMAN|Q09666_K814	NA	AHNK_HUMAN|Q09666_K814	DMSO_5min_vs_A947_5min	-0.357472	0.0802066	13.1537	0.000628519	0.00126499	NA	3.20168	0.357472	2.89791	0.0103051	-0.367777
AHNK_HUMAN|Q09666	Neuroblast differentiation-associated protein AHNAK	AHNAK	AHNK_HUMAN|Q09666_K3542	NA	AHNK_HUMAN|Q09666_K3542	DMSO_30min_vs_A947_30min	0.037365	0.101762	13.1537	0.719324	0.872171	NA	0.143076	0.037365	0.0593986	-0.0118679	0.0492328
AHNK_HUMAN|Q09666	Neuroblast differentiation-associated protein AHNAK	AHNAK	AHNK_HUMAN|Q09666_K3580	NA	AHNK_HUMAN|Q09666_K3580	DMSO_5min_vs_A947_5min	0.0316511	0.136872	13.1537	0.820682	0.838691	NA	0.0858252	0.0316511	0.0763978	0.0103051	0.021346
AHNK_HUMAN|Q09666	Neuroblast differentiation-associated protein AHNAK	AHNAK	AHNK_HUMAN|Q09666_K817	NA	AHNK_HUMAN|Q09666_K817	DMSO_30min_vs_A947_30min	0.150606	0.09988	13.1537	0.155226	0.423069	NA	0.809035	0.150606	0.373589	-0.0118679	0.162474
AHNK_HUMAN|Q09666	Neuroblast differentiation-associated protein AHNAK	AHNAK	AHNK_HUMAN|Q09666_K828	NA	AHNK_HUMAN|Q09666_K828	DMSO_5min_vs_A947_5min	0.233126	0.134415	13.1537	0.106208	0.130381	NA	0.973843	0.233126	0.884785	0.0103051	0.222821
AHNK_HUMAN|Q09666	Neuroblast differentiation-associated protein AHNAK	AHNAK	AHNK_HUMAN|Q09666_K828	NA	AHNK_HUMAN|Q09666_K828	DMSO_30min_vs_A947_30min	-0.0164417	0.134415	13.1537	0.904494	0.964603	NA	0.0435943	0.0164417	0.0156515	-0.0118679	-0.00457382
AHNK_HUMAN|Q09666	Neuroblast differentiation-associated protein AHNAK	AHNAK	AHNK_HUMAN|Q09666_K833	NA	AHNK_HUMAN|Q09666_K833	DMSO_5min_vs_A947_5min	0.727844	0.0928837	13.1537	2.6e-06	1.09e-05	NA	5.58495	0.727844	4.96367	0.0103051	0.717539
AHNK_HUMAN|Q09666	Neuroblast differentiation-associated protein AHNAK	AHNAK	AHNK_HUMAN|Q09666_K833	NA	AHNK_HUMAN|Q09666_K833	DMSO_30min_vs_A947_30min	0.298835	0.0928837	13.1537	0.00665019	0.0944542	NA	2.17717	0.298835	1.02478	-0.0118679	0.310703
AHNK_HUMAN|Q09666	Neuroblast differentiation-associated protein AHNAK	AHNAK	AHNK_HUMAN|Q09666_K842	NA	AHNK_HUMAN|Q09666_K842	DMSO_5min_vs_A947_5min	1.19018	0.11105	13.1537	7.16e-08	5.37e-07	NA	7.14493	1.19018	6.27002	0.0103051	1.17987
AHNK_HUMAN|Q09666	Neuroblast differentiation-associated protein AHNAK	AHNAK	AHNK_HUMAN|Q09666_K842	NA	AHNK_HUMAN|Q09666_K842	DMSO_30min_vs_A947_30min	-0.120122	0.11105	13.1537	0.298823	0.572944	NA	0.524586	0.120122	0.241888	-0.0118679	-0.108254
AHNK_HUMAN|Q09666	Neuroblast differentiation-associated protein AHNAK	AHNAK	AHNK_HUMAN|Q09666_K855	NA	AHNK_HUMAN|Q09666_K855	DMSO_5min_vs_A947_5min	2.01362	0.102301	13.1537	3.83e-11	1.73e-09	NA	10.4173	2.01362	8.76311	0.0103051	2.00331
AHNK_HUMAN|Q09666	Neuroblast differentiation-associated protein AHNAK	AHNAK	AHNK_HUMAN|Q09666_K855	NA	AHNK_HUMAN|Q09666_K855	DMSO_30min_vs_A947_30min	-0.0733864	0.102301	13.1537	0.485697	0.724813	NA	0.313635	0.0733864	0.139774	-0.0118679	-0.0615185
AHNK_HUMAN|Q09666	Neuroblast differentiation-associated protein AHNAK	AHNAK	AHNK_HUMAN|Q09666_K891	NA	AHNK_HUMAN|Q09666_K891	DMSO_5min_vs_A947_5min	-0.0140903	0.340689	13.1537	0.967631	0.970002	NA	0.0142901	0.0140903	0.0132273	0.0103051	-0.0243954
AHNK_HUMAN|Q09666	Neuroblast differentiation-associated protein AHNAK	AHNAK	AHNK_HUMAN|Q09666_K891	NA	AHNK_HUMAN|Q09666_K891	DMSO_30min_vs_A947_30min	-0.211797	0.340689	13.1537	0.544781	0.768561	NA	0.263778	0.211797	0.114322	-0.0118679	-0.199929
AHNK_HUMAN|Q09666	Neuroblast differentiation-associated protein AHNAK	AHNAK	AHNK_HUMAN|Q09666_K903	NA	AHNK_HUMAN|Q09666_K903	DMSO_5min_vs_A947_5min	-0.858402	0.123047	13.1537	9.09e-06	3.14e-05	NA	5.04159	0.858402	4.50325	0.0103051	-0.868707
AHNK_HUMAN|Q09666	Neuroblast differentiation-associated protein AHNAK	AHNAK	AHNK_HUMAN|Q09666_K903	NA	AHNK_HUMAN|Q09666_K903	DMSO_30min_vs_A947_30min	0.410261	0.123047	13.1537	0.00530428	0.0854878	NA	2.27537	0.410261	1.0681	-0.0118679	0.422129
AHNK_HUMAN|Q09666	Neuroblast differentiation-associated protein AHNAK	AHNAK	AHNK_HUMAN|Q09666_K945	NA	AHNK_HUMAN|Q09666_K945	DMSO_5min_vs_A947_5min	-0.362113	0.10394	13.1537	0.00397241	0.00663962	NA	2.40095	0.362113	2.17786	0.0103051	-0.372418
AHNK_HUMAN|Q09666	Neuroblast differentiation-associated protein AHNAK	AHNAK	AHNK_HUMAN|Q09666_K945	NA	AHNK_HUMAN|Q09666_K945	DMSO_30min_vs_A947_30min	0.228504	0.10394	13.1537	0.0464032	0.240319	NA	1.33345	0.228504	0.619212	-0.0118679	0.240372
AHNK_HUMAN|Q09666	Neuroblast differentiation-associated protein AHNAK	AHNAK	AHNK_HUMAN|Q09666_K970	NA	AHNK_HUMAN|Q09666_K970	DMSO_5min_vs_A947_5min	0.768774	0.0890945	13.1537	8.88e-07	4.47e-06	NA	6.05149	0.768774	5.34958	0.0103051	0.758469
AHNK_HUMAN|Q09666	Neuroblast differentiation-associated protein AHNAK	AHNAK	AHNK_HUMAN|Q09666_K970	NA	AHNK_HUMAN|Q09666_K970	DMSO_30min_vs_A947_30min	0.130044	0.0890945	13.1537	0.167861	0.439906	NA	0.775049	0.130044	0.35664	-0.0118679	0.141912
AHNK_HUMAN|Q09666	Neuroblast differentiation-associated protein AHNAK	AHNAK	AHNK_HUMAN|Q09666_K4886	NA	AHNK_HUMAN|Q09666_K4886	DMSO_30min_vs_A947_30min	-0.113379	0.0891906	13.1537	0.22568	0.506488	NA	0.646507	0.113379	0.295431	-0.0118679	-0.101511
AHNK_HUMAN|Q09666	Neuroblast differentiation-associated protein AHNAK	AHNAK	AHNK_HUMAN|Q09666_K5565	NA	AHNK_HUMAN|Q09666_K5565	DMSO_30min_vs_A947_30min	0.313088	0.197363	13.1537	0.136397	0.396258	NA	0.865194	0.313088	0.402022	-0.0118679	0.324956
AHNK_HUMAN|Q09666	Neuroblast differentiation-associated protein AHNAK	AHNAK	AHNK_HUMAN|Q09666_K1637	NA	AHNK_HUMAN|Q09666_K1637	DMSO_5min_vs_A947_5min	0.323235	0.101578	13.1537	0.00711843	0.0112264	NA	2.14762	0.323235	1.94976	0.0103051	0.31293
AHNK_HUMAN|Q09666	Neuroblast differentiation-associated protein AHNAK	AHNAK	AHNK_HUMAN|Q09666_K1637	NA	AHNK_HUMAN|Q09666_K1637	DMSO_30min_vs_A947_30min	-0.113746	0.101578	13.1537	0.282831	0.558546	NA	0.548472	0.113746	0.252941	-0.0118679	-0.101879
AHNK_HUMAN|Q09666	Neuroblast differentiation-associated protein AHNAK	AHNAK	AHNK_HUMAN|Q09666_K4945	NA	AHNK_HUMAN|Q09666_K4945	DMSO_5min_vs_A947_5min	1.90735	0.118562	13.1537	4.92e-10	1.13e-08	NA	9.30806	1.90735	7.94783	0.0103051	1.89705
AHNK_HUMAN|Q09666	Neuroblast differentiation-associated protein AHNAK	AHNAK	AHNK_HUMAN|Q09666_K4945	NA	AHNK_HUMAN|Q09666_K4945	DMSO_30min_vs_A947_30min	-0.650807	0.118562	13.1537	9.97e-05	0.0107822	NA	4.0011	0.650807	1.96729	-0.0118679	-0.638939
AHNK_HUMAN|Q09666	Neuroblast differentiation-associated protein AHNAK	AHNAK	AHNK_HUMAN|Q09666_K4988	NA	AHNK_HUMAN|Q09666_K4988	DMSO_5min_vs_A947_5min	0.667229	0.139426	13.1537	0.000344597	0.000747955	NA	3.46269	0.667229	3.12612	0.0103051	0.656924
AHNK_HUMAN|Q09666	Neuroblast differentiation-associated protein AHNAK	AHNAK	AHNK_HUMAN|Q09666_K4988	NA	AHNK_HUMAN|Q09666_K4988	DMSO_30min_vs_A947_30min	-0.338542	0.139426	13.1537	0.0302432	0.194024	NA	1.51937	0.338542	0.712145	-0.0118679	-0.326674
AHNK_HUMAN|Q09666	Neuroblast differentiation-associated protein AHNAK	AHNAK	AHNK_HUMAN|Q09666_K2589	NA	AHNK_HUMAN|Q09666_K2589	DMSO_5min_vs_A947_5min	-0.718311	0.107379	13.1537	1.41e-05	4.57e-05	NA	4.85119	0.718311	4.33993	0.0103051	-0.728616
AHNK_HUMAN|Q09666	Neuroblast differentiation-associated protein AHNAK	AHNAK	AHNK_HUMAN|Q09666_K4153	NA	AHNK_HUMAN|Q09666_K4153	DMSO_5min_vs_A947_5min	-0.635138	0.192009	13.1537	0.00558144	0.00905936	NA	2.25325	0.635138	2.0429	0.0103051	-0.645443
AHNK_HUMAN|Q09666	Neuroblast differentiation-associated protein AHNAK	AHNAK	AHNK_HUMAN|Q09666_K4153	NA	AHNK_HUMAN|Q09666_K4153	DMSO_30min_vs_A947_30min	-0.0172484	0.192009	13.1537	0.929775	0.97291	NA	0.0316222	0.0172484	0.0119275	-0.0118679	-0.00538051
AHNK_HUMAN|Q09666	Neuroblast differentiation-associated protein AHNAK	AHNAK	AHNK_HUMAN|Q09666_K3372	NA	AHNK_HUMAN|Q09666_K3372	DMSO_30min_vs_A947_30min	0.114517	0.0875641	13.1537	0.213335	0.494462	NA	0.670937	0.114517	0.305867	-0.0118679	0.126385
AHNK_HUMAN|Q09666	Neuroblast differentiation-associated protein AHNAK	AHNAK	AHNK_HUMAN|Q09666_K4190	NA	AHNK_HUMAN|Q09666_K4190	DMSO_5min_vs_A947_5min	-0.548303	0.112473	13.1537	0.000293295	0.000649147	NA	3.5327	0.548303	3.18766	0.0103051	-0.558608
AHNK_HUMAN|Q09666	Neuroblast differentiation-associated protein AHNAK	AHNAK	AHNK_HUMAN|Q09666_K4190	NA	AHNK_HUMAN|Q09666_K4190	DMSO_30min_vs_A947_30min	-0.0336567	0.112473	13.1537	0.769432	0.896028	NA	0.11383	0.0336567	0.0476782	-0.0118679	-0.0217888
AHNK_HUMAN|Q09666	Neuroblast differentiation-associated protein AHNAK	AHNAK	AHNK_HUMAN|Q09666_K5101	NA	AHNK_HUMAN|Q09666_K5101	DMSO_5min_vs_A947_5min	-0.575866	0.101336	13.1537	7.18e-05	0.000186948	NA	4.14406	0.575866	3.72828	0.0103051	-0.586171
AHNK_HUMAN|Q09666	Neuroblast differentiation-associated protein AHNAK	AHNAK	AHNK_HUMAN|Q09666_K5101	NA	AHNK_HUMAN|Q09666_K5101	DMSO_30min_vs_A947_30min	0.181768	0.101336	13.1537	0.0958683	0.333092	NA	1.01832	0.181768	0.477435	-0.0118679	0.193636
AHNK_HUMAN|Q09666	Neuroblast differentiation-associated protein AHNAK	AHNAK	AHNK_HUMAN|Q09666_K5112	NA	AHNK_HUMAN|Q09666_K5112	DMSO_5min_vs_A947_5min	0.163998	0.0884696	13.1537	0.086336	0.108355	NA	1.06381	0.163998	0.965151	0.0103051	0.153693
AHNK_HUMAN|Q09666	Neuroblast differentiation-associated protein AHNAK	AHNAK	AHNK_HUMAN|Q09666_K5112	NA	AHNK_HUMAN|Q09666_K5112	DMSO_30min_vs_A947_30min	-0.00844613	0.0884696	13.1537	0.925381	0.972835	NA	0.0336793	0.00844613	0.0119606	-0.0118679	0.00342177
AHNK_HUMAN|Q09666	Neuroblast differentiation-associated protein AHNAK	AHNAK	AHNK_HUMAN|Q09666_K5154	NA	AHNK_HUMAN|Q09666_K5154	DMSO_5min_vs_A947_5min	2.40159	0.135408	13.1537	1.44e-10	4.4e-09	NA	9.84238	2.40159	8.35622	0.0103051	2.39129
AHNK_HUMAN|Q09666	Neuroblast differentiation-associated protein AHNAK	AHNAK	AHNK_HUMAN|Q09666_K5154	NA	AHNK_HUMAN|Q09666_K5154	DMSO_30min_vs_A947_30min	-0.485307	0.135408	13.1537	0.00327513	0.0658359	NA	2.48477	0.485307	1.18154	-0.0118679	-0.473439
AHNK_HUMAN|Q09666	Neuroblast differentiation-associated protein AHNAK	AHNAK	AHNK_HUMAN|Q09666_K4503	NA	AHNK_HUMAN|Q09666_K4503	DMSO_30min_vs_A947_30min	0.00815692	0.101519	13.1537	0.93717	0.974418	NA	0.0281817	0.00815692	0.0112545	-0.0118679	0.0200248
AHNK_HUMAN|Q09666	Neuroblast differentiation-associated protein AHNAK	AHNAK	AHNK_HUMAN|Q09666_K4529	NA	AHNK_HUMAN|Q09666_K4529	DMSO_5min_vs_A947_5min	-0.579577	0.101142	13.1537	6.62e-05	0.000174047	NA	4.17888	0.579577	3.75933	0.0103051	-0.589882
AHNK_HUMAN|Q09666	Neuroblast differentiation-associated protein AHNAK	AHNAK	AHNK_HUMAN|Q09666_K3476	NA	AHNK_HUMAN|Q09666_K3476	DMSO_30min_vs_A947_30min	0.0514333	0.125868	13.1537	0.689387	0.85446	NA	0.161537	0.0514333	0.0683084	-0.0118679	0.0633012
AHNK_HUMAN|Q09666	Neuroblast differentiation-associated protein AHNAK	AHNAK	AHNK_HUMAN|Q09666_K3500	NA	AHNK_HUMAN|Q09666_K3500	DMSO_5min_vs_A947_5min	-0.360147	0.118628	13.1537	0.00944554	0.0144741	NA	2.02477	0.360147	1.83941	0.0103051	-0.370452
AHNK_HUMAN|Q09666	Neuroblast differentiation-associated protein AHNAK	AHNAK	AHNK_HUMAN|Q09666_K4503	NA	AHNK_HUMAN|Q09666_K4503	DMSO_5min_vs_A947_5min	-0.978049	0.101519	13.1537	2.51e-07	1.53e-06	NA	6.60055	0.978049	5.81613	0.0103051	-0.988354
AHNK_HUMAN|Q09666	Neuroblast differentiation-associated protein AHNAK	AHNAK	AHNK_HUMAN|Q09666_K4886	NA	AHNK_HUMAN|Q09666_K4886	DMSO_5min_vs_A947_5min	0.896991	0.0891906	13.1537	1.52e-07	9.98e-07	NA	6.81853	0.896991	6.00104	0.0103051	0.886686
AHNK_HUMAN|Q09666	Neuroblast differentiation-associated protein AHNAK	AHNAK	AHNK_HUMAN|Q09666_K4529	NA	AHNK_HUMAN|Q09666_K4529	DMSO_30min_vs_A947_30min	-0.161935	0.101142	13.1537	0.133095	0.392031	NA	0.875838	0.161935	0.406679	-0.0118679	-0.150067
AHNK_HUMAN|Q09666	Neuroblast differentiation-associated protein AHNAK	AHNAK	AHNK_HUMAN|Q09666_K4543	NA	AHNK_HUMAN|Q09666_K4543	DMSO_5min_vs_A947_5min	-1.0398	0.0874302	13.1537	2.05e-08	1.96e-07	NA	7.68739	1.0398	6.70681	0.0103051	-1.05011
AHNK_HUMAN|Q09666	Neuroblast differentiation-associated protein AHNAK	AHNAK	AHNK_HUMAN|Q09666_K4543	NA	AHNK_HUMAN|Q09666_K4543	DMSO_30min_vs_A947_30min	0.0306631	0.0874302	13.1537	0.731355	0.877667	NA	0.135872	0.0306631	0.0566704	-0.0118679	0.042531
AHNK_HUMAN|Q09666	Neuroblast differentiation-associated protein AHNAK	AHNAK	AHNK_HUMAN|Q09666_K2509	NA	AHNK_HUMAN|Q09666_K2509	DMSO_5min_vs_A947_5min	-1.11069	0.117618	13.1537	3.16e-07	1.84e-06	NA	6.49972	1.11069	5.73471	0.0103051	-1.121
AHNK_HUMAN|Q09666	Neuroblast differentiation-associated protein AHNAK	AHNAK	AHNK_HUMAN|Q09666_K2509	NA	AHNK_HUMAN|Q09666_K2509	DMSO_30min_vs_A947_30min	-0.165185	0.117618	13.1537	0.183365	0.459737	NA	0.736683	0.165185	0.33749	-0.0118679	-0.153317
AHNK_HUMAN|Q09666	Neuroblast differentiation-associated protein AHNAK	AHNAK	AHNK_HUMAN|Q09666_K4929	NA	AHNK_HUMAN|Q09666_K4929	DMSO_5min_vs_A947_5min	1.1869	0.089013	13.1537	5.08e-09	6.37e-08	NA	8.29388	1.1869	7.19579	0.0103051	1.17659
AHNK_HUMAN|Q09666	Neuroblast differentiation-associated protein AHNAK	AHNAK	AHNK_HUMAN|Q09666_K4929	NA	AHNK_HUMAN|Q09666_K4929	DMSO_30min_vs_A947_30min	-0.0530773	0.089013	13.1537	0.561105	0.778194	NA	0.250956	0.0530773	0.108912	-0.0118679	-0.0412094
AHNK_HUMAN|Q09666	Neuroblast differentiation-associated protein AHNAK	AHNAK	AHNK_HUMAN|Q09666_K263	NA	AHNK_HUMAN|Q09666_K263	DMSO_30min_vs_A947_30min	0.250574	0.0866269	13.1537	0.0124584	0.123485	NA	1.90454	0.250574	0.908385	-0.0118679	0.262442
AHNK_HUMAN|Q09666	Neuroblast differentiation-associated protein AHNAK	AHNAK	AHNK_HUMAN|Q09666_K642	NA	AHNK_HUMAN|Q09666_K642	DMSO_5min_vs_A947_5min	-0.162974	0.0785553	13.1537	0.0581912	0.0758578	NA	1.23514	0.162974	1.12	0.0103051	-0.173279
AHNK_HUMAN|Q09666	Neuroblast differentiation-associated protein AHNAK	AHNAK	AHNK_HUMAN|Q09666_K5765	NA	AHNK_HUMAN|Q09666_K5765	DMSO_5min_vs_A947_5min	2.5378	0.169995	13.1537	1.25e-09	2.22e-08	NA	8.90178	2.5378	7.65432	0.0103051	2.5275
AHNK_HUMAN|Q09666	Neuroblast differentiation-associated protein AHNAK	AHNAK	AHNK_HUMAN|Q09666_K5765	NA	AHNK_HUMAN|Q09666_K5765	DMSO_30min_vs_A947_30min	-0.184615	0.169995	13.1537	0.296979	0.571466	NA	0.527274	0.184615	0.24301	-0.0118679	-0.172747
AHNK_HUMAN|Q09666	Neuroblast differentiation-associated protein AHNAK	AHNAK	AHNK_HUMAN|Q09666_K3399	NA	AHNK_HUMAN|Q09666_K3399	DMSO_5min_vs_A947_5min	-0.519817	0.0869729	13.1537	4.4e-05	0.000122192	NA	4.35688	0.519817	3.91296	0.0103051	-0.530122
AHNK_HUMAN|Q09666	Neuroblast differentiation-associated protein AHNAK	AHNAK	AHNK_HUMAN|Q09666_K2589	NA	AHNK_HUMAN|Q09666_K2589	DMSO_30min_vs_A947_30min	-0.17076	0.107379	13.1537	0.135514	0.395631	NA	0.868017	0.17076	0.40271	-0.0118679	-0.158893
AHNK_HUMAN|Q09666	Neuroblast differentiation-associated protein AHNAK	AHNAK	AHNK_HUMAN|Q09666_K3399	NA	AHNK_HUMAN|Q09666_K3399	DMSO_30min_vs_A947_30min	0.0345872	0.0869729	13.1537	0.697246	0.859206	NA	0.156614	0.0345872	0.0659029	-0.0118679	0.0464551
AHNK_HUMAN|Q09666	Neuroblast differentiation-associated protein AHNAK	AHNAK	AHNK_HUMAN|Q09666_K5744	NA	AHNK_HUMAN|Q09666_K5744	DMSO_5min_vs_A947_5min	2.27459	0.157782	13.1537	1.94e-09	3.11e-08	NA	8.71288	2.27459	7.50754	0.0103051	2.26428
AHNK_HUMAN|Q09666	Neuroblast differentiation-associated protein AHNAK	AHNAK	AHNK_HUMAN|Q09666_K642	NA	AHNK_HUMAN|Q09666_K642	DMSO_30min_vs_A947_30min	0.0877522	0.0785553	13.1537	0.283951	0.559985	NA	0.546756	0.0877522	0.251824	-0.0118679	0.0996201
AHNK_HUMAN|Q09666	Neuroblast differentiation-associated protein AHNAK	AHNAK	AHNK_HUMAN|Q09666_K681	NA	AHNK_HUMAN|Q09666_K681	DMSO_5min_vs_A947_5min	0.726956	0.0889881	13.1537	1.64e-06	7.4e-06	NA	5.78481	0.726956	5.13095	0.0103051	0.716651
AHNK_HUMAN|Q09666	Neuroblast differentiation-associated protein AHNAK	AHNAK	AHNK_HUMAN|Q09666_K681	NA	AHNK_HUMAN|Q09666_K681	DMSO_30min_vs_A947_30min	0.0444448	0.0889881	13.1537	0.625715	0.819927	NA	0.203624	0.0444448	0.0862251	-0.0118679	0.0563127
AHNK_HUMAN|Q09666	Neuroblast differentiation-associated protein AHNAK	AHNAK	AHNK_HUMAN|Q09666_K5744	NA	AHNK_HUMAN|Q09666_K5744	DMSO_30min_vs_A947_30min	-0.158065	0.157782	13.1537	0.334517	0.605965	NA	0.475581	0.158065	0.217552	-0.0118679	-0.146197
AHNK_HUMAN|Q09666	Neuroblast differentiation-associated protein AHNAK	AHNAK	AHNK_HUMAN|Q09666_K2592	NA	AHNK_HUMAN|Q09666_K2592	DMSO_30min_vs_A947_30min	0.201676	0.141947	13.1537	0.17865	0.45247	NA	0.747996	0.201676	0.34441	-0.0118679	0.213544
AHNK_HUMAN|Q09666	Neuroblast differentiation-associated protein AHNAK	AHNAK	AHNK_HUMAN|Q09666_K3374_K3384	NA	AHNK_HUMAN|Q09666_K3374_K3384	DMSO_5min_vs_A947_5min	1.00012	0.125373	13.1537	2.14e-06	9.21e-06	NA	5.67031	1.00012	5.03583	0.0103051	0.989813
AHNK_HUMAN|Q09666	Neuroblast differentiation-associated protein AHNAK	AHNAK	AHNK_HUMAN|Q09666_K814	NA	AHNK_HUMAN|Q09666_K814	DMSO_30min_vs_A947_30min	-0.00849195	0.0802066	13.1537	0.917278	0.970641	NA	0.0374988	0.00849195	0.0129414	-0.0118679	0.00337595
AHNK_HUMAN|Q09666	Neuroblast differentiation-associated protein AHNAK	AHNAK	AHNK_HUMAN|Q09666_K5772	NA	AHNK_HUMAN|Q09666_K5772	DMSO_5min_vs_A947_5min	1.4037	0.109986	13.1537	8.7e-09	9.91e-08	NA	8.06046	1.4037	7.00403	0.0103051	1.3934
AHNK_HUMAN|Q09666	Neuroblast differentiation-associated protein AHNAK	AHNAK	AHNK_HUMAN|Q09666_K263	NA	AHNK_HUMAN|Q09666_K263	DMSO_5min_vs_A947_5min	1.88652	0.0866269	13.1537	1.05e-11	7.16e-10	NA	10.9788	1.88652	9.14479	0.0103051	1.87621
AHNK_HUMAN|Q09666	Neuroblast differentiation-associated protein AHNAK	AHNAK	AHNK_HUMAN|Q09666_K499	NA	AHNK_HUMAN|Q09666_K499	DMSO_30min_vs_A947_30min	0.170748	0.11384	13.1537	0.157257	0.425768	NA	0.80339	0.170748	0.370827	-0.0118679	0.182615
AHNK_HUMAN|Q09666	Neuroblast differentiation-associated protein AHNAK	AHNAK	AHNK_HUMAN|Q09666_K4915	NA	AHNK_HUMAN|Q09666_K4915	DMSO_5min_vs_A947_5min	0.601356	0.149521	13.1537	0.00141882	0.00260815	NA	2.84807	0.601356	2.58367	0.0103051	0.591051
AHNK_HUMAN|Q09666	Neuroblast differentiation-associated protein AHNAK	AHNAK	AHNK_HUMAN|Q09666_K817	NA	AHNK_HUMAN|Q09666_K817	DMSO_5min_vs_A947_5min	1.04175	0.09988	13.1537	9.89e-08	6.97e-07	NA	7.00488	1.04175	6.15697	0.0103051	1.03144
AHNK_HUMAN|Q09666	Neuroblast differentiation-associated protein AHNAK	AHNAK	AHNK_HUMAN|Q09666_K5612	NA	AHNK_HUMAN|Q09666_K5612	DMSO_5min_vs_A947_5min	1.39291	0.234972	13.1537	4.76e-05	0.000130842	NA	4.32194	1.39291	3.88325	0.0103051	1.3826
AHNK_HUMAN|Q09666	Neuroblast differentiation-associated protein AHNAK	AHNAK	AHNK_HUMAN|Q09666_K5612	NA	AHNK_HUMAN|Q09666_K5612	DMSO_30min_vs_A947_30min	0.305485	0.234972	13.1537	0.215889	0.49611	NA	0.665769	0.305485	0.304422	-0.0118679	0.317353
AHNK_HUMAN|Q09666	Neuroblast differentiation-associated protein AHNAK	AHNAK	AHNK_HUMAN|Q09666_K499	NA	AHNK_HUMAN|Q09666_K499	DMSO_5min_vs_A947_5min	0.448975	0.11384	13.1537	0.00164496	0.00297515	NA	2.78385	0.448975	2.52649	0.0103051	0.43867
AHNK_HUMAN|Q09666	Neuroblast differentiation-associated protein AHNAK	AHNAK	AHNK_HUMAN|Q09666_K5772	NA	AHNK_HUMAN|Q09666_K5772	DMSO_30min_vs_A947_30min	-0.347197	0.109986	13.1537	0.00747714	0.0980002	NA	2.12626	0.347197	1.00877	-0.0118679	-0.335329
AHNK_HUMAN|Q09666	Neuroblast differentiation-associated protein AHNAK	AHNAK	AHNK_HUMAN|Q09666_K2592	NA	AHNK_HUMAN|Q09666_K2592	DMSO_5min_vs_A947_5min	-0.755006	0.141947	13.1537	0.000133816	0.000323416	NA	3.87349	0.755006	3.49024	0.0103051	-0.765311
AHNK_HUMAN|Q09666	Neuroblast differentiation-associated protein AHNAK	AHNAK	AHNK_HUMAN|Q09666_K4992	NA	AHNK_HUMAN|Q09666_K4992	DMSO_5min_vs_A947_5min	1.20115	0.159089	13.1537	3.9e-06	1.54e-05	NA	5.40875	1.20115	4.81181	0.0103051	1.19084
AHNK_HUMAN|Q09666	Neuroblast differentiation-associated protein AHNAK	AHNAK	AHNK_HUMAN|Q09666_K3374_K3384	NA	AHNK_HUMAN|Q09666_K3374_K3384	DMSO_30min_vs_A947_30min	-0.229704	0.125373	13.1537	0.0896574	0.323455	NA	1.04741	0.229704	0.490186	-0.0118679	-0.217836
AHNK_HUMAN|Q09666	Neuroblast differentiation-associated protein AHNAK	AHNAK	AHNK_HUMAN|Q09666_K2616	NA	AHNK_HUMAN|Q09666_K2616	DMSO_30min_vs_A947_30min	0.0224708	0.0858494	13.1537	0.79757	0.908948	NA	0.098231	0.0224708	0.041461	-0.0118679	0.0343387
AHNK_HUMAN|Q09666	Neuroblast differentiation-associated protein AHNAK	AHNAK	AHNK_HUMAN|Q09666_K5098	NA	AHNK_HUMAN|Q09666_K5098	DMSO_5min_vs_A947_5min	0.516049	0.245478	13.1537	0.0553458	0.0724287	NA	1.25692	0.516049	1.14009	0.0103051	0.505744
AHNK_HUMAN|Q09666	Neuroblast differentiation-associated protein AHNAK	AHNAK	AHNK_HUMAN|Q09666_K2664	NA	AHNK_HUMAN|Q09666_K2664	DMSO_5min_vs_A947_5min	-0.191992	0.0841934	13.1537	0.0398737	0.0536898	NA	1.39931	0.191992	1.27011	0.0103051	-0.202298
AHNK_HUMAN|Q09666	Neuroblast differentiation-associated protein AHNAK	AHNAK	AHNK_HUMAN|Q09666_K4915	NA	AHNK_HUMAN|Q09666_K4915	DMSO_30min_vs_A947_30min	-0.569365	0.149521	13.1537	0.00213156	0.0567986	NA	2.6713	0.569365	1.24566	-0.0118679	-0.557497
AHNK_HUMAN|Q09666	Neuroblast differentiation-associated protein AHNAK	AHNAK	AHNK_HUMAN|Q09666_K4992	NA	AHNK_HUMAN|Q09666_K4992	DMSO_30min_vs_A947_30min	0.0113728	0.159089	13.1537	0.944086	0.977241	NA	0.0249887	0.0113728	0.0099982	-0.0118679	0.0232407
AHNK_HUMAN|Q09666	Neuroblast differentiation-associated protein AHNAK	AHNAK	AHNK_HUMAN|Q09666_K2616	NA	AHNK_HUMAN|Q09666_K2616	DMSO_5min_vs_A947_5min	-0.359139	0.0858494	13.1537	0.00104637	0.00198498	NA	2.98032	0.359139	2.70224	0.0103051	-0.369444
AHNK_HUMAN|Q09666	Neuroblast differentiation-associated protein AHNAK	AHNAK	AHNK_HUMAN|Q09666_K5098	NA	AHNK_HUMAN|Q09666_K5098	DMSO_30min_vs_A947_30min	-0.0390084	0.245478	13.1537	0.876155	0.948757	NA	0.057419	0.0390084	0.0228452	-0.0118679	-0.0271405
AHNK_HUMAN|Q09666	Neuroblast differentiation-associated protein AHNAK	AHNAK	AHNK_HUMAN|Q09666_K2664	NA	AHNK_HUMAN|Q09666_K2664	DMSO_30min_vs_A947_30min	0.0234766	0.0841934	13.1537	0.784702	0.901817	NA	0.105295	0.0234766	0.0448814	-0.0118679	0.0353445
AHNK2_HUMAN|Q8IVF2	Protein AHNAK2	AHNAK2	AHNK2_HUMAN|Q8IVF2_K939	NA	AHNK2_HUMAN|Q8IVF2_K939	DMSO_5min_vs_A947_5min	0.111004	0.198854	13.1537	0.586072	0.620789	NA	0.232049	0.111004	0.207056	0.0643981	0.0466059
AHNK2_HUMAN|Q8IVF2	Protein AHNAK2	AHNAK2	AHNK2_HUMAN|Q8IVF2_K939	NA	AHNK2_HUMAN|Q8IVF2_K939	DMSO_30min_vs_A947_30min	0.00186253	0.198854	13.1537	0.992667	0.997893	NA	0.00319623	0.00186253	0.000916063	0.0104114	-0.00854891
AHNK2_HUMAN|Q8IVF2	Protein AHNAK2	AHNAK2	AHNK2_HUMAN|Q8IVF2_K1090	NA	AHNK2_HUMAN|Q8IVF2_K1090	DMSO_5min_vs_A947_5min	-0.280898	0.142327	13.1537	0.0698107	0.0894576	NA	1.15608	0.280898	1.04838	0.0643981	-0.345296
AHNK2_HUMAN|Q8IVF2	Protein AHNAK2	AHNAK2	AHNK2_HUMAN|Q8IVF2_K1090	NA	AHNK2_HUMAN|Q8IVF2_K1090	DMSO_30min_vs_A947_30min	0.166275	0.142327	13.1537	0.263438	0.540558	NA	0.579321	0.166275	0.267158	0.0104114	0.155864
AHNK2_HUMAN|Q8IVF2	Protein AHNAK2	AHNAK2	AHNK2_HUMAN|Q8IVF2_K4700	NA	AHNK2_HUMAN|Q8IVF2_K4700	DMSO_5min_vs_A947_5min	1.23524	0.170304	13.1537	6.01e-06	2.21e-05	NA	5.22103	1.23524	4.65615	0.0643981	1.17084
AHNK2_HUMAN|Q8IVF2	Protein AHNAK2	AHNAK2	AHNK2_HUMAN|Q8IVF2_K189	NA	AHNK2_HUMAN|Q8IVF2_K189	DMSO_5min_vs_A947_5min	0.13781	0.0927211	13.1537	0.160777	0.19057	NA	0.793776	0.13781	0.719944	0.0643981	0.0734114
AHNK2_HUMAN|Q8IVF2	Protein AHNAK2	AHNAK2	AHNK2_HUMAN|Q8IVF2_K189	NA	AHNK2_HUMAN|Q8IVF2_K189	DMSO_30min_vs_A947_30min	-0.118628	0.0927211	13.1537	0.222863	0.504425	NA	0.651962	0.118628	0.297203	0.0104114	-0.129039
AHNK2_HUMAN|Q8IVF2	Protein AHNAK2	AHNAK2	AHNK2_HUMAN|Q8IVF2_K4700	NA	AHNK2_HUMAN|Q8IVF2_K4700	DMSO_30min_vs_A947_30min	0.143215	0.170304	13.1537	0.415409	0.670955	NA	0.381524	0.143215	0.173307	0.0104114	0.132803
AHSA1_HUMAN|O95433	Activator of 90 kDa heat shock protein ATPase homolog 1	AHSA1	AHSA1_HUMAN|O95433_K212	NA	AHSA1_HUMAN|O95433_K212	DMSO_30min_vs_A947_30min	0.00375731	0.0862592	13.1537	0.965911	0.985873	NA	0.015063	0.00375731	0.00617923	0.00377721	-1.9903e-05
AHSA1_HUMAN|O95433	Activator of 90 kDa heat shock protein ATPase homolog 1	AHSA1	AHSA1_HUMAN|O95433_K212	NA	AHSA1_HUMAN|O95433_K212	DMSO_5min_vs_A947_5min	0.263237	0.0862592	13.1537	0.00916201	0.0140848	NA	2.03801	0.263237	1.85125	-0.0726705	0.335908
AIMP1_HUMAN|Q12904	Aminoacyl tRNA synthase complex-interacting multifunctional protein 1	AIMP1	AIMP1_HUMAN|Q12904_K148	NA	AIMP1_HUMAN|Q12904_K148	DMSO_5min_vs_A947_5min	-1.52047	0.190785	13.1537	2.16e-06	9.29e-06	NA	5.66573	1.52047	5.0319	-0.0244667	-1.496
AIMP1_HUMAN|Q12904	Aminoacyl tRNA synthase complex-interacting multifunctional protein 1	AIMP1	AIMP1_HUMAN|Q12904_K148	NA	AIMP1_HUMAN|Q12904_K148	DMSO_30min_vs_A947_30min	-0.281708	0.190785	13.1537	0.163326	0.433393	NA	0.786944	0.281708	0.363118	0.00959995	-0.291308
AIMP1_HUMAN|Q12904-2	Aminoacyl tRNA synthase complex-interacting multifunctional protein 1 (isoform 2)	AIMP1	AIMP1_HUMAN|Q12904-2_K33	NA	AIMP1_HUMAN|Q12904-2_K33	DMSO_30min_vs_A947_30min	0.0137287	0.122131	13.1537	0.912196	0.967415	NA	0.0399116	0.0137287	0.0143874	#N/A	#N/A
AIMP1_HUMAN|Q12904-2	Aminoacyl tRNA synthase complex-interacting multifunctional protein 1 (isoform 2)	AIMP1	AIMP1_HUMAN|Q12904-2_K33	NA	AIMP1_HUMAN|Q12904-2_K33	DMSO_5min_vs_A947_5min	1.16416	0.122131	13.1537	2.84e-07	1.7e-06	NA	6.54683	1.16416	5.77064	#N/A	#N/A
AIMP2_HUMAN|Q13155	Aminoacyl tRNA synthase complex-interacting multifunctional protein 2	AIMP2	AIMP2_HUMAN|Q13155_K78	NA	AIMP2_HUMAN|Q13155_K78	DMSO_30min_vs_A947_30min	0.114471	0.0816784	13.1537	0.184219	0.46059	NA	0.734664	0.114471	0.336686	-0.221736	0.336207
AIMP2_HUMAN|Q13155	Aminoacyl tRNA synthase complex-interacting multifunctional protein 2	AIMP2	AIMP2_HUMAN|Q13155_K78	NA	AIMP2_HUMAN|Q13155_K78	DMSO_5min_vs_A947_5min	0.114238	0.0816784	13.1537	0.185056	0.216724	NA	0.732698	0.114238	0.664092	-0.159346	0.273585
AK17A_HUMAN|Q02040	A-kinase anchor protein 17A	AKAP17A	AK17A_HUMAN|Q02040_K254	NA	AK17A_HUMAN|Q02040_K254	DMSO_5min_vs_A947_5min	0.031676	0.0732999	13.1537	0.672638	0.702565	NA	0.172219	0.031676	0.153313	0.327551	-0.295875
AK17A_HUMAN|Q02040	A-kinase anchor protein 17A	AKAP17A	AK17A_HUMAN|Q02040_K254	NA	AK17A_HUMAN|Q02040_K254	DMSO_30min_vs_A947_30min	0.0484751	0.0732999	13.1537	0.51982	0.747478	NA	0.284147	0.0484751	0.126402	0.115113	-0.0666374
AKA11_HUMAN|Q9UKA4	A-kinase anchor protein 11	AKAP11	AKA11_HUMAN|Q9UKA4_K538	NA	AKA11_HUMAN|Q9UKA4_K538	DMSO_30min_vs_A947_30min	-0.0764212	0.160223	13.1537	0.641212	0.825895	NA	0.192999	0.0764212	0.0830753	-0.0154718	-0.0609494
AKA11_HUMAN|Q9UKA4	A-kinase anchor protein 11	AKAP11	AKA11_HUMAN|Q9UKA4_K538	NA	AKA11_HUMAN|Q9UKA4_K538	DMSO_5min_vs_A947_5min	-0.732414	0.160223	13.1537	0.000509182	0.00105521	NA	3.29313	0.732414	2.97666	-0.165596	-0.566819
AKAP1_HUMAN|Q92667	A-kinase anchor protein 1, mitochondrial	AKAP1	AKAP1_HUMAN|Q92667_K589	NA	AKAP1_HUMAN|Q92667_K589	DMSO_5min_vs_A947_5min	-0.868766	0.117827	13.1537	5.04e-06	1.9e-05	NA	5.2975	0.868766	4.72076	-0.34237	-0.526395
AKAP1_HUMAN|Q92667	A-kinase anchor protein 1, mitochondrial	AKAP1	AKAP1_HUMAN|Q92667_K66	NA	AKAP1_HUMAN|Q92667_K66	DMSO_5min_vs_A947_5min	-0.290695	0.0889623	13.1537	0.00603315	0.0096777	NA	2.21946	0.290695	2.01423	-0.34237	0.0516753
AKAP1_HUMAN|Q92667	A-kinase anchor protein 1, mitochondrial	AKAP1	AKAP1_HUMAN|Q92667_K589	NA	AKAP1_HUMAN|Q92667_K589	DMSO_30min_vs_A947_30min	0.0669347	0.117827	13.1537	0.579553	0.790162	NA	0.236907	0.0669347	0.102284	-0.230702	0.297637
AKAP1_HUMAN|Q92667	A-kinase anchor protein 1, mitochondrial	AKAP1	AKAP1_HUMAN|Q92667_K160	NA	AKAP1_HUMAN|Q92667_K160	DMSO_30min_vs_A947_30min	-0.0257667	0.1613	13.1537	0.87551	0.948704	NA	0.0577389	0.0257667	0.0228694	-0.230702	0.204935
AKAP1_HUMAN|Q92667	A-kinase anchor protein 1, mitochondrial	AKAP1	AKAP1_HUMAN|Q92667_K66	NA	AKAP1_HUMAN|Q92667_K66	DMSO_30min_vs_A947_30min	-0.0178896	0.0889623	13.1537	0.843703	0.932393	NA	0.0738106	0.0178896	0.0304012	-0.230702	0.212813
AKAP1_HUMAN|Q92667	A-kinase anchor protein 1, mitochondrial	AKAP1	AKAP1_HUMAN|Q92667_K604	NA	AKAP1_HUMAN|Q92667_K604	DMSO_5min_vs_A947_5min	-1.36019	0.169097	13.1537	1.95e-06	8.52e-06	NA	5.71031	1.36019	5.06958	-0.34237	-1.01782
AKAP1_HUMAN|Q92667	A-kinase anchor protein 1, mitochondrial	AKAP1	AKAP1_HUMAN|Q92667_K604	NA	AKAP1_HUMAN|Q92667_K604	DMSO_30min_vs_A947_30min	-0.275216	0.169097	13.1537	0.127323	0.384317	NA	0.895093	0.275216	0.41531	-0.230702	-0.0445136
AKAP1_HUMAN|Q92667	A-kinase anchor protein 1, mitochondrial	AKAP1	AKAP1_HUMAN|Q92667_K160	NA	AKAP1_HUMAN|Q92667_K160	DMSO_5min_vs_A947_5min	-0.753902	0.1613	13.1537	0.000422017	0.000893317	NA	3.37467	0.753902	3.04899	-0.34237	-0.411532
AKAP2_HUMAN|Q9Y2D5	A-kinase anchor protein 2	AKAP2	AKAP2_HUMAN|Q9Y2D5_K175	NA	AKAP2_HUMAN|Q9Y2D5_K175	DMSO_30min_vs_A947_30min	-0.0358095	0.111832	13.1537	0.75384	0.889967	NA	0.122721	0.0358095	0.0506263	-0.0333589	-0.00245058
AKAP2_HUMAN|Q9Y2D5	A-kinase anchor protein 2	AKAP2	AKAP2_HUMAN|Q9Y2D5_K175	NA	AKAP2_HUMAN|Q9Y2D5_K175	DMSO_5min_vs_A947_5min	0.433858	0.111832	13.1537	0.00185925	0.00333015	NA	2.73066	0.433858	2.47754	0.344516	0.0893413
AKAP9_HUMAN|Q99996	A-kinase anchor protein 9	AKAP9	AKAP9_HUMAN|Q99996_K1169	NA	AKAP9_HUMAN|Q99996_K1169	DMSO_30min_vs_A947_30min	0.151534	0.0886247	13.1537	0.110764	0.35829	NA	0.955602	0.151534	0.445765	0.0975103	0.0540241
AKAP9_HUMAN|Q99996	A-kinase anchor protein 9	AKAP9	AKAP9_HUMAN|Q99996_K3529	NA	AKAP9_HUMAN|Q99996_K3529	DMSO_5min_vs_A947_5min	-0.223834	0.0870074	13.1537	0.0230063	0.0324982	NA	1.63815	0.223834	1.48814	0.102234	-0.326068
AKAP9_HUMAN|Q99996	A-kinase anchor protein 9	AKAP9	AKAP9_HUMAN|Q99996_K3529	NA	AKAP9_HUMAN|Q99996_K3529	DMSO_30min_vs_A947_30min	-0.286937	0.0870074	13.1537	0.00569043	0.0876615	NA	2.24486	0.286937	1.05719	0.0975103	-0.384448
AKAP9_HUMAN|Q99996	A-kinase anchor protein 9	AKAP9	AKAP9_HUMAN|Q99996_K1169	NA	AKAP9_HUMAN|Q99996_K1169	DMSO_5min_vs_A947_5min	-0.508978	0.0886247	13.1537	6.48e-05	0.000170915	NA	4.18816	0.508978	3.76722	0.102234	-0.611212
AKIB1_HUMAN|Q9P2G1	Ankyrin repeat and IBR domain-containing protein 1	ANKIB1	AKIB1_HUMAN|Q9P2G1_K720	NA	AKIB1_HUMAN|Q9P2G1_K720	DMSO_5min_vs_A947_5min	0.630298	0.0798661	13.1537	2.41e-06	1.02e-05	NA	5.61886	0.630298	4.9928	0.0309953	0.599303
AKIB1_HUMAN|Q9P2G1	Ankyrin repeat and IBR domain-containing protein 1	ANKIB1	AKIB1_HUMAN|Q9P2G1_K187	NA	AKIB1_HUMAN|Q9P2G1_K187	DMSO_30min_vs_A947_30min	0.326341	0.210951	13.1537	0.145579	0.409476	NA	0.836901	0.326341	0.387771	0.146123	0.180217
AKIB1_HUMAN|Q9P2G1	Ankyrin repeat and IBR domain-containing protein 1	ANKIB1	AKIB1_HUMAN|Q9P2G1_K187	NA	AKIB1_HUMAN|Q9P2G1_K187	DMSO_5min_vs_A947_5min	0.431696	0.210951	13.1537	0.0612426	0.0794739	NA	1.21295	0.431696	1.09978	0.0309953	0.4007
AKIB1_HUMAN|Q9P2G1	Ankyrin repeat and IBR domain-containing protein 1	ANKIB1	AKIB1_HUMAN|Q9P2G1_K720	NA	AKIB1_HUMAN|Q9P2G1_K720	DMSO_30min_vs_A947_30min	-0.0249053	0.0798661	13.1537	0.760051	0.893099	NA	0.119157	0.0249053	0.0491004	0.146123	-0.171028
AKP13_HUMAN|Q12802	A-kinase anchor protein 13	AKAP13	AKP13_HUMAN|Q12802_K2422	NA	AKP13_HUMAN|Q12802_K2422	DMSO_5min_vs_A947_5min	-0.632441	0.0707398	13.1537	5.94e-07	3.16e-06	NA	6.22655	0.632441	5.50077	0.166975	-0.799416
AKP13_HUMAN|Q12802	A-kinase anchor protein 13	AKAP13	AKP13_HUMAN|Q12802_K2422	NA	AKP13_HUMAN|Q12802_K2422	DMSO_30min_vs_A947_30min	-0.00774978	0.0707398	13.1537	0.914417	0.968873	NA	0.0388555	0.00774978	0.0137331	-0.0128688	0.00511907
AL14E_HUMAN|Q8N8R7	ARL14 effector protein	ARL14EP	AL14E_HUMAN|Q8N8R7_K84	NA	AL14E_HUMAN|Q8N8R7_K84	DMSO_5min_vs_A947_5min	-0.260487	0.100163	13.1537	0.0218103	0.0309461	NA	1.66134	0.260487	1.50939	#N/A	#N/A
AL14E_HUMAN|Q8N8R7	ARL14 effector protein	ARL14EP	AL14E_HUMAN|Q8N8R7_K84	NA	AL14E_HUMAN|Q8N8R7_K84	DMSO_30min_vs_A947_30min	-0.00900591	0.100163	13.1537	0.929711	0.97291	NA	0.0316519	0.00900591	0.0119275	#N/A	#N/A
AL1A3_HUMAN|P47895	Aldehyde dehydrogenase family 1 member A3	ALDH1A3	AL1A3_HUMAN|P47895_K364	NA	AL1A3_HUMAN|P47895_K364	DMSO_5min_vs_A947_5min	-0.241957	0.0856847	13.1537	0.014223	0.0210135	NA	1.84701	0.241957	1.6775	-0.439504	0.197547
AL1A3_HUMAN|P47895	Aldehyde dehydrogenase family 1 member A3	ALDH1A3	AL1A3_HUMAN|P47895_K364	NA	AL1A3_HUMAN|P47895_K364	DMSO_30min_vs_A947_30min	-0.191095	0.0856847	13.1537	0.0437592	0.233458	NA	1.35893	0.191095	0.631791	-0.396415	0.20532
AL4A1_HUMAN|P30038	Delta-1-pyrroline-5-carboxylate dehydrogenase, mitochondrial	ALDH4A1	AL4A1_HUMAN|P30038_K395	NA	AL4A1_HUMAN|P30038_K395	DMSO_30min_vs_A947_30min	0.728837	0.23766	13.1537	0.00889972	0.105562	NA	2.05062	0.728837	0.976492	-0.20985	0.938687
AL4A1_HUMAN|P30038	Delta-1-pyrroline-5-carboxylate dehydrogenase, mitochondrial	ALDH4A1	AL4A1_HUMAN|P30038_K395	NA	AL4A1_HUMAN|P30038_K395	DMSO_5min_vs_A947_5min	0.440912	0.23766	13.1537	0.0861094	0.108094	NA	1.06495	0.440912	0.966197	0.319059	0.121853
AL7A1_HUMAN|P49419	Alpha-aminoadipic semialdehyde dehydrogenase	ALDH7A1	AL7A1_HUMAN|P49419_K537	NA	AL7A1_HUMAN|P49419_K537	DMSO_30min_vs_A947_30min	-0.00885005	0.0844915	13.1537	0.918159	0.97081	NA	0.0370823	0.00885005	0.0128658	0.029045	-0.037895
AL7A1_HUMAN|P49419	Alpha-aminoadipic semialdehyde dehydrogenase	ALDH7A1	AL7A1_HUMAN|P49419_K537	NA	AL7A1_HUMAN|P49419_K537	DMSO_5min_vs_A947_5min	0.232936	0.0844915	13.1537	0.0161743	0.0235861	NA	1.79117	0.232936	1.62734	0.0693033	0.163633
ALDH2_HUMAN|P05091	Aldehyde dehydrogenase, mitochondrial	ALDH2	ALDH2_HUMAN|P05091_K451	NA	ALDH2_HUMAN|P05091_K451	DMSO_5min_vs_A947_5min	0.782626	0.14062	13.1537	8.75e-05	0.00022277	NA	4.05777	0.782626	3.65214	0.0237281	0.758898
ALDH2_HUMAN|P05091	Aldehyde dehydrogenase, mitochondrial	ALDH2	ALDH2_HUMAN|P05091_K451	NA	ALDH2_HUMAN|P05091_K451	DMSO_30min_vs_A947_30min	0.107496	0.14062	13.1537	0.458099	0.702663	NA	0.339041	0.107496	0.153253	-0.171717	0.279213
ALDOA_HUMAN|P04075	Fructose-bisphosphate aldolase A	ALDOA	ALDOA_HUMAN|P04075_K312	NA	ALDOA_HUMAN|P04075_K312	DMSO_5min_vs_A947_5min	0.411119	0.465217	13.1537	0.392716	0.431335	NA	0.405922	0.411119	0.365185	-0.161278	0.572397
ALDOA_HUMAN|P04075	Fructose-bisphosphate aldolase A	ALDOA	ALDOA_HUMAN|P04075_K312	NA	ALDOA_HUMAN|P04075_K312	DMSO_30min_vs_A947_30min	-0.288262	0.465217	13.1537	0.546086	0.769533	NA	0.262739	0.288262	0.113773	0.0583221	-0.346584
ALDOA_HUMAN|P04075	Fructose-bisphosphate aldolase A	ALDOA	ALDOA_HUMAN|P04075_K330	NA	ALDOA_HUMAN|P04075_K330	DMSO_30min_vs_A947_30min	-0.252243	0.134417	13.1537	0.0829373	0.314043	NA	1.08125	0.252243	0.50301	0.0583221	-0.310565
ALDOA_HUMAN|P04075	Fructose-bisphosphate aldolase A	ALDOA	ALDOA_HUMAN|P04075_K289	NA	ALDOA_HUMAN|P04075_K289	DMSO_30min_vs_A947_30min	0.123756	0.222221	13.1537	0.586943	0.794189	NA	0.231404	0.123756	0.100076	0.0583221	0.0654339
ALDOA_HUMAN|P04075	Fructose-bisphosphate aldolase A	ALDOA	ALDOA_HUMAN|P04075_K317	NA	ALDOA_HUMAN|P04075_K317	DMSO_5min_vs_A947_5min	-0.736681	0.0706544	13.1537	9.93e-08	6.98e-07	NA	7.00318	0.736681	6.1561	-0.161278	-0.575403
ALDOA_HUMAN|P04075	Fructose-bisphosphate aldolase A	ALDOA	ALDOA_HUMAN|P04075_K317	NA	ALDOA_HUMAN|P04075_K317	DMSO_30min_vs_A947_30min	-0.0286046	0.0706544	13.1537	0.692093	0.855632	NA	0.159836	0.0286046	0.067713	0.0583221	-0.0869267
ALDOA_HUMAN|P04075	Fructose-bisphosphate aldolase A	ALDOA	ALDOA_HUMAN|P04075_K330	NA	ALDOA_HUMAN|P04075_K330	DMSO_5min_vs_A947_5min	-1.61233	0.134417	13.1537	1.85e-08	1.82e-07	NA	7.7323	1.61233	6.74076	-0.161278	-1.45105
ALDOA_HUMAN|P04075	Fructose-bisphosphate aldolase A	ALDOA	ALDOA_HUMAN|P04075_K87_Y85	NA	ALDOA_HUMAN|P04075_K87_Y85	DMSO_5min_vs_A947_5min	0.440682	0.160888	13.1537	0.016738	0.0242968	NA	1.7763	0.440682	1.61445	-0.161278	0.60196
ALDOA_HUMAN|P04075	Fructose-bisphosphate aldolase A	ALDOA	ALDOA_HUMAN|P04075_K111	NA	ALDOA_HUMAN|P04075_K111	DMSO_5min_vs_A947_5min	0.166481	0.105294	13.1537	0.137591	0.165398	NA	0.861411	0.166481	0.781471	-0.161278	0.327759
ALDOA_HUMAN|P04075	Fructose-bisphosphate aldolase A	ALDOA	ALDOA_HUMAN|P04075_K87_Y85	NA	ALDOA_HUMAN|P04075_K87_Y85	DMSO_30min_vs_A947_30min	0.52777	0.160888	13.1537	0.00588625	0.088743	NA	2.23016	0.52777	1.05187	0.0583221	0.469448
ALDOA_HUMAN|P04075	Fructose-bisphosphate aldolase A	ALDOA	ALDOA_HUMAN|P04075_K289	NA	ALDOA_HUMAN|P04075_K289	DMSO_5min_vs_A947_5min	0.643415	0.222221	13.1537	0.0123911	0.018551	NA	1.90689	0.643415	1.73163	-0.161278	0.804693
ALDOA_HUMAN|P04075	Fructose-bisphosphate aldolase A	ALDOA	ALDOA_HUMAN|P04075_K111	NA	ALDOA_HUMAN|P04075_K111	DMSO_30min_vs_A947_30min	0.0895363	0.105294	13.1537	0.410343	0.666345	NA	0.386853	0.0895363	0.176301	0.0583221	0.0312143
ALDR_HUMAN|P15121	Aldose reductase	AKR1B1	ALDR_HUMAN|P15121_K117_K120	NA	ALDR_HUMAN|P15121_K117_K120	DMSO_30min_vs_A947_30min	-0.126767	0.183457	13.1537	0.501586	0.736628	NA	0.299655	0.126767	0.132752	0.203779	-0.330546
ALDR_HUMAN|P15121	Aldose reductase	AKR1B1	ALDR_HUMAN|P15121_K117_K120	NA	ALDR_HUMAN|P15121_K117_K120	DMSO_5min_vs_A947_5min	0.859233	0.183457	13.1537	0.00041466	0.000880019	NA	3.38231	0.859233	3.05551	-0.190546	1.04978
ALG1_HUMAN|Q9BT22	Chitobiosyldiphosphodolichol beta-mannosyltransferase	ALG1	ALG1_HUMAN|Q9BT22_K223	NA	ALG1_HUMAN|Q9BT22_K223	DMSO_5min_vs_A947_5min	0.481284	0.073955	13.1537	1.87e-05	5.88e-05	NA	4.72804	0.481284	4.23072	#N/A	#N/A
ALG1_HUMAN|Q9BT22	Chitobiosyldiphosphodolichol beta-mannosyltransferase	ALG1	ALG1_HUMAN|Q9BT22_K223	NA	ALG1_HUMAN|Q9BT22_K223	DMSO_30min_vs_A947_30min	-0.0735416	0.073955	13.1537	0.337965	0.610548	NA	0.471128	0.0735416	0.21428	#N/A	#N/A
ALG9_HUMAN|Q9H6U8	Alpha-1,2-mannosyltransferase ALG9	ALG9	ALG9_HUMAN|Q9H6U8_K26	NA	ALG9_HUMAN|Q9H6U8_K26	DMSO_30min_vs_A947_30min	-0.0651142	0.109244	13.1537	0.561264	0.778194	NA	0.250833	0.0651142	0.108912	-0.239516	0.174402
ALG9_HUMAN|Q9H6U8	Alpha-1,2-mannosyltransferase ALG9	ALG9	ALG9_HUMAN|Q9H6U8_K26	NA	ALG9_HUMAN|Q9H6U8_K26	DMSO_5min_vs_A947_5min	-1.73828	0.109244	13.1537	5.65e-10	1.24e-08	NA	9.24827	1.73828	7.90533	0.0287709	-1.76706
ALS2_HUMAN|Q96Q42	Alsin	ALS2	ALS2_HUMAN|Q96Q42_K420	NA	ALS2_HUMAN|Q96Q42_K420	DMSO_30min_vs_A947_30min	0.0233042	0.106452	13.1537	0.830075	0.925843	NA	0.0808828	0.0233042	0.0334625	#N/A	#N/A
ALS2_HUMAN|Q96Q42	Alsin	ALS2	ALS2_HUMAN|Q96Q42_K420	NA	ALS2_HUMAN|Q96Q42_K420	DMSO_5min_vs_A947_5min	-0.605579	0.106452	13.1537	7.1e-05	0.000185398	NA	4.14846	0.605579	3.7319	#N/A	#N/A
AMOL1_HUMAN|Q8IY63	Angiomotin-like protein 1	AMOTL1	AMOL1_HUMAN|Q8IY63_K302	NA	AMOL1_HUMAN|Q8IY63_K302	DMSO_30min_vs_A947_30min	-0.130366	0.138367	13.1537	0.363083	0.630526	NA	0.439994	0.130366	0.200297	-0.00582109	-0.124545
AMOL1_HUMAN|Q8IY63	Angiomotin-like protein 1	AMOTL1	AMOL1_HUMAN|Q8IY63_K302	NA	AMOL1_HUMAN|Q8IY63_K302	DMSO_5min_vs_A947_5min	-2.7043	0.138367	13.1537	4.19e-11	1.86e-09	NA	10.3781	2.7043	8.73068	0.0370929	-2.74139
AMPL_HUMAN|P28838	Cytosol aminopeptidase	LAP3	AMPL_HUMAN|P28838_K103	NA	AMPL_HUMAN|P28838_K103	DMSO_5min_vs_A947_5min	0.83605	0.128963	13.1537	1.95e-05	6.1e-05	NA	4.71101	0.83605	4.21498	-0.019127	0.855177
AMPL_HUMAN|P28838	Cytosol aminopeptidase	LAP3	AMPL_HUMAN|P28838_K294	NA	AMPL_HUMAN|P28838_K294	DMSO_5min_vs_A947_5min	0.355006	0.126634	13.1537	0.0147921	0.0217701	NA	1.82997	0.355006	1.66214	-0.019127	0.374134
AMPL_HUMAN|P28838	Cytosol aminopeptidase	LAP3	AMPL_HUMAN|P28838_K103	NA	AMPL_HUMAN|P28838_K103	DMSO_30min_vs_A947_30min	0.153379	0.128963	13.1537	0.255336	0.532371	NA	0.592887	0.153379	0.273786	0.0138935	0.139486
AMPL_HUMAN|P28838	Cytosol aminopeptidase	LAP3	AMPL_HUMAN|P28838_K294	NA	AMPL_HUMAN|P28838_K294	DMSO_30min_vs_A947_30min	-0.072224	0.126634	13.1537	0.578061	0.789631	NA	0.238026	0.072224	0.102576	0.0138935	-0.0861176
AMRP_HUMAN|P30533	Alpha-2-macroglobulin receptor-associated protein	LRPAP1	AMRP_HUMAN|P30533_K290	NA	AMRP_HUMAN|P30533_K290	DMSO_5min_vs_A947_5min	0.0489145	0.103902	13.1537	0.645511	0.676576	NA	0.190096	0.0489145	0.169683	0.136211	-0.0872963
AMRP_HUMAN|P30533	Alpha-2-macroglobulin receptor-associated protein	LRPAP1	AMRP_HUMAN|P30533_K290	NA	AMRP_HUMAN|P30533_K290	DMSO_30min_vs_A947_30min	-0.0706753	0.103902	13.1537	0.508165	0.741594	NA	0.293995	0.0706753	0.129834	0.178809	-0.249484
AN13A_HUMAN|Q8IZ07	Ankyrin repeat domain-containing protein 13A	ANKRD13A	AN13A_HUMAN|Q8IZ07_K219	NA	AN13A_HUMAN|Q8IZ07_K219	DMSO_5min_vs_A947_5min	1.078	0.0950077	13.1537	3.62e-08	3.07e-07	NA	7.44098	1.078	6.51292	-0.18824	1.26624
AN13A_HUMAN|Q8IZ07	Ankyrin repeat domain-containing protein 13A	ANKRD13A	AN13A_HUMAN|Q8IZ07_K219	NA	AN13A_HUMAN|Q8IZ07_K219	DMSO_30min_vs_A947_30min	0.116727	0.0950077	13.1537	0.24075	0.52067	NA	0.618434	0.116727	0.283437	-0.34041	0.457137
AN30A_HUMAN|Q9BXX3	Ankyrin repeat domain-containing protein 30A	ANKRD30A	AN30A_HUMAN|Q9BXX3_K1047	NA	AN30A_HUMAN|Q9BXX3_K1047	DMSO_30min_vs_A947_30min	-2.22217	0.830465	13.1537	0.0188941	0.154269	NA	1.72367	2.22217	0.811721	#N/A	#N/A
AN30A_HUMAN|Q9BXX3	Ankyrin repeat domain-containing protein 30A	ANKRD30A	AN30A_HUMAN|Q9BXX3_K1047	NA	AN30A_HUMAN|Q9BXX3_K1047	DMSO_5min_vs_A947_5min	-0.821664	0.830465	13.1537	0.340318	0.378219	NA	0.468115	0.821664	0.422256	#N/A	#N/A
AN32A_HUMAN|P39687	Acidic leucine-rich nuclear phosphoprotein 32 family member A	ANP32A	AN32A_HUMAN|P39687_K110	NA	AN32A_HUMAN|P39687_K110	DMSO_5min_vs_A947_5min	-0.591652	0.104029	13.1537	7.12e-05	0.000185748	NA	4.14745	0.591652	3.73108	-0.142784	-0.448868
AN32A_HUMAN|P39687	Acidic leucine-rich nuclear phosphoprotein 32 family member A	ANP32A	AN32A_HUMAN|P39687_K110	NA	AN32A_HUMAN|P39687_K110	DMSO_30min_vs_A947_30min	-0.396931	0.104029	13.1537	0.0021007	0.056502	NA	2.67764	0.396931	1.24794	-0.00206062	-0.39487
AN32B_HUMAN|Q92688	Acidic leucine-rich nuclear phosphoprotein 32 family member B	ANP32B	AN32B_HUMAN|Q92688_K101	NA	AN32B_HUMAN|Q92688_K101	DMSO_5min_vs_A947_5min	0.64378	0.107365	13.1537	4.26e-05	0.00011899	NA	4.37074	0.64378	3.92449	0.0630654	0.580715
AN32B_HUMAN|Q92688	Acidic leucine-rich nuclear phosphoprotein 32 family member B	ANP32B	AN32B_HUMAN|Q92688_K101	NA	AN32B_HUMAN|Q92688_K101	DMSO_30min_vs_A947_30min	-0.121413	0.107365	13.1537	0.278323	0.553457	NA	0.555452	0.121413	0.256916	0.0692398	-0.190652
AN32E_HUMAN|Q9BTT0	Acidic leucine-rich nuclear phosphoprotein 32 family member E	ANP32E	AN32E_HUMAN|Q9BTT0_K113	NA	AN32E_HUMAN|Q9BTT0_K113	DMSO_30min_vs_A947_30min	-0.396386	0.0888579	13.1537	0.000623881	0.0322244	NA	3.2049	0.396386	1.49182	#N/A	#N/A
AN32E_HUMAN|Q9BTT0	Acidic leucine-rich nuclear phosphoprotein 32 family member E	ANP32E	AN32E_HUMAN|Q9BTT0_K116	NA	AN32E_HUMAN|Q9BTT0_K116	DMSO_30min_vs_A947_30min	-0.093031	0.0787946	13.1537	0.258641	0.53609	NA	0.587303	0.093031	0.270762	#N/A	#N/A
AN32E_HUMAN|Q9BTT0	Acidic leucine-rich nuclear phosphoprotein 32 family member E	ANP32E	AN32E_HUMAN|Q9BTT0_K113	NA	AN32E_HUMAN|Q9BTT0_K113	DMSO_5min_vs_A947_5min	-0.742407	0.0888579	13.1537	1.28e-06	5.97e-06	NA	5.89389	0.742407	5.22403	#N/A	#N/A
AN32E_HUMAN|Q9BTT0	Acidic leucine-rich nuclear phosphoprotein 32 family member E	ANP32E	AN32E_HUMAN|Q9BTT0_K116	NA	AN32E_HUMAN|Q9BTT0_K116	DMSO_5min_vs_A947_5min	-1.04168	0.0787946	13.1537	5.65e-09	6.91e-08	NA	8.24807	1.04168	7.16032	#N/A	#N/A
ANFY1_HUMAN|Q9P2R3	Rabankyrin-5	ANKFY1	ANFY1_HUMAN|Q9P2R3_K858	NA	ANFY1_HUMAN|Q9P2R3_K858	DMSO_5min_vs_A947_5min	-0.0799766	0.781073	13.1537	0.919989	0.927274	NA	0.0362173	0.0799766	0.032792	0.0236491	-0.103626
ANFY1_HUMAN|Q9P2R3	Rabankyrin-5	ANKFY1	ANFY1_HUMAN|Q9P2R3_K858	NA	ANFY1_HUMAN|Q9P2R3_K858	DMSO_30min_vs_A947_30min	0.199783	0.781073	13.1537	0.802077	0.911365	NA	0.0957838	0.199783	0.0403079	-0.0828067	0.282589
ANGE2_HUMAN|Q5VTE6	Protein angel homolog 2	ANGEL2	ANGE2_HUMAN|Q5VTE6_K378	NA	ANGE2_HUMAN|Q5VTE6_K378	DMSO_5min_vs_A947_5min	0.905096	0.0859907	13.1537	8.88e-08	6.44e-07	NA	7.05175	0.905096	6.19082	0.162893	0.742203
ANGE2_HUMAN|Q5VTE6	Protein angel homolog 2	ANGEL2	ANGE2_HUMAN|Q5VTE6_K378	NA	ANGE2_HUMAN|Q5VTE6_K378	DMSO_30min_vs_A947_30min	-0.049394	0.0859907	13.1537	0.575382	0.788612	NA	0.240044	0.049394	0.103137	-0.0347008	-0.0146932
ANK1_HUMAN|P16157	Ankyrin-1	ANK1	ANK1_HUMAN|P16157_K381	NA	ANK1_HUMAN|P16157_K381	DMSO_5min_vs_A947_5min	0.561728	0.0877059	13.1537	2.2e-05	6.78e-05	NA	4.65729	0.561728	4.1688	0.249908	0.31182
ANK1_HUMAN|P16157	Ankyrin-1	ANK1	ANK1_HUMAN|P16157_K381	NA	ANK1_HUMAN|P16157_K381	DMSO_30min_vs_A947_30min	-0.129211	0.0877059	13.1537	0.164214	0.434942	NA	0.784591	0.129211	0.361568	0.0349457	-0.164156
ANKH1_HUMAN|Q8IWZ3	Ankyrin repeat and KH domain-containing protein 1	ANKHD1	ANKH1_HUMAN|Q8IWZ3_K1379	NA	ANKH1_HUMAN|Q8IWZ3_K1379	DMSO_30min_vs_A947_30min	0.167671	0.0915342	13.1537	0.0897174	0.323468	NA	1.04712	0.167671	0.490169	0.0333327	0.134338
ANKH1_HUMAN|Q8IWZ3	Ankyrin repeat and KH domain-containing protein 1	ANKHD1	ANKH1_HUMAN|Q8IWZ3_K1379	NA	ANKH1_HUMAN|Q8IWZ3_K1379	DMSO_5min_vs_A947_5min	-0.530526	0.0915342	13.1537	5.93e-05	0.0001584	NA	4.22662	0.530526	3.80024	0.111899	-0.642426
ANKR1_HUMAN|Q15327	Ankyrin repeat domain-containing protein 1	ANKRD1	ANKR1_HUMAN|Q15327_K208	NA	ANKR1_HUMAN|Q15327_K208	DMSO_5min_vs_A947_5min	-0.44205	0.146348	13.1537	0.00973102	0.0148797	NA	2.01184	0.44205	1.82741	#N/A	#N/A
ANKR1_HUMAN|Q15327	Ankyrin repeat domain-containing protein 1	ANKRD1	ANKR1_HUMAN|Q15327_K208	NA	ANKR1_HUMAN|Q15327_K208	DMSO_30min_vs_A947_30min	0.384719	0.146348	13.1537	0.0206701	0.158478	NA	1.68466	0.384719	0.80003	#N/A	#N/A
ANKR1_HUMAN|Q15327	Ankyrin repeat domain-containing protein 1	ANKRD1	ANKR1_HUMAN|Q15327_K61	NA	ANKR1_HUMAN|Q15327_K61	DMSO_5min_vs_A947_5min	-1.47625	0.185465	13.1537	2.19e-06	9.39e-06	NA	5.6598	1.47625	5.02728	#N/A	#N/A
ANKR1_HUMAN|Q15327	Ankyrin repeat domain-containing protein 1	ANKRD1	ANKR1_HUMAN|Q15327_K61	NA	ANKR1_HUMAN|Q15327_K61	DMSO_30min_vs_A947_30min	0.24901	0.185465	13.1537	0.202106	0.481591	NA	0.69442	0.24901	0.317322	#N/A	#N/A
ANLN_HUMAN|Q9NQW6	Actin-binding protein anillin	ANLN	ANLN_HUMAN|Q9NQW6_K452	NA	ANLN_HUMAN|Q9NQW6_K452	DMSO_30min_vs_A947_30min	-0.220595	0.126565	13.1537	0.104657	0.348598	NA	0.980231	0.220595	0.457675	0.100786	-0.321382
ANLN_HUMAN|Q9NQW6	Actin-binding protein anillin	ANLN	ANLN_HUMAN|Q9NQW6_K530	NA	ANLN_HUMAN|Q9NQW6_K530	DMSO_5min_vs_A947_5min	-0.648829	0.0945673	13.1537	1.08e-05	3.64e-05	NA	4.96567	0.648829	4.43939	0.0258953	-0.674725
ANLN_HUMAN|Q9NQW6	Actin-binding protein anillin	ANLN	ANLN_HUMAN|Q9NQW6_K530	NA	ANLN_HUMAN|Q9NQW6_K530	DMSO_30min_vs_A947_30min	-0.101102	0.0945673	13.1537	0.30425	0.579278	NA	0.51677	0.101102	0.237113	0.100786	-0.201889
ANLN_HUMAN|Q9NQW6	Actin-binding protein anillin	ANLN	ANLN_HUMAN|Q9NQW6_K801	NA	ANLN_HUMAN|Q9NQW6_K801	DMSO_5min_vs_A947_5min	-1.09805	0.0834666	13.1537	6e-09	7.28e-08	NA	8.22192	1.09805	7.13786	0.0258953	-1.12394
ANLN_HUMAN|Q9NQW6	Actin-binding protein anillin	ANLN	ANLN_HUMAN|Q9NQW6_K801	NA	ANLN_HUMAN|Q9NQW6_K801	DMSO_30min_vs_A947_30min	-0.0239164	0.0834666	13.1537	0.778929	0.899695	NA	0.108502	0.0239164	0.0459048	0.100786	-0.124703
ANLN_HUMAN|Q9NQW6	Actin-binding protein anillin	ANLN	ANLN_HUMAN|Q9NQW6_K717	NA	ANLN_HUMAN|Q9NQW6_K717	DMSO_30min_vs_A947_30min	-0.10206	0.0879177	13.1537	0.266334	0.542287	NA	0.574573	0.10206	0.265771	0.100786	-0.202846
ANLN_HUMAN|Q9NQW6	Actin-binding protein anillin	ANLN	ANLN_HUMAN|Q9NQW6_K717	NA	ANLN_HUMAN|Q9NQW6_K717	DMSO_5min_vs_A947_5min	-1.1674	0.0879177	13.1537	5.35e-09	6.63e-08	NA	8.27152	1.1674	7.17816	0.0258953	-1.19329
ANLN_HUMAN|Q9NQW6	Actin-binding protein anillin	ANLN	ANLN_HUMAN|Q9NQW6_K452	NA	ANLN_HUMAN|Q9NQW6_K452	DMSO_5min_vs_A947_5min	-1.02049	0.126565	13.1537	1.9e-06	8.34e-06	NA	5.72175	1.02049	5.07902	0.0258953	-1.04639
ANM1_HUMAN|Q99873	Protein arginine N-methyltransferase 1	PRMT1	ANM1_HUMAN|Q99873_K135	NA	ANM1_HUMAN|Q99873_K135	DMSO_5min_vs_A947_5min	0.525953	0.107249	13.1537	0.000278378	0.000619243	NA	3.55536	0.525953	3.20814	0.0950885	0.430864
ANM1_HUMAN|Q99873	Protein arginine N-methyltransferase 1	PRMT1	ANM1_HUMAN|Q99873_K135	NA	ANM1_HUMAN|Q99873_K135	DMSO_30min_vs_A947_30min	0.0650276	0.107249	13.1537	0.55462	0.775169	NA	0.256005	0.0650276	0.110604	-0.0628973	0.127925
ANM1_HUMAN|Q99873	Protein arginine N-methyltransferase 1	PRMT1	ANM1_HUMAN|Q99873_K233	NA	ANM1_HUMAN|Q99873_K233	DMSO_5min_vs_A947_5min	0.420111	0.074056	13.1537	7.3e-05	0.000189823	NA	4.13684	0.420111	3.72165	0.0950885	0.325023
ANM1_HUMAN|Q99873	Protein arginine N-methyltransferase 1	PRMT1	ANM1_HUMAN|Q99873_K133	NA	ANM1_HUMAN|Q99873_K133	DMSO_5min_vs_A947_5min	0.566741	0.083034	13.1537	1.14e-05	3.81e-05	NA	4.94203	0.566741	4.41956	0.0950885	0.471652
ANM1_HUMAN|Q99873	Protein arginine N-methyltransferase 1	PRMT1	ANM1_HUMAN|Q99873_K133	NA	ANM1_HUMAN|Q99873_K133	DMSO_30min_vs_A947_30min	0.0683718	0.083034	13.1537	0.424947	0.676434	NA	0.371665	0.0683718	0.169774	-0.0628973	0.131269
ANM1_HUMAN|Q99873	Protein arginine N-methyltransferase 1	PRMT1	ANM1_HUMAN|Q99873_K233	NA	ANM1_HUMAN|Q99873_K233	DMSO_30min_vs_A947_30min	-0.250172	0.074056	13.1537	0.00487206	0.082368	NA	2.31229	0.250172	1.08424	-0.0628973	-0.187275
ANM2_HUMAN|P55345	Protein arginine N-methyltransferase 2	PRMT2	ANM2_HUMAN|P55345_K139	NA	ANM2_HUMAN|P55345_K139	DMSO_5min_vs_A947_5min	-0.0162919	0.163624	13.1537	0.922188	0.929163	NA	0.0351806	0.0162919	0.031908	#N/A	#N/A
ANM2_HUMAN|P55345	Protein arginine N-methyltransferase 2	PRMT2	ANM2_HUMAN|P55345_K139	NA	ANM2_HUMAN|P55345_K139	DMSO_30min_vs_A947_30min	0.330059	0.163624	13.1537	0.0645603	0.280131	NA	1.19003	0.330059	0.552638	#N/A	#N/A
ANO10_HUMAN|Q9NW15	Anoctamin-10	ANO10	ANO10_HUMAN|Q9NW15_K656	NA	ANO10_HUMAN|Q9NW15_K656	DMSO_30min_vs_A947_30min	-0.0906164	0.08948	13.1537	0.32947	0.601984	NA	0.482184	0.0906164	0.220415	-0.00596074	-0.0846556
ANO10_HUMAN|Q9NW15	Anoctamin-10	ANO10	ANO10_HUMAN|Q9NW15_K656	NA	ANO10_HUMAN|Q9NW15_K656	DMSO_5min_vs_A947_5min	-0.0200357	0.08948	13.1537	0.826265	0.843645	NA	0.0828806	0.0200357	0.0738404	0.521478	-0.541514
ANO6_HUMAN|Q4KMQ2	Anoctamin-6	ANO6	ANO6_HUMAN|Q4KMQ2_K834	NA	ANO6_HUMAN|Q4KMQ2_K834	DMSO_5min_vs_A947_5min	1.73229	0.259733	13.1537	1.45e-05	4.69e-05	NA	4.83772	1.73229	4.32916	-0.143246	1.87553
ANO6_HUMAN|Q4KMQ2	Anoctamin-6	ANO6	ANO6_HUMAN|Q4KMQ2_K834	NA	ANO6_HUMAN|Q4KMQ2_K834	DMSO_30min_vs_A947_30min	-0.147644	0.259733	13.1537	0.579307	0.790015	NA	0.237091	0.147644	0.102365	-0.0471723	-0.100472
ANXA1_HUMAN|P04083	Annexin A1	ANXA1	ANXA1_HUMAN|P04083_K71	NA	ANXA1_HUMAN|P04083_K71	DMSO_30min_vs_A947_30min	0.24796	0.130313	13.1537	0.0791826	0.306926	NA	1.10137	0.24796	0.512966	-0.172455	0.420415
ANXA1_HUMAN|P04083	Annexin A1	ANXA1	ANXA1_HUMAN|P04083_K257	NA	ANXA1_HUMAN|P04083_K257	DMSO_5min_vs_A947_5min	-0.96129	0.0888565	13.1537	6.41e-08	4.91e-07	NA	7.19339	0.96129	6.30902	-0.19215	-0.76914
ANXA1_HUMAN|P04083	Annexin A1	ANXA1	ANXA1_HUMAN|P04083_K281	NA	ANXA1_HUMAN|P04083_K281	DMSO_5min_vs_A947_5min	0.430835	0.0998775	13.1537	0.000820005	0.0015987	NA	3.08618	0.430835	2.79623	-0.19215	0.622985
ANXA1_HUMAN|P04083	Annexin A1	ANXA1	ANXA1_HUMAN|P04083_K29	NA	ANXA1_HUMAN|P04083_K29	DMSO_30min_vs_A947_30min	0.107462	0.120243	13.1537	0.387538	0.649004	NA	0.411685	0.107462	0.187752	-0.172455	0.279916
ANXA1_HUMAN|P04083	Annexin A1	ANXA1	ANXA1_HUMAN|P04083_K257	NA	ANXA1_HUMAN|P04083_K257	DMSO_30min_vs_A947_30min	-0.233893	0.0888565	13.1537	0.0205337	0.158328	NA	1.68753	0.233893	0.800442	-0.172455	-0.0614386
ANXA1_HUMAN|P04083	Annexin A1	ANXA1	ANXA1_HUMAN|P04083_K113	NA	ANXA1_HUMAN|P04083_K113	DMSO_5min_vs_A947_5min	0.564135	0.179412	13.1537	0.00765858	0.0119826	NA	2.11585	0.564135	1.92145	-0.19215	0.756284
ANXA1_HUMAN|P04083	Annexin A1	ANXA1	ANXA1_HUMAN|P04083_K29	NA	ANXA1_HUMAN|P04083_K29	DMSO_5min_vs_A947_5min	-1.01624	0.120243	13.1537	1.12e-06	5.36e-06	NA	5.94992	1.01624	5.2711	-0.19215	-0.82409
ANXA1_HUMAN|P04083	Annexin A1	ANXA1	ANXA1_HUMAN|P04083_K332	NA	ANXA1_HUMAN|P04083_K332	DMSO_5min_vs_A947_5min	0.660299	0.0799083	13.1537	1.44e-06	6.61e-06	NA	5.84024	0.660299	5.1795	-0.19215	0.852449
ANXA1_HUMAN|P04083	Annexin A1	ANXA1	ANXA1_HUMAN|P04083_K281	NA	ANXA1_HUMAN|P04083_K281	DMSO_30min_vs_A947_30min	-0.0875581	0.0998775	13.1537	0.396402	0.656166	NA	0.401864	0.0875581	0.182987	-0.172455	0.0848968
ANXA1_HUMAN|P04083	Annexin A1	ANXA1	ANXA1_HUMAN|P04083_K113	NA	ANXA1_HUMAN|P04083_K113	DMSO_30min_vs_A947_30min	0.673655	0.179412	13.1537	0.00235961	0.0589462	NA	2.62716	0.673655	1.22954	-0.172455	0.84611
ANXA1_HUMAN|P04083	Annexin A1	ANXA1	ANXA1_HUMAN|P04083_K332	NA	ANXA1_HUMAN|P04083_K332	DMSO_30min_vs_A947_30min	0.0870539	0.0799083	13.1537	0.295524	0.571015	NA	0.529407	0.0870539	0.243352	-0.172455	0.259509
ANXA1_HUMAN|P04083	Annexin A1	ANXA1	ANXA1_HUMAN|P04083_K262	NA	ANXA1_HUMAN|P04083_K262	DMSO_5min_vs_A947_5min	-1.80977	0.110159	11.1537	3.64e-09	4.85e-08	NA	8.43933	1.80977	7.31427	-0.19215	-1.61762
ANXA1_HUMAN|P04083	Annexin A1	ANXA1	ANXA1_HUMAN|P04083_K71	NA	ANXA1_HUMAN|P04083_K71	DMSO_5min_vs_A947_5min	-1.23338	0.130313	13.1537	3.08e-07	1.81e-06	NA	6.51119	1.23338	5.7431	-0.19215	-1.04123
ANXA1_HUMAN|P04083	Annexin A1	ANXA1	ANXA1_HUMAN|P04083_K262	NA	ANXA1_HUMAN|P04083_K262	DMSO_30min_vs_A947_30min	0.0396889	0.0778941	11.1537	0.620315	0.816432	NA	0.207387	0.0396889	0.08808	-0.172455	0.212144
ANXA2_HUMAN|P07355	Annexin A2	ANXA2	ANXA2_HUMAN|P07355_K104	NA	ANXA2_HUMAN|P07355_K104	DMSO_5min_vs_A947_5min	0.780377	0.221212	13.1537	0.00365013	0.00614398	NA	2.43769	0.780377	2.21155	-0.136778	0.917155
ANXA2_HUMAN|P07355	Annexin A2	ANXA2	ANXA2_HUMAN|P07355_K49	NA	ANXA2_HUMAN|P07355_K49	DMSO_30min_vs_A947_30min	0.164787	0.0970593	13.1537	0.113064	0.361666	NA	0.946675	0.164787	0.441692	-0.0792212	0.244008
ANXA2_HUMAN|P07355	Annexin A2	ANXA2	ANXA2_HUMAN|P07355_K104	NA	ANXA2_HUMAN|P07355_K104	DMSO_30min_vs_A947_30min	0.109687	0.221212	13.1537	0.628183	0.821283	NA	0.201914	0.109687	0.0855073	-0.0792212	0.188909
ANXA2_HUMAN|P07355	Annexin A2	ANXA2	ANXA2_HUMAN|P07355_K88	NA	ANXA2_HUMAN|P07355_K88	DMSO_5min_vs_A947_5min	-0.823143	0.0853155	13.1537	2.47e-07	1.51e-06	NA	6.60794	0.823143	5.82168	-0.136778	-0.686365
ANXA2_HUMAN|P07355	Annexin A2	ANXA2	ANXA2_HUMAN|P07355_K119	NA	ANXA2_HUMAN|P07355_K119	DMSO_5min_vs_A947_5min	0.156437	0.0926585	13.1537	0.114903	0.140215	NA	0.939667	0.156437	0.853207	-0.136778	0.293215
ANXA2_HUMAN|P07355	Annexin A2	ANXA2	ANXA2_HUMAN|P07355_K88	NA	ANXA2_HUMAN|P07355_K88	DMSO_30min_vs_A947_30min	0.144771	0.0853155	13.1537	0.11324	0.362025	NA	0.946002	0.144771	0.441261	-0.0792212	0.223992
ANXA2_HUMAN|P07355	Annexin A2	ANXA2	ANXA2_HUMAN|P07355_K119	NA	ANXA2_HUMAN|P07355_K119	DMSO_30min_vs_A947_30min	0.089266	0.0926585	13.1537	0.352731	0.624153	NA	0.452556	0.089266	0.204709	-0.0792212	0.168487
ANXA2_HUMAN|P07355	Annexin A2	ANXA2	ANXA2_HUMAN|P07355_K115	NA	ANXA2_HUMAN|P07355_K115	DMSO_5min_vs_A947_5min	0.596817	0.154296	13.1537	0.00190068	0.00339797	NA	2.72109	0.596817	2.46878	-0.136778	0.733595
ANXA2_HUMAN|P07355	Annexin A2	ANXA2	ANXA2_HUMAN|P07355_K176	NA	ANXA2_HUMAN|P07355_K176	DMSO_5min_vs_A947_5min	-0.587206	0.107475	13.1537	0.000104211	0.000258743	NA	3.98209	0.587206	3.58713	-0.136778	-0.450428
ANXA2_HUMAN|P07355	Annexin A2	ANXA2	ANXA2_HUMAN|P07355_K49	NA	ANXA2_HUMAN|P07355_K49	DMSO_5min_vs_A947_5min	-0.568076	0.0970593	13.1537	5.4e-05	0.00014582	NA	4.26785	0.568076	3.83618	-0.136778	-0.431298
ANXA2_HUMAN|P07355	Annexin A2	ANXA2	ANXA2_HUMAN|P07355_K152	NA	ANXA2_HUMAN|P07355_K152	DMSO_5min_vs_A947_5min	-0.486028	0.096312	13.1537	0.000215949	0.000493232	NA	3.66565	0.486028	3.30695	-0.136778	-0.34925
ANXA2_HUMAN|P07355	Annexin A2	ANXA2	ANXA2_HUMAN|P07355_K176	NA	ANXA2_HUMAN|P07355_K176	DMSO_30min_vs_A947_30min	0.220635	0.107475	13.1537	0.06053	0.271053	NA	1.21803	0.220635	0.566946	-0.0792212	0.299856
ANXA2_HUMAN|P07355	Annexin A2	ANXA2	ANXA2_HUMAN|P07355_K157	NA	ANXA2_HUMAN|P07355_K157	DMSO_5min_vs_A947_5min	-0.687379	0.121661	13.1537	7.59e-05	0.000196253	NA	4.12001	0.687379	3.70718	-0.136778	-0.550601
ANXA2_HUMAN|P07355	Annexin A2	ANXA2	ANXA2_HUMAN|P07355_K324	NA	ANXA2_HUMAN|P07355_K324	DMSO_5min_vs_A947_5min	-0.122437	0.116121	13.1537	0.31069	0.347924	NA	0.507673	0.122437	0.458516	-0.136778	0.0143414
ANXA2_HUMAN|P07355	Annexin A2	ANXA2	ANXA2_HUMAN|P07355_K115	NA	ANXA2_HUMAN|P07355_K115	DMSO_30min_vs_A947_30min	0.232795	0.154296	13.1537	0.155001	0.422857	NA	0.809667	0.232795	0.373807	-0.0792212	0.312017
ANXA2_HUMAN|P07355	Annexin A2	ANXA2	ANXA2_HUMAN|P07355_K324	NA	ANXA2_HUMAN|P07355_K324	DMSO_30min_vs_A947_30min	0.526605	0.116121	13.1537	0.00054427	0.0300806	NA	3.26419	0.526605	1.52171	-0.0792212	0.605826
ANXA2_HUMAN|P07355	Annexin A2	ANXA2	ANXA2_HUMAN|P07355_K152	NA	ANXA2_HUMAN|P07355_K152	DMSO_30min_vs_A947_30min	0.2725	0.096312	13.1537	0.0140721	0.131301	NA	1.85164	0.2725	0.881731	-0.0792212	0.351722
ANXA2_HUMAN|P07355	Annexin A2	ANXA2	ANXA2_HUMAN|P07355_K157	NA	ANXA2_HUMAN|P07355_K157	DMSO_30min_vs_A947_30min	0.336088	0.121661	13.1537	0.0160019	0.141939	NA	1.79583	0.336088	0.8479	-0.0792212	0.41531
ANXA5_HUMAN|P08758	Annexin A5	ANXA5	ANXA5_HUMAN|P08758_K309	NA	ANXA5_HUMAN|P08758_K309	DMSO_5min_vs_A947_5min	-0.879626	0.0951681	13.1537	4.05e-07	2.27e-06	NA	6.39222	0.879626	5.64324	0.0415862	-0.921212
ANXA5_HUMAN|P08758	Annexin A5	ANXA5	ANXA5_HUMAN|P08758_K309	NA	ANXA5_HUMAN|P08758_K309	DMSO_30min_vs_A947_30min	0.268621	0.0951681	13.1537	0.0142561	0.132586	NA	1.846	0.268621	0.877501	-0.1969	0.465521
ANXA6_HUMAN|P08133	Annexin A6	ANXA6	ANXA6_HUMAN|P08133_K75	NA	ANXA6_HUMAN|P08133_K75	DMSO_5min_vs_A947_5min	-0.589828	0.100885	13.1537	5.45e-05	0.000147085	NA	4.26328	0.589828	3.83243	-0.148139	-0.441689
ANXA6_HUMAN|P08133	Annexin A6	ANXA6	ANXA6_HUMAN|P08133_K75	NA	ANXA6_HUMAN|P08133_K75	DMSO_30min_vs_A947_30min	-0.0228246	0.100885	13.1537	0.824489	0.92364	NA	0.0838152	0.0228246	0.0344971	0.095388	-0.118213
ANXA6_HUMAN|P08133	Annexin A6	ANXA6	ANXA6_HUMAN|P08133_K483	NA	ANXA6_HUMAN|P08133_K483	DMSO_5min_vs_A947_5min	0.477734	0.0743491	13.1537	2.13e-05	6.59e-05	NA	4.67167	0.477734	4.18084	-0.148139	0.625874
ANXA6_HUMAN|P08133	Annexin A6	ANXA6	ANXA6_HUMAN|P08133_K68	NA	ANXA6_HUMAN|P08133_K68	DMSO_30min_vs_A947_30min	0.0101455	0.0799078	13.1537	0.900888	0.96219	NA	0.045329	0.0101455	0.0167389	0.095388	-0.0852425
ANXA6_HUMAN|P08133	Annexin A6	ANXA6	ANXA6_HUMAN|P08133_K483	NA	ANXA6_HUMAN|P08133_K483	DMSO_30min_vs_A947_30min	0.0236742	0.0743491	13.1537	0.755166	0.890519	NA	0.121958	0.0236742	0.050357	0.095388	-0.0717138
ANXA6_HUMAN|P08133	Annexin A6	ANXA6	ANXA6_HUMAN|P08133_K598	NA	ANXA6_HUMAN|P08133_K598	DMSO_5min_vs_A947_5min	0.536112	0.150952	13.1537	0.0034865	0.00590151	NA	2.45761	0.536112	2.22904	-0.148139	0.684252
ANXA6_HUMAN|P08133	Annexin A6	ANXA6	ANXA6_HUMAN|P08133_K598	NA	ANXA6_HUMAN|P08133_K598	DMSO_30min_vs_A947_30min	0.487425	0.150952	13.1537	0.00650124	0.0937651	NA	2.187	0.487425	1.02796	0.095388	0.392037
ANXA6_HUMAN|P08133	Annexin A6	ANXA6	ANXA6_HUMAN|P08133_K68	NA	ANXA6_HUMAN|P08133_K68	DMSO_5min_vs_A947_5min	-0.539464	0.0799078	13.1537	1.28e-05	4.19e-05	NA	4.89248	0.539464	4.37727	-0.148139	-0.391325
AP1G1_HUMAN|O43747	AP-1 complex subunit gamma-1	AP1G1	AP1G1_HUMAN|O43747_K410	NA	AP1G1_HUMAN|O43747_K410	DMSO_30min_vs_A947_30min	0.253671	0.181073	13.1537	0.184382	0.46059	NA	0.734281	0.253671	0.336686	0.0803843	0.173287
AP1G1_HUMAN|O43747	AP-1 complex subunit gamma-1	AP1G1	AP1G1_HUMAN|O43747_K362	NA	AP1G1_HUMAN|O43747_K362	DMSO_30min_vs_A947_30min	-0.044659	0.0914461	13.1537	0.633332	0.822773	NA	0.198368	0.044659	0.0847201	0.0803843	-0.125043
AP1G1_HUMAN|O43747	AP-1 complex subunit gamma-1	AP1G1	AP1G1_HUMAN|O43747_K362	NA	AP1G1_HUMAN|O43747_K362	DMSO_5min_vs_A947_5min	0.684373	0.0914461	13.1537	4.29e-06	1.66e-05	NA	5.36728	0.684373	4.78071	0.130393	0.553979
AP1G1_HUMAN|O43747	AP-1 complex subunit gamma-1	AP1G1	AP1G1_HUMAN|O43747_K410	NA	AP1G1_HUMAN|O43747_K410	DMSO_5min_vs_A947_5min	0.56654	0.181073	13.1537	0.00789262	0.0123252	NA	2.10278	0.56654	1.90921	0.130393	0.436147
AP2M1_HUMAN|Q96CW1	AP-2 complex subunit mu	AP2M1	AP2M1_HUMAN|Q96CW1_K11	NA	AP2M1_HUMAN|Q96CW1_K11	DMSO_5min_vs_A947_5min	1.71493	0.252867	13.1537	1.22e-05	4.03e-05	NA	4.9131	1.71493	4.39464	0.136812	1.57811
AP2M1_HUMAN|Q96CW1	AP-2 complex subunit mu	AP2M1	AP2M1_HUMAN|Q96CW1_K379	NA	AP2M1_HUMAN|Q96CW1_K379	DMSO_5min_vs_A947_5min	1.09353	0.0764308	13.1537	2.13e-09	3.24e-08	NA	8.67214	1.09353	7.48881	0.136812	0.956719
AP2M1_HUMAN|Q96CW1	AP-2 complex subunit mu	AP2M1	AP2M1_HUMAN|Q96CW1_K379	NA	AP2M1_HUMAN|Q96CW1_K379	DMSO_30min_vs_A947_30min	-0.231351	0.0764308	13.1537	0.00961133	0.109652	NA	2.01722	0.231351	0.959984	0.172117	-0.403469
AP2M1_HUMAN|Q96CW1	AP-2 complex subunit mu	AP2M1	AP2M1_HUMAN|Q96CW1_K341	NA	AP2M1_HUMAN|Q96CW1_K341	DMSO_5min_vs_A947_5min	0.649682	0.0936273	13.1537	9.61e-06	3.29e-05	NA	5.01716	0.649682	4.48343	0.136812	0.512869
AP2M1_HUMAN|Q96CW1	AP-2 complex subunit mu	AP2M1	AP2M1_HUMAN|Q96CW1_K11	NA	AP2M1_HUMAN|Q96CW1_K11	DMSO_30min_vs_A947_30min	-0.167195	0.252867	13.1537	0.5199	0.747478	NA	0.28408	0.167195	0.126402	0.172117	-0.339312
AP2M1_HUMAN|Q96CW1	AP-2 complex subunit mu	AP2M1	AP2M1_HUMAN|Q96CW1_K341	NA	AP2M1_HUMAN|Q96CW1_K341	DMSO_30min_vs_A947_30min	0.246893	0.0936273	13.1537	0.0203495	0.158328	NA	1.69145	0.246893	0.800442	0.172117	0.0747759
AP3B1_HUMAN|O00203	AP-3 complex subunit beta-1	AP3B1	AP3B1_HUMAN|O00203_K612	NA	AP3B1_HUMAN|O00203_K612	DMSO_5min_vs_A947_5min	0.0501332	0.0780429	13.1537	0.531664	0.568272	NA	0.274363	0.0501332	0.245444	0.0228434	0.0272898
AP3B1_HUMAN|O00203	AP-3 complex subunit beta-1	AP3B1	AP3B1_HUMAN|O00203_K665	NA	AP3B1_HUMAN|O00203_K665	DMSO_30min_vs_A947_30min	-0.136645	0.0780542	13.1537	0.103279	0.347437	NA	0.985989	0.136645	0.459125	-0.0232629	-0.113382
AP3B1_HUMAN|O00203	AP-3 complex subunit beta-1	AP3B1	AP3B1_HUMAN|O00203_K665	NA	AP3B1_HUMAN|O00203_K665	DMSO_5min_vs_A947_5min	0.0993683	0.0780542	13.1537	0.225034	0.259355	NA	0.647752	0.0993683	0.586105	0.0228434	0.0765249
AP3B1_HUMAN|O00203	AP-3 complex subunit beta-1	AP3B1	AP3B1_HUMAN|O00203_K552	NA	AP3B1_HUMAN|O00203_K552	DMSO_5min_vs_A947_5min	1.12882	0.101939	13.1537	4.85e-08	3.93e-07	NA	7.31417	1.12882	6.40559	0.0228434	1.10598
AP3B1_HUMAN|O00203	AP-3 complex subunit beta-1	AP3B1	AP3B1_HUMAN|O00203_K552	NA	AP3B1_HUMAN|O00203_K552	DMSO_30min_vs_A947_30min	0.225625	0.101939	13.1537	0.0451449	0.236196	NA	1.34539	0.225625	0.626727	-0.0232629	0.248888
AP3B1_HUMAN|O00203	AP-3 complex subunit beta-1	AP3B1	AP3B1_HUMAN|O00203_K612	NA	AP3B1_HUMAN|O00203_K612	DMSO_30min_vs_A947_30min	0.0731778	0.0780429	13.1537	0.365318	0.631415	NA	0.437329	0.0731778	0.199685	-0.0232629	0.0964407
AP3D1_HUMAN|O14617	AP-3 complex subunit delta-1	AP3D1	AP3D1_HUMAN|O14617_K691	NA	AP3D1_HUMAN|O14617_K691	DMSO_30min_vs_A947_30min	0.00758905	0.0731881	13.1537	0.918978	0.970832	NA	0.036695	0.00758905	0.0128558	-0.0543869	0.061976
AP3D1_HUMAN|O14617	AP-3 complex subunit delta-1	AP3D1	AP3D1_HUMAN|O14617_K684	NA	AP3D1_HUMAN|O14617_K684	DMSO_30min_vs_A947_30min	-0.063661	0.0821758	13.1537	0.452222	0.69776	NA	0.344648	0.063661	0.156294	-0.0543869	-0.00927408
AP3D1_HUMAN|O14617	AP-3 complex subunit delta-1	AP3D1	AP3D1_HUMAN|O14617_K840	NA	AP3D1_HUMAN|O14617_K840	DMSO_5min_vs_A947_5min	0.0167653	0.0778097	13.1537	0.832709	0.849467	NA	0.0795067	0.0167653	0.0708534	-0.0674761	0.0842415
AP3D1_HUMAN|O14617	AP-3 complex subunit delta-1	AP3D1	AP3D1_HUMAN|O14617_K691	NA	AP3D1_HUMAN|O14617_K691	DMSO_5min_vs_A947_5min	-0.098339	0.0731881	13.1537	0.201784	0.234445	NA	0.695114	0.098339	0.629958	-0.0674761	-0.0308628
AP3D1_HUMAN|O14617	AP-3 complex subunit delta-1	AP3D1	AP3D1_HUMAN|O14617_K371	NA	AP3D1_HUMAN|O14617_K371	DMSO_5min_vs_A947_5min	0.517618	0.100595	13.1537	0.000181226	0.000422491	NA	3.74178	0.517618	3.37418	-0.0674761	0.585094
AP3D1_HUMAN|O14617	AP-3 complex subunit delta-1	AP3D1	AP3D1_HUMAN|O14617_K684	NA	AP3D1_HUMAN|O14617_K684	DMSO_5min_vs_A947_5min	0.407707	0.0821758	13.1537	0.000251219	0.000565592	NA	3.59995	0.407707	3.2475	-0.0674761	0.475184
AP3D1_HUMAN|O14617	AP-3 complex subunit delta-1	AP3D1	AP3D1_HUMAN|O14617_K840	NA	AP3D1_HUMAN|O14617_K840	DMSO_30min_vs_A947_30min	0.0818588	0.0778097	13.1537	0.311726	0.585533	NA	0.506228	0.0818588	0.232449	-0.0543869	0.136246
AP3D1_HUMAN|O14617	AP-3 complex subunit delta-1	AP3D1	AP3D1_HUMAN|O14617_K371	NA	AP3D1_HUMAN|O14617_K371	DMSO_30min_vs_A947_30min	0.0100524	0.100595	13.1537	0.921907	0.972518	NA	0.0353127	0.0100524	0.0121022	-0.0543869	0.0644393
AP4A_HUMAN|P50583	Bis(5'-nucleosyl)-tetraphosphatase [asymmetrical]	NUDT2	AP4A_HUMAN|P50583_K99	NA	AP4A_HUMAN|P50583_K99	DMSO_30min_vs_A947_30min	0.376064	0.147362	13.1537	0.0239259	0.170275	NA	1.62113	0.376064	0.76885	0.0272219	0.348842
AP4A_HUMAN|P50583	Bis(5'-nucleosyl)-tetraphosphatase [asymmetrical]	NUDT2	AP4A_HUMAN|P50583_K99	NA	AP4A_HUMAN|P50583_K99	DMSO_5min_vs_A947_5min	0.485673	0.147362	13.1537	0.00571335	0.00923682	NA	2.24311	0.485673	2.03448	-0.247708	0.733381
APBB1_HUMAN|O00213	Amyloid beta A4 precursor protein-binding family B member 1	APBB1	APBB1_HUMAN|O00213_K542	NA	APBB1_HUMAN|O00213_K542	DMSO_5min_vs_A947_5min	0.366859	0.12747	13.1537	0.0128135	0.0191085	NA	1.89233	0.366859	1.71877	0.0119794	0.35488
APBB1_HUMAN|O00213	Amyloid beta A4 precursor protein-binding family B member 1	APBB1	APBB1_HUMAN|O00213_K542	NA	APBB1_HUMAN|O00213_K542	DMSO_30min_vs_A947_30min	-0.00309705	0.12747	13.1537	0.980981	0.991539	NA	0.00833939	0.00309705	0.00369041	0.225671	-0.228768
APBB2_HUMAN|Q92870	Amyloid beta A4 precursor protein-binding family B member 2	APBB2	APBB2_HUMAN|Q92870_K751	NA	APBB2_HUMAN|Q92870_K751	DMSO_30min_vs_A947_30min	-0.0855713	0.10916	13.1537	0.446983	0.692474	NA	0.349709	0.0855713	0.159597	0.184071	-0.269642
APBB2_HUMAN|Q92870	Amyloid beta A4 precursor protein-binding family B member 2	APBB2	APBB2_HUMAN|Q92870_K751	NA	APBB2_HUMAN|Q92870_K751	DMSO_5min_vs_A947_5min	0.130128	0.10916	13.1537	0.254291	0.289464	NA	0.594668	0.130128	0.538406	0.0229197	0.107209
APC_HUMAN|P25054	Adenomatous polyposis coli protein	APC	APC_HUMAN|P25054_K1770_K1771	NA	APC_HUMAN|P25054_K1770_K1771	DMSO_5min_vs_A947_5min	-1.46952	0.227029	13.1537	1.98e-05	6.18e-05	NA	4.70412	1.46952	4.20881	-0.176804	-1.29271
APC_HUMAN|P25054	Adenomatous polyposis coli protein	APC	APC_HUMAN|P25054_K1770_K1771	NA	APC_HUMAN|P25054_K1770_K1771	DMSO_30min_vs_A947_30min	0.326131	0.227029	13.1537	0.174211	0.447016	NA	0.758925	0.326131	0.349677	-0.0413573	0.367489
APC4_HUMAN|Q9UJX5	Anaphase-promoting complex subunit 4	ANAPC4	APC4_HUMAN|Q9UJX5_K331	NA	APC4_HUMAN|Q9UJX5_K331	DMSO_5min_vs_A947_5min	0.48637	0.0721998	13.1537	1.31e-05	4.28e-05	NA	4.88269	0.48637	4.36897	-0.0222601	0.50863
APC4_HUMAN|Q9UJX5	Anaphase-promoting complex subunit 4	ANAPC4	APC4_HUMAN|Q9UJX5_K443	NA	APC4_HUMAN|Q9UJX5_K443	DMSO_5min_vs_A947_5min	0.413543	0.10701	13.1537	0.00191326	0.00341407	NA	2.71823	0.413543	2.46673	-0.0222601	0.435803
APC4_HUMAN|Q9UJX5	Anaphase-promoting complex subunit 4	ANAPC4	APC4_HUMAN|Q9UJX5_K331	NA	APC4_HUMAN|Q9UJX5_K331	DMSO_30min_vs_A947_30min	0.110773	0.0721998	13.1537	0.148661	0.413637	NA	0.827803	0.110773	0.383381	0.109287	0.00148657
APC4_HUMAN|Q9UJX5	Anaphase-promoting complex subunit 4	ANAPC4	APC4_HUMAN|Q9UJX5_K443	NA	APC4_HUMAN|Q9UJX5_K443	DMSO_30min_vs_A947_30min	0.136673	0.10701	13.1537	0.223614	0.504425	NA	0.6505	0.136673	0.297203	0.109287	0.0273865
APC5_HUMAN|Q9UJX4	Anaphase-promoting complex subunit 5	ANAPC5	APC5_HUMAN|Q9UJX4_K238	NA	APC5_HUMAN|Q9UJX4_K238	DMSO_5min_vs_A947_5min	0.398815	0.0976804	13.1537	0.00126435	0.00235212	NA	2.89813	0.398815	2.62854	0.0441033	0.354712
APC5_HUMAN|Q9UJX4	Anaphase-promoting complex subunit 5	ANAPC5	APC5_HUMAN|Q9UJX4_K683	NA	APC5_HUMAN|Q9UJX4_K683	DMSO_5min_vs_A947_5min	-0.687112	0.0746971	13.1537	4.28e-07	2.37e-06	NA	6.36826	0.687112	5.62436	0.0441033	-0.731215
APC5_HUMAN|Q9UJX4	Anaphase-promoting complex subunit 5	ANAPC5	APC5_HUMAN|Q9UJX4_K366	NA	APC5_HUMAN|Q9UJX4_K366	DMSO_5min_vs_A947_5min	0.502267	0.121186	13.1537	0.00112547	0.00211853	NA	2.94867	0.502267	2.67397	0.0441033	0.458164
APC5_HUMAN|Q9UJX4	Anaphase-promoting complex subunit 5	ANAPC5	APC5_HUMAN|Q9UJX4_K683	NA	APC5_HUMAN|Q9UJX4_K683	DMSO_30min_vs_A947_30min	-0.0740988	0.0746971	13.1537	0.3391	0.610913	NA	0.469672	0.0740988	0.21402	0.187291	-0.26139
APC5_HUMAN|Q9UJX4	Anaphase-promoting complex subunit 5	ANAPC5	APC5_HUMAN|Q9UJX4_K238	NA	APC5_HUMAN|Q9UJX4_K238	DMSO_30min_vs_A947_30min	0.129674	0.0976804	13.1537	0.206912	0.487618	NA	0.684214	0.129674	0.31192	0.187291	-0.0576165
APC5_HUMAN|Q9UJX4	Anaphase-promoting complex subunit 5	ANAPC5	APC5_HUMAN|Q9UJX4_K366	NA	APC5_HUMAN|Q9UJX4_K366	DMSO_30min_vs_A947_30min	-0.108019	0.121186	13.1537	0.388755	0.649323	NA	0.410324	0.108019	0.187539	0.187291	-0.29531
APEX1_HUMAN|P27695	DNA-(apurinic or apyrimidinic site) lyase	APEX1	APEX1_HUMAN|P27695_K299	NA	APEX1_HUMAN|P27695_K299	DMSO_5min_vs_A947_5min	0.819416	0.168644	13.1537	0.000301909	0.000664872	NA	3.52012	0.819416	3.17726	0.310369	0.509047
APEX1_HUMAN|P27695	DNA-(apurinic or apyrimidinic site) lyase	APEX1	APEX1_HUMAN|P27695_K63	NA	APEX1_HUMAN|P27695_K63	DMSO_30min_vs_A947_30min	-0.131641	0.10607	13.1537	0.236257	0.516018	NA	0.626616	0.131641	0.287335	-0.0028551	-0.128786
APEX1_HUMAN|P27695	DNA-(apurinic or apyrimidinic site) lyase	APEX1	APEX1_HUMAN|P27695_K299	NA	APEX1_HUMAN|P27695_K299	DMSO_30min_vs_A947_30min	0.397048	0.168644	13.1537	0.034734	0.20815	NA	1.45925	0.397048	0.681624	-0.0028551	0.399903
APEX1_HUMAN|P27695	DNA-(apurinic or apyrimidinic site) lyase	APEX1	APEX1_HUMAN|P27695_K63	NA	APEX1_HUMAN|P27695_K63	DMSO_5min_vs_A947_5min	-0.366212	0.10607	13.1537	0.0042199	0.00701915	NA	2.3747	0.366212	2.15372	0.310369	-0.676581
API5_HUMAN|Q9BZZ5	Apoptosis inhibitor 5	API5	API5_HUMAN|Q9BZZ5_K40	NA	API5_HUMAN|Q9BZZ5_K40	DMSO_30min_vs_A947_30min	-0.120232	0.153371	13.1537	0.446967	0.692474	NA	0.349724	0.120232	0.159597	-0.131749	0.0115169
API5_HUMAN|Q9BZZ5	Apoptosis inhibitor 5	API5	API5_HUMAN|Q9BZZ5_K40	NA	API5_HUMAN|Q9BZZ5_K40	DMSO_5min_vs_A947_5min	1.06475	0.153371	13.1537	9.56e-06	3.27e-05	NA	5.01933	1.06475	4.48508	0.0678901	0.996859
APLF_HUMAN|Q8IW19	Aprataxin and PNK-like factor	APLF	APLF_HUMAN|Q8IW19_K375	NA	APLF_HUMAN|Q8IW19_K375	DMSO_30min_vs_A947_30min	0.325836	0.195811	13.1537	0.119733	0.373528	NA	0.921785	0.325836	0.427677	0.278235	0.0476012
APLF_HUMAN|Q8IW19	Aprataxin and PNK-like factor	APLF	APLF_HUMAN|Q8IW19_K375	NA	APLF_HUMAN|Q8IW19_K375	DMSO_5min_vs_A947_5min	0.795601	0.195811	13.1537	0.00131239	0.00243202	NA	2.88194	0.795601	2.61403	-0.0992235	0.894825
APOB_HUMAN|P04114	Apolipoprotein B-100	APOB	APOB_HUMAN|P04114_K229	NA	APOB_HUMAN|P04114_K229	DMSO_5min_vs_A947_5min	-0.817788	0.687541	13.1537	0.255295	0.290433	NA	0.592958	0.817788	0.536955	#N/A	#N/A
APOB_HUMAN|P04114	Apolipoprotein B-100	APOB	APOB_HUMAN|P04114_K229	NA	APOB_HUMAN|P04114_K229	DMSO_30min_vs_A947_30min	-2.36683	0.687541	13.1537	0.00430295	0.0761726	NA	2.36623	2.36683	1.1182	#N/A	#N/A
APOL2_HUMAN|Q9BQE5	Apolipoprotein L2	APOL2	APOL2_HUMAN|Q9BQE5_K196	NA	APOL2_HUMAN|Q9BQE5_K196	DMSO_30min_vs_A947_30min	0.0454475	0.0705848	13.1537	0.530726	0.757121	NA	0.27513	0.0454475	0.120835	#N/A	#N/A
APOL2_HUMAN|Q9BQE5	Apolipoprotein L2	APOL2	APOL2_HUMAN|Q9BQE5_K311	NA	APOL2_HUMAN|Q9BQE5_K311	DMSO_5min_vs_A947_5min	0.967533	0.0972247	13.1537	1.72e-07	1.1e-06	NA	6.76483	0.967533	5.95914	#N/A	#N/A
APOL2_HUMAN|Q9BQE5	Apolipoprotein L2	APOL2	APOL2_HUMAN|Q9BQE5_K66	NA	APOL2_HUMAN|Q9BQE5_K66	DMSO_5min_vs_A947_5min	0.921798	0.0957199	13.1537	2.52e-07	1.53e-06	NA	6.59848	0.921798	5.81499	#N/A	#N/A
APOL2_HUMAN|Q9BQE5	Apolipoprotein L2	APOL2	APOL2_HUMAN|Q9BQE5_K196	NA	APOL2_HUMAN|Q9BQE5_K196	DMSO_5min_vs_A947_5min	0.262939	0.0705848	13.1537	0.00249745	0.00436006	NA	2.6025	0.262939	2.36051	#N/A	#N/A
APOL2_HUMAN|Q9BQE5	Apolipoprotein L2	APOL2	APOL2_HUMAN|Q9BQE5_K311	NA	APOL2_HUMAN|Q9BQE5_K311	DMSO_30min_vs_A947_30min	-0.18373	0.0972247	13.1537	0.0810325	0.310111	NA	1.09134	0.18373	0.508483	#N/A	#N/A
APOL2_HUMAN|Q9BQE5	Apolipoprotein L2	APOL2	APOL2_HUMAN|Q9BQE5_K66	NA	APOL2_HUMAN|Q9BQE5_K66	DMSO_30min_vs_A947_30min	-0.0728887	0.0957199	13.1537	0.459806	0.704893	NA	0.337425	0.0728887	0.151877	#N/A	#N/A
APT_HUMAN|P07741	Adenine phosphoribosyltransferase	APRT	APT_HUMAN|P07741_K163	NA	APT_HUMAN|P07741_K163	DMSO_30min_vs_A947_30min	0.883408	0.429856	13.1537	0.0602868	0.270676	NA	1.21978	0.883408	0.56755	#N/A	#N/A
APT_HUMAN|P07741	Adenine phosphoribosyltransferase	APRT	APT_HUMAN|P07741_K163	NA	APT_HUMAN|P07741_K163	DMSO_5min_vs_A947_5min	0.821529	0.429856	13.1537	0.0780196	0.0991108	NA	1.1078	0.821529	1.00388	#N/A	#N/A
AQR_HUMAN|O60306	Intron-binding protein aquarius	AQR	AQR_HUMAN|O60306_K36	NA	AQR_HUMAN|O60306_K36	DMSO_30min_vs_A947_30min	0.161125	0.130709	13.1537	0.239266	0.51962	NA	0.621118	0.161125	0.284314	0.00357416	0.15755
AQR_HUMAN|O60306	Intron-binding protein aquarius	AQR	AQR_HUMAN|O60306_K36	NA	AQR_HUMAN|O60306_K36	DMSO_5min_vs_A947_5min	0.655942	0.130709	13.1537	0.00022698	0.000515316	NA	3.64401	0.655942	3.28793	0.0275644	0.628378
AQR_HUMAN|O60306	Intron-binding protein aquarius	AQR	AQR_HUMAN|O60306_K1055	NA	AQR_HUMAN|O60306_K1055	DMSO_5min_vs_A947_5min	-0.797289	0.105641	13.1537	3.92e-06	1.55e-05	NA	5.40689	0.797289	4.81085	0.0275644	-0.824854
AQR_HUMAN|O60306	Intron-binding protein aquarius	AQR	AQR_HUMAN|O60306_K1055	NA	AQR_HUMAN|O60306_K1055	DMSO_30min_vs_A947_30min	0.0253511	0.105641	13.1537	0.814049	0.916965	NA	0.0893496	0.0253511	0.0376472	0.00357416	0.021777
AR6P4_HUMAN|Q66PJ3	ADP-ribosylation factor-like protein 6-interacting protein 4	ARL6IP4	AR6P4_HUMAN|Q66PJ3_K395	NA	AR6P4_HUMAN|Q66PJ3_K395	DMSO_30min_vs_A947_30min	-0.201906	0.200006	13.1537	0.330945	0.602338	NA	0.480244	0.201906	0.22016	#N/A	#N/A
AR6P4_HUMAN|Q66PJ3	ADP-ribosylation factor-like protein 6-interacting protein 4	ARL6IP4	AR6P4_HUMAN|Q66PJ3_K395	NA	AR6P4_HUMAN|Q66PJ3_K395	DMSO_5min_vs_A947_5min	1.07505	0.200006	13.1537	0.000121407	0.000295922	NA	3.91576	1.07505	3.52882	#N/A	#N/A
ARF1_HUMAN|P84077	ADP-ribosylation factor 1	ARF1	ARF1_HUMAN|P84077_K73	NA	ARF1_HUMAN|P84077_K73	DMSO_5min_vs_A947_5min	0.509942	0.105807	13.1537	0.000324055	0.000707658	NA	3.48938	0.509942	3.15018	-0.0295585	0.539501
ARF1_HUMAN|P84077	ADP-ribosylation factor 1	ARF1	ARF1_HUMAN|P84077_K73	NA	ARF1_HUMAN|P84077_K73	DMSO_30min_vs_A947_30min	0.364809	0.105807	13.1537	0.00425803	0.0759946	NA	2.37079	0.364809	1.11922	-0.0417834	0.406593
ARF1_HUMAN|P84077	ADP-ribosylation factor 1	ARF1	ARF1_HUMAN|P84077_K59	NA	ARF1_HUMAN|P84077_K59	DMSO_5min_vs_A947_5min	0.124818	0.120551	13.1537	0.319145	0.356486	NA	0.496012	0.124818	0.447957	-0.0295585	0.154376
ARF1_HUMAN|P84077	ADP-ribosylation factor 1	ARF1	ARF1_HUMAN|P84077_K59	NA	ARF1_HUMAN|P84077_K59	DMSO_30min_vs_A947_30min	0.110304	0.120551	13.1537	0.37666	0.640512	NA	0.424051	0.110304	0.193473	-0.0417834	0.152088
ARF6_HUMAN|P62330	ADP-ribosylation factor 6	ARF6	ARF6_HUMAN|P62330_K55	NA	ARF6_HUMAN|P62330_K55	DMSO_30min_vs_A947_30min	0.0879096	0.109334	13.1537	0.435661	0.684184	NA	0.360851	0.0879096	0.164827	0.173836	-0.0859263
ARF6_HUMAN|P62330	ADP-ribosylation factor 6	ARF6	ARF6_HUMAN|P62330_K69	NA	ARF6_HUMAN|P62330_K69	DMSO_5min_vs_A947_5min	-0.258152	0.152146	13.1537	0.113267	0.138454	NA	0.945895	0.258152	0.858694	0.071538	-0.32969
ARF6_HUMAN|P62330	ADP-ribosylation factor 6	ARF6	ARF6_HUMAN|P62330_K55	NA	ARF6_HUMAN|P62330_K55	DMSO_5min_vs_A947_5min	0.278871	0.109334	13.1537	0.0239868	0.0337169	NA	1.62003	0.278871	1.47215	0.071538	0.207333
ARF6_HUMAN|P62330	ADP-ribosylation factor 6	ARF6	ARF6_HUMAN|P62330_K69	NA	ARF6_HUMAN|P62330_K69	DMSO_30min_vs_A947_30min	-0.255539	0.152146	13.1537	0.116623	0.368117	NA	0.933217	0.255539	0.434015	0.173836	-0.429375
ARF6_HUMAN|P62330	ADP-ribosylation factor 6	ARF6	ARF6_HUMAN|P62330_K58	NA	ARF6_HUMAN|P62330_K58	DMSO_5min_vs_A947_5min	-0.87463	0.0829064	13.1537	8.64e-08	6.32e-07	NA	7.06352	0.87463	6.19928	0.071538	-0.946168
ARF6_HUMAN|P62330	ADP-ribosylation factor 6	ARF6	ARF6_HUMAN|P62330_K58	NA	ARF6_HUMAN|P62330_K58	DMSO_30min_vs_A947_30min	0.00276617	0.0829064	13.1537	0.973885	0.988201	NA	0.0114925	0.00276617	0.00515458	0.173836	-0.17107
ARFG1_HUMAN|Q8N6T3	ADP-ribosylation factor GTPase-activating protein 1	ARFGAP1	ARFG1_HUMAN|Q8N6T3_K278	NA	ARFG1_HUMAN|Q8N6T3_K278	DMSO_30min_vs_A947_30min	0.00613617	0.0946447	13.1537	0.949281	0.978889	NA	0.0226051	0.00613617	0.00926676	0.653981	-0.647845
ARFG1_HUMAN|Q8N6T3	ADP-ribosylation factor GTPase-activating protein 1	ARFGAP1	ARFG1_HUMAN|Q8N6T3_K278	NA	ARFG1_HUMAN|Q8N6T3_K278	DMSO_5min_vs_A947_5min	-0.952242	0.0946447	13.1537	1.51e-07	9.94e-07	NA	6.82067	0.952242	6.00257	0.0393334	-0.991575
ARFG1_HUMAN|Q8N6T3	ADP-ribosylation factor GTPase-activating protein 1	ARFGAP1	ARFG1_HUMAN|Q8N6T3_K285	NA	ARFG1_HUMAN|Q8N6T3_K285	DMSO_30min_vs_A947_30min	0.137663	0.11406	13.1537	0.248717	0.525599	NA	0.604295	0.137663	0.279346	0.653981	-0.516318
ARFG1_HUMAN|Q8N6T3	ADP-ribosylation factor GTPase-activating protein 1	ARFGAP1	ARFG1_HUMAN|Q8N6T3_K285	NA	ARFG1_HUMAN|Q8N6T3_K285	DMSO_5min_vs_A947_5min	-1.28395	0.11406	13.1537	3.99e-08	3.32e-07	NA	7.39957	1.28395	6.47916	0.0393334	-1.32328
ARFG1_HUMAN|Q8N6T3	ADP-ribosylation factor GTPase-activating protein 1	ARFGAP1	ARFG1_HUMAN|Q8N6T3_K195	NA	ARFG1_HUMAN|Q8N6T3_K195	DMSO_5min_vs_A947_5min	-1.09065	0.0927227	13.1537	2.35e-08	2.18e-07	NA	7.62944	1.09065	6.66102	0.0393334	-1.12999
ARFG1_HUMAN|Q8N6T3	ADP-ribosylation factor GTPase-activating protein 1	ARFGAP1	ARFG1_HUMAN|Q8N6T3_K195	NA	ARFG1_HUMAN|Q8N6T3_K195	DMSO_30min_vs_A947_30min	0.238009	0.0927227	13.1537	0.0232571	0.16802	NA	1.63344	0.238009	0.774638	0.653981	-0.415972
ARI1_HUMAN|Q9Y4X5	E3 ubiquitin-protein ligase ARIH1	ARIH1	ARI1_HUMAN|Q9Y4X5_K169	NA	ARI1_HUMAN|Q9Y4X5_K169	DMSO_30min_vs_A947_30min	0.213842	0.122622	13.1537	0.104482	0.348598	NA	0.980958	0.213842	0.457675	-0.207735	0.421577
ARI1_HUMAN|Q9Y4X5	E3 ubiquitin-protein ligase ARIH1	ARIH1	ARI1_HUMAN|Q9Y4X5_K524	NA	ARI1_HUMAN|Q9Y4X5_K524	DMSO_30min_vs_A947_30min	-0.0649886	0.0714535	13.1537	0.379438	0.642518	NA	0.420859	0.0649886	0.192115	-0.207735	0.142746
ARI1_HUMAN|Q9Y4X5	E3 ubiquitin-protein ligase ARIH1	ARIH1	ARI1_HUMAN|Q9Y4X5_K169	NA	ARI1_HUMAN|Q9Y4X5_K169	DMSO_5min_vs_A947_5min	0.411666	0.122622	13.1537	0.00507347	0.00830547	NA	2.29469	0.411666	2.08064	0.34644	0.0652255
ARI1_HUMAN|Q9Y4X5	E3 ubiquitin-protein ligase ARIH1	ARIH1	ARI1_HUMAN|Q9Y4X5_K353	NA	ARI1_HUMAN|Q9Y4X5_K353	DMSO_5min_vs_A947_5min	1.64797	0.111347	13.1537	1.4e-09	2.41e-08	NA	8.85503	1.64797	7.61817	0.34644	1.30153
ARI1_HUMAN|Q9Y4X5	E3 ubiquitin-protein ligase ARIH1	ARIH1	ARI1_HUMAN|Q9Y4X5_Y387	NA	ARI1_HUMAN|Q9Y4X5_Y387	DMSO_30min_vs_A947_30min	0.0511633	0.115171	13.1537	0.664092	0.838574	NA	0.177772	0.0511633	0.0764584	-0.207735	0.258898
ARI1_HUMAN|Q9Y4X5	E3 ubiquitin-protein ligase ARIH1	ARIH1	ARI1_HUMAN|Q9Y4X5_K353	NA	ARI1_HUMAN|Q9Y4X5_K353	DMSO_30min_vs_A947_30min	0.171358	0.111347	13.1537	0.147518	0.411066	NA	0.831154	0.171358	0.386089	-0.207735	0.379093
ARI1_HUMAN|Q9Y4X5	E3 ubiquitin-protein ligase ARIH1	ARIH1	ARI1_HUMAN|Q9Y4X5_Y387	NA	ARI1_HUMAN|Q9Y4X5_Y387	DMSO_5min_vs_A947_5min	3.84054	0.115171	13.1537	4.25e-14	2.03e-11	NA	13.3711	3.84054	10.6923	0.34644	3.4941
ARI1_HUMAN|Q9Y4X5	E3 ubiquitin-protein ligase ARIH1	ARIH1	ARI1_HUMAN|Q9Y4X5_K144	NA	ARI1_HUMAN|Q9Y4X5_K144	DMSO_5min_vs_A947_5min	0.0467793	0.122795	13.1537	0.70932	0.736315	NA	0.149158	0.0467793	0.132936	0.34644	-0.299661
ARI1_HUMAN|Q9Y4X5	E3 ubiquitin-protein ligase ARIH1	ARIH1	ARI1_HUMAN|Q9Y4X5_K524	NA	ARI1_HUMAN|Q9Y4X5_K524	DMSO_5min_vs_A947_5min	0.291083	0.0714535	13.1537	0.00128632	0.00238679	NA	2.89065	0.291083	2.62219	0.34644	-0.0553577
ARI1_HUMAN|Q9Y4X5	E3 ubiquitin-protein ligase ARIH1	ARIH1	ARI1_HUMAN|Q9Y4X5_K144	NA	ARI1_HUMAN|Q9Y4X5_K144	DMSO_30min_vs_A947_30min	-0.094638	0.122795	13.1537	0.454508	0.699967	NA	0.342459	0.094638	0.154923	-0.207735	0.113097
ARI4B_HUMAN|Q4LE39	AT-rich interactive domain-containing protein 4B	ARID4B	ARI4B_HUMAN|Q4LE39_K937	NA	ARI4B_HUMAN|Q4LE39_K937	DMSO_5min_vs_A947_5min	0.520413	0.0745987	13.1537	9.09e-06	3.14e-05	NA	5.04156	0.520413	4.50325	#N/A	#N/A
ARI4B_HUMAN|Q4LE39	AT-rich interactive domain-containing protein 4B	ARID4B	ARI4B_HUMAN|Q4LE39_K937	NA	ARI4B_HUMAN|Q4LE39_K937	DMSO_30min_vs_A947_30min	0.0890269	0.0745987	13.1537	0.253789	0.530658	NA	0.595526	0.0890269	0.275185	#N/A	#N/A
ARI4B_HUMAN|Q4LE39	AT-rich interactive domain-containing protein 4B	ARID4B	ARI4B_HUMAN|Q4LE39_K777	NA	ARI4B_HUMAN|Q4LE39_K777	DMSO_30min_vs_A947_30min	0.0063726	0.0666344	13.1537	0.925252	0.972835	NA	0.03374	0.0063726	0.0119606	#N/A	#N/A
ARI4B_HUMAN|Q4LE39	AT-rich interactive domain-containing protein 4B	ARID4B	ARI4B_HUMAN|Q4LE39_K777	NA	ARI4B_HUMAN|Q4LE39_K777	DMSO_5min_vs_A947_5min	0.0750868	0.0666344	13.1537	0.279945	0.315716	NA	0.552928	0.0750868	0.500703	#N/A	#N/A
ARIP4_HUMAN|Q9Y4B4	Helicase ARIP4	RAD54L2	ARIP4_HUMAN|Q9Y4B4_K574	NA	ARIP4_HUMAN|Q9Y4B4_K574	DMSO_30min_vs_A947_30min	0.228046	0.124648	13.1537	0.0900743	0.323942	NA	1.0454	0.228046	0.489533	-0.0499466	0.277993
ARIP4_HUMAN|Q9Y4B4	Helicase ARIP4	RAD54L2	ARIP4_HUMAN|Q9Y4B4_K574	NA	ARIP4_HUMAN|Q9Y4B4_K574	DMSO_5min_vs_A947_5min	1.04613	0.124648	13.1537	1.21e-06	5.73e-06	NA	5.91578	1.04613	5.24199	0.189902	0.856226
ARL4C_HUMAN|P56559	ADP-ribosylation factor-like protein 4C	ARL4C	ARL4C_HUMAN|P56559_K142	NA	ARL4C_HUMAN|P56559_K142	DMSO_5min_vs_A947_5min	-0.0486448	0.113044	13.1537	0.673931	0.703403	NA	0.171385	0.0486448	0.152796	#N/A	#N/A
ARL4C_HUMAN|P56559	ADP-ribosylation factor-like protein 4C	ARL4C	ARL4C_HUMAN|P56559_K142	NA	ARL4C_HUMAN|P56559_K142	DMSO_30min_vs_A947_30min	-0.805406	0.113044	13.1537	7.27e-06	0.00148787	NA	5.13836	0.805406	2.82743	#N/A	#N/A
ARL4C_HUMAN|P56559	ADP-ribosylation factor-like protein 4C	ARL4C	ARL4C_HUMAN|P56559_K128	NA	ARL4C_HUMAN|P56559_K128	DMSO_30min_vs_A947_30min	-0.084993	0.117023	13.1537	0.480385	0.72064	NA	0.318411	0.084993	0.142281	#N/A	#N/A
ARL4C_HUMAN|P56559	ADP-ribosylation factor-like protein 4C	ARL4C	ARL4C_HUMAN|P56559_K128	NA	ARL4C_HUMAN|P56559_K128	DMSO_5min_vs_A947_5min	0.121939	0.117023	13.1537	0.316183	0.353591	NA	0.500062	0.121939	0.451498	#N/A	#N/A
ARL4D_HUMAN|P49703	ADP-ribosylation factor-like protein 4D	ARL4D	ARL4D_HUMAN|P49703_K53	NA	ARL4D_HUMAN|P49703_K53	DMSO_30min_vs_A947_30min	-0.193941	0.145733	13.1537	0.205866	0.486152	NA	0.686416	0.193941	0.313228	#N/A	#N/A
ARL4D_HUMAN|P49703	ADP-ribosylation factor-like protein 4D	ARL4D	ARL4D_HUMAN|P49703_K53	NA	ARL4D_HUMAN|P49703_K53	DMSO_5min_vs_A947_5min	0.0744959	0.145733	13.1537	0.617697	0.650398	NA	0.209225	0.0744959	0.18682	#N/A	#N/A
ARL5B_HUMAN|Q96KC2	ADP-ribosylation factor-like protein 5B	ARL5B	ARL5B_HUMAN|Q96KC2_K140	NA	ARL5B_HUMAN|Q96KC2_K140	DMSO_30min_vs_A947_30min	-0.133407	0.102347	13.1537	0.214766	0.495128	NA	0.668035	0.133407	0.305283	#N/A	#N/A
ARL5B_HUMAN|Q96KC2	ADP-ribosylation factor-like protein 5B	ARL5B	ARL5B_HUMAN|Q96KC2_K140	NA	ARL5B_HUMAN|Q96KC2_K140	DMSO_5min_vs_A947_5min	0.172868	0.102347	13.1537	0.114763	0.140073	NA	0.940198	0.172868	0.853646	#N/A	#N/A
ARL8A_HUMAN|Q96BM9	ADP-ribosylation factor-like protein 8A	ARL8A	ARL8A_HUMAN|Q96BM9_K146	NA	ARL8A_HUMAN|Q96BM9_K146	DMSO_5min_vs_A947_5min	4.16613	0.230499	13.1537	1.13e-10	3.79e-09	NA	9.94639	4.16613	8.42139	-0.249292	4.41542
ARL8A_HUMAN|Q96BM9	ADP-ribosylation factor-like protein 8A	ARL8A	ARL8A_HUMAN|Q96BM9_K146	NA	ARL8A_HUMAN|Q96BM9_K146	DMSO_30min_vs_A947_30min	-0.876867	0.230499	13.1537	0.00214679	0.0569395	NA	2.66821	0.876867	1.24459	-0.141871	-0.734996
ARL8B_HUMAN|Q9NVJ2	ADP-ribosylation factor-like protein 8B	ARL8B	ARL8B_HUMAN|Q9NVJ2_K146	NA	ARL8B_HUMAN|Q9NVJ2_K146	DMSO_30min_vs_A947_30min	-0.697525	0.281433	13.1537	0.0275013	0.182991	NA	1.56065	0.697525	0.737571	#N/A	#N/A
ARL8B_HUMAN|Q9NVJ2	ADP-ribosylation factor-like protein 8B	ARL8B	ARL8B_HUMAN|Q9NVJ2_K146	NA	ARL8B_HUMAN|Q9NVJ2_K146	DMSO_5min_vs_A947_5min	3.85224	0.281433	13.1537	3.68e-09	4.88e-08	NA	8.43415	3.85224	7.31163	#N/A	#N/A
ARM10_HUMAN|Q8N2F6	Armadillo repeat-containing protein 10	ARMC10	ARM10_HUMAN|Q8N2F6_K176	NA	ARM10_HUMAN|Q8N2F6_K176	DMSO_30min_vs_A947_30min	0.0274419	0.176272	13.1537	0.87865	0.949389	NA	0.0561842	0.0274419	0.0225559	0.0352449	-0.00780295
ARM10_HUMAN|Q8N2F6	Armadillo repeat-containing protein 10	ARMC10	ARM10_HUMAN|Q8N2F6_K176	NA	ARM10_HUMAN|Q8N2F6_K176	DMSO_5min_vs_A947_5min	-0.120306	0.176272	13.1537	0.506766	0.544402	NA	0.295193	0.120306	0.26408	0.108498	-0.228804
ARMC1_HUMAN|Q9NVT9	Armadillo repeat-containing protein 1	ARMC1	ARMC1_HUMAN|Q9NVT9_K100	NA	ARMC1_HUMAN|Q9NVT9_K100	DMSO_5min_vs_A947_5min	-2.6801	0.15461	13.1537	1.92e-10	5.49e-09	NA	9.71662	2.6801	8.26057	0.0581085	-2.73821
ARMC1_HUMAN|Q9NVT9	Armadillo repeat-containing protein 1	ARMC1	ARMC1_HUMAN|Q9NVT9_K140	NA	ARMC1_HUMAN|Q9NVT9_K140	DMSO_30min_vs_A947_30min	-0.177083	0.150667	13.1537	0.260702	0.537934	NA	0.583856	0.177083	0.269271	0.0450295	-0.222112
ARMC1_HUMAN|Q9NVT9	Armadillo repeat-containing protein 1	ARMC1	ARMC1_HUMAN|Q9NVT9_K100	NA	ARMC1_HUMAN|Q9NVT9_K100	DMSO_30min_vs_A947_30min	0.202191	0.15461	13.1537	0.213355	0.494462	NA	0.670897	0.202191	0.305867	0.0450295	0.157162
ARMC1_HUMAN|Q9NVT9	Armadillo repeat-containing protein 1	ARMC1	ARMC1_HUMAN|Q9NVT9_K140	NA	ARMC1_HUMAN|Q9NVT9_K140	DMSO_5min_vs_A947_5min	-2.87065	0.150667	13.1537	5.79e-11	2.4e-09	NA	10.2372	2.87065	8.61911	0.0581085	-2.92876
ARP19_HUMAN|P56211	cAMP-regulated phosphoprotein 19	ARPP19	ARP19_HUMAN|P56211_K84	NA	ARP19_HUMAN|P56211_K84	DMSO_5min_vs_A947_5min	-1.26483	0.0888007	13.1537	2.25e-09	3.39e-08	NA	8.64799	1.26483	7.46977	#N/A	#N/A
ARP19_HUMAN|P56211	cAMP-regulated phosphoprotein 19	ARPP19	ARP19_HUMAN|P56211_K69	NA	ARP19_HUMAN|P56211_K69	DMSO_30min_vs_A947_30min	-0.137137	0.146351	13.1537	0.365625	0.631494	NA	0.436964	0.137137	0.199631	#N/A	#N/A
ARP19_HUMAN|P56211	cAMP-regulated phosphoprotein 19	ARPP19	ARP19_HUMAN|P56211_K84	NA	ARP19_HUMAN|P56211_K84	DMSO_30min_vs_A947_30min	0.112748	0.0888007	13.1537	0.226204	0.507012	NA	0.6455	0.112748	0.294982	#N/A	#N/A
ARP19_HUMAN|P56211	cAMP-regulated phosphoprotein 19	ARPP19	ARP19_HUMAN|P56211_K69	NA	ARP19_HUMAN|P56211_K69	DMSO_5min_vs_A947_5min	-1.09983	0.146351	13.1537	4.1e-06	1.6e-05	NA	5.38678	1.09983	4.79521	#N/A	#N/A
ARP2_HUMAN|P61160	Actin-related protein 2	ACTR2	ARP2_HUMAN|P61160_K366	NA	ARP2_HUMAN|P61160_K366	DMSO_30min_vs_A947_30min	-0.0510687	0.174303	13.1537	0.774102	0.89792	NA	0.111202	0.0510687	0.0467622	-0.0200732	-0.0309955
ARP2_HUMAN|P61160	Actin-related protein 2	ACTR2	ARP2_HUMAN|P61160_K53	NA	ARP2_HUMAN|P61160_K53	DMSO_5min_vs_A947_5min	-0.972937	0.087532	13.1537	4.64e-08	3.78e-07	NA	7.33373	0.972937	6.42206	-0.0968783	-0.876058
ARP2_HUMAN|P61160	Actin-related protein 2	ACTR2	ARP2_HUMAN|P61160_K366	NA	ARP2_HUMAN|P61160_K366	DMSO_5min_vs_A947_5min	0.620444	0.174303	13.1537	0.00343293	0.00581769	NA	2.46434	0.620444	2.23525	-0.0968783	0.717322
ARP2_HUMAN|P61160	Actin-related protein 2	ACTR2	ARP2_HUMAN|P61160_K19	NA	ARP2_HUMAN|P61160_K19	DMSO_30min_vs_A947_30min	-0.111811	0.0793934	13.1537	0.182232	0.458299	NA	0.739376	0.111811	0.338851	-0.0200732	-0.0917381
ARP2_HUMAN|P61160	Actin-related protein 2	ACTR2	ARP2_HUMAN|P61160_K19	NA	ARP2_HUMAN|P61160_K19	DMSO_5min_vs_A947_5min	-0.288821	0.0793934	13.1537	0.00295305	0.00506895	NA	2.52973	0.288821	2.29508	-0.0968783	-0.191942
ARP2_HUMAN|P61160	Actin-related protein 2	ACTR2	ARP2_HUMAN|P61160_K53	NA	ARP2_HUMAN|P61160_K53	DMSO_30min_vs_A947_30min	0.0418972	0.087532	13.1537	0.640046	0.825304	NA	0.193789	0.0418972	0.0833862	-0.0200732	0.0619704
ARP3_HUMAN|P61158	Actin-related protein 3	ACTR3	ARP3_HUMAN|P61158_K397	NA	ARP3_HUMAN|P61158_K397	DMSO_5min_vs_A947_5min	0.723449	0.164566	13.1537	0.000703394	0.0013922	NA	3.1528	0.723449	2.8563	-0.0247544	0.748204
ARP3_HUMAN|P61158	Actin-related protein 3	ACTR3	ARP3_HUMAN|P61158_K397	NA	ARP3_HUMAN|P61158_K397	DMSO_30min_vs_A947_30min	0.0224905	0.164566	13.1537	0.893365	0.958084	NA	0.0489712	0.0224905	0.0185962	-0.0306748	0.0531653
ARP3_HUMAN|P61158	Actin-related protein 3	ACTR3	ARP3_HUMAN|P61158_K265	NA	ARP3_HUMAN|P61158_K265	DMSO_30min_vs_A947_30min	-0.523874	0.124682	13.1537	0.00101101	0.0423818	NA	2.99525	0.523874	1.37282	-0.0306748	-0.493199
ARP3_HUMAN|P61158	Actin-related protein 3	ACTR3	ARP3_HUMAN|P61158_K265	NA	ARP3_HUMAN|P61158_K265	DMSO_5min_vs_A947_5min	0.0312728	0.124682	13.1537	0.805828	0.824689	NA	0.0937574	0.0312728	0.0837097	-0.0247544	0.0560273
ARP6_HUMAN|Q9GZN1	Actin-related protein 6	ACTR6	ARP6_HUMAN|Q9GZN1_K49	NA	ARP6_HUMAN|Q9GZN1_K49	DMSO_5min_vs_A947_5min	0.0860088	0.102271	13.1537	0.415382	0.454674	NA	0.381553	0.0860088	0.3423	#N/A	#N/A
ARP6_HUMAN|Q9GZN1	Actin-related protein 6	ACTR6	ARP6_HUMAN|Q9GZN1_K49	NA	ARP6_HUMAN|Q9GZN1_K49	DMSO_30min_vs_A947_30min	0.161093	0.102271	13.1537	0.138957	0.399041	NA	0.857119	0.161093	0.398983	#N/A	#N/A
ARP8_HUMAN|Q9H981	Actin-related protein 8	ACTR8	ARP8_HUMAN|Q9H981_K507	NA	ARP8_HUMAN|Q9H981_K507	DMSO_30min_vs_A947_30min	-0.0725304	0.102228	13.1537	0.490404	0.729144	NA	0.309446	0.0725304	0.137187	0.0272425	-0.0997729
ARP8_HUMAN|Q9H981	Actin-related protein 8	ACTR8	ARP8_HUMAN|Q9H981_K507	NA	ARP8_HUMAN|Q9H981_K507	DMSO_5min_vs_A947_5min	0.0615483	0.102228	13.1537	0.557366	0.593639	NA	0.25386	0.0615483	0.226478	-0.000558416	0.0621067
ARPC2_HUMAN|O15144	Actin-related protein 2/3 complex subunit 2	ARPC2	ARPC2_HUMAN|O15144_K186	NA	ARPC2_HUMAN|O15144_K186	DMSO_5min_vs_A947_5min	0.364687	0.104622	13.1537	0.00395778	0.0066171	NA	2.40255	0.364687	2.17933	-0.0115353	0.376222
ARPC2_HUMAN|O15144	Actin-related protein 2/3 complex subunit 2	ARPC2	ARPC2_HUMAN|O15144_K186	NA	ARPC2_HUMAN|O15144_K186	DMSO_30min_vs_A947_30min	0.029563	0.104622	13.1537	0.781903	0.900588	NA	0.106847	0.029563	0.0454739	-0.0438036	0.0733666
ARPC3_HUMAN|O15145	Actin-related protein 2/3 complex subunit 3	ARPC3	ARPC3_HUMAN|O15145_K61	NA	ARPC3_HUMAN|O15145_K61	DMSO_5min_vs_A947_5min	-1.51859	0.0952479	13.1537	5.51e-10	1.23e-08	NA	9.25911	1.51859	7.91104	#N/A	#N/A
ARPC3_HUMAN|O15145	Actin-related protein 2/3 complex subunit 3	ARPC3	ARPC3_HUMAN|O15145_K61	NA	ARPC3_HUMAN|O15145_K61	DMSO_30min_vs_A947_30min	0.0159459	0.0952479	13.1537	0.86959	0.945328	NA	0.0606855	0.0159459	0.0244173	#N/A	#N/A
ARPC3_HUMAN|O15145	Actin-related protein 2/3 complex subunit 3	ARPC3	ARPC3_HUMAN|O15145_K50	NA	ARPC3_HUMAN|O15145_K50	DMSO_30min_vs_A947_30min	-0.311469	0.0968539	13.1537	0.00666866	0.0944542	NA	2.17596	0.311469	1.02478	#N/A	#N/A
ARPC3_HUMAN|O15145	Actin-related protein 2/3 complex subunit 3	ARPC3	ARPC3_HUMAN|O15145_K50	NA	ARPC3_HUMAN|O15145_K50	DMSO_5min_vs_A947_5min	-1.15568	0.0968539	13.1537	1.97e-08	1.91e-07	NA	7.70471	1.15568	6.72001	#N/A	#N/A
ARPC4_HUMAN|P59998	Actin-related protein 2/3 complex subunit 4	ARPC4	ARPC4_HUMAN|P59998_K128	NA	ARPC4_HUMAN|P59998_K128	DMSO_30min_vs_A947_30min	-0.050828	0.252027	11.1537	0.843801	0.932393	NA	0.0737602	0.050828	0.0304012	0.195561	-0.246389
ARPC4_HUMAN|P59998	Actin-related protein 2/3 complex subunit 4	ARPC4	ARPC4_HUMAN|P59998_K128	NA	ARPC4_HUMAN|P59998_K128	DMSO_5min_vs_A947_5min	0.0285808	0.308669	11.1537	0.927869	0.933737	NA	0.0325136	0.0285808	0.0297754	0.0990009	-0.07042
ARPIN_HUMAN|Q7Z6K5	Arpin	ARPIN	ARPIN_HUMAN|Q7Z6K5_K101	NA	ARPIN_HUMAN|Q7Z6K5_K101	DMSO_30min_vs_A947_30min	0.210528	0.0910973	13.1537	0.0376622	0.21586	NA	1.42409	0.210528	0.665829	0.225637	-0.0151082
ARPIN_HUMAN|Q7Z6K5	Arpin	ARPIN	ARPIN_HUMAN|Q7Z6K5_K101	NA	ARPIN_HUMAN|Q7Z6K5_K101	DMSO_5min_vs_A947_5min	-0.0710935	0.0910973	13.1537	0.448964	0.4886	NA	0.347788	0.0710935	0.311047	-0.239504	0.168411
ARRD3_HUMAN|Q96B67	Arrestin domain-containing protein 3	ARRDC3	ARRD3_HUMAN|Q96B67_K266	NA	ARRD3_HUMAN|Q96B67_K266	DMSO_30min_vs_A947_30min	-0.107682	0.117681	13.1537	0.376646	0.640512	NA	0.424067	0.107682	0.193473	#N/A	#N/A
ARRD3_HUMAN|Q96B67	Arrestin domain-containing protein 3	ARRDC3	ARRD3_HUMAN|Q96B67_K266	NA	ARRD3_HUMAN|Q96B67_K266	DMSO_5min_vs_A947_5min	0.649162	0.117681	13.1537	9.52e-05	0.000239653	NA	4.02125	0.649162	3.62042	#N/A	#N/A
ASAP1_HUMAN|Q9ULH1	Arf-GAP with SH3 domain, ANK repeat and PH domain-containing protein 1	ASAP1	ASAP1_HUMAN|Q9ULH1_K242	NA	ASAP1_HUMAN|Q9ULH1_K242	DMSO_5min_vs_A947_5min	0.07149	0.0927459	13.1537	0.45444	0.493934	NA	0.342524	0.07149	0.306331	0.0136773	0.0578127
ASAP1_HUMAN|Q9ULH1	Arf-GAP with SH3 domain, ANK repeat and PH domain-containing protein 1	ASAP1	ASAP1_HUMAN|Q9ULH1_K242	NA	ASAP1_HUMAN|Q9ULH1_K242	DMSO_30min_vs_A947_30min	-0.0884395	0.0927459	13.1537	0.357499	0.627292	NA	0.446726	0.0884395	0.20253	0.0226436	-0.111083
ASCC1_HUMAN|Q8N9N2	Activating signal cointegrator 1 complex subunit 1	ASCC1	ASCC1_HUMAN|Q8N9N2_K303	NA	ASCC1_HUMAN|Q8N9N2_K303	DMSO_30min_vs_A947_30min	0.243897	0.0853662	13.1537	0.0133408	0.127808	NA	1.87482	0.243897	0.893441	#N/A	#N/A
ASCC1_HUMAN|Q8N9N2	Activating signal cointegrator 1 complex subunit 1	ASCC1	ASCC1_HUMAN|Q8N9N2_K303	NA	ASCC1_HUMAN|Q8N9N2_K303	DMSO_5min_vs_A947_5min	-0.674764	0.0853662	13.1537	2.36e-06	1e-05	NA	5.62638	0.674764	4.99935	#N/A	#N/A
ASCC3_HUMAN|Q8N3C0	Activating signal cointegrator 1 complex subunit 3	ASCC3	ASCC3_HUMAN|Q8N3C0_K32	NA	ASCC3_HUMAN|Q8N3C0_K32	DMSO_5min_vs_A947_5min	-1.52775	0.163179	13.1537	3.49e-07	2.02e-06	NA	6.45658	1.52775	5.69552	-0.159277	-1.36847
ASCC3_HUMAN|Q8N3C0	Activating signal cointegrator 1 complex subunit 3	ASCC3	ASCC3_HUMAN|Q8N3C0_K32	NA	ASCC3_HUMAN|Q8N3C0_K32	DMSO_30min_vs_A947_30min	0.155181	0.163179	13.1537	0.358758	0.628115	NA	0.445198	0.155181	0.201961	-0.0242073	0.179389
ASF1A_HUMAN|Q9Y294	Histone chaperone ASF1A	ASF1A	ASF1A_HUMAN|Q9Y294_K134	NA	ASF1A_HUMAN|Q9Y294_K134	DMSO_30min_vs_A947_30min	-0.116808	0.0927698	13.1537	0.229876	0.510301	NA	0.638506	0.116808	0.292173	-0.0403941	-0.0764136
ASF1A_HUMAN|Q9Y294	Histone chaperone ASF1A	ASF1A	ASF1A_HUMAN|Q9Y294_K134	NA	ASF1A_HUMAN|Q9Y294_K134	DMSO_5min_vs_A947_5min	-0.0498681	0.0927698	13.1537	0.599867	0.633254	NA	0.221945	0.0498681	0.198422	0.0900657	-0.139934
ASH2L_HUMAN|Q9UBL3	Set1/Ash2 histone methyltransferase complex subunit ASH2	ASH2L	ASH2L_HUMAN|Q9UBL3_K312	NA	ASH2L_HUMAN|Q9UBL3_K312	DMSO_5min_vs_A947_5min	0.731373	0.126923	13.1537	6.28e-05	0.000166481	NA	4.20219	0.731373	3.77864	#N/A	#N/A
ASH2L_HUMAN|Q9UBL3	Set1/Ash2 histone methyltransferase complex subunit ASH2	ASH2L	ASH2L_HUMAN|Q9UBL3_K312	NA	ASH2L_HUMAN|Q9UBL3_K312	DMSO_30min_vs_A947_30min	-0.0703453	0.126923	13.1537	0.588718	0.795088	NA	0.230093	0.0703453	0.0995848	#N/A	#N/A
ASH2L_HUMAN|Q9UBL3	Set1/Ash2 histone methyltransferase complex subunit ASH2	ASH2L	ASH2L_HUMAN|Q9UBL3_K313	NA	ASH2L_HUMAN|Q9UBL3_K313	DMSO_5min_vs_A947_5min	1.10396	0.135037	13.1537	1.63e-06	7.36e-06	NA	5.78843	1.10396	5.1332	#N/A	#N/A
ASH2L_HUMAN|Q9UBL3	Set1/Ash2 histone methyltransferase complex subunit ASH2	ASH2L	ASH2L_HUMAN|Q9UBL3_K523	NA	ASH2L_HUMAN|Q9UBL3_K523	DMSO_5min_vs_A947_5min	1.12829	0.107581	13.1537	9.26e-08	6.64e-07	NA	7.03332	1.12829	6.17787	#N/A	#N/A
ASH2L_HUMAN|Q9UBL3	Set1/Ash2 histone methyltransferase complex subunit ASH2	ASH2L	ASH2L_HUMAN|Q9UBL3_K523	NA	ASH2L_HUMAN|Q9UBL3_K523	DMSO_30min_vs_A947_30min	0.0207022	0.107581	13.1537	0.850342	0.93537	NA	0.0704065	0.0207022	0.0290165	#N/A	#N/A
ASH2L_HUMAN|Q9UBL3	Set1/Ash2 histone methyltransferase complex subunit ASH2	ASH2L	ASH2L_HUMAN|Q9UBL3_K313	NA	ASH2L_HUMAN|Q9UBL3_K313	DMSO_30min_vs_A947_30min	0.182962	0.135037	13.1537	0.198261	0.477249	NA	0.702764	0.182962	0.321255	#N/A	#N/A
ASHWN_HUMAN|Q9BVC5	Ashwin	C2orf49	ASHWN_HUMAN|Q9BVC5_K88	NA	ASHWN_HUMAN|Q9BVC5_K88	DMSO_30min_vs_A947_30min	0.458914	0.266458	13.1537	0.108435	0.355187	NA	0.964832	0.458914	0.449543	-0.00615159	0.465066
ASHWN_HUMAN|Q9BVC5	Ashwin	C2orf49	ASHWN_HUMAN|Q9BVC5_K88	NA	ASHWN_HUMAN|Q9BVC5_K88	DMSO_5min_vs_A947_5min	0.165132	0.266458	13.1537	0.546022	0.582531	NA	0.26279	0.165132	0.234681	0.058184	0.106948
ASNS_HUMAN|P08243	Asparagine synthetase [glutamine-hydrolyzing]	ASNS	ASNS_HUMAN|P08243_K379	NA	ASNS_HUMAN|P08243_K379	DMSO_5min_vs_A947_5min	0.0705948	0.228581	13.1537	0.762281	0.785738	NA	0.117885	0.0705948	0.104723	-0.292092	0.362687
ASNS_HUMAN|P08243	Asparagine synthetase [glutamine-hydrolyzing]	ASNS	ASNS_HUMAN|P08243_K66_K82	NA	ASNS_HUMAN|P08243_K66_K82	DMSO_30min_vs_A947_30min	-0.263936	0.237277	13.1537	0.285903	0.561575	NA	0.543781	0.263936	0.250592	0.0902332	-0.354169
ASNS_HUMAN|P08243	Asparagine synthetase [glutamine-hydrolyzing]	ASNS	ASNS_HUMAN|P08243_K66_K82	NA	ASNS_HUMAN|P08243_K66_K82	DMSO_5min_vs_A947_5min	1.46365	0.237277	13.1537	3.21e-05	9.4e-05	NA	4.49288	1.46365	4.02669	-0.292092	1.75574
ASNS_HUMAN|P08243	Asparagine synthetase [glutamine-hydrolyzing]	ASNS	ASNS_HUMAN|P08243_K379	NA	ASNS_HUMAN|P08243_K379	DMSO_30min_vs_A947_30min	0.19075	0.228581	13.1537	0.4189	0.673588	NA	0.37789	0.19075	0.171605	0.0902332	0.100516
ASNS_HUMAN|P08243	Asparagine synthetase [glutamine-hydrolyzing]	ASNS	ASNS_HUMAN|P08243_K176	NA	ASNS_HUMAN|P08243_K176	DMSO_5min_vs_A947_5min	0.677492	0.323388	13.1537	0.05608	0.0732391	NA	1.25119	0.677492	1.13526	-0.292092	0.969584
ASNS_HUMAN|P08243	Asparagine synthetase [glutamine-hydrolyzing]	ASNS	ASNS_HUMAN|P08243_K82	NA	ASNS_HUMAN|P08243_K82	DMSO_30min_vs_A947_30min	0.0996644	0.150391	13.1537	0.518966	0.747478	NA	0.284861	0.0996644	0.126402	0.0902332	0.00943122
ASNS_HUMAN|P08243	Asparagine synthetase [glutamine-hydrolyzing]	ASNS	ASNS_HUMAN|P08243_K511	NA	ASNS_HUMAN|P08243_K511	DMSO_5min_vs_A947_5min	-1.22744	0.196612	13.1537	2.85e-05	8.47e-05	NA	4.54504	1.22744	4.07192	-0.292092	-0.935346
ASNS_HUMAN|P08243	Asparagine synthetase [glutamine-hydrolyzing]	ASNS	ASNS_HUMAN|P08243_K350	NA	ASNS_HUMAN|P08243_K350	DMSO_30min_vs_A947_30min	-0.142071	0.18801	13.1537	0.463172	0.70723	NA	0.334257	0.142071	0.150439	0.0902332	-0.232304
ASNS_HUMAN|P08243	Asparagine synthetase [glutamine-hydrolyzing]	ASNS	ASNS_HUMAN|P08243_K82	NA	ASNS_HUMAN|P08243_K82	DMSO_5min_vs_A947_5min	0.448131	0.150391	13.1537	0.0105285	0.0160167	NA	1.97763	0.448131	1.79543	-0.292092	0.740223
ASNS_HUMAN|P08243	Asparagine synthetase [glutamine-hydrolyzing]	ASNS	ASNS_HUMAN|P08243_K176	NA	ASNS_HUMAN|P08243_K176	DMSO_30min_vs_A947_30min	0.0792647	0.323388	13.1537	0.810156	0.91451	NA	0.0914313	0.0792647	0.0388118	0.0902332	-0.0109685
ASNS_HUMAN|P08243	Asparagine synthetase [glutamine-hydrolyzing]	ASNS	ASNS_HUMAN|P08243_K350	NA	ASNS_HUMAN|P08243_K350	DMSO_5min_vs_A947_5min	0.563307	0.18801	13.1537	0.0102004	0.0155597	NA	1.99138	0.563307	1.808	-0.292092	0.855399
ASNS_HUMAN|P08243	Asparagine synthetase [glutamine-hydrolyzing]	ASNS	ASNS_HUMAN|P08243_K511	NA	ASNS_HUMAN|P08243_K511	DMSO_30min_vs_A947_30min	-0.237721	0.196612	13.1537	0.247914	0.52515	NA	0.605698	0.237721	0.279717	0.0902332	-0.327954
ASPH_HUMAN|Q12797	Aspartyl/asparaginyl beta-hydroxylase	ASPH	ASPH_HUMAN|Q12797_K552	NA	ASPH_HUMAN|Q12797_K552	DMSO_5min_vs_A947_5min	0.546691	0.0965837	13.1537	7.45e-05	0.000193466	NA	4.1276	0.546691	3.7134	0.0853312	0.46136
ASPH_HUMAN|Q12797	Aspartyl/asparaginyl beta-hydroxylase	ASPH	ASPH_HUMAN|Q12797_K512	NA	ASPH_HUMAN|Q12797_K512	DMSO_5min_vs_A947_5min	-0.300486	0.105283	13.1537	0.0134176	0.019916	NA	1.87233	0.300486	1.7008	0.0853312	-0.385817
ASPH_HUMAN|Q12797	Aspartyl/asparaginyl beta-hydroxylase	ASPH	ASPH_HUMAN|Q12797_K552	NA	ASPH_HUMAN|Q12797_K552	DMSO_30min_vs_A947_30min	0.0832704	0.0965837	13.1537	0.404045	0.661593	NA	0.39357	0.0832704	0.179409	-0.0295954	0.112866
ASPH_HUMAN|Q12797	Aspartyl/asparaginyl beta-hydroxylase	ASPH	ASPH_HUMAN|Q12797_K512	NA	ASPH_HUMAN|Q12797_K512	DMSO_30min_vs_A947_30min	0.0517398	0.105283	13.1537	0.631216	0.822694	NA	0.199822	0.0517398	0.0847614	-0.0295954	0.0813353
ASPM_HUMAN|Q8IZT6	Abnormal spindle-like microcephaly-associated protein	ASPM	ASPM_HUMAN|Q8IZT6_K626	NA	ASPM_HUMAN|Q8IZT6_K626	DMSO_30min_vs_A947_30min	-0.498019	0.142052	13.1537	0.0038072	0.0708164	NA	2.41939	0.498019	1.14987	-0.287456	-0.210563
ASPM_HUMAN|Q8IZT6	Abnormal spindle-like microcephaly-associated protein	ASPM	ASPM_HUMAN|Q8IZT6_K626	NA	ASPM_HUMAN|Q8IZT6_K626	DMSO_5min_vs_A947_5min	0.165138	0.142052	13.1537	0.265683	0.301294	NA	0.575636	0.165138	0.52101	-0.30214	0.467278
ASPP1_HUMAN|Q96KQ4	Apoptosis-stimulating of p53 protein 1	PPP1R13B	ASPP1_HUMAN|Q96KQ4_K247	NA	ASPP1_HUMAN|Q96KQ4_K247	DMSO_30min_vs_A947_30min	0.0307034	0.0778031	13.1537	0.69944	0.860594	NA	0.155249	0.0307034	0.0652015	0.165327	-0.134624
ASPP1_HUMAN|Q96KQ4	Apoptosis-stimulating of p53 protein 1	PPP1R13B	ASPP1_HUMAN|Q96KQ4_K247	NA	ASPP1_HUMAN|Q96KQ4_K247	DMSO_5min_vs_A947_5min	-0.85535	0.0778031	13.1537	5.29e-08	4.23e-07	NA	7.27668	0.85535	6.37359	-0.131694	-0.723656
ASPP2_HUMAN|Q13625	Apoptosis-stimulating of p53 protein 2	TP53BP2	ASPP2_HUMAN|Q13625_K191	NA	ASPP2_HUMAN|Q13625_K191	DMSO_5min_vs_A947_5min	-0.0664081	0.0915325	13.1537	0.480846	0.520561	NA	0.317994	0.0664081	0.283529	-0.0131817	-0.0532264
ASPP2_HUMAN|Q13625	Apoptosis-stimulating of p53 protein 2	TP53BP2	ASPP2_HUMAN|Q13625_K322	NA	ASPP2_HUMAN|Q13625_K322	DMSO_5min_vs_A947_5min	-0.594804	0.0960854	13.1537	3.1e-05	9.11e-05	NA	4.50821	0.594804	4.04047	-0.0131817	-0.581622
ASPP2_HUMAN|Q13625	Apoptosis-stimulating of p53 protein 2	TP53BP2	ASPP2_HUMAN|Q13625_K322	NA	ASPP2_HUMAN|Q13625_K322	DMSO_30min_vs_A947_30min	-0.073086	0.0960854	13.1537	0.460293	0.705085	NA	0.336966	0.073086	0.151759	0.0652566	-0.138343
ASPP2_HUMAN|Q13625	Apoptosis-stimulating of p53 protein 2	TP53BP2	ASPP2_HUMAN|Q13625_K191	NA	ASPP2_HUMAN|Q13625_K191	DMSO_30min_vs_A947_30min	-0.190912	0.0915325	13.1537	0.0570314	0.263282	NA	1.24389	0.190912	0.579579	0.0652566	-0.256169
ASPP2_HUMAN|Q13625	Apoptosis-stimulating of p53 protein 2	TP53BP2	ASPP2_HUMAN|Q13625_K283	NA	ASPP2_HUMAN|Q13625_K283	DMSO_5min_vs_A947_5min	-0.179279	0.1055	13.1537	0.11277	0.137875	NA	0.947807	0.179279	0.860514	-0.0131817	-0.166097
ASPP2_HUMAN|Q13625	Apoptosis-stimulating of p53 protein 2	TP53BP2	ASPP2_HUMAN|Q13625_K283	NA	ASPP2_HUMAN|Q13625_K283	DMSO_30min_vs_A947_30min	-0.0440576	0.1055	13.1537	0.68297	0.850225	NA	0.165598	0.0440576	0.0704662	0.0652566	-0.109314
AT11A_HUMAN|P98196	Probable phospholipid-transporting ATPase IH	ATP11A	AT11A_HUMAN|P98196_K632	NA	AT11A_HUMAN|P98196_K632	DMSO_5min_vs_A947_5min	3.85339	0.248323	13.1537	7.73e-10	1.52e-08	NA	9.11171	3.85339	7.81793	-0.109268	3.96266
AT11A_HUMAN|P98196	Probable phospholipid-transporting ATPase IH	ATP11A	AT11A_HUMAN|P98196_K682	NA	AT11A_HUMAN|P98196_K682	DMSO_30min_vs_A947_30min	0.00300962	0.0878207	13.1537	0.973176	0.987882	NA	0.0118084	0.00300962	0.00529488	-0.201888	0.204898
AT11A_HUMAN|P98196	Probable phospholipid-transporting ATPase IH	ATP11A	AT11A_HUMAN|P98196_K682	NA	AT11A_HUMAN|P98196_K682	DMSO_5min_vs_A947_5min	0.578777	0.0878207	13.1537	1.64e-05	5.22e-05	NA	4.78429	0.578777	4.28229	-0.109268	0.688045
AT11A_HUMAN|P98196	Probable phospholipid-transporting ATPase IH	ATP11A	AT11A_HUMAN|P98196_K632	NA	AT11A_HUMAN|P98196_K632	DMSO_30min_vs_A947_30min	-0.269703	0.248323	13.1537	0.296939	0.571466	NA	0.527332	0.269703	0.24301	-0.201888	-0.0678149
AT12A_HUMAN|P54707	Potassium-transporting ATPase alpha chain 2	ATP12A	AT12A_HUMAN|P54707_K788	NA	AT12A_HUMAN|P54707_K788	DMSO_30min_vs_A947_30min	-0.135172	0.115021	13.1537	0.260751	0.537934	NA	0.583774	0.135172	0.269271	#N/A	#N/A
AT12A_HUMAN|P54707	Potassium-transporting ATPase alpha chain 2	ATP12A	AT12A_HUMAN|P54707_K788	NA	AT12A_HUMAN|P54707_K788	DMSO_5min_vs_A947_5min	0.725679	0.115021	13.1537	2.56e-05	7.75e-05	NA	4.59115	0.725679	4.11076	#N/A	#N/A
AT1A1_HUMAN|P05023	Sodium/potassium-transporting ATPase subunit alpha-1	ATP1A1	AT1A1_HUMAN|P05023_K22	NA	AT1A1_HUMAN|P05023_K22	DMSO_5min_vs_A947_5min	2.62775	0.198129	13.1537	5.43e-09	6.72e-08	NA	8.26528	2.62775	7.17286	-0.0125921	2.64034
AT1A1_HUMAN|P05023	Sodium/potassium-transporting ATPase subunit alpha-1	ATP1A1	AT1A1_HUMAN|P05023_K22	NA	AT1A1_HUMAN|P05023_K22	DMSO_30min_vs_A947_30min	-0.182575	0.198129	13.1537	0.373384	0.638351	NA	0.427845	0.182575	0.19494	0.0335349	-0.21611
AT1A1_HUMAN|P05023	Sodium/potassium-transporting ATPase subunit alpha-1	ATP1A1	AT1A1_HUMAN|P05023_K671	NA	AT1A1_HUMAN|P05023_K671	DMSO_5min_vs_A947_5min	0.47086	0.0804903	13.1537	5.42e-05	0.000146406	NA	4.2657	0.47086	3.83444	-0.0125921	0.483452
AT1A1_HUMAN|P05023	Sodium/potassium-transporting ATPase subunit alpha-1	ATP1A1	AT1A1_HUMAN|P05023_K671	NA	AT1A1_HUMAN|P05023_K671	DMSO_30min_vs_A947_30min	-0.0988018	0.0804903	13.1537	0.24115	0.521057	NA	0.617712	0.0988018	0.283115	0.0335349	-0.132337
AT1A1_HUMAN|P05023	Sodium/potassium-transporting ATPase subunit alpha-1	ATP1A1	AT1A1_HUMAN|P05023_K21	NA	AT1A1_HUMAN|P05023_K21	DMSO_30min_vs_A947_30min	-0.950348	0.255547	13.1537	0.00252769	0.0598395	NA	2.59728	0.950348	1.22301	0.0335349	-0.983882
AT1A1_HUMAN|P05023	Sodium/potassium-transporting ATPase subunit alpha-1	ATP1A1	AT1A1_HUMAN|P05023_K194	NA	AT1A1_HUMAN|P05023_K194	DMSO_30min_vs_A947_30min	-0.381178	0.114991	13.1537	0.00550635	0.0863056	NA	2.25914	0.381178	1.06396	0.0335349	-0.414713
AT1A1_HUMAN|P05023	Sodium/potassium-transporting ATPase subunit alpha-1	ATP1A1	AT1A1_HUMAN|P05023_K194	NA	AT1A1_HUMAN|P05023_K194	DMSO_5min_vs_A947_5min	0.503617	0.114991	13.1537	0.000725246	0.00143051	NA	3.13951	0.503617	2.84451	-0.0125921	0.516209
AT1A1_HUMAN|P05023	Sodium/potassium-transporting ATPase subunit alpha-1	ATP1A1	AT1A1_HUMAN|P05023_K21	NA	AT1A1_HUMAN|P05023_K21	DMSO_5min_vs_A947_5min	3.66331	0.255547	13.1537	2.08e-09	3.23e-08	NA	8.68256	3.66331	7.4904	-0.0125921	3.6759
AT2A2_HUMAN|P16615	Sarcoplasmic/endoplasmic reticulum calcium ATPase 2	ATP2A2	AT2A2_HUMAN|P16615_K876	NA	AT2A2_HUMAN|P16615_K876	DMSO_30min_vs_A947_30min	-0.483939	0.230103	13.1537	0.055253	0.259463	NA	1.25764	0.483939	0.585925	0.0457925	-0.529732
AT2A2_HUMAN|P16615	Sarcoplasmic/endoplasmic reticulum calcium ATPase 2	ATP2A2	AT2A2_HUMAN|P16615_K876	NA	AT2A2_HUMAN|P16615_K876	DMSO_5min_vs_A947_5min	0.768035	0.230103	13.1537	0.00526743	0.00859841	NA	2.2784	0.768035	2.06558	-0.274876	1.04291
AT2B1_HUMAN|P20020	Plasma membrane calcium-transporting ATPase 1	ATP2B1	AT2B1_HUMAN|P20020_K622	NA	AT2B1_HUMAN|P20020_K622	DMSO_5min_vs_A947_5min	0.753146	0.084255	13.1537	5.95e-07	3.16e-06	NA	6.22572	0.753146	5.50034	0.0313083	0.721837
AT2B1_HUMAN|P20020	Plasma membrane calcium-transporting ATPase 1	ATP2B1	AT2B1_HUMAN|P20020_K64	NA	AT2B1_HUMAN|P20020_K64	DMSO_5min_vs_A947_5min	0.514118	0.0790023	13.1537	1.87e-05	5.88e-05	NA	4.72793	0.514118	4.23072	0.0313083	0.482809
AT2B1_HUMAN|P20020	Plasma membrane calcium-transporting ATPase 1	ATP2B1	AT2B1_HUMAN|P20020_K337	NA	AT2B1_HUMAN|P20020_K337	DMSO_5min_vs_A947_5min	2.3531	0.146367	13.1537	4.96e-10	1.13e-08	NA	9.30443	2.3531	7.94783	0.0313083	2.32179
AT2B1_HUMAN|P20020	Plasma membrane calcium-transporting ATPase 1	ATP2B1	AT2B1_HUMAN|P20020_K622	NA	AT2B1_HUMAN|P20020_K622	DMSO_30min_vs_A947_30min	-0.447427	0.084255	13.1537	0.000135815	0.0139068	NA	3.86705	0.447427	1.85677	-0.104284	-0.343143
AT2B1_HUMAN|P20020	Plasma membrane calcium-transporting ATPase 1	ATP2B1	AT2B1_HUMAN|P20020_K64	NA	AT2B1_HUMAN|P20020_K64	DMSO_30min_vs_A947_30min	-0.127617	0.0790023	13.1537	0.129954	0.387561	NA	0.886211	0.127617	0.411659	-0.104284	-0.0233334
AT2B1_HUMAN|P20020	Plasma membrane calcium-transporting ATPase 1	ATP2B1	AT2B1_HUMAN|P20020_K337	NA	AT2B1_HUMAN|P20020_K337	DMSO_30min_vs_A947_30min	-0.38687	0.146367	13.1537	0.0201112	0.157287	NA	1.69656	0.38687	0.803308	-0.104284	-0.282586
AT2B1_HUMAN|P20020	Plasma membrane calcium-transporting ATPase 1	ATP2B1	AT2B1_HUMAN|P20020_K349	NA	AT2B1_HUMAN|P20020_K349	DMSO_30min_vs_A947_30min	-0.565164	0.149735	13.1537	0.00227262	0.0583848	NA	2.64347	0.565164	1.2337	-0.104284	-0.46088
AT2B1_HUMAN|P20020	Plasma membrane calcium-transporting ATPase 1	ATP2B1	AT2B1_HUMAN|P20020_K737	NA	AT2B1_HUMAN|P20020_K737	DMSO_30min_vs_A947_30min	0.013534	0.0841243	13.1537	0.874632	0.948704	NA	0.0581746	0.013534	0.0228694	-0.104284	0.117818
AT2B1_HUMAN|P20020	Plasma membrane calcium-transporting ATPase 1	ATP2B1	AT2B1_HUMAN|P20020_K498	NA	AT2B1_HUMAN|P20020_K498	DMSO_5min_vs_A947_5min	0.426159	0.139428	13.1537	0.00907752	0.0139699	NA	2.04203	0.426159	1.85481	0.0313083	0.39485
AT2B1_HUMAN|P20020	Plasma membrane calcium-transporting ATPase 1	ATP2B1	AT2B1_HUMAN|P20020_K498	NA	AT2B1_HUMAN|P20020_K498	DMSO_30min_vs_A947_30min	-0.209944	0.139428	13.1537	0.155762	0.42312	NA	0.807538	0.209944	0.373536	-0.104284	-0.10566
AT2B1_HUMAN|P20020	Plasma membrane calcium-transporting ATPase 1	ATP2B1	AT2B1_HUMAN|P20020_K349	NA	AT2B1_HUMAN|P20020_K349	DMSO_5min_vs_A947_5min	3.0416	0.149735	13.1537	2.56e-11	1.31e-09	NA	10.5919	3.0416	8.88308	0.0313083	3.01029
AT2B1_HUMAN|P20020	Plasma membrane calcium-transporting ATPase 1	ATP2B1	AT2B1_HUMAN|P20020_K737	NA	AT2B1_HUMAN|P20020_K737	DMSO_5min_vs_A947_5min	0.397341	0.0841243	13.1537	0.000385773	0.000825751	NA	3.41367	0.397341	3.08315	0.0313083	0.366033
AT2B1_HUMAN|P20020	Plasma membrane calcium-transporting ATPase 1	ATP2B1	AT2B1_HUMAN|P20020_K347	NA	AT2B1_HUMAN|P20020_K347	DMSO_30min_vs_A947_30min	-1.72295	0.425946	13.1537	0.00135812	0.0489169	NA	2.86706	1.72295	1.31054	-0.104284	-1.61866
AT2B1_HUMAN|P20020	Plasma membrane calcium-transporting ATPase 1	ATP2B1	AT2B1_HUMAN|P20020_K347	NA	AT2B1_HUMAN|P20020_K347	DMSO_5min_vs_A947_5min	4.9559	0.425946	13.1537	2.68e-08	2.43e-07	NA	7.57229	4.9559	6.61447	0.0313083	4.92459
AT2B1_HUMAN|P20020	Plasma membrane calcium-transporting ATPase 1	ATP2B1	AT2B1_HUMAN|P20020_K62	NA	AT2B1_HUMAN|P20020_K62	DMSO_30min_vs_A947_30min	-0.469869	0.0805101	13.1537	5.55e-05	0.00703549	NA	4.25576	0.469869	2.15271	-0.104284	-0.365585
AT2B1_HUMAN|P20020	Plasma membrane calcium-transporting ATPase 1	ATP2B1	AT2B1_HUMAN|P20020_K62	NA	AT2B1_HUMAN|P20020_K62	DMSO_5min_vs_A947_5min	1.11185	0.0805101	13.1537	3.3e-09	4.5e-08	NA	8.48181	1.11185	7.34721	0.0313083	1.08054
AT2B4_HUMAN|P23634-6	Plasma membrane calcium-transporting ATPase 4 (isoform 6)	ATP2B4	AT2B4_HUMAN|P23634-6_K1108	NA	AT2B4_HUMAN|P23634-6_K1108	DMSO_5min_vs_A947_5min	1.16855	0.144813	13.1537	1.88e-06	8.29e-06	NA	5.72554	1.16855	5.08148	#N/A	#N/A
AT2B4_HUMAN|P23634-6	Plasma membrane calcium-transporting ATPase 4 (isoform 6)	ATP2B4	AT2B4_HUMAN|P23634-6_K1108	NA	AT2B4_HUMAN|P23634-6_K1108	DMSO_30min_vs_A947_30min	-0.272451	0.144813	13.1537	0.0822346	0.312491	NA	1.08495	0.272451	0.505163	#N/A	#N/A
ATF2_HUMAN|P15336	Cyclic AMP-dependent transcription factor ATF-2	ATF2	ATF2_HUMAN|P15336_K98	NA	ATF2_HUMAN|P15336_K98	DMSO_5min_vs_A947_5min	-0.576974	0.103456	13.1537	8.59e-05	0.000218945	NA	4.06626	0.576974	3.65966	0.295672	-0.872646
ATF2_HUMAN|P15336	Cyclic AMP-dependent transcription factor ATF-2	ATF2	ATF2_HUMAN|P15336_K98	NA	ATF2_HUMAN|P15336_K98	DMSO_30min_vs_A947_30min	0.489374	0.103456	13.1537	0.000380893	0.024797	NA	3.4192	0.489374	1.6056	0.338119	0.151255
ATG12_HUMAN|O94817	Ubiquitin-like protein ATG12	ATG12	ATG12_HUMAN|O94817_K89	NA	ATG12_HUMAN|O94817_K89	DMSO_30min_vs_A947_30min	0.313257	0.121266	13.1537	0.0225457	0.164846	NA	1.64694	0.313257	0.782921	#N/A	#N/A
ATG12_HUMAN|O94817	Ubiquitin-like protein ATG12	ATG12	ATG12_HUMAN|O94817_K89	NA	ATG12_HUMAN|O94817_K89	DMSO_5min_vs_A947_5min	0.766496	0.121266	13.1537	2.52e-05	7.62e-05	NA	4.59925	0.766496	4.11799	#N/A	#N/A
ATG3_HUMAN|Q9NT62	Ubiquitin-like-conjugating enzyme ATG3	ATG3	ATG3_HUMAN|Q9NT62_K271	NA	ATG3_HUMAN|Q9NT62_K271	DMSO_30min_vs_A947_30min	-0.0231203	0.105781	13.1537	0.830341	0.925843	NA	0.0807434	0.0231203	0.0334625	#N/A	#N/A
ATG3_HUMAN|Q9NT62	Ubiquitin-like-conjugating enzyme ATG3	ATG3	ATG3_HUMAN|Q9NT62_K271	NA	ATG3_HUMAN|Q9NT62_K271	DMSO_5min_vs_A947_5min	-0.0889071	0.105781	13.1537	0.415654	0.454884	NA	0.381268	0.0889071	0.342099	#N/A	#N/A
ATG4B_HUMAN|Q9Y4P1	Cysteine protease ATG4B	ATG4B	ATG4B_HUMAN|Q9Y4P1_K338	NA	ATG4B_HUMAN|Q9Y4P1_K338	DMSO_5min_vs_A947_5min	0.0662632	0.0886618	13.1537	0.467991	0.507411	NA	0.329763	0.0662632	0.29464	-0.00176786	0.0680311
ATG4B_HUMAN|Q9Y4P1	Cysteine protease ATG4B	ATG4B	ATG4B_HUMAN|Q9Y4P1_K338	NA	ATG4B_HUMAN|Q9Y4P1_K338	DMSO_30min_vs_A947_30min	-0.128241	0.0886618	13.1537	0.17147	0.4439	NA	0.765812	0.128241	0.352715	-0.0836116	-0.0446293
ATLA2_HUMAN|Q8NHH9	Atlastin-2	ATL2	ATLA2_HUMAN|Q8NHH9_K346	NA	ATLA2_HUMAN|Q8NHH9_K346	DMSO_30min_vs_A947_30min	-0.235875	0.157574	13.1537	0.15802	0.427229	NA	0.801287	0.235875	0.36934	-0.163488	-0.072387
ATLA2_HUMAN|Q8NHH9	Atlastin-2	ATL2	ATLA2_HUMAN|Q8NHH9_K346	NA	ATLA2_HUMAN|Q8NHH9_K346	DMSO_5min_vs_A947_5min	-0.866741	0.157574	13.1537	9.78e-05	0.000245563	NA	4.00956	0.866741	3.60984	0.107254	-0.973995
ATLA3_HUMAN|Q6DD88	Atlastin-3	ATL3	ATLA3_HUMAN|Q6DD88_K290	NA	ATLA3_HUMAN|Q6DD88_K290	DMSO_5min_vs_A947_5min	-0.159411	0.0820252	13.1537	0.0736745	0.0939884	NA	1.13268	0.159411	1.02693	#N/A	#N/A
ATLA3_HUMAN|Q6DD88	Atlastin-3	ATL3	ATLA3_HUMAN|Q6DD88_K290	NA	ATLA3_HUMAN|Q6DD88_K290	DMSO_30min_vs_A947_30min	-0.0253219	0.0820252	13.1537	0.762378	0.894239	NA	0.11783	0.0253219	0.0485463	#N/A	#N/A
ATM_HUMAN|Q13315	Serine-protein kinase ATM	ATM	ATM_HUMAN|Q13315_K1192	NA	ATM_HUMAN|Q13315_K1192	DMSO_30min_vs_A947_30min	-0.0702507	0.0817667	13.1537	0.405638	0.663024	NA	0.391862	0.0702507	0.178471	-0.106168	0.035917
ATM_HUMAN|Q13315	Serine-protein kinase ATM	ATM	ATM_HUMAN|Q13315_K1410	NA	ATM_HUMAN|Q13315_K1410	DMSO_5min_vs_A947_5min	0.592793	0.174268	13.1537	0.00465602	0.00768136	NA	2.33198	0.592793	2.11456	0.0338663	0.558926
ATM_HUMAN|Q13315	Serine-protein kinase ATM	ATM	ATM_HUMAN|Q13315_K1410	NA	ATM_HUMAN|Q13315_K1410	DMSO_30min_vs_A947_30min	-0.270831	0.174268	13.1537	0.143882	0.407262	NA	0.841995	0.270831	0.390126	-0.106168	-0.164663
ATM_HUMAN|Q13315	Serine-protein kinase ATM	ATM	ATM_HUMAN|Q13315_K1834	NA	ATM_HUMAN|Q13315_K1834	DMSO_30min_vs_A947_30min	-0.349653	0.0765383	13.1537	0.00051188	0.0293256	NA	3.29083	0.349653	1.53275	-0.106168	-0.243486
ATM_HUMAN|Q13315	Serine-protein kinase ATM	ATM	ATM_HUMAN|Q13315_K1834	NA	ATM_HUMAN|Q13315_K1834	DMSO_5min_vs_A947_5min	0.576772	0.0765383	13.1537	3.98e-06	1.56e-05	NA	5.39974	0.576772	4.80586	0.0338663	0.542905
ATM_HUMAN|Q13315	Serine-protein kinase ATM	ATM	ATM_HUMAN|Q13315_K1192	NA	ATM_HUMAN|Q13315_K1192	DMSO_5min_vs_A947_5min	0.519841	0.0817667	13.1537	2.37e-05	7.24e-05	NA	4.62479	0.519841	4.14002	0.0338663	0.485975
ATN1_HUMAN|P54259	Atrophin-1	ATN1	ATN1_HUMAN|P54259_K947	NA	ATN1_HUMAN|P54259_K947	DMSO_30min_vs_A947_30min	-0.0271244	0.1625	13.1537	0.869972	0.945564	NA	0.0604948	0.0271244	0.024309	-0.0415195	0.0143951
ATN1_HUMAN|P54259	Atrophin-1	ATN1	ATN1_HUMAN|P54259_K947	NA	ATN1_HUMAN|P54259_K947	DMSO_5min_vs_A947_5min	-0.402446	0.1625	13.1537	0.0275994	0.0382321	NA	1.5591	0.402446	1.41757	0.151945	-0.554391
ATOX1_HUMAN|O00244	Copper transport protein ATOX1	ATOX1	ATOX1_HUMAN|O00244_K38	NA	ATOX1_HUMAN|O00244_K38	DMSO_30min_vs_A947_30min	0.298378	0.120437	13.1537	0.0275543	0.183131	NA	1.55981	0.298378	0.737239	#N/A	#N/A
ATOX1_HUMAN|O00244	Copper transport protein ATOX1	ATOX1	ATOX1_HUMAN|O00244_K38	NA	ATOX1_HUMAN|O00244_K38	DMSO_5min_vs_A947_5min	-1.48376	0.120437	13.1537	1.34e-08	1.41e-07	NA	7.87331	1.48376	6.84931	#N/A	#N/A
ATP5L_HUMAN|O75964	ATP synthase subunit g, mitochondrial	ATP5L	ATP5L_HUMAN|O75964_K66	NA	ATP5L_HUMAN|O75964_K66	DMSO_30min_vs_A947_30min	-0.113599	0.104791	13.1537	0.297814	0.572159	NA	0.526054	0.113599	0.242483	0.229248	-0.342846
ATP5L_HUMAN|O75964	ATP synthase subunit g, mitochondrial	ATP5L	ATP5L_HUMAN|O75964_K66	NA	ATP5L_HUMAN|O75964_K66	DMSO_5min_vs_A947_5min	0.160418	0.104791	13.1537	0.1495	0.178775	NA	0.82536	0.160418	0.747692	0.148517	0.0119013
ATPA_HUMAN|P25705	ATP synthase subunit alpha, mitochondrial	ATP5A1	ATPA_HUMAN|P25705_K252	NA	ATPA_HUMAN|P25705_K252	DMSO_30min_vs_A947_30min	0.181081	0.19386	13.1537	0.367093	0.632694	NA	0.435224	0.181081	0.198806	-0.0186675	0.199748
ATPA_HUMAN|P25705	ATP synthase subunit alpha, mitochondrial	ATP5A1	ATPA_HUMAN|P25705_K252	NA	ATPA_HUMAN|P25705_K252	DMSO_5min_vs_A947_5min	0.938279	0.19386	13.1537	0.000312344	0.000685744	NA	3.50537	0.938279	3.16384	0.0848893	0.85339
ATPB_HUMAN|P06576	ATP synthase subunit beta, mitochondrial	ATP5B	ATPB_HUMAN|P06576_K225	NA	ATPB_HUMAN|P06576_K225	DMSO_30min_vs_A947_30min	0.457378	0.220147	13.1537	0.0578791	0.265271	NA	1.23748	0.457378	0.57631	0.123828	0.33355
ATPB_HUMAN|P06576	ATP synthase subunit beta, mitochondrial	ATP5B	ATPB_HUMAN|P06576_K225	NA	ATPB_HUMAN|P06576_K225	DMSO_5min_vs_A947_5min	0.40911	0.220147	13.1537	0.0856369	0.107572	NA	1.06734	0.40911	0.968301	0.178672	0.230438
ATPB_HUMAN|P06576	ATP synthase subunit beta, mitochondrial	ATP5B	ATPB_HUMAN|P06576_K480	NA	ATPB_HUMAN|P06576_K480	DMSO_5min_vs_A947_5min	0.852248	0.143019	13.1537	4.53e-05	0.000125452	NA	4.34417	0.852248	3.90152	0.178672	0.673576
ATPB_HUMAN|P06576	ATP synthase subunit beta, mitochondrial	ATP5B	ATPB_HUMAN|P06576_K480	NA	ATPB_HUMAN|P06576_K480	DMSO_30min_vs_A947_30min	0.0167277	0.143019	13.1537	0.908658	0.965986	NA	0.0415997	0.0167277	0.0150291	0.123828	-0.107101
ATPO_HUMAN|P48047	ATP synthase subunit O, mitochondrial	ATP5O	ATPO_HUMAN|P48047_K172	NA	ATPO_HUMAN|P48047_K172	DMSO_30min_vs_A947_30min	-0.0130102	0.113175	13.1537	0.910216	0.966525	NA	0.0408557	0.0130102	0.0147871	#N/A	#N/A
ATPO_HUMAN|P48047	ATP synthase subunit O, mitochondrial	ATP5O	ATPO_HUMAN|P48047_K172	NA	ATPO_HUMAN|P48047_K172	DMSO_5min_vs_A947_5min	0.558267	0.113175	13.1537	0.000264407	0.000591843	NA	3.57773	0.558267	3.22779	#N/A	#N/A
ATPO_HUMAN|P48047	ATP synthase subunit O, mitochondrial	ATP5O	ATPO_HUMAN|P48047_K98	NA	ATPO_HUMAN|P48047_K98	DMSO_30min_vs_A947_30min	-0.229715	0.114346	13.1537	0.0655237	0.281187	NA	1.1836	0.229715	0.551004	#N/A	#N/A
ATPO_HUMAN|P48047	ATP synthase subunit O, mitochondrial	ATP5O	ATPO_HUMAN|P48047_K98	NA	ATPO_HUMAN|P48047_K98	DMSO_5min_vs_A947_5min	0.516051	0.114346	13.1537	0.000566626	0.00115368	NA	3.2467	0.516051	2.93791	#N/A	#N/A
ATRIP_HUMAN|Q8WXE1	ATR-interacting protein	ATRIP	ATRIP_HUMAN|Q8WXE1_K295	NA	ATRIP_HUMAN|Q8WXE1_K295	DMSO_5min_vs_A947_5min	-0.408544	0.140219	13.1537	0.0119629	0.0179993	NA	1.92216	0.408544	1.74474	#N/A	#N/A
ATRIP_HUMAN|Q8WXE1	ATR-interacting protein	ATRIP	ATRIP_HUMAN|Q8WXE1_K295	NA	ATRIP_HUMAN|Q8WXE1_K295	DMSO_30min_vs_A947_30min	-0.450039	0.140219	13.1537	0.00675066	0.0950193	NA	2.17065	0.450039	1.02219	#N/A	#N/A
ATRX_HUMAN|P46100	Transcriptional regulator ATRX	ATRX	ATRX_HUMAN|P46100_K1536	NA	ATRX_HUMAN|P46100_K1536	DMSO_5min_vs_A947_5min	0.116849	0.159871	13.1537	0.477661	0.517504	NA	0.32088	0.116849	0.286086	0.00832353	0.108525
ATRX_HUMAN|P46100	Transcriptional regulator ATRX	ATRX	ATRX_HUMAN|P46100_K805	NA	ATRX_HUMAN|P46100_K805	DMSO_30min_vs_A947_30min	-0.15365	0.112012	13.1537	0.193092	0.470334	NA	0.714236	0.15365	0.327594	-0.124146	-0.0295044
ATRX_HUMAN|P46100	Transcriptional regulator ATRX	ATRX	ATRX_HUMAN|P46100_K623	NA	ATRX_HUMAN|P46100_K623	DMSO_5min_vs_A947_5min	0.146885	0.120549	13.1537	0.244452	0.279095	NA	0.611807	0.146885	0.554248	0.00832353	0.138561
ATRX_HUMAN|P46100	Transcriptional regulator ATRX	ATRX	ATRX_HUMAN|P46100_K1536	NA	ATRX_HUMAN|P46100_K1536	DMSO_30min_vs_A947_30min	-0.120429	0.159871	13.1537	0.464547	0.708071	NA	0.33297	0.120429	0.149923	-0.124146	0.00371714
ATRX_HUMAN|P46100	Transcriptional regulator ATRX	ATRX	ATRX_HUMAN|P46100_K623	NA	ATRX_HUMAN|P46100_K623	DMSO_30min_vs_A947_30min	-0.0532299	0.120549	13.1537	0.665978	0.83861	NA	0.17654	0.0532299	0.0764399	-0.124146	0.0709158
ATRX_HUMAN|P46100	Transcriptional regulator ATRX	ATRX	ATRX_HUMAN|P46100_K805	NA	ATRX_HUMAN|P46100_K805	DMSO_5min_vs_A947_5min	0.550486	0.112012	13.1537	0.00027319	0.000609358	NA	3.56354	0.550486	3.21513	0.00832353	0.542163
ATX1_HUMAN|P54253	Ataxin-1	ATXN1	ATX1_HUMAN|P54253_K709	NA	ATX1_HUMAN|P54253_K709	DMSO_30min_vs_A947_30min	-0.0424122	0.0879412	13.1537	0.637534	0.824157	NA	0.195497	0.0424122	0.0839902	0.11041	-0.152822
ATX1_HUMAN|P54253	Ataxin-1	ATXN1	ATX1_HUMAN|P54253_K712	NA	ATX1_HUMAN|P54253_K712	DMSO_5min_vs_A947_5min	0.460704	0.0908984	13.1537	0.00020771	0.000476476	NA	3.68254	0.460704	3.32196	-0.0379629	0.498667
ATX1_HUMAN|P54253	Ataxin-1	ATXN1	ATX1_HUMAN|P54253_K712	NA	ATX1_HUMAN|P54253_K712	DMSO_30min_vs_A947_30min	-0.0733599	0.0908984	13.1537	0.433986	0.683266	NA	0.362524	0.0733599	0.16541	0.11041	-0.18377
ATX1_HUMAN|P54253	Ataxin-1	ATXN1	ATX1_HUMAN|P54253_K709	NA	ATX1_HUMAN|P54253_K709	DMSO_5min_vs_A947_5min	1.15222	0.0879412	13.1537	6.31e-09	7.56e-08	NA	8.20025	1.15222	7.12167	-0.0379629	1.19018
ATX10_HUMAN|Q9UBB4	Ataxin-10	ATXN10	ATX10_HUMAN|Q9UBB4_K345	NA	ATX10_HUMAN|Q9UBB4_K345	DMSO_30min_vs_A947_30min	0.0130068	0.269223	13.1537	0.962193	0.984478	NA	0.0167378	0.0130068	0.00679387	0.00495037	0.00805648
ATX10_HUMAN|Q9UBB4	Ataxin-10	ATXN10	ATX10_HUMAN|Q9UBB4_K345	NA	ATX10_HUMAN|Q9UBB4_K345	DMSO_5min_vs_A947_5min	0.173532	0.269223	13.1537	0.530289	0.567014	NA	0.275487	0.173532	0.246406	-0.00992677	0.183459
ATX10_HUMAN|Q9UBB4	Ataxin-10	ATXN10	ATX10_HUMAN|Q9UBB4_K452	NA	ATX10_HUMAN|Q9UBB4_K452	DMSO_5min_vs_A947_5min	-0.574069	0.105114	13.1537	0.000104614	0.000259519	NA	3.98041	0.574069	3.58583	-0.00992677	-0.564142
ATX10_HUMAN|Q9UBB4	Ataxin-10	ATXN10	ATX10_HUMAN|Q9UBB4_K452	NA	ATX10_HUMAN|Q9UBB4_K452	DMSO_30min_vs_A947_30min	0.0887753	0.105114	13.1537	0.413452	0.669682	NA	0.383575	0.0887753	0.174131	0.00495037	0.0838249
ATX2L_HUMAN|Q8WWM7	Ataxin-2-like protein	ATXN2L	ATX2L_HUMAN|Q8WWM7_K207	NA	ATX2L_HUMAN|Q8WWM7_K207	DMSO_30min_vs_A947_30min	-0.142262	0.116373	13.1537	0.242986	0.522691	NA	0.614419	0.142262	0.281755	0.0225233	-0.164785
ATX2L_HUMAN|Q8WWM7	Ataxin-2-like protein	ATXN2L	ATX2L_HUMAN|Q8WWM7_K207	NA	ATX2L_HUMAN|Q8WWM7_K207	DMSO_5min_vs_A947_5min	-0.13375	0.116373	13.1537	0.270892	0.306655	NA	0.567203	0.13375	0.513351	-0.011269	-0.122481
ATX7_HUMAN|O15265	Ataxin-7	ATXN7	ATX7_HUMAN|O15265_K562	NA	ATX7_HUMAN|O15265_K562	DMSO_5min_vs_A947_5min	-0.0650807	0.475872	13.1537	0.893291	0.903704	NA	0.0490071	0.0650807	0.043974	#N/A	#N/A
ATX7_HUMAN|O15265	Ataxin-7	ATXN7	ATX7_HUMAN|O15265_K562	NA	ATX7_HUMAN|O15265_K562	DMSO_30min_vs_A947_30min	-0.0693657	0.475872	13.1537	0.886317	0.954263	NA	0.052411	0.0693657	0.0203317	#N/A	#N/A
AUXI_HUMAN|O75061	Putative tyrosine-protein phosphatase auxilin	DNAJC6	AUXI_HUMAN|O75061_K42	NA	AUXI_HUMAN|O75061_K42	DMSO_5min_vs_A947_5min	-1.14437	0.0994345	13.1537	3.05e-08	2.69e-07	NA	7.51518	1.14437	6.56978	0.0786547	-1.22303
AUXI_HUMAN|O75061	Putative tyrosine-protein phosphatase auxilin	DNAJC6	AUXI_HUMAN|O75061_K42	NA	AUXI_HUMAN|O75061_K42	DMSO_30min_vs_A947_30min	-0.0182645	0.0994345	13.1537	0.857063	0.93845	NA	0.0669872	0.0182645	0.027589	0.205857	-0.224122
AVEN_HUMAN|Q9NQS1	Cell death regulator Aven	AVEN	AVEN_HUMAN|Q9NQS1_K217	NA	AVEN_HUMAN|Q9NQS1_K217	DMSO_30min_vs_A947_30min	-0.046337	0.0802995	13.1537	0.573648	0.787924	NA	0.241354	0.046337	0.103516	0.0462347	-0.0925717
AVEN_HUMAN|Q9NQS1	Cell death regulator Aven	AVEN	AVEN_HUMAN|Q9NQS1_K217	NA	AVEN_HUMAN|Q9NQS1_K217	DMSO_5min_vs_A947_5min	-0.920739	0.0802995	13.1537	3.19e-08	2.78e-07	NA	7.49585	0.920739	6.55537	-0.088219	-0.83252
AVL9_HUMAN|Q8NBF6	Late secretory pathway protein AVL9 homolog	AVL9	AVL9_HUMAN|Q8NBF6_K27	NA	AVL9_HUMAN|Q8NBF6_K27	DMSO_30min_vs_A947_30min	0.413858	0.227236	13.1537	0.09138	0.325772	NA	1.03915	0.413858	0.487086	0.247997	0.165862
AVL9_HUMAN|Q8NBF6	Late secretory pathway protein AVL9 homolog	AVL9	AVL9_HUMAN|Q8NBF6_K622	NA	AVL9_HUMAN|Q8NBF6_K622	DMSO_30min_vs_A947_30min	0.058187	0.130347	13.1537	0.662568	0.838517	NA	0.17877	0.058187	0.076488	0.247997	-0.18981
AVL9_HUMAN|Q8NBF6	Late secretory pathway protein AVL9 homolog	AVL9	AVL9_HUMAN|Q8NBF6_K27	NA	AVL9_HUMAN|Q8NBF6_K27	DMSO_5min_vs_A947_5min	1.46068	0.227236	13.1537	2.12e-05	6.58e-05	NA	4.67337	1.46068	4.18183	-0.174934	1.63562
AVL9_HUMAN|Q8NBF6	Late secretory pathway protein AVL9 homolog	AVL9	AVL9_HUMAN|Q8NBF6_K622	NA	AVL9_HUMAN|Q8NBF6_K622	DMSO_5min_vs_A947_5min	-0.380397	0.130347	13.1537	0.0118542	0.017864	NA	1.92613	0.380397	1.74802	-0.174934	-0.205463
AXIN2_HUMAN|Q9Y2T1	Axin-2	AXIN2	AXIN2_HUMAN|Q9Y2T1_K556	NA	AXIN2_HUMAN|Q9Y2T1_K556	DMSO_5min_vs_A947_5min	-0.343187	0.171844	13.1537	0.0669355	0.0859463	NA	1.17434	0.343187	1.06577	-0.0518642	-0.291323
AXIN2_HUMAN|Q9Y2T1	Axin-2	AXIN2	AXIN2_HUMAN|Q9Y2T1_K253	NA	AXIN2_HUMAN|Q9Y2T1_K253	DMSO_5min_vs_A947_5min	-1.07981	0.106698	13.1537	1.41e-07	9.43e-07	NA	6.8505	1.07981	6.02548	-0.0518642	-1.02795
AXIN2_HUMAN|Q9Y2T1	Axin-2	AXIN2	AXIN2_HUMAN|Q9Y2T1_K253	NA	AXIN2_HUMAN|Q9Y2T1_K253	DMSO_30min_vs_A947_30min	-0.0607076	0.106698	13.1537	0.578965	0.790015	NA	0.237348	0.0607076	0.102365	-0.191333	0.130625
AXIN2_HUMAN|Q9Y2T1	Axin-2	AXIN2	AXIN2_HUMAN|Q9Y2T1_K556	NA	AXIN2_HUMAN|Q9Y2T1_K556	DMSO_30min_vs_A947_30min	0.0880285	0.171844	13.1537	0.616962	0.814667	NA	0.209741	0.0880285	0.0890197	-0.191333	0.279362
AZIN1_HUMAN|O14977	Antizyme inhibitor 1	AZIN1	AZIN1_HUMAN|O14977_K141	NA	AZIN1_HUMAN|O14977_K141	DMSO_30min_vs_A947_30min	0.166646	0.137162	13.1537	0.245741	0.523815	NA	0.609522	0.166646	0.280822	#N/A	#N/A
AZIN1_HUMAN|O14977	Antizyme inhibitor 1	AZIN1	AZIN1_HUMAN|O14977_K50	NA	AZIN1_HUMAN|O14977_K50	DMSO_30min_vs_A947_30min	-0.130613	0.146572	13.1537	0.388874	0.649333	NA	0.410191	0.130613	0.187533	#N/A	#N/A
AZIN1_HUMAN|O14977	Antizyme inhibitor 1	AZIN1	AZIN1_HUMAN|O14977_K50	NA	AZIN1_HUMAN|O14977_K50	DMSO_5min_vs_A947_5min	-0.30001	0.146572	13.1537	0.0611962	0.0794316	NA	1.21328	0.30001	1.10001	#N/A	#N/A
AZIN1_HUMAN|O14977	Antizyme inhibitor 1	AZIN1	AZIN1_HUMAN|O14977_K141	NA	AZIN1_HUMAN|O14977_K141	DMSO_5min_vs_A947_5min	0.535884	0.137162	13.1537	0.00176477	0.00316983	NA	2.75331	0.535884	2.49896	#N/A	#N/A
B2L15_HUMAN|Q5TBC7	Bcl-2-like protein 15	BCL2L15	B2L15_HUMAN|Q5TBC7_K118	NA	B2L15_HUMAN|Q5TBC7_K118	DMSO_5min_vs_A947_5min	0.49267	0.160828	13.1537	0.00895827	0.0137974	NA	2.04778	0.49267	1.8602	-0.225149	0.71782
B2L15_HUMAN|Q5TBC7	Bcl-2-like protein 15	BCL2L15	B2L15_HUMAN|Q5TBC7_K118	NA	B2L15_HUMAN|Q5TBC7_K118	DMSO_30min_vs_A947_30min	0.15449	0.160828	13.1537	0.354087	0.624942	NA	0.450891	0.15449	0.20416	-0.0618711	0.216361
B4DHR3_HUMAN|B4DHR3	cDNA FLJ57725		B4DHR3_HUMAN|B4DHR3_K137	NA	B4DHR3_HUMAN|B4DHR3_K137	DMSO_30min_vs_A947_30min	-0.0223721	0.260672	13.1537	0.932898	0.973669	NA	0.0301656	0.0223721	0.0115888	#N/A	#N/A
B4DHR3_HUMAN|B4DHR3	cDNA FLJ57725		B4DHR3_HUMAN|B4DHR3_K137	NA	B4DHR3_HUMAN|B4DHR3_K137	DMSO_5min_vs_A947_5min	0.558576	0.260672	13.1537	0.0513909	0.0676394	NA	1.28911	0.558576	1.1698	#N/A	#N/A
B4E106_HUMAN|B4E106	cDNA FLJ53399, highly similar to Monocarboxylate transporter 1		B4E106_HUMAN|B4E106_K474	NA	B4E106_HUMAN|B4E106_K474	DMSO_30min_vs_A947_30min	0.595547	1.43008	12.1537	0.684346	0.851198	NA	0.164724	0.595547	0.0699693	#N/A	#N/A
B4E106_HUMAN|B4E106	cDNA FLJ53399, highly similar to Monocarboxylate transporter 1		B4E106_HUMAN|B4E106_K474	NA	B4E106_HUMAN|B4E106_K474	DMSO_5min_vs_A947_5min	1.79967	1.2791	12.1537	0.184488	0.216236	NA	0.734032	1.79967	0.665071	#N/A	#N/A
B7ZC06_HUMAN|B7ZC06	Golgin subfamily A member 2	GOLGA2	B7ZC06_HUMAN|B7ZC06_K96	NA	B7ZC06_HUMAN|B7ZC06_K96	DMSO_30min_vs_A947_30min	0.128669	0.136534	13.1537	0.362979	0.630526	NA	0.440118	0.128669	0.200297	#N/A	#N/A
B7ZC06_HUMAN|B7ZC06	Golgin subfamily A member 2	GOLGA2	B7ZC06_HUMAN|B7ZC06_K96	NA	B7ZC06_HUMAN|B7ZC06_K96	DMSO_5min_vs_A947_5min	0.630126	0.136534	13.1537	0.000469804	0.000981414	NA	3.32808	0.630126	3.00815	#N/A	#N/A
BABA1_HUMAN|Q9NWV8	BRISC and BRCA1-A complex member 1	BABAM1	BABA1_HUMAN|Q9NWV8_K126	NA	BABA1_HUMAN|Q9NWV8_K126	DMSO_5min_vs_A947_5min	0.719141	0.0893299	13.1537	1.93e-06	8.46e-06	NA	5.71421	0.719141	5.07248	-0.04479	0.763931
BABA1_HUMAN|Q9NWV8	BRISC and BRCA1-A complex member 1	BABAM1	BABA1_HUMAN|Q9NWV8_K126	NA	BABA1_HUMAN|Q9NWV8_K126	DMSO_30min_vs_A947_30min	0.0723314	0.0893299	13.1537	0.432511	0.682604	NA	0.364003	0.0723314	0.165831	-0.0571579	0.129489
BACD1_HUMAN|Q8WZ19	BTB/POZ domain-containing adapter for CUL3-mediated RhoA degradation protein 1	KCTD13	BACD1_HUMAN|Q8WZ19_K248	NA	BACD1_HUMAN|Q8WZ19_K248	DMSO_5min_vs_A947_5min	1.30913	0.137234	13.1537	2.81e-07	1.68e-06	NA	6.5507	1.30913	5.77406	-0.100863	1.40999
BACD1_HUMAN|Q8WZ19	BTB/POZ domain-containing adapter for CUL3-mediated RhoA degradation protein 1	KCTD13	BACD1_HUMAN|Q8WZ19_K248	NA	BACD1_HUMAN|Q8WZ19_K248	DMSO_30min_vs_A947_30min	0.169629	0.137234	13.1537	0.238056	0.517972	NA	0.623321	0.169629	0.285693	0.0078984	0.161731
BACD2_HUMAN|Q13829	BTB/POZ domain-containing adapter for CUL3-mediated RhoA degradation protein 2	TNFAIP1	BACD2_HUMAN|Q13829_K144	NA	BACD2_HUMAN|Q13829_K144	DMSO_5min_vs_A947_5min	1.00913	0.103347	13.1537	2.15e-07	1.34e-06	NA	6.66849	1.00913	5.87286	#N/A	#N/A
BACD2_HUMAN|Q13829	BTB/POZ domain-containing adapter for CUL3-mediated RhoA degradation protein 2	TNFAIP1	BACD2_HUMAN|Q13829_K144	NA	BACD2_HUMAN|Q13829_K144	DMSO_30min_vs_A947_30min	0.107361	0.103347	13.1537	0.3176	0.591332	NA	0.49812	0.107361	0.228169	#N/A	#N/A
BACD3_HUMAN|Q9H3F6	BTB/POZ domain-containing adapter for CUL3-mediated RhoA degradation protein 3	KCTD10	BACD3_HUMAN|Q9H3F6_K151	NA	BACD3_HUMAN|Q9H3F6_K151	DMSO_5min_vs_A947_5min	0.692369	0.138073	13.1537	0.00022853	0.000518218	NA	3.64106	0.692369	3.28549	#N/A	#N/A
BACD3_HUMAN|Q9H3F6	BTB/POZ domain-containing adapter for CUL3-mediated RhoA degradation protein 3	KCTD10	BACD3_HUMAN|Q9H3F6_K151	NA	BACD3_HUMAN|Q9H3F6_K151	DMSO_30min_vs_A947_30min	0.426681	0.138073	13.1537	0.00850352	0.103921	NA	2.0704	0.426681	0.983297	#N/A	#N/A
BAG1_HUMAN|Q99933	BAG family molecular chaperone regulator 1	BAG1	BAG1_HUMAN|Q99933_K242	NA	BAG1_HUMAN|Q99933_K242	DMSO_5min_vs_A947_5min	0.283146	0.144587	13.1537	0.0717468	0.0917335	NA	1.1442	0.283146	1.03747	0.17475	0.108395
BAG1_HUMAN|Q99933	BAG family molecular chaperone regulator 1	BAG1	BAG1_HUMAN|Q99933_K242	NA	BAG1_HUMAN|Q99933_K242	DMSO_30min_vs_A947_30min	-0.045695	0.144587	13.1537	0.756933	0.891727	NA	0.120943	0.045695	0.0497682	0.107023	-0.152718
BAG3_HUMAN|O95817	BAG family molecular chaperone regulator 3	BAG3	BAG3_HUMAN|O95817_K249	NA	BAG3_HUMAN|O95817_K249	DMSO_5min_vs_A947_5min	-0.462639	0.6426	12.1537	0.485172	0.524457	NA	0.314104	0.462639	0.28029	0.0760556	-0.538695
BAG3_HUMAN|O95817	BAG family molecular chaperone regulator 3	BAG3	BAG3_HUMAN|O95817_K249	NA	BAG3_HUMAN|O95817_K249	DMSO_30min_vs_A947_30min	-0.376675	0.718448	12.1537	0.609507	0.808863	NA	0.215022	0.376675	0.0921248	0.124037	-0.500712
BAG5_HUMAN|Q9UL15	BAG family molecular chaperone regulator 5	BAG5	BAG5_HUMAN|Q9UL15_K61	NA	BAG5_HUMAN|Q9UL15_K61	DMSO_5min_vs_A947_5min	0.20377	0.110743	13.1537	0.0884338	0.110721	NA	1.05338	0.20377	0.95577	0.0324417	0.171328
BAG5_HUMAN|Q9UL15	BAG family molecular chaperone regulator 5	BAG5	BAG5_HUMAN|Q9UL15_K61	NA	BAG5_HUMAN|Q9UL15_K61	DMSO_30min_vs_A947_30min	0.00194719	0.110743	13.1537	0.986235	0.994496	NA	0.00601939	0.00194719	0.00239716	-0.0896743	0.0916214
BAG6_HUMAN|P46379	Large proline-rich protein BAG6	BAG6	BAG6_HUMAN|P46379_K43	NA	BAG6_HUMAN|P46379_K43	DMSO_30min_vs_A947_30min	0.00684282	0.0825843	13.1537	0.935212	0.973796	NA	0.0290901	0.00684282	0.0115319	-0.00156263	0.00840545
BAG6_HUMAN|P46379	Large proline-rich protein BAG6	BAG6	BAG6_HUMAN|P46379_K1049	NA	BAG6_HUMAN|P46379_K1049	DMSO_30min_vs_A947_30min	0.0853214	0.0705147	13.1537	0.247582	0.52475	NA	0.60628	0.0853214	0.280047	-0.00156263	0.086884
BAG6_HUMAN|P46379	Large proline-rich protein BAG6	BAG6	BAG6_HUMAN|P46379_K1049	NA	BAG6_HUMAN|P46379_K1049	DMSO_5min_vs_A947_5min	-1.18244	0.0705147	13.1537	2.92e-10	7.78e-09	NA	9.53471	1.18244	8.10915	0.0122287	-1.19467
BAG6_HUMAN|P46379	Large proline-rich protein BAG6	BAG6	BAG6_HUMAN|P46379_K43	NA	BAG6_HUMAN|P46379_K43	DMSO_5min_vs_A947_5min	-0.3745	0.0825843	13.1537	0.00054446	0.0011166	NA	3.26403	0.3745	2.9521	0.0122287	-0.386729
BAP29_HUMAN|Q9UHQ4	B-cell receptor-associated protein 29	BCAP29	BAP29_HUMAN|Q9UHQ4_K179	NA	BAP29_HUMAN|Q9UHQ4_K179	DMSO_30min_vs_A947_30min	-0.431162	0.183388	13.1537	0.0349475	0.208557	NA	1.45658	0.431162	0.680776	-0.252046	-0.179116
BAP29_HUMAN|Q9UHQ4	B-cell receptor-associated protein 29	BCAP29	BAP29_HUMAN|Q9UHQ4_K179	NA	BAP29_HUMAN|Q9UHQ4_K179	DMSO_5min_vs_A947_5min	0.208988	0.183388	13.1537	0.274783	0.310445	NA	0.561011	0.208988	0.508016	0.0348509	0.174137
BAP31_HUMAN|P51572	B-cell receptor-associated protein 31	BCAP31	BAP31_HUMAN|P51572_K244	NA	BAP31_HUMAN|P51572_K244	DMSO_30min_vs_A947_30min	-0.0831616	0.100602	13.1537	0.423183	0.676434	NA	0.373471	0.0831616	0.169774	-0.0786107	-0.00455085
BAP31_HUMAN|P51572	B-cell receptor-associated protein 31	BCAP31	BAP31_HUMAN|P51572_K159	NA	BAP31_HUMAN|P51572_K159	DMSO_5min_vs_A947_5min	0.215622	0.0753948	13.1537	0.0132679	0.0197193	NA	1.8772	0.215622	1.70511	-0.220445	0.436067
BAP31_HUMAN|P51572	B-cell receptor-associated protein 31	BCAP31	BAP31_HUMAN|P51572_K149	NA	BAP31_HUMAN|P51572_K149	DMSO_5min_vs_A947_5min	-0.125144	0.0915606	13.1537	0.194597	0.22674	NA	0.710863	0.125144	0.644472	-0.220445	0.0953003
BAP31_HUMAN|P51572	B-cell receptor-associated protein 31	BCAP31	BAP31_HUMAN|P51572_K159	NA	BAP31_HUMAN|P51572_K159	DMSO_30min_vs_A947_30min	-0.168947	0.0753948	13.1537	0.042908	0.231687	NA	1.36746	0.168947	0.635098	-0.0786107	-0.090336
BAP31_HUMAN|P51572	B-cell receptor-associated protein 31	BCAP31	BAP31_HUMAN|P51572_K176	NA	BAP31_HUMAN|P51572_K176	DMSO_30min_vs_A947_30min	-0.169624	0.0785927	13.1537	0.0499576	0.248876	NA	1.3014	0.169624	0.604017	-0.0786107	-0.0910134
BAP31_HUMAN|P51572	B-cell receptor-associated protein 31	BCAP31	BAP31_HUMAN|P51572_K244	NA	BAP31_HUMAN|P51572_K244	DMSO_5min_vs_A947_5min	-0.342031	0.100602	13.1537	0.00467206	0.00770339	NA	2.33049	0.342031	2.11332	-0.220445	-0.121586
BAP31_HUMAN|P51572	B-cell receptor-associated protein 31	BCAP31	BAP31_HUMAN|P51572_K149	NA	BAP31_HUMAN|P51572_K149	DMSO_30min_vs_A947_30min	-0.063408	0.0915606	13.1537	0.500652	0.736011	NA	0.300464	0.063408	0.133116	-0.0786107	0.0152027
BAP31_HUMAN|P51572	B-cell receptor-associated protein 31	BCAP31	BAP31_HUMAN|P51572_K176	NA	BAP31_HUMAN|P51572_K176	DMSO_5min_vs_A947_5min	-0.101572	0.0785927	13.1537	0.218465	0.252359	NA	0.660618	0.101572	0.597981	-0.220445	0.118872
BARD1_HUMAN|Q99728	BRCA1-associated RING domain protein 1	BARD1	BARD1_HUMAN|Q99728_K171	NA	BARD1_HUMAN|Q99728_K171	DMSO_5min_vs_A947_5min	-1.15855	0.120759	13.1537	2.63e-07	1.59e-06	NA	6.57944	1.15855	5.79856	0.178252	-1.3368
BARD1_HUMAN|Q99728	BRCA1-associated RING domain protein 1	BARD1	BARD1_HUMAN|Q99728_K171	NA	BARD1_HUMAN|Q99728_K171	DMSO_30min_vs_A947_30min	-0.137491	0.120759	13.1537	0.275199	0.551238	NA	0.560353	0.137491	0.258661	0.134405	-0.271896
BARD1_HUMAN|Q99728	BRCA1-associated RING domain protein 1	BARD1	BARD1_HUMAN|Q99728_K224	NA	BARD1_HUMAN|Q99728_K224	DMSO_5min_vs_A947_5min	-0.649192	0.125686	13.1537	0.000175075	0.000410778	NA	3.75678	0.649192	3.38639	0.178252	-0.827444
BARD1_HUMAN|Q99728	BRCA1-associated RING domain protein 1	BARD1	BARD1_HUMAN|Q99728_K224	NA	BARD1_HUMAN|Q99728_K224	DMSO_30min_vs_A947_30min	-0.144649	0.125686	13.1537	0.270275	0.545621	NA	0.568193	0.144649	0.263109	0.134405	-0.279054
BASI_HUMAN|P35613	Basigin	BSG	BASI_HUMAN|P35613_K264	NA	BASI_HUMAN|P35613_K264	DMSO_30min_vs_A947_30min	0.0732515	0.123859	13.1537	0.564271	0.781037	NA	0.248512	0.0732515	0.107329	0.363242	-0.28999
BASI_HUMAN|P35613	Basigin	BSG	BASI_HUMAN|P35613_K264	NA	BASI_HUMAN|P35613_K264	DMSO_5min_vs_A947_5min	0.314906	0.123859	13.1537	0.024362	0.0341772	NA	1.61329	0.314906	1.46626	-0.597677	0.912583
BASI_HUMAN|P35613	Basigin	BSG	BASI_HUMAN|P35613_K350_K375	NA	BASI_HUMAN|P35613_K350_K375	DMSO_5min_vs_A947_5min	2.30258	0.245195	13.1537	3.37e-07	1.95e-06	NA	6.47177	2.30258	5.70984	-0.597677	2.90026
BASI_HUMAN|P35613	Basigin	BSG	BASI_HUMAN|P35613_K350_K375	NA	BASI_HUMAN|P35613_K350_K375	DMSO_30min_vs_A947_30min	-0.154581	0.245195	13.1537	0.539206	0.763686	NA	0.268245	0.154581	0.117085	0.363242	-0.517822
BAZ1B_HUMAN|Q9UIG0	Tyrosine-protein kinase BAZ1B	BAZ1B	BAZ1B_HUMAN|Q9UIG0_K854	NA	BAZ1B_HUMAN|Q9UIG0_K854	DMSO_5min_vs_A947_5min	-0.29769	0.0895945	13.1537	0.00542404	0.00882138	NA	2.26568	0.29769	2.05446	-0.297242	-0.000448402
BAZ1B_HUMAN|Q9UIG0	Tyrosine-protein kinase BAZ1B	BAZ1B	BAZ1B_HUMAN|Q9UIG0_K335	NA	BAZ1B_HUMAN|Q9UIG0_K335	DMSO_5min_vs_A947_5min	-0.386645	0.0951145	13.1537	0.00130759	0.00242547	NA	2.88353	0.386645	2.6152	-0.297242	-0.0894037
BAZ1B_HUMAN|Q9UIG0	Tyrosine-protein kinase BAZ1B	BAZ1B	BAZ1B_HUMAN|Q9UIG0_K335	NA	BAZ1B_HUMAN|Q9UIG0_K335	DMSO_30min_vs_A947_30min	0.0802695	0.0951145	13.1537	0.413796	0.669861	NA	0.383213	0.0802695	0.174015	-0.0488584	0.129128
BAZ1B_HUMAN|Q9UIG0	Tyrosine-protein kinase BAZ1B	BAZ1B	BAZ1B_HUMAN|Q9UIG0_K854	NA	BAZ1B_HUMAN|Q9UIG0_K854	DMSO_30min_vs_A947_30min	-0.0316937	0.0895945	13.1537	0.729135	0.876645	NA	0.137192	0.0316937	0.057176	-0.0488584	0.0171647
BAZ1B_HUMAN|Q9UIG0	Tyrosine-protein kinase BAZ1B	BAZ1B	BAZ1B_HUMAN|Q9UIG0_K386	NA	BAZ1B_HUMAN|Q9UIG0_K386	DMSO_30min_vs_A947_30min	1.04729	0.481558	13.1537	0.0484644	0.245912	NA	1.31458	1.04729	0.609221	-0.0488584	1.09615
BAZ1B_HUMAN|Q9UIG0	Tyrosine-protein kinase BAZ1B	BAZ1B	BAZ1B_HUMAN|Q9UIG0_K306	NA	BAZ1B_HUMAN|Q9UIG0_K306	DMSO_30min_vs_A947_30min	-0.0976775	0.0920189	13.1537	0.307567	0.581344	NA	0.51206	0.0976775	0.235567	-0.0488584	-0.0488191
BAZ1B_HUMAN|Q9UIG0	Tyrosine-protein kinase BAZ1B	BAZ1B	BAZ1B_HUMAN|Q9UIG0_K386	NA	BAZ1B_HUMAN|Q9UIG0_K386	DMSO_5min_vs_A947_5min	-0.968392	0.481558	13.1537	0.0652878	0.0840568	NA	1.18517	0.968392	1.07543	-0.297242	-0.67115
BAZ1B_HUMAN|Q9UIG0	Tyrosine-protein kinase BAZ1B	BAZ1B	BAZ1B_HUMAN|Q9UIG0_K306	NA	BAZ1B_HUMAN|Q9UIG0_K306	DMSO_5min_vs_A947_5min	0.341354	0.0920189	13.1537	0.00257301	0.00448242	NA	2.58956	0.341354	2.34849	-0.297242	0.638596
BAZ1B_HUMAN|Q9UIG0	Tyrosine-protein kinase BAZ1B	BAZ1B	BAZ1B_HUMAN|Q9UIG0_K176	NA	BAZ1B_HUMAN|Q9UIG0_K176	DMSO_5min_vs_A947_5min	-0.348513	0.206043	13.1537	0.114291	0.139526	NA	0.941989	0.348513	0.855344	-0.297242	-0.0512708
BAZ1B_HUMAN|Q9UIG0	Tyrosine-protein kinase BAZ1B	BAZ1B	BAZ1B_HUMAN|Q9UIG0_K354	NA	BAZ1B_HUMAN|Q9UIG0_K354	DMSO_5min_vs_A947_5min	-0.149519	0.0789582	13.1537	0.0804767	0.101849	NA	1.09433	0.149519	0.992041	-0.297242	0.147723
BAZ1B_HUMAN|Q9UIG0	Tyrosine-protein kinase BAZ1B	BAZ1B	BAZ1B_HUMAN|Q9UIG0_K297	NA	BAZ1B_HUMAN|Q9UIG0_K297	DMSO_5min_vs_A947_5min	0.332319	0.0748134	13.1537	0.000646109	0.00129493	NA	3.18969	0.332319	2.88775	-0.297242	0.629561
BAZ1B_HUMAN|Q9UIG0	Tyrosine-protein kinase BAZ1B	BAZ1B	BAZ1B_HUMAN|Q9UIG0_K150	NA	BAZ1B_HUMAN|Q9UIG0_K150	DMSO_30min_vs_A947_30min	-0.282109	0.117007	13.1537	0.0312301	0.196813	NA	1.50543	0.282109	0.705946	-0.0488584	-0.23325
BAZ1B_HUMAN|Q9UIG0	Tyrosine-protein kinase BAZ1B	BAZ1B	BAZ1B_HUMAN|Q9UIG0_K176	NA	BAZ1B_HUMAN|Q9UIG0_K176	DMSO_30min_vs_A947_30min	-0.328802	0.206043	13.1537	0.13427	0.394479	NA	0.87202	0.328802	0.403976	-0.0488584	-0.279944
BAZ1B_HUMAN|Q9UIG0	Tyrosine-protein kinase BAZ1B	BAZ1B	BAZ1B_HUMAN|Q9UIG0_K445	NA	BAZ1B_HUMAN|Q9UIG0_K445	DMSO_30min_vs_A947_30min	0.0766372	0.0731795	13.1537	0.313847	0.587613	NA	0.503281	0.0766372	0.230909	-0.0488584	0.125496
BAZ1B_HUMAN|Q9UIG0	Tyrosine-protein kinase BAZ1B	BAZ1B	BAZ1B_HUMAN|Q9UIG0_K150	NA	BAZ1B_HUMAN|Q9UIG0_K150	DMSO_5min_vs_A947_5min	0.341231	0.117007	13.1537	0.0119003	0.0179287	NA	1.92444	0.341231	1.74645	-0.297242	0.638473
BAZ1B_HUMAN|Q9UIG0	Tyrosine-protein kinase BAZ1B	BAZ1B	BAZ1B_HUMAN|Q9UIG0_K354	NA	BAZ1B_HUMAN|Q9UIG0_K354	DMSO_30min_vs_A947_30min	0.0760943	0.0789582	13.1537	0.352566	0.624153	NA	0.452759	0.0760943	0.204709	-0.0488584	0.124953
BAZ1B_HUMAN|Q9UIG0	Tyrosine-protein kinase BAZ1B	BAZ1B	BAZ1B_HUMAN|Q9UIG0_K483	NA	BAZ1B_HUMAN|Q9UIG0_K483	DMSO_30min_vs_A947_30min	-0.0597686	0.128456	13.1537	0.649336	0.830368	NA	0.18753	0.0597686	0.0807294	-0.0488584	-0.0109102
BAZ1B_HUMAN|Q9UIG0	Tyrosine-protein kinase BAZ1B	BAZ1B	BAZ1B_HUMAN|Q9UIG0_K445	NA	BAZ1B_HUMAN|Q9UIG0_K445	DMSO_5min_vs_A947_5min	-0.706208	0.0731795	13.1537	2.46e-07	1.51e-06	NA	6.60906	0.706208	5.82233	-0.297242	-0.408966
BAZ1B_HUMAN|Q9UIG0	Tyrosine-protein kinase BAZ1B	BAZ1B	BAZ1B_HUMAN|Q9UIG0_K483	NA	BAZ1B_HUMAN|Q9UIG0_K483	DMSO_5min_vs_A947_5min	0.483378	0.128456	13.1537	0.00232287	0.00407891	NA	2.63397	0.483378	2.38946	-0.297242	0.780619
BAZ1B_HUMAN|Q9UIG0	Tyrosine-protein kinase BAZ1B	BAZ1B	BAZ1B_HUMAN|Q9UIG0_K297	NA	BAZ1B_HUMAN|Q9UIG0_K297	DMSO_30min_vs_A947_30min	-0.0448833	0.0748134	13.1537	0.558742	0.778194	NA	0.252788	0.0448833	0.108912	-0.0488584	0.00397506
BAZ2A_HUMAN|Q9UIF9	Bromodomain adjacent to zinc finger domain protein 2A	BAZ2A	BAZ2A_HUMAN|Q9UIF9_K687	NA	BAZ2A_HUMAN|Q9UIF9_K687	DMSO_30min_vs_A947_30min	-0.0538703	0.0979489	13.1537	0.591548	0.796844	NA	0.22801	0.0538703	0.0986269	-0.00406717	-0.0498031
BAZ2A_HUMAN|Q9UIF9	Bromodomain adjacent to zinc finger domain protein 2A	BAZ2A	BAZ2A_HUMAN|Q9UIF9_K687	NA	BAZ2A_HUMAN|Q9UIF9_K687	DMSO_5min_vs_A947_5min	-0.485095	0.0979489	13.1537	0.000255234	0.000572876	NA	3.59306	0.485095	3.24194	0.0701925	-0.555287
BAZ2A_HUMAN|Q9UIF9	Bromodomain adjacent to zinc finger domain protein 2A	BAZ2A	BAZ2A_HUMAN|Q9UIF9_K694	NA	BAZ2A_HUMAN|Q9UIF9_K694	DMSO_5min_vs_A947_5min	-0.343424	0.154884	13.1537	0.0448149	0.0597708	NA	1.34858	0.343424	1.22351	0.0701925	-0.413617
BAZ2A_HUMAN|Q9UIF9	Bromodomain adjacent to zinc finger domain protein 2A	BAZ2A	BAZ2A_HUMAN|Q9UIF9_K694	NA	BAZ2A_HUMAN|Q9UIF9_K694	DMSO_30min_vs_A947_30min	-0.0608821	0.154884	13.1537	0.700555	0.860852	NA	0.154558	0.0608821	0.0650714	-0.00406717	-0.0568149
BAZ2B_HUMAN|Q9UIF8	Bromodomain adjacent to zinc finger domain protein 2B	BAZ2B	BAZ2B_HUMAN|Q9UIF8_K414	NA	BAZ2B_HUMAN|Q9UIF8_K414	DMSO_5min_vs_A947_5min	-0.274227	0.0791348	13.1537	0.00411719	0.00686158	NA	2.3854	0.274227	2.16358	#N/A	#N/A
BAZ2B_HUMAN|Q9UIF8	Bromodomain adjacent to zinc finger domain protein 2B	BAZ2B	BAZ2B_HUMAN|Q9UIF8_K462	NA	BAZ2B_HUMAN|Q9UIF8_K462	DMSO_5min_vs_A947_5min	0.288028	0.176117	13.1537	0.125651	0.152201	NA	0.900834	0.288028	0.817581	#N/A	#N/A
BAZ2B_HUMAN|Q9UIF8	Bromodomain adjacent to zinc finger domain protein 2B	BAZ2B	BAZ2B_HUMAN|Q9UIF8_K414	NA	BAZ2B_HUMAN|Q9UIF8_K414	DMSO_30min_vs_A947_30min	-0.0451627	0.0791348	13.1537	0.577819	0.789631	NA	0.238208	0.0451627	0.102576	#N/A	#N/A
BAZ2B_HUMAN|Q9UIF8	Bromodomain adjacent to zinc finger domain protein 2B	BAZ2B	BAZ2B_HUMAN|Q9UIF8_K462	NA	BAZ2B_HUMAN|Q9UIF8_K462	DMSO_30min_vs_A947_30min	-0.32375	0.176117	13.1537	0.0887067	0.321717	NA	1.05204	0.32375	0.492527	#N/A	#N/A
BBS7_HUMAN|Q8IWZ6	Bardet-Biedl syndrome 7 protein	BBS7	BBS7_HUMAN|Q8IWZ6_K384	NA	BBS7_HUMAN|Q8IWZ6_K384	DMSO_5min_vs_A947_5min	-0.828711	0.18549	13.1537	0.000616115	0.00124133	NA	3.21034	0.828711	2.90611	0.0166069	-0.845318
BBS7_HUMAN|Q8IWZ6	Bardet-Biedl syndrome 7 protein	BBS7	BBS7_HUMAN|Q8IWZ6_K384	NA	BBS7_HUMAN|Q8IWZ6_K384	DMSO_30min_vs_A947_30min	0.0411115	0.18549	13.1537	0.828	0.925671	NA	0.0819696	0.0411115	0.0335435	0.0753777	-0.0342662
BCAR1_HUMAN|P56945	Breast cancer anti-estrogen resistance protein 1	BCAR1	BCAR1_HUMAN|P56945_K702	NA	BCAR1_HUMAN|P56945_K702	DMSO_30min_vs_A947_30min	-0.179705	0.103349	13.1537	0.105402	0.349651	NA	0.977151	0.179705	0.456365	-0.0024643	-0.17724
BCAR1_HUMAN|P56945	Breast cancer anti-estrogen resistance protein 1	BCAR1	BCAR1_HUMAN|P56945_K702	NA	BCAR1_HUMAN|P56945_K702	DMSO_5min_vs_A947_5min	-0.919941	0.103349	13.1537	6.24e-07	3.28e-06	NA	6.20486	0.919941	5.48349	-0.0293915	-0.89055
BCD1_HUMAN|Q9NWK9	Box C/D snoRNA protein 1	ZNHIT6	BCD1_HUMAN|Q9NWK9_K246	NA	BCD1_HUMAN|Q9NWK9_K246	DMSO_5min_vs_A947_5min	-0.0936374	0.0868085	13.1537	0.30012	0.337274	NA	0.522705	0.0936374	0.472017	0.0789734	-0.172611
BCD1_HUMAN|Q9NWK9	Box C/D snoRNA protein 1	ZNHIT6	BCD1_HUMAN|Q9NWK9_K246	NA	BCD1_HUMAN|Q9NWK9_K246	DMSO_30min_vs_A947_30min	0.0510567	0.0868085	13.1537	0.566391	0.781892	NA	0.246884	0.0510567	0.106853	0.0770978	-0.0260411
BCD1_HUMAN|Q9NWK9	Box C/D snoRNA protein 1	ZNHIT6	BCD1_HUMAN|Q9NWK9_K247	NA	BCD1_HUMAN|Q9NWK9_K247	DMSO_30min_vs_A947_30min	0.166243	0.105767	13.1537	0.139738	0.400166	NA	0.854686	0.166243	0.39776	0.0770978	0.0891451
BCD1_HUMAN|Q9NWK9	Box C/D snoRNA protein 1	ZNHIT6	BCD1_HUMAN|Q9NWK9_K247	NA	BCD1_HUMAN|Q9NWK9_K247	DMSO_5min_vs_A947_5min	-0.146648	0.105767	13.1537	0.188641	0.220383	NA	0.724363	0.146648	0.656822	0.0789734	-0.225622
BCLF1_HUMAN|Q9NYF8	Bcl-2-associated transcription factor 1	BCLAF1	BCLF1_HUMAN|Q9NYF8_K439	NA	BCLF1_HUMAN|Q9NYF8_K439	DMSO_5min_vs_A947_5min	-0.635467	0.0894116	13.1537	7.46e-06	2.67e-05	NA	5.12701	0.635467	4.57385	0.1004	-0.735867
BCLF1_HUMAN|Q9NYF8	Bcl-2-associated transcription factor 1	BCLAF1	BCLF1_HUMAN|Q9NYF8_K548	NA	BCLF1_HUMAN|Q9NYF8_K548	DMSO_5min_vs_A947_5min	-0.0764542	0.123604	13.1537	0.546781	0.583095	NA	0.262186	0.0764542	0.234261	0.1004	-0.176855
BCLF1_HUMAN|Q9NYF8	Bcl-2-associated transcription factor 1	BCLAF1	BCLF1_HUMAN|Q9NYF8_K439	NA	BCLF1_HUMAN|Q9NYF8_K439	DMSO_30min_vs_A947_30min	0.176836	0.0894116	13.1537	0.0692929	0.289528	NA	1.15931	0.176836	0.538309	0.0236239	0.153212
BCLF1_HUMAN|Q9NYF8	Bcl-2-associated transcription factor 1	BCLAF1	BCLF1_HUMAN|Q9NYF8_K599	NA	BCLF1_HUMAN|Q9NYF8_K599	DMSO_30min_vs_A947_30min	-0.0289924	0.0883478	13.1537	0.747954	0.886252	NA	0.126125	0.0289924	0.0524428	0.0236239	-0.0526164
BCLF1_HUMAN|Q9NYF8	Bcl-2-associated transcription factor 1	BCLAF1	BCLF1_HUMAN|Q9NYF8_K599	NA	BCLF1_HUMAN|Q9NYF8_K599	DMSO_5min_vs_A947_5min	-0.626973	0.0883478	13.1537	7.58e-06	2.7e-05	NA	5.12016	0.626973	4.56844	0.1004	-0.727373
BCLF1_HUMAN|Q9NYF8	Bcl-2-associated transcription factor 1	BCLAF1	BCLF1_HUMAN|Q9NYF8_K548	NA	BCLF1_HUMAN|Q9NYF8_K548	DMSO_30min_vs_A947_30min	0.350619	0.123604	13.1537	0.0138764	0.130969	NA	1.85772	0.350619	0.882832	0.0236239	0.326995
BCLF1_HUMAN|Q9NYF8	Bcl-2-associated transcription factor 1	BCLAF1	BCLF1_HUMAN|Q9NYF8_K182	NA	BCLF1_HUMAN|Q9NYF8_K182	DMSO_5min_vs_A947_5min	-0.818418	0.104035	13.1537	2.49e-06	1.05e-05	NA	5.6036	0.818418	4.98041	0.1004	-0.918818
BCLF1_HUMAN|Q9NYF8	Bcl-2-associated transcription factor 1	BCLAF1	BCLF1_HUMAN|Q9NYF8_K421	NA	BCLF1_HUMAN|Q9NYF8_K421	DMSO_30min_vs_A947_30min	0.0668747	0.309306	13.1537	0.832142	0.927181	NA	0.0798025	0.0668747	0.0328354	0.0236239	0.0432507
BCLF1_HUMAN|Q9NYF8	Bcl-2-associated transcription factor 1	BCLAF1	BCLF1_HUMAN|Q9NYF8_K912	NA	BCLF1_HUMAN|Q9NYF8_K912	DMSO_5min_vs_A947_5min	-1.28711	0.224005	13.1537	6.45e-05	0.000170192	NA	4.1902	1.28711	3.76906	0.1004	-1.38751
BCLF1_HUMAN|Q9NYF8	Bcl-2-associated transcription factor 1	BCLAF1	BCLF1_HUMAN|Q9NYF8_K182	NA	BCLF1_HUMAN|Q9NYF8_K182	DMSO_30min_vs_A947_30min	-0.060757	0.104035	13.1537	0.569097	0.783707	NA	0.244814	0.060757	0.105846	0.0236239	-0.0843809
BCLF1_HUMAN|Q9NYF8	Bcl-2-associated transcription factor 1	BCLAF1	BCLF1_HUMAN|Q9NYF8_K421	NA	BCLF1_HUMAN|Q9NYF8_K421	DMSO_5min_vs_A947_5min	-0.18357	0.309306	13.1537	0.562922	0.598777	NA	0.249552	0.18357	0.222735	0.1004	-0.28397
BCLF1_HUMAN|Q9NYF8	Bcl-2-associated transcription factor 1	BCLAF1	BCLF1_HUMAN|Q9NYF8_K912	NA	BCLF1_HUMAN|Q9NYF8_K912	DMSO_30min_vs_A947_30min	-0.177239	0.224005	13.1537	0.442846	0.689398	NA	0.353747	0.177239	0.16153	0.0236239	-0.200863
BD1L1_HUMAN|Q8NFC6	Biorientation of chromosomes in cell division protein 1-like 1	BOD1L1	BD1L1_HUMAN|Q8NFC6_K1650	NA	BD1L1_HUMAN|Q8NFC6_K1650	DMSO_5min_vs_A947_5min	-0.381651	0.132284	13.1537	0.0126395	0.0188883	NA	1.89827	0.381651	1.72381	0.126154	-0.507805
BD1L1_HUMAN|Q8NFC6	Biorientation of chromosomes in cell division protein 1-like 1	BOD1L1	BD1L1_HUMAN|Q8NFC6_K1650	NA	BD1L1_HUMAN|Q8NFC6_K1650	DMSO_30min_vs_A947_30min	-0.0572452	0.132284	13.1537	0.672212	0.842323	NA	0.172494	0.0572452	0.0745214	0.177754	-0.234999
BD1L1_HUMAN|Q8NFC6	Biorientation of chromosomes in cell division protein 1-like 1	BOD1L1	BD1L1_HUMAN|Q8NFC6_K1402	NA	BD1L1_HUMAN|Q8NFC6_K1402	DMSO_5min_vs_A947_5min	-0.107526	0.110095	13.1537	0.346354	0.383811	NA	0.460479	0.107526	0.415883	0.126154	-0.23368
BD1L1_HUMAN|Q8NFC6	Biorientation of chromosomes in cell division protein 1-like 1	BOD1L1	BD1L1_HUMAN|Q8NFC6_K1402	NA	BD1L1_HUMAN|Q8NFC6_K1402	DMSO_30min_vs_A947_30min	0.0395202	0.110095	13.1537	0.725317	0.875267	NA	0.139472	0.0395202	0.0578596	0.177754	-0.138233
BD1L1_HUMAN|Q8NFC6	Biorientation of chromosomes in cell division protein 1-like 1	BOD1L1	BD1L1_HUMAN|Q8NFC6_K815	NA	BD1L1_HUMAN|Q8NFC6_K815	DMSO_5min_vs_A947_5min	-0.59625	0.0875861	13.1537	1.17e-05	3.89e-05	NA	4.93018	0.59625	4.40998	0.126154	-0.722404
BD1L1_HUMAN|Q8NFC6	Biorientation of chromosomes in cell division protein 1-like 1	BOD1L1	BD1L1_HUMAN|Q8NFC6_K153	NA	BD1L1_HUMAN|Q8NFC6_K153	DMSO_5min_vs_A947_5min	-0.149588	0.12502	13.1537	0.252619	0.287674	NA	0.597535	0.149588	0.5411	0.126154	-0.275742
BD1L1_HUMAN|Q8NFC6	Biorientation of chromosomes in cell division protein 1-like 1	BOD1L1	BD1L1_HUMAN|Q8NFC6_K815	NA	BD1L1_HUMAN|Q8NFC6_K815	DMSO_30min_vs_A947_30min	-0.0750556	0.0875861	13.1537	0.406822	0.663824	NA	0.390595	0.0750556	0.177947	0.177754	-0.252809
BD1L1_HUMAN|Q8NFC6	Biorientation of chromosomes in cell division protein 1-like 1	BOD1L1	BD1L1_HUMAN|Q8NFC6_K153	NA	BD1L1_HUMAN|Q8NFC6_K153	DMSO_30min_vs_A947_30min	-0.334007	0.12502	13.1537	0.0190461	0.154554	NA	1.72019	0.334007	0.810919	0.177754	-0.51176
BD1L1_HUMAN|Q8NFC6	Biorientation of chromosomes in cell division protein 1-like 1	BOD1L1	BD1L1_HUMAN|Q8NFC6_K1389	NA	BD1L1_HUMAN|Q8NFC6_K1389	DMSO_5min_vs_A947_5min	0.489544	0.0848942	13.1537	6.23e-05	0.000165466	NA	4.20524	0.489544	3.78129	0.126154	0.36339
BD1L1_HUMAN|Q8NFC6	Biorientation of chromosomes in cell division protein 1-like 1	BOD1L1	BD1L1_HUMAN|Q8NFC6_K1389	NA	BD1L1_HUMAN|Q8NFC6_K1389	DMSO_30min_vs_A947_30min	0.0301837	0.0848942	13.1537	0.727819	0.876645	NA	0.137977	0.0301837	0.057176	0.177754	-0.14757
BD1L1_HUMAN|Q8NFC6	Biorientation of chromosomes in cell division protein 1-like 1	BOD1L1	BD1L1_HUMAN|Q8NFC6_K1456	NA	BD1L1_HUMAN|Q8NFC6_K1456	DMSO_5min_vs_A947_5min	-1.00365	0.0871392	13.1537	3.03e-08	2.68e-07	NA	7.51926	1.00365	6.57216	0.126154	-1.1298
BD1L1_HUMAN|Q8NFC6	Biorientation of chromosomes in cell division protein 1-like 1	BOD1L1	BD1L1_HUMAN|Q8NFC6_K1456	NA	BD1L1_HUMAN|Q8NFC6_K1456	DMSO_30min_vs_A947_30min	-0.193593	0.0871392	13.1537	0.0444565	0.234735	NA	1.35206	0.193593	0.629422	0.177754	-0.371347
BEND3_HUMAN|Q5T5X7	BEN domain-containing protein 3	BEND3	BEND3_HUMAN|Q5T5X7_K137	NA	BEND3_HUMAN|Q5T5X7_K137	DMSO_5min_vs_A947_5min	0.0395185	0.0693864	13.1537	0.578586	0.613502	NA	0.237632	0.0395185	0.212184	0.270196	-0.230678
BEND3_HUMAN|Q5T5X7	BEN domain-containing protein 3	BEND3	BEND3_HUMAN|Q5T5X7_K137	NA	BEND3_HUMAN|Q5T5X7_K137	DMSO_30min_vs_A947_30min	-0.0422575	0.0693864	13.1537	0.552887	0.77388	NA	0.257364	0.0422575	0.111326	0.00170282	-0.0439603
BET1_HUMAN|O15155	BET1 homolog	BET1	BET1_HUMAN|O15155_K80	NA	BET1_HUMAN|O15155_K80	DMSO_30min_vs_A947_30min	-0.0854841	0.0972355	13.1537	0.3951	0.655145	NA	0.403293	0.0854841	0.183663	#N/A	#N/A
BET1_HUMAN|O15155	BET1 homolog	BET1	BET1_HUMAN|O15155_K80	NA	BET1_HUMAN|O15155_K80	DMSO_5min_vs_A947_5min	0.230434	0.0972355	13.1537	0.0337406	0.0460925	NA	1.47185	0.230434	1.33637	#N/A	#N/A
BET1_HUMAN|O15155	BET1 homolog	BET1	BET1_HUMAN|O15155_K84	NA	BET1_HUMAN|O15155_K84	DMSO_30min_vs_A947_30min	-0.0948686	0.11694	13.1537	0.431654	0.682298	NA	0.364864	0.0948686	0.166026	#N/A	#N/A
BET1_HUMAN|O15155	BET1 homolog	BET1	BET1_HUMAN|O15155_K84	NA	BET1_HUMAN|O15155_K84	DMSO_5min_vs_A947_5min	-0.432349	0.11694	13.1537	0.0026351	0.00458362	NA	2.5792	0.432349	2.33879	#N/A	#N/A
BI1_HUMAN|P55061	Bax inhibitor 1	TMBIM6	BI1_HUMAN|P55061_K15	NA	BI1_HUMAN|P55061_K15	DMSO_5min_vs_A947_5min	0.689444	0.0936623	13.1537	5.13e-06	1.93e-05	NA	5.28973	0.689444	4.71385	#N/A	#N/A
BI1_HUMAN|P55061	Bax inhibitor 1	TMBIM6	BI1_HUMAN|P55061_K15	NA	BI1_HUMAN|P55061_K15	DMSO_30min_vs_A947_30min	0.0563948	0.0936623	13.1537	0.557339	0.777263	NA	0.25388	0.0563948	0.109432	#N/A	#N/A
BI2L1_HUMAN|Q9UHR4	Brain-specific angiogenesis inhibitor 1-associated protein 2-like protein 1	BAIAP2L1	BI2L1_HUMAN|Q9UHR4_K106	NA	BI2L1_HUMAN|Q9UHR4_K106	DMSO_30min_vs_A947_30min	0.0393491	0.114269	13.1537	0.736023	0.879585	NA	0.133109	0.0393491	0.0557223	0.0663592	-0.0270102
BI2L1_HUMAN|Q9UHR4	Brain-specific angiogenesis inhibitor 1-associated protein 2-like protein 1	BAIAP2L1	BI2L1_HUMAN|Q9UHR4_K106	NA	BI2L1_HUMAN|Q9UHR4_K106	DMSO_5min_vs_A947_5min	0.796179	0.114269	13.1537	9.21e-06	3.17e-05	NA	5.03593	0.796179	4.49882	0.103175	0.693004
BIEA_HUMAN|P53004	Biliverdin reductase A	BLVRA	BIEA_HUMAN|P53004_K224	NA	BIEA_HUMAN|P53004_K224	DMSO_30min_vs_A947_30min	-0.0155647	0.090328	13.1537	0.865814	0.942854	NA	0.0625752	0.0155647	0.0255554	-0.671925	0.656361
BIEA_HUMAN|P53004	Biliverdin reductase A	BLVRA	BIEA_HUMAN|P53004_K224	NA	BIEA_HUMAN|P53004_K224	DMSO_5min_vs_A947_5min	0.295457	0.090328	13.1537	0.00599464	0.00962907	NA	2.22224	0.295457	2.01642	0.266755	0.0287013
BIEA_HUMAN|P53004	Biliverdin reductase A	BLVRA	BIEA_HUMAN|P53004_K234	NA	BIEA_HUMAN|P53004_K234	DMSO_30min_vs_A947_30min	-0.313474	0.197242	13.1537	0.135734	0.395631	NA	0.86731	0.313474	0.40271	-0.671925	0.358451
BIEA_HUMAN|P53004	Biliverdin reductase A	BLVRA	BIEA_HUMAN|P53004_K275	NA	BIEA_HUMAN|P53004_K275	DMSO_30min_vs_A947_30min	0.0705789	0.090624	13.1537	0.449876	0.69545	NA	0.346908	0.0705789	0.157734	-0.671925	0.742504
BIEA_HUMAN|P53004	Biliverdin reductase A	BLVRA	BIEA_HUMAN|P53004_K275	NA	BIEA_HUMAN|P53004_K275	DMSO_5min_vs_A947_5min	-0.876384	0.090624	13.1537	2.4e-07	1.47e-06	NA	6.61962	0.876384	5.83129	0.266755	-1.14314
BIEA_HUMAN|P53004	Biliverdin reductase A	BLVRA	BIEA_HUMAN|P53004_K200	NA	BIEA_HUMAN|P53004_K200	DMSO_30min_vs_A947_30min	-0.0273468	0.0919589	13.1537	0.77082	0.896635	NA	0.113047	0.0273468	0.0473842	-0.671925	0.644579
BIEA_HUMAN|P53004	Biliverdin reductase A	BLVRA	BIEA_HUMAN|P53004_K234	NA	BIEA_HUMAN|P53004_K234	DMSO_5min_vs_A947_5min	0.860577	0.197242	13.1537	0.000747948	0.00146922	NA	3.12613	0.860577	2.83291	0.266755	0.593821
BIEA_HUMAN|P53004	Biliverdin reductase A	BLVRA	BIEA_HUMAN|P53004_K200	NA	BIEA_HUMAN|P53004_K200	DMSO_5min_vs_A947_5min	-0.745064	0.0919589	13.1537	1.8e-06	7.99e-06	NA	5.74506	0.745064	5.09765	0.266755	-1.01182
BIN1_HUMAN|O00499	Myc box-dependent-interacting protein 1	BIN1	BIN1_HUMAN|O00499_K346	NA	BIN1_HUMAN|O00499_K346	DMSO_5min_vs_A947_5min	-0.25248	0.0992475	13.1537	0.0242933	0.034117	NA	1.61451	0.25248	1.46703	0.150984	-0.403465
BIN1_HUMAN|O00499	Myc box-dependent-interacting protein 1	BIN1	BIN1_HUMAN|O00499_K346	NA	BIN1_HUMAN|O00499_K346	DMSO_30min_vs_A947_30min	0.17653	0.0992475	13.1537	0.0983985	0.337762	NA	1.00701	0.17653	0.471389	-0.0109272	0.187457
BIN1_HUMAN|O00499-2	Myc box-dependent-interacting protein 1 (isoform 2)	BIN1	BIN1_HUMAN|O00499-2_K180	NA	BIN1_HUMAN|O00499-2_K180	DMSO_5min_vs_A947_5min	-0.605371	0.145181	13.1537	0.00107345	0.00202728	NA	2.96922	0.605371	2.69309	#N/A	#N/A
BIN1_HUMAN|O00499-2	Myc box-dependent-interacting protein 1 (isoform 2)	BIN1	BIN1_HUMAN|O00499-2_K180	NA	BIN1_HUMAN|O00499-2_K180	DMSO_30min_vs_A947_30min	-0.0775434	0.145181	13.1537	0.602173	0.803974	NA	0.220278	0.0775434	0.0947582	#N/A	#N/A
BIRC2_HUMAN|Q13490	Baculoviral IAP repeat-containing protein 2	BIRC2	BIRC2_HUMAN|Q13490_K497	NA	BIRC2_HUMAN|Q13490_K497	DMSO_30min_vs_A947_30min	-0.222592	0.122525	13.1537	0.092111	0.32683	NA	1.03569	0.222592	0.485678	0.283497	-0.506089
BIRC2_HUMAN|Q13490	Baculoviral IAP repeat-containing protein 2	BIRC2	BIRC2_HUMAN|Q13490_K497	NA	BIRC2_HUMAN|Q13490_K497	DMSO_5min_vs_A947_5min	2.67789	0.122525	13.1537	1e-11	7.09e-10	NA	10.9988	2.67789	9.14925	-0.120791	2.79868
BIRC6_HUMAN|Q9NR09	Baculoviral IAP repeat-containing protein 6	BIRC6	BIRC6_HUMAN|Q9NR09_K2248	NA	BIRC6_HUMAN|Q9NR09_K2248	DMSO_5min_vs_A947_5min	-0.547455	0.0978356	13.1537	8.32e-05	0.000213344	NA	4.08003	0.547455	3.67092	-0.0358141	-0.511641
BIRC6_HUMAN|Q9NR09	Baculoviral IAP repeat-containing protein 6	BIRC6	BIRC6_HUMAN|Q9NR09_K2248	NA	BIRC6_HUMAN|Q9NR09_K2248	DMSO_30min_vs_A947_30min	-0.106338	0.0978356	13.1537	0.296595	0.571466	NA	0.527836	0.106338	0.24301	-0.054685	-0.051653
BIRC6_HUMAN|Q9NR09	Baculoviral IAP repeat-containing protein 6	BIRC6	BIRC6_HUMAN|Q9NR09_K2258	NA	BIRC6_HUMAN|Q9NR09_K2258	DMSO_5min_vs_A947_5min	-0.310968	0.164204	13.1537	0.0804558	0.101846	NA	1.09444	0.310968	0.992058	-0.0358141	-0.275154
BIRC6_HUMAN|Q9NR09	Baculoviral IAP repeat-containing protein 6	BIRC6	BIRC6_HUMAN|Q9NR09_K2258	NA	BIRC6_HUMAN|Q9NR09_K2258	DMSO_30min_vs_A947_30min	-0.100984	0.164204	13.1537	0.549052	0.770939	NA	0.260387	0.100984	0.11298	-0.054685	-0.0462993
BLVRB_HUMAN|P30043	Flavin reductase (NADPH)	BLVRB	BLVRB_HUMAN|P30043_K105	NA	BLVRB_HUMAN|P30043_K105	DMSO_30min_vs_A947_30min	-0.438951	0.146699	13.1537	0.0102791	0.112318	NA	1.98804	0.438951	0.949549	#N/A	#N/A
BLVRB_HUMAN|P30043	Flavin reductase (NADPH)	BLVRB	BLVRB_HUMAN|P30043_K105	NA	BLVRB_HUMAN|P30043_K105	DMSO_5min_vs_A947_5min	-0.364727	0.146699	13.1537	0.0271018	0.037634	NA	1.567	0.364727	1.42442	#N/A	#N/A
BMR1A_HUMAN|P36894	Bone morphogenetic protein receptor type-1A	BMPR1A	BMR1A_HUMAN|P36894_K531	NA	BMR1A_HUMAN|P36894_K531	DMSO_30min_vs_A947_30min	-0.540364	0.145939	13.1537	0.00260751	0.0599772	NA	2.58377	0.540364	1.22201	#N/A	#N/A
BMR1A_HUMAN|P36894	Bone morphogenetic protein receptor type-1A	BMPR1A	BMR1A_HUMAN|P36894_K531	NA	BMR1A_HUMAN|P36894_K531	DMSO_5min_vs_A947_5min	1.82168	0.145939	13.1537	1.14e-08	1.24e-07	NA	7.94271	1.82168	6.90569	#N/A	#N/A
BNI3L_HUMAN|O60238	BCL2/adenovirus E1B 19 kDa protein-interacting protein 3-like	BNIP3L	BNI3L_HUMAN|O60238_K187	NA	BNI3L_HUMAN|O60238_K187	DMSO_5min_vs_A947_5min	-0.192565	0.0991667	13.1537	0.0738847	0.0942144	NA	1.13145	0.192565	1.02588	#N/A	#N/A
BNI3L_HUMAN|O60238	BCL2/adenovirus E1B 19 kDa protein-interacting protein 3-like	BNIP3L	BNI3L_HUMAN|O60238_K187	NA	BNI3L_HUMAN|O60238_K187	DMSO_30min_vs_A947_30min	0.0560319	0.0991667	13.1537	0.581564	0.791138	NA	0.235402	0.0560319	0.101748	#N/A	#N/A
BOK_HUMAN|Q9UMX3	Bcl-2-related ovarian killer protein	BOK	BOK_HUMAN|Q9UMX3_K32	NA	BOK_HUMAN|Q9UMX3_K32	DMSO_5min_vs_A947_5min	-2.47865	0.0875239	13.1537	3.55e-13	7.73e-11	NA	12.4498	2.47865	10.1119	0.00813458	-2.48679
BOK_HUMAN|Q9UMX3	Bcl-2-related ovarian killer protein	BOK	BOK_HUMAN|Q9UMX3_K32	NA	BOK_HUMAN|Q9UMX3_K32	DMSO_30min_vs_A947_30min	0.17275	0.0875239	13.1537	0.0697947	0.289959	NA	1.15618	0.17275	0.537663	0.13574	0.0370102
BORG2_HUMAN|Q9UKI2	Cdc42 effector protein 3	CDC42EP3	BORG2_HUMAN|Q9UKI2_K15	NA	BORG2_HUMAN|Q9UKI2_K15	DMSO_5min_vs_A947_5min	-1.54161	0.0925081	13.1537	3.16e-10	8.22e-09	NA	9.50065	1.54161	8.08507	-0.0217365	-1.51988
BORG2_HUMAN|Q9UKI2	Cdc42 effector protein 3	CDC42EP3	BORG2_HUMAN|Q9UKI2_K15	NA	BORG2_HUMAN|Q9UKI2_K15	DMSO_30min_vs_A947_30min	0.278836	0.0925081	13.1537	0.00985141	0.109652	NA	2.0065	0.278836	0.959984	-0.101536	0.380371
BORG4_HUMAN|Q9H3Q1	Cdc42 effector protein 4	CDC42EP4	BORG4_HUMAN|Q9H3Q1_K130	NA	BORG4_HUMAN|Q9H3Q1_K130	DMSO_30min_vs_A947_30min	-0.4757	0.109767	13.1537	0.000789866	0.0377095	NA	3.10245	0.4757	1.42355	#N/A	#N/A
BORG4_HUMAN|Q9H3Q1	Cdc42 effector protein 4	CDC42EP4	BORG4_HUMAN|Q9H3Q1_K130	NA	BORG4_HUMAN|Q9H3Q1_K130	DMSO_5min_vs_A947_5min	-2.2985	0.109767	13.1537	1.74e-11	1.02e-09	NA	10.7606	2.2985	8.98935	#N/A	#N/A
BPNT1_HUMAN|O95861	3'(2'),5'-bisphosphate nucleotidase 1	BPNT1	BPNT1_HUMAN|O95861_K232	NA	BPNT1_HUMAN|O95861_K232	DMSO_5min_vs_A947_5min	0.559404	0.125167	13.1537	0.000614318	0.00123858	NA	3.21161	0.559404	2.90708	0.04696	0.512444
BPNT1_HUMAN|O95861	3'(2'),5'-bisphosphate nucleotidase 1	BPNT1	BPNT1_HUMAN|O95861_K232	NA	BPNT1_HUMAN|O95861_K232	DMSO_30min_vs_A947_30min	-0.0669929	0.125167	13.1537	0.601424	0.803402	NA	0.220819	0.0669929	0.0950669	0.712915	-0.779908
BPNT1_HUMAN|O95861	3'(2'),5'-bisphosphate nucleotidase 1	BPNT1	BPNT1_HUMAN|O95861_K245	NA	BPNT1_HUMAN|O95861_K245	DMSO_30min_vs_A947_30min	-0.0952348	0.159784	13.1537	0.561278	0.778194	NA	0.250822	0.0952348	0.108912	0.712915	-0.80815
BPNT1_HUMAN|O95861	3'(2'),5'-bisphosphate nucleotidase 1	BPNT1	BPNT1_HUMAN|O95861_K245	NA	BPNT1_HUMAN|O95861_K245	DMSO_5min_vs_A947_5min	0.629852	0.159784	13.1537	0.00165131	0.00298569	NA	2.78217	0.629852	2.52495	0.04696	0.582891
BPTF_HUMAN|Q12830	Nucleosome-remodeling factor subunit BPTF	BPTF	BPTF_HUMAN|Q12830_K1855	NA	BPTF_HUMAN|Q12830_K1855	DMSO_30min_vs_A947_30min	-0.449165	0.163877	13.1537	0.0166805	0.144424	NA	1.77779	0.449165	0.84036	0.0874555	-0.53662
BPTF_HUMAN|Q12830	Nucleosome-remodeling factor subunit BPTF	BPTF	BPTF_HUMAN|Q12830_K2108	NA	BPTF_HUMAN|Q12830_K2108	DMSO_5min_vs_A947_5min	-0.22989	0.076824	13.1537	0.0102743	0.0156602	NA	1.98825	0.22989	1.8052	0.0132517	-0.243142
BPTF_HUMAN|Q12830	Nucleosome-remodeling factor subunit BPTF	BPTF	BPTF_HUMAN|Q12830_K2108	NA	BPTF_HUMAN|Q12830_K2108	DMSO_30min_vs_A947_30min	-0.0753146	0.076824	13.1537	0.344601	0.616315	NA	0.462684	0.0753146	0.210197	0.0874555	-0.16277
BPTF_HUMAN|Q12830	Nucleosome-remodeling factor subunit BPTF	BPTF	BPTF_HUMAN|Q12830_K804	NA	BPTF_HUMAN|Q12830_K804	DMSO_5min_vs_A947_5min	-0.118504	0.0904115	13.1537	0.212375	0.245794	NA	0.672896	0.118504	0.609428	0.0132517	-0.131756
BPTF_HUMAN|Q12830	Nucleosome-remodeling factor subunit BPTF	BPTF	BPTF_HUMAN|Q12830_K1855	NA	BPTF_HUMAN|Q12830_K1855	DMSO_5min_vs_A947_5min	0.45973	0.163877	13.1537	0.0147375	0.0217065	NA	1.83158	0.45973	1.66341	0.0132517	0.446479
BPTF_HUMAN|Q12830	Nucleosome-remodeling factor subunit BPTF	BPTF	BPTF_HUMAN|Q12830_K804	NA	BPTF_HUMAN|Q12830_K804	DMSO_30min_vs_A947_30min	0.0163562	0.0904115	13.1537	0.859197	0.939078	NA	0.0659072	0.0163562	0.0272981	0.0874555	-0.0710993
BRAP_HUMAN|Q7Z569	BRCA1-associated protein	BRAP	BRAP_HUMAN|Q7Z569_K400	NA	BRAP_HUMAN|Q7Z569_K400	DMSO_5min_vs_A947_5min	-0.324953	0.125077	13.1537	0.021919	0.0310773	NA	1.65918	0.324953	1.50756	0.412846	-0.737799
BRAP_HUMAN|Q7Z569	BRCA1-associated protein	BRAP	BRAP_HUMAN|Q7Z569_K400	NA	BRAP_HUMAN|Q7Z569_K400	DMSO_30min_vs_A947_30min	-0.274177	0.125077	13.1537	0.04695	0.241235	NA	1.32836	0.274177	0.61756	0.223984	-0.49816
BRAP_HUMAN|Q7Z569	BRCA1-associated protein	BRAP	BRAP_HUMAN|Q7Z569_K51	NA	BRAP_HUMAN|Q7Z569_K51	DMSO_5min_vs_A947_5min	-0.140092	0.23834	13.1537	0.566634	0.602391	NA	0.246697	0.140092	0.220122	0.412846	-0.552937
BRAP_HUMAN|Q7Z569	BRCA1-associated protein	BRAP	BRAP_HUMAN|Q7Z569_K51	NA	BRAP_HUMAN|Q7Z569_K51	DMSO_30min_vs_A947_30min	0.0901577	0.23834	13.1537	0.711262	0.866615	NA	0.14797	0.0901577	0.0621739	0.223984	-0.133826
BRCA2_HUMAN|P51587	Breast cancer type 2 susceptibility protein	BRCA2	BRCA2_HUMAN|P51587_K945	NA	BRCA2_HUMAN|P51587_K945	DMSO_30min_vs_A947_30min	-0.106993	0.197981	13.1537	0.597938	0.800558	NA	0.223344	0.106993	0.0966074	#N/A	#N/A
BRCA2_HUMAN|P51587	Breast cancer type 2 susceptibility protein	BRCA2	BRCA2_HUMAN|P51587_K945	NA	BRCA2_HUMAN|P51587_K945	DMSO_5min_vs_A947_5min	-0.14565	0.197981	13.1537	0.47484	0.51474	NA	0.323452	0.14565	0.288412	#N/A	#N/A
BRD1_HUMAN|O95696	Bromodomain-containing protein 1	BRD1	BRD1_HUMAN|O95696_K604	NA	BRD1_HUMAN|O95696_K604	DMSO_30min_vs_A947_30min	0.0625195	0.0780571	13.1537	0.437392	0.685319	NA	0.359129	0.0625195	0.164107	0.183667	-0.121147
BRD1_HUMAN|O95696	Bromodomain-containing protein 1	BRD1	BRD1_HUMAN|O95696_K604	NA	BRD1_HUMAN|O95696_K604	DMSO_5min_vs_A947_5min	0.108261	0.0780571	13.1537	0.188511	0.220276	NA	0.724663	0.108261	0.657033	0.276768	-0.168507
BRD3_HUMAN|Q15059	Bromodomain-containing protein 3	BRD3	BRD3_HUMAN|Q15059_K305	NA	BRD3_HUMAN|Q15059_K305	DMSO_30min_vs_A947_30min	-0.452098	0.134994	13.1537	0.00515415	0.0850513	NA	2.28784	0.452098	1.07032	#N/A	#N/A
BRD3_HUMAN|Q15059	Bromodomain-containing protein 3	BRD3	BRD3_HUMAN|Q15059_K305	NA	BRD3_HUMAN|Q15059_K305	DMSO_5min_vs_A947_5min	0.420024	0.134994	13.1537	0.00816218	0.0127081	NA	2.08819	0.420024	1.89592	#N/A	#N/A
BRD4_HUMAN|O60885	Bromodomain-containing protein 4	BRD4	BRD4_HUMAN|O60885_K111	NA	BRD4_HUMAN|O60885_K111	DMSO_5min_vs_A947_5min	0.767326	0.119358	13.1537	2.12e-05	6.57e-05	NA	4.6739	0.767326	4.18213	0.0943925	0.672934
BRD4_HUMAN|O60885	Bromodomain-containing protein 4	BRD4	BRD4_HUMAN|O60885_K102	NA	BRD4_HUMAN|O60885_K102	DMSO_30min_vs_A947_30min	-0.0725023	0.100991	13.1537	0.48537	0.724596	NA	0.313927	0.0725023	0.139904	0.191682	-0.264184
BRD4_HUMAN|O60885	Bromodomain-containing protein 4	BRD4	BRD4_HUMAN|O60885_K111	NA	BRD4_HUMAN|O60885_K111	DMSO_30min_vs_A947_30min	-0.26854	0.119358	13.1537	0.0421949	0.229809	NA	1.37474	0.26854	0.638634	0.191682	-0.460222
BRD4_HUMAN|O60885	Bromodomain-containing protein 4	BRD4	BRD4_HUMAN|O60885_K102	NA	BRD4_HUMAN|O60885_K102	DMSO_5min_vs_A947_5min	1.45485	0.100991	13.1537	1.95e-09	3.11e-08	NA	8.70904	1.45485	7.50734	0.0943925	1.36045
BRD7_HUMAN|Q9NPI1	Bromodomain-containing protein 7	BRD7	BRD7_HUMAN|Q9NPI1_K201	NA	BRD7_HUMAN|Q9NPI1_K201	DMSO_30min_vs_A947_30min	-0.729675	0.148979	13.1537	0.000281489	0.0209435	NA	3.55054	0.729675	1.67895	0.291054	-1.02073
BRD7_HUMAN|Q9NPI1	Bromodomain-containing protein 7	BRD7	BRD7_HUMAN|Q9NPI1_K201	NA	BRD7_HUMAN|Q9NPI1_K201	DMSO_5min_vs_A947_5min	0.279133	0.148979	13.1537	0.0833656	0.105065	NA	1.07901	0.279133	0.978544	0.0652712	0.213862
BRD8_HUMAN|Q9H0E9	Bromodomain-containing protein 8	BRD8	BRD8_HUMAN|Q9H0E9_K149	NA	BRD8_HUMAN|Q9H0E9_K149	DMSO_30min_vs_A947_30min	-0.607212	0.151546	13.1537	0.00145998	0.0489765	NA	2.83565	0.607212	1.31001	-0.0305719	-0.576641
BRD8_HUMAN|Q9H0E9	Bromodomain-containing protein 8	BRD8	BRD8_HUMAN|Q9H0E9_K391	NA	BRD8_HUMAN|Q9H0E9_K391	DMSO_5min_vs_A947_5min	-0.282232	0.0906747	13.1537	0.00814415	0.0126834	NA	2.08915	0.282232	1.89676	-0.406725	0.124492
BRD8_HUMAN|Q9H0E9	Bromodomain-containing protein 8	BRD8	BRD8_HUMAN|Q9H0E9_K149	NA	BRD8_HUMAN|Q9H0E9_K149	DMSO_5min_vs_A947_5min	0.389343	0.151546	13.1537	0.0231575	0.0326876	NA	1.63531	0.389343	1.48562	-0.406725	0.796068
BRD8_HUMAN|Q9H0E9	Bromodomain-containing protein 8	BRD8	BRD8_HUMAN|Q9H0E9_K391	NA	BRD8_HUMAN|Q9H0E9_K391	DMSO_30min_vs_A947_30min	0.112111	0.0906747	13.1537	0.237931	0.517898	NA	0.623548	0.112111	0.285755	-0.0305719	0.142682
BRE_HUMAN|Q9NXR7	BRCA1-A complex subunit BRE	BRE	BRE_HUMAN|Q9NXR7_K68	NA	BRE_HUMAN|Q9NXR7_K68	DMSO_5min_vs_A947_5min	0.0436506	0.0864813	13.1537	0.622091	0.654543	NA	0.206146	0.0436506	0.184061	#N/A	#N/A
BRE_HUMAN|Q9NXR7	BRCA1-A complex subunit BRE	BRE	BRE_HUMAN|Q9NXR7_K68	NA	BRE_HUMAN|Q9NXR7_K68	DMSO_30min_vs_A947_30min	0.0983348	0.0864813	13.1537	0.275802	0.551315	NA	0.559403	0.0983348	0.258601	#N/A	#N/A
BRE1A_HUMAN|Q5VTR2	E3 ubiquitin-protein ligase BRE1A	RNF20	BRE1A_HUMAN|Q5VTR2_K717	NA	BRE1A_HUMAN|Q5VTR2_K717	DMSO_30min_vs_A947_30min	0.0488851	0.076657	13.1537	0.534605	0.759988	NA	0.271967	0.0488851	0.119194	-0.0137637	0.0626488
BRE1A_HUMAN|Q5VTR2	E3 ubiquitin-protein ligase BRE1A	RNF20	BRE1A_HUMAN|Q5VTR2_K433	NA	BRE1A_HUMAN|Q5VTR2_K433	DMSO_30min_vs_A947_30min	0.174035	0.0910526	13.1537	0.0779917	0.303996	NA	1.10795	0.174035	0.517132	-0.0137637	0.187799
BRE1A_HUMAN|Q5VTR2	E3 ubiquitin-protein ligase BRE1A	RNF20	BRE1A_HUMAN|Q5VTR2_K433	NA	BRE1A_HUMAN|Q5VTR2_K433	DMSO_5min_vs_A947_5min	-0.0929472	0.0910526	13.1537	0.325754	0.363302	NA	0.48711	0.0929472	0.439732	0.0674526	-0.1604
BRE1A_HUMAN|Q5VTR2	E3 ubiquitin-protein ligase BRE1A	RNF20	BRE1A_HUMAN|Q5VTR2_K563	NA	BRE1A_HUMAN|Q5VTR2_K563	DMSO_30min_vs_A947_30min	0.132866	0.097126	13.1537	0.194237	0.471519	NA	0.711668	0.132866	0.326501	-0.0137637	0.146629
BRE1A_HUMAN|Q5VTR2	E3 ubiquitin-protein ligase BRE1A	RNF20	BRE1A_HUMAN|Q5VTR2_K563	NA	BRE1A_HUMAN|Q5VTR2_K563	DMSO_5min_vs_A947_5min	-1.01622	0.097126	13.1537	9.53e-08	6.78e-07	NA	7.02107	1.01622	6.16887	0.0674526	-1.08367
BRE1A_HUMAN|Q5VTR2	E3 ubiquitin-protein ligase BRE1A	RNF20	BRE1A_HUMAN|Q5VTR2_K717	NA	BRE1A_HUMAN|Q5VTR2_K717	DMSO_5min_vs_A947_5min	-0.802392	0.076657	13.1537	9.48e-08	6.75e-07	NA	7.02323	0.802392	6.17049	0.0674526	-0.869845
BRE1B_HUMAN|O75150	E3 ubiquitin-protein ligase BRE1B	RNF40	BRE1B_HUMAN|O75150_K21	NA	BRE1B_HUMAN|O75150_K21	DMSO_30min_vs_A947_30min	0.125585	0.0850112	13.1537	0.163141	0.433393	NA	0.787436	0.125585	0.363118	0.0118643	0.113721
BRE1B_HUMAN|O75150	E3 ubiquitin-protein ligase BRE1B	RNF40	BRE1B_HUMAN|O75150_K21	NA	BRE1B_HUMAN|O75150_K21	DMSO_5min_vs_A947_5min	-1.89492	0.0850112	13.1537	7.79e-12	5.95e-10	NA	11.1084	1.89492	9.2255	-0.453552	-1.44137
BRK1_HUMAN|Q8WUW1	Protein BRICK1	BRK1	BRK1_HUMAN|Q8WUW1_K31	NA	BRK1_HUMAN|Q8WUW1_K31	DMSO_5min_vs_A947_5min	0.0171967	0.123036	13.1537	0.890959	0.901982	NA	0.0501422	0.0171967	0.0448022	#N/A	#N/A
BRK1_HUMAN|Q8WUW1	Protein BRICK1	BRK1	BRK1_HUMAN|Q8WUW1_K31	NA	BRK1_HUMAN|Q8WUW1_K31	DMSO_30min_vs_A947_30min	-0.0493514	0.123036	13.1537	0.694776	0.857284	NA	0.158156	0.0493514	0.0668754	#N/A	#N/A
BROX_HUMAN|Q5VW32	BRO1 domain-containing protein BROX	BROX	BROX_HUMAN|Q5VW32_K322	NA	BROX_HUMAN|Q5VW32_K322	DMSO_30min_vs_A947_30min	0.00764664	0.086761	13.1537	0.931097	0.973107	NA	0.0310049	0.00764664	0.0118392	0.115608	-0.107961
BROX_HUMAN|Q5VW32	BRO1 domain-containing protein BROX	BROX	BROX_HUMAN|Q5VW32_K322	NA	BROX_HUMAN|Q5VW32_K322	DMSO_5min_vs_A947_5min	-0.00791892	0.086761	13.1537	0.928651	0.93436	NA	0.0321474	0.00791892	0.0294856	-0.334422	0.326503
BSDC1_HUMAN|Q9NW68	BSD domain-containing protein 1	BSDC1	BSDC1_HUMAN|Q9NW68_K75	NA	BSDC1_HUMAN|Q9NW68_K75	DMSO_30min_vs_A947_30min	-0.154601	0.141891	13.1537	0.295458	0.571015	NA	0.529505	0.154601	0.243352	0.0627574	-0.217359
BSDC1_HUMAN|Q9NW68	BSD domain-containing protein 1	BSDC1	BSDC1_HUMAN|Q9NW68_K75	NA	BSDC1_HUMAN|Q9NW68_K75	DMSO_5min_vs_A947_5min	-1.00822	0.141891	13.1537	7.48e-06	2.67e-05	NA	5.12599	1.00822	4.57346	0.131648	-1.13987
BSDC1_HUMAN|Q9NW68	BSD domain-containing protein 1	BSDC1	BSDC1_HUMAN|Q9NW68_K24	NA	BSDC1_HUMAN|Q9NW68_K24	DMSO_5min_vs_A947_5min	-1.25806	0.0640522	13.1537	3.93e-11	1.76e-09	NA	10.4054	1.25806	8.75462	0.131648	-1.3897
BSDC1_HUMAN|Q9NW68	BSD domain-containing protein 1	BSDC1	BSDC1_HUMAN|Q9NW68_K24	NA	BSDC1_HUMAN|Q9NW68_K24	DMSO_30min_vs_A947_30min	0.249276	0.0640522	13.1537	0.00181656	0.0525609	NA	2.74075	0.249276	1.27934	0.0627574	0.186518
BT3L4_HUMAN|Q96K17	Transcription factor BTF3 homolog 4	BTF3L4	BT3L4_HUMAN|Q96K17_K38	NA	BT3L4_HUMAN|Q96K17_K38	DMSO_30min_vs_A947_30min	0.536911	0.164529	13.1537	0.00608352	0.090526	NA	2.21584	0.536911	1.04323	#N/A	#N/A
BT3L4_HUMAN|Q96K17	Transcription factor BTF3 homolog 4	BTF3L4	BT3L4_HUMAN|Q96K17_K38	NA	BT3L4_HUMAN|Q96K17_K38	DMSO_5min_vs_A947_5min	1.11192	0.164529	13.1537	1.27e-05	4.16e-05	NA	4.89725	1.11192	4.38104	#N/A	#N/A
BTAF1_HUMAN|O14981	TATA-binding protein-associated factor 172	BTAF1	BTAF1_HUMAN|O14981_K1282	NA	BTAF1_HUMAN|O14981_K1282	DMSO_5min_vs_A947_5min	-0.180398	0.109492	13.1537	0.123104	0.149394	NA	0.909728	0.180398	0.825667	-0.00049033	-0.179908
BTAF1_HUMAN|O14981	TATA-binding protein-associated factor 172	BTAF1	BTAF1_HUMAN|O14981_K1282	NA	BTAF1_HUMAN|O14981_K1282	DMSO_30min_vs_A947_30min	-0.25047	0.109492	13.1537	0.0393441	0.22101	NA	1.40512	0.25047	0.655589	-0.0486734	-0.201796
BTBD2_HUMAN|Q9BX70	BTB/POZ domain-containing protein 2	BTBD2	BTBD2_HUMAN|Q9BX70_K214	NA	BTBD2_HUMAN|Q9BX70_K214	DMSO_5min_vs_A947_5min	0.872674	0.141492	13.1537	3.22e-05	9.41e-05	NA	4.49226	0.872674	4.02629	#N/A	#N/A
BTBD2_HUMAN|Q9BX70	BTB/POZ domain-containing protein 2	BTBD2	BTBD2_HUMAN|Q9BX70_K214	NA	BTBD2_HUMAN|Q9BX70_K214	DMSO_30min_vs_A947_30min	0.0990913	0.141492	13.1537	0.495921	0.732948	NA	0.304587	0.0990913	0.134927	#N/A	#N/A
BTBDA_HUMAN|Q9BSF8	BTB/POZ domain-containing protein 10	BTBD10	BTBDA_HUMAN|Q9BSF8_K423	NA	BTBDA_HUMAN|Q9BSF8_K423	DMSO_5min_vs_A947_5min	0.222663	0.0896669	13.1537	0.0272559	0.0378294	NA	1.56454	0.222663	1.42217	#N/A	#N/A
BTBDA_HUMAN|Q9BSF8	BTB/POZ domain-containing protein 10	BTBD10	BTBDA_HUMAN|Q9BSF8_K423	NA	BTBDA_HUMAN|Q9BSF8_K423	DMSO_30min_vs_A947_30min	0.0861377	0.0896669	13.1537	0.35406	0.624942	NA	0.450923	0.0861377	0.20416	#N/A	#N/A
BTF3_HUMAN|P20290	Transcription factor BTF3	BTF3	BTF3_HUMAN|P20290_K177	NA	BTF3_HUMAN|P20290_K177	DMSO_30min_vs_A947_30min	-0.0353159	0.121532	13.1537	0.775897	0.898258	NA	0.110196	0.0353159	0.0465988	-0.467739	0.432423
BTF3_HUMAN|P20290	Transcription factor BTF3	BTF3	BTF3_HUMAN|P20290_K177	NA	BTF3_HUMAN|P20290_K177	DMSO_5min_vs_A947_5min	-0.0841963	0.121532	13.1537	0.500491	0.538773	NA	0.300604	0.0841963	0.268594	-0.0534447	-0.0307516
BTF3_HUMAN|P20290	Transcription factor BTF3	BTF3	BTF3_HUMAN|P20290_K122	NA	BTF3_HUMAN|P20290_K122	DMSO_5min_vs_A947_5min	0.0698938	0.187621	13.1537	0.715434	0.741452	NA	0.14543	0.0698938	0.129917	-0.0534447	0.123338
BTF3_HUMAN|P20290	Transcription factor BTF3	BTF3	BTF3_HUMAN|P20290_K202	NA	BTF3_HUMAN|P20290_K202	DMSO_5min_vs_A947_5min	-0.286512	0.343175	7.15372	0.430777	0.470088	NA	0.365747	0.286512	0.327821	-0.0534447	-0.233068
BTF3_HUMAN|P20290	Transcription factor BTF3	BTF3	BTF3_HUMAN|P20290_K57	NA	BTF3_HUMAN|P20290_K57	DMSO_30min_vs_A947_30min	-0.392102	0.223015	13.1537	0.101945	0.344461	NA	0.991633	0.392102	0.46286	-0.467739	0.0756367
BTF3_HUMAN|P20290	Transcription factor BTF3	BTF3	BTF3_HUMAN|P20290_K122	NA	BTF3_HUMAN|P20290_K122	DMSO_30min_vs_A947_30min	-0.033849	0.187621	13.1537	0.859579	0.939078	NA	0.0657143	0.033849	0.0272981	-0.467739	0.43389
BTF3_HUMAN|P20290	Transcription factor BTF3	BTF3	BTF3_HUMAN|P20290_K57	NA	BTF3_HUMAN|P20290_K57	DMSO_5min_vs_A947_5min	0.148356	0.223015	13.1537	0.517397	0.553954	NA	0.286176	0.148356	0.256527	-0.0534447	0.201801
BTF3_HUMAN|P20290	Transcription factor BTF3	BTF3	BTF3_HUMAN|P20290_K202	NA	BTF3_HUMAN|P20290_K202	DMSO_30min_vs_A947_30min	-0.0305351	0.363992	7.15372	0.935444	0.973861	NA	0.0289823	0.0305351	0.011503	-0.467739	0.437204
BTF3_HUMAN|P20290-2	Transcription factor BTF3 (isoform 2)	BTF3	BTF3_HUMAN|P20290-2_K10	NA	BTF3_HUMAN|P20290-2_K10	DMSO_30min_vs_A947_30min	0.0504447	0.0847171	13.1537	0.561649	0.778347	NA	0.250535	0.0504447	0.108827	#N/A	#N/A
BTF3_HUMAN|P20290-2	Transcription factor BTF3 (isoform 2)	BTF3	BTF3_HUMAN|P20290-2_K10	NA	BTF3_HUMAN|P20290-2_K10	DMSO_5min_vs_A947_5min	-1.67914	0.0847171	13.1537	3.5e-11	1.63e-09	NA	10.4558	1.67914	8.78769	#N/A	#N/A
BTG3_HUMAN|Q14201	Protein BTG3	BTG3	BTG3_HUMAN|Q14201_K41	NA	BTG3_HUMAN|Q14201_K41	DMSO_5min_vs_A947_5min	-0.795699	0.187181	13.1537	0.000921822	0.00177605	NA	3.03535	0.795699	2.75054	-0.158916	-0.636783
BTG3_HUMAN|Q14201	Protein BTG3	BTG3	BTG3_HUMAN|Q14201_K41	NA	BTG3_HUMAN|Q14201_K41	DMSO_30min_vs_A947_30min	-0.44819	0.187181	13.1537	0.0322209	0.199345	NA	1.49186	0.44819	0.700395	-0.331219	-0.116972
BUD31_HUMAN|P41223	Protein BUD31 homolog	BUD31	BUD31_HUMAN|P41223_K86	NA	BUD31_HUMAN|P41223_K86	DMSO_30min_vs_A947_30min	0.00296218	0.103002	13.1537	0.977489	0.990445	NA	0.00988816	0.00296218	0.00416961	-0.122645	0.125607
BUD31_HUMAN|P41223	Protein BUD31 homolog	BUD31	BUD31_HUMAN|P41223_K86	NA	BUD31_HUMAN|P41223_K86	DMSO_5min_vs_A947_5min	-0.800387	0.103002	13.1537	2.85e-06	1.18e-05	NA	5.54499	0.800387	4.92969	0.025982	-0.826369
BZW1_HUMAN|Q7L1Q6	Basic leucine zipper and W2 domain-containing protein 1	BZW1	BZW1_HUMAN|Q7L1Q6_K379	NA	BZW1_HUMAN|Q7L1Q6_K379	DMSO_30min_vs_A947_30min	0.285893	0.263691	13.1537	0.297751	0.572159	NA	0.526147	0.285893	0.242483	0.123479	0.162414
BZW1_HUMAN|Q7L1Q6	Basic leucine zipper and W2 domain-containing protein 1	BZW1	BZW1_HUMAN|Q7L1Q6_K279	NA	BZW1_HUMAN|Q7L1Q6_K279	DMSO_30min_vs_A947_30min	-0.185915	0.115146	13.1537	0.130119	0.387643	NA	0.885658	0.185915	0.411568	0.123479	-0.309394
BZW1_HUMAN|Q7L1Q6	Basic leucine zipper and W2 domain-containing protein 1	BZW1	BZW1_HUMAN|Q7L1Q6_K279	NA	BZW1_HUMAN|Q7L1Q6_K279	DMSO_5min_vs_A947_5min	-1.2659	0.115146	13.1537	5.29e-08	4.23e-07	NA	7.27671	1.2659	6.37359	-0.0488062	-1.21709
BZW1_HUMAN|Q7L1Q6	Basic leucine zipper and W2 domain-containing protein 1	BZW1	BZW1_HUMAN|Q7L1Q6_K322	NA	BZW1_HUMAN|Q7L1Q6_K322	DMSO_5min_vs_A947_5min	-1.16534	0.0749536	13.1537	7.55e-10	1.52e-08	NA	9.12217	1.16534	7.81894	-0.0488062	-1.11654
BZW1_HUMAN|Q7L1Q6	Basic leucine zipper and W2 domain-containing protein 1	BZW1	BZW1_HUMAN|Q7L1Q6_K390	NA	BZW1_HUMAN|Q7L1Q6_K390	DMSO_30min_vs_A947_30min	0.415287	0.447903	13.1537	0.370533	0.635899	NA	0.431173	0.415287	0.196612	0.123479	0.291808
BZW1_HUMAN|Q7L1Q6	Basic leucine zipper and W2 domain-containing protein 1	BZW1	BZW1_HUMAN|Q7L1Q6_K322	NA	BZW1_HUMAN|Q7L1Q6_K322	DMSO_30min_vs_A947_30min	-0.0595502	0.0749536	13.1537	0.441007	0.687395	NA	0.355554	0.0595502	0.162793	0.123479	-0.183029
BZW1_HUMAN|Q7L1Q6	Basic leucine zipper and W2 domain-containing protein 1	BZW1	BZW1_HUMAN|Q7L1Q6_K398	NA	BZW1_HUMAN|Q7L1Q6_K398	DMSO_30min_vs_A947_30min	0.0277888	0.0828051	13.1537	0.74247	0.883408	NA	0.129321	0.0277888	0.0538386	0.123479	-0.0956902
BZW1_HUMAN|Q7L1Q6	Basic leucine zipper and W2 domain-containing protein 1	BZW1	BZW1_HUMAN|Q7L1Q6_K390	NA	BZW1_HUMAN|Q7L1Q6_K390	DMSO_5min_vs_A947_5min	-1.6525	0.447903	13.1537	0.00267461	0.0046467	NA	2.57274	1.6525	2.33286	-0.0488062	-1.60369
BZW1_HUMAN|Q7L1Q6	Basic leucine zipper and W2 domain-containing protein 1	BZW1	BZW1_HUMAN|Q7L1Q6_K398	NA	BZW1_HUMAN|Q7L1Q6_K398	DMSO_5min_vs_A947_5min	-1.16457	0.0828051	13.1537	2.63e-09	3.85e-08	NA	8.5797	1.16457	7.41499	-0.0488062	-1.11576
BZW1_HUMAN|Q7L1Q6	Basic leucine zipper and W2 domain-containing protein 1	BZW1	BZW1_HUMAN|Q7L1Q6_K379	NA	BZW1_HUMAN|Q7L1Q6_K379	DMSO_5min_vs_A947_5min	-0.961333	0.263691	13.1537	0.00290893	0.00500521	NA	2.53627	0.961333	2.30058	-0.0488062	-0.912527
C1D_HUMAN|Q13901	Nuclear nucleic acid-binding protein C1D	C1D	C1D_HUMAN|Q13901_K54	NA	C1D_HUMAN|Q13901_K54	DMSO_30min_vs_A947_30min	0.0249301	0.142728	13.1537	0.864	0.941933	NA	0.0634861	0.0249301	0.02598	#N/A	#N/A
C1D_HUMAN|Q13901	Nuclear nucleic acid-binding protein C1D	C1D	C1D_HUMAN|Q13901_K54	NA	C1D_HUMAN|Q13901_K54	DMSO_5min_vs_A947_5min	-1.99978	0.142728	13.1537	2.76e-09	3.97e-08	NA	8.55946	1.99978	7.40134	#N/A	#N/A
C1QBP_HUMAN|Q07021	Complement component 1 Q subcomponent-binding protein, mitochondrial	C1QBP	C1QBP_HUMAN|Q07021_K119	NA	C1QBP_HUMAN|Q07021_K119	DMSO_30min_vs_A947_30min	0.225376	0.121925	13.1537	0.0871338	0.319064	NA	1.05981	0.225376	0.496122	-0.0630171	0.288393
C1QBP_HUMAN|Q07021	Complement component 1 Q subcomponent-binding protein, mitochondrial	C1QBP	C1QBP_HUMAN|Q07021_K119	NA	C1QBP_HUMAN|Q07021_K119	DMSO_5min_vs_A947_5min	0.583303	0.121925	13.1537	0.000345492	0.000749329	NA	3.46156	0.583303	3.12533	-0.0613573	0.64466
C1TC_HUMAN|P11586	C-1-tetrahydrofolate synthase, cytoplasmic	MTHFD1	C1TC_HUMAN|P11586_K313	NA	C1TC_HUMAN|P11586_K313	DMSO_5min_vs_A947_5min	0.727057	0.141871	13.1537	0.000187988	0.000435596	NA	3.72587	0.727057	3.36092	-0.186212	0.913269
C1TC_HUMAN|P11586	C-1-tetrahydrofolate synthase, cytoplasmic	MTHFD1	C1TC_HUMAN|P11586_K313	NA	C1TC_HUMAN|P11586_K313	DMSO_30min_vs_A947_30min	0.0175748	0.141871	13.1537	0.903284	0.963786	NA	0.0441755	0.0175748	0.0160193	0.0388011	-0.0212263
C1TC_HUMAN|P11586	C-1-tetrahydrofolate synthase, cytoplasmic	MTHFD1	C1TC_HUMAN|P11586_K866	NA	C1TC_HUMAN|P11586_K866	DMSO_5min_vs_A947_5min	0.335441	0.083419	13.1537	0.00142077	0.0026109	NA	2.84748	0.335441	2.58321	-0.186212	0.521653
C1TC_HUMAN|P11586	C-1-tetrahydrofolate synthase, cytoplasmic	MTHFD1	C1TC_HUMAN|P11586_K866	NA	C1TC_HUMAN|P11586_K866	DMSO_30min_vs_A947_30min	0.0788488	0.083419	13.1537	0.36159	0.62994	NA	0.441784	0.0788488	0.200701	0.0388011	0.0400478
C1TC_HUMAN|P11586	C-1-tetrahydrofolate synthase, cytoplasmic	MTHFD1	C1TC_HUMAN|P11586_K793	NA	C1TC_HUMAN|P11586_K793	DMSO_5min_vs_A947_5min	-0.0890255	0.26674	13.1537	0.743826	0.768098	NA	0.128528	0.0890255	0.114584	-0.186212	0.0971864
C1TC_HUMAN|P11586	C-1-tetrahydrofolate synthase, cytoplasmic	MTHFD1	C1TC_HUMAN|P11586_K157	NA	C1TC_HUMAN|P11586_K157	DMSO_30min_vs_A947_30min	0.0749398	0.0677631	13.1537	0.288583	0.564648	NA	0.53973	0.0749398	0.248222	0.0388011	0.0361388
C1TC_HUMAN|P11586	C-1-tetrahydrofolate synthase, cytoplasmic	MTHFD1	C1TC_HUMAN|P11586_K793	NA	C1TC_HUMAN|P11586_K793	DMSO_30min_vs_A947_30min	0.318988	0.26674	13.1537	0.252859	0.530313	NA	0.597122	0.318988	0.275468	0.0388011	0.280187
C1TC_HUMAN|P11586	C-1-tetrahydrofolate synthase, cytoplasmic	MTHFD1	C1TC_HUMAN|P11586_K157	NA	C1TC_HUMAN|P11586_K157	DMSO_5min_vs_A947_5min	0.43517	0.0677631	13.1537	2.14e-05	6.62e-05	NA	4.66917	0.43517	4.17904	-0.186212	0.621382
C2CD5_HUMAN|Q86YS7	C2 domain-containing protein 5	C2CD5	C2CD5_HUMAN|Q86YS7_K811	NA	C2CD5_HUMAN|Q86YS7_K811	DMSO_5min_vs_A947_5min	1.17514	0.0961857	13.1537	1.48e-08	1.54e-07	NA	7.8292	1.17514	6.81314	0.0400544	1.13508
C2CD5_HUMAN|Q86YS7	C2 domain-containing protein 5	C2CD5	C2CD5_HUMAN|Q86YS7_K811	NA	C2CD5_HUMAN|Q86YS7_K811	DMSO_30min_vs_A947_30min	0.148816	0.0961857	13.1537	0.145538	0.409476	NA	0.837025	0.148816	0.387771	0.0945123	0.0543034
C2D1B_HUMAN|Q5T0F9	Coiled-coil and C2 domain-containing protein 1B	CC2D1B	C2D1B_HUMAN|Q5T0F9_K625	NA	C2D1B_HUMAN|Q5T0F9_K625	DMSO_30min_vs_A947_30min	0.221349	0.107087	13.1537	0.0590037	0.267642	NA	1.22912	0.221349	0.572446	0.0100036	0.211345
C2D1B_HUMAN|Q5T0F9	Coiled-coil and C2 domain-containing protein 1B	CC2D1B	C2D1B_HUMAN|Q5T0F9_K759	NA	C2D1B_HUMAN|Q5T0F9_K759	DMSO_30min_vs_A947_30min	-0.145829	0.172728	13.1537	0.41361	0.669749	NA	0.383409	0.145829	0.174088	0.0100036	-0.155832
C2D1B_HUMAN|Q5T0F9	Coiled-coil and C2 domain-containing protein 1B	CC2D1B	C2D1B_HUMAN|Q5T0F9_K759	NA	C2D1B_HUMAN|Q5T0F9_K759	DMSO_5min_vs_A947_5min	-1.20735	0.172728	13.1537	8.9e-06	3.09e-05	NA	5.05055	1.20735	4.51056	-0.020221	-1.18713
C2D1B_HUMAN|Q5T0F9	Coiled-coil and C2 domain-containing protein 1B	CC2D1B	C2D1B_HUMAN|Q5T0F9_K625	NA	C2D1B_HUMAN|Q5T0F9_K625	DMSO_5min_vs_A947_5min	0.200593	0.107087	13.1537	0.0834339	0.105127	NA	1.07866	0.200593	0.978284	-0.020221	0.220814
C99L2_HUMAN|Q8TCZ2	CD99 antigen-like protein 2	CD99L2	C99L2_HUMAN|Q8TCZ2_K227	NA	C99L2_HUMAN|Q8TCZ2_K227	DMSO_5min_vs_A947_5min	0.595811	0.0716901	13.1537	1.35e-06	6.28e-06	NA	5.86819	0.595811	5.20185	-0.00305419	0.598865
C99L2_HUMAN|Q8TCZ2	CD99 antigen-like protein 2	CD99L2	C99L2_HUMAN|Q8TCZ2_K227	NA	C99L2_HUMAN|Q8TCZ2_K227	DMSO_30min_vs_A947_30min	-0.100732	0.0716901	13.1537	0.183165	0.459436	NA	0.737158	0.100732	0.337775	0.514803	-0.615535
CA043_HUMAN|Q9BWL3	Uncharacterized protein C1orf43	C1orf43	CA043_HUMAN|Q9BWL3_K240	NA	CA043_HUMAN|Q9BWL3_K240	DMSO_30min_vs_A947_30min	0.430795	0.233734	13.1537	0.0879581	0.320555	NA	1.05572	0.430795	0.494098	-0.151868	0.582664
CA043_HUMAN|Q9BWL3	Uncharacterized protein C1orf43	C1orf43	CA043_HUMAN|Q9BWL3_K240	NA	CA043_HUMAN|Q9BWL3_K240	DMSO_5min_vs_A947_5min	-0.264102	0.233734	13.1537	0.278691	0.314551	NA	0.554876	0.264102	0.502309	-0.0564428	-0.207659
CA052_HUMAN|Q8N6N3	UPF0690 protein C1orf52	C1orf52	CA052_HUMAN|Q8N6N3_K115	NA	CA052_HUMAN|Q8N6N3_K115	DMSO_5min_vs_A947_5min	-1.71054	0.08243	13.1537	1.95e-11	1.1e-09	NA	10.7104	1.71054	8.95812	#N/A	#N/A
CA052_HUMAN|Q8N6N3	UPF0690 protein C1orf52	C1orf52	CA052_HUMAN|Q8N6N3_K115	NA	CA052_HUMAN|Q8N6N3_K115	DMSO_30min_vs_A947_30min	0.268491	0.08243	13.1537	0.00615613	0.091133	NA	2.21069	0.268491	1.04032	#N/A	#N/A
CAAP1_HUMAN|Q9H8G2	Caspase activity and apoptosis inhibitor 1	CAAP1	CAAP1_HUMAN|Q9H8G2_K248	NA	CAAP1_HUMAN|Q9H8G2_K248	DMSO_5min_vs_A947_5min	-0.307533	0.0735151	13.1537	0.00104655	0.00198498	NA	2.98024	0.307533	2.70224	0.0685108	-0.376044
CAAP1_HUMAN|Q9H8G2	Caspase activity and apoptosis inhibitor 1	CAAP1	CAAP1_HUMAN|Q9H8G2_K248	NA	CAAP1_HUMAN|Q9H8G2_K248	DMSO_30min_vs_A947_30min	-0.062558	0.0735151	13.1537	0.410019	0.666345	NA	0.387196	0.062558	0.176301	0.189411	-0.251969
CAB39_HUMAN|Q9Y376	Calcium-binding protein 39	CAB39	CAB39_HUMAN|Q9Y376_K297	NA	CAB39_HUMAN|Q9Y376_K297	DMSO_5min_vs_A947_5min	0.702786	0.137779	13.1537	0.000196112	0.000452774	NA	3.70749	0.702786	3.34412	0.00421433	0.698572
CAB39_HUMAN|Q9Y376	Calcium-binding protein 39	CAB39	CAB39_HUMAN|Q9Y376_K132	NA	CAB39_HUMAN|Q9Y376_K132	DMSO_30min_vs_A947_30min	0.617715	0.268691	13.1537	0.0385172	0.219349	NA	1.41434	0.617715	0.658864	-0.0582417	0.675957
CAB39_HUMAN|Q9Y376	Calcium-binding protein 39	CAB39	CAB39_HUMAN|Q9Y376_K132	NA	CAB39_HUMAN|Q9Y376_K132	DMSO_5min_vs_A947_5min	0.75027	0.268691	13.1537	0.0151111	0.0221883	NA	1.8207	0.75027	1.65388	0.00421433	0.746056
CAB39_HUMAN|Q9Y376	Calcium-binding protein 39	CAB39	CAB39_HUMAN|Q9Y376_K308	NA	CAB39_HUMAN|Q9Y376_K308	DMSO_30min_vs_A947_30min	0.0169674	0.129631	13.1537	0.897843	0.961088	NA	0.0467996	0.0169674	0.0172369	-0.0582417	0.0752091
CAB39_HUMAN|Q9Y376	Calcium-binding protein 39	CAB39	CAB39_HUMAN|Q9Y376_K308	NA	CAB39_HUMAN|Q9Y376_K308	DMSO_5min_vs_A947_5min	-1.56328	0.129631	13.1537	1.74e-08	1.73e-07	NA	7.76056	1.56328	6.76298	0.00421433	-1.56749
CAB39_HUMAN|Q9Y376	Calcium-binding protein 39	CAB39	CAB39_HUMAN|Q9Y376_K297	NA	CAB39_HUMAN|Q9Y376_K297	DMSO_30min_vs_A947_30min	0.433084	0.137779	13.1537	0.0076739	0.0985735	NA	2.11498	0.433084	1.00624	-0.0582417	0.491326
CAC1A_HUMAN|O00555	Voltage-dependent P/Q-type calcium channel subunit alpha-1A	CACNA1A	CAC1A_HUMAN|O00555_K762	NA	CAC1A_HUMAN|O00555_K762	DMSO_5min_vs_A947_5min	0.687744	0.108183	13.1537	2.37e-05	7.24e-05	NA	4.62452	0.687744	4.13998	#N/A	#N/A
CAC1A_HUMAN|O00555	Voltage-dependent P/Q-type calcium channel subunit alpha-1A	CACNA1A	CAC1A_HUMAN|O00555_K762	NA	CAC1A_HUMAN|O00555_K762	DMSO_30min_vs_A947_30min	0.456907	0.108183	13.1537	0.000970544	0.0418063	NA	3.01298	0.456907	1.37876	#N/A	#N/A
CACO2_HUMAN|Q13137	Calcium-binding and coiled-coil domain-containing protein 2	CALCOCO2	CACO2_HUMAN|Q13137_K299	NA	CACO2_HUMAN|Q13137_K299	DMSO_30min_vs_A947_30min	0.0540841	0.155574	13.1537	0.733608	0.878433	NA	0.134536	0.0540841	0.0562912	#N/A	#N/A
CACO2_HUMAN|Q13137	Calcium-binding and coiled-coil domain-containing protein 2	CALCOCO2	CACO2_HUMAN|Q13137_K396	NA	CACO2_HUMAN|Q13137_K396	DMSO_5min_vs_A947_5min	0.678825	0.11728	13.1537	6.01e-05	0.000160273	NA	4.22091	0.678825	3.79514	#N/A	#N/A
CACO2_HUMAN|Q13137	Calcium-binding and coiled-coil domain-containing protein 2	CALCOCO2	CACO2_HUMAN|Q13137_K299	NA	CACO2_HUMAN|Q13137_K299	DMSO_5min_vs_A947_5min	0.541441	0.155574	13.1537	0.0039999	0.00667582	NA	2.39795	0.541441	2.1755	#N/A	#N/A
CACO2_HUMAN|Q13137	Calcium-binding and coiled-coil domain-containing protein 2	CALCOCO2	CACO2_HUMAN|Q13137_K396	NA	CACO2_HUMAN|Q13137_K396	DMSO_30min_vs_A947_30min	0.103545	0.11728	13.1537	0.393148	0.653482	NA	0.405444	0.103545	0.184767	#N/A	#N/A
CAD23_HUMAN|Q9H251	Cadherin-23	CDH23	CAD23_HUMAN|Q9H251_K1255	NA	CAD23_HUMAN|Q9H251_K1255	DMSO_30min_vs_A947_30min	-0.239882	0.10364	13.1537	0.0374147	0.215263	NA	1.42696	0.239882	0.667031	#N/A	#N/A
CAD23_HUMAN|Q9H251	Cadherin-23	CDH23	CAD23_HUMAN|Q9H251_K1255	NA	CAD23_HUMAN|Q9H251_K1255	DMSO_5min_vs_A947_5min	0.880826	0.10364	13.1537	1.05e-06	5.1e-06	NA	5.97719	0.880826	5.29254	#N/A	#N/A
CADM1_HUMAN|Q9BY67	Cell adhesion molecule 1	CADM1	CADM1_HUMAN|Q9BY67_K438	NA	CADM1_HUMAN|Q9BY67_K438	DMSO_30min_vs_A947_30min	-0.578561	0.16817	13.1537	0.00432062	0.0761726	NA	2.36445	0.578561	1.1182	-0.253125	-0.325437
CADM1_HUMAN|Q9BY67	Cell adhesion molecule 1	CADM1	CADM1_HUMAN|Q9BY67_K438	NA	CADM1_HUMAN|Q9BY67_K438	DMSO_5min_vs_A947_5min	2.1283	0.16817	13.1537	9.64e-09	1.08e-07	NA	8.01577	2.1283	6.96618	-0.182163	2.31047
CALD1_HUMAN|Q05682	Caldesmon	CALD1	CALD1_HUMAN|Q05682_K739	NA	CALD1_HUMAN|Q05682_K739	DMSO_5min_vs_A947_5min	-0.525176	0.139243	13.1537	0.00228473	0.00402179	NA	2.64117	0.525176	2.39558	-0.134676	-0.3905
CALD1_HUMAN|Q05682	Caldesmon	CALD1	CALD1_HUMAN|Q05682_K739	NA	CALD1_HUMAN|Q05682_K739	DMSO_30min_vs_A947_30min	-0.013675	0.139243	13.1537	0.923247	0.972698	NA	0.0346823	0.013675	0.0120218	-0.0238292	0.0101542
CALR_HUMAN|P27797	Calreticulin	CALR	CALR_HUMAN|P27797_K87	NA	CALR_HUMAN|P27797_K87	DMSO_5min_vs_A947_5min	0.662954	0.145341	13.1537	0.00051849	0.00107066	NA	3.28526	0.662954	2.97035	0.242852	0.420102
CALR_HUMAN|P27797	Calreticulin	CALR	CALR_HUMAN|P27797_K87	NA	CALR_HUMAN|P27797_K87	DMSO_30min_vs_A947_30min	0.0974729	0.145341	13.1537	0.514049	0.744811	NA	0.288996	0.0974729	0.127954	0.00288836	0.0945845
CALR_HUMAN|P27797	Calreticulin	CALR	CALR_HUMAN|P27797_K98	NA	CALR_HUMAN|P27797_K98	DMSO_30min_vs_A947_30min	-0.959146	0.526815	13.1537	0.0914787	0.325921	NA	1.03868	0.959146	0.486887	0.00288836	-0.962035
CALR_HUMAN|P27797	Calreticulin	CALR	CALR_HUMAN|P27797_K98	NA	CALR_HUMAN|P27797_K98	DMSO_5min_vs_A947_5min	0.753502	0.526815	13.1537	0.175955	0.206998	NA	0.754597	0.753502	0.684034	0.242852	0.510649
CALX_HUMAN|P27824	Calnexin	CANX	CALX_HUMAN|P27824_K384	NA	CALX_HUMAN|P27824_K384	DMSO_30min_vs_A947_30min	0.0607094	0.098519	13.1537	0.548266	0.770939	NA	0.261009	0.0607094	0.11298	-0.0988095	0.159519
CALX_HUMAN|P27824	Calnexin	CANX	CALX_HUMAN|P27824_K384	NA	CALX_HUMAN|P27824_K384	DMSO_5min_vs_A947_5min	-0.586853	0.098519	13.1537	4.54e-05	0.000125799	NA	4.34257	0.586853	3.90032	-0.24329	-0.343563
CALX_HUMAN|P27824	Calnexin	CANX	CALX_HUMAN|P27824_K182	NA	CALX_HUMAN|P27824_K182	DMSO_30min_vs_A947_30min	-0.00386441	0.0873891	13.1537	0.965393	0.985695	NA	0.015296	0.00386441	0.00625744	-0.0988095	0.0949451
CALX_HUMAN|P27824	Calnexin	CANX	CALX_HUMAN|P27824_K459	NA	CALX_HUMAN|P27824_K459	DMSO_30min_vs_A947_30min	-0.0223615	0.138647	13.1537	0.874321	0.948704	NA	0.0583293	0.0223615	0.0228694	-0.0988095	0.076448
CALX_HUMAN|P27824	Calnexin	CANX	CALX_HUMAN|P27824_K217	NA	CALX_HUMAN|P27824_K217	DMSO_5min_vs_A947_5min	-0.769833	0.123243	13.1537	2.83e-05	8.43e-05	NA	4.54752	0.769833	4.07394	-0.24329	-0.526543
CALX_HUMAN|P27824	Calnexin	CANX	CALX_HUMAN|P27824_K515	NA	CALX_HUMAN|P27824_K515	DMSO_30min_vs_A947_30min	0.0475029	0.0886581	13.1537	0.601041	0.803211	NA	0.221096	0.0475029	0.0951706	-0.0988095	0.146312
CALX_HUMAN|P27824	Calnexin	CANX	CALX_HUMAN|P27824_K217	NA	CALX_HUMAN|P27824_K217	DMSO_30min_vs_A947_30min	-0.237898	0.123243	13.1537	0.0754133	0.300515	NA	1.12255	0.237898	0.522134	-0.0988095	-0.139088
CALX_HUMAN|P27824	Calnexin	CANX	CALX_HUMAN|P27824_K459	NA	CALX_HUMAN|P27824_K459	DMSO_5min_vs_A947_5min	-0.0859304	0.138647	13.1537	0.54599	0.582531	NA	0.262815	0.0859304	0.234681	-0.24329	0.15736
CALX_HUMAN|P27824	Calnexin	CANX	CALX_HUMAN|P27824_K516	NA	CALX_HUMAN|P27824_K516	DMSO_30min_vs_A947_30min	-0.106498	0.130827	13.1537	0.430116	0.68084	NA	0.366414	0.106498	0.166955	-0.0988095	-0.00768818
CALX_HUMAN|P27824	Calnexin	CANX	CALX_HUMAN|P27824_K515	NA	CALX_HUMAN|P27824_K515	DMSO_5min_vs_A947_5min	-0.930448	0.0886581	13.1537	9.19e-08	6.61e-07	NA	7.03672	0.930448	6.17963	-0.24329	-0.687158
CALX_HUMAN|P27824	Calnexin	CANX	CALX_HUMAN|P27824_K220	NA	CALX_HUMAN|P27824_K220	DMSO_5min_vs_A947_5min	-0.483824	0.113803	13.1537	0.000921024	0.00177511	NA	3.03573	0.483824	2.75077	-0.24329	-0.240534
CALX_HUMAN|P27824	Calnexin	CANX	CALX_HUMAN|P27824_K87	NA	CALX_HUMAN|P27824_K87	DMSO_30min_vs_A947_30min	-1.29454	0.459367	13.1537	0.01438	0.13309	NA	1.84224	1.29454	0.875853	-0.0988095	-1.19573
CALX_HUMAN|P27824	Calnexin	CANX	CALX_HUMAN|P27824_K516	NA	CALX_HUMAN|P27824_K516	DMSO_5min_vs_A947_5min	-1.22447	0.130827	13.1537	3.51e-07	2.02e-06	NA	6.45499	1.22447	5.69437	-0.24329	-0.981178
CALX_HUMAN|P27824	Calnexin	CANX	CALX_HUMAN|P27824_K182	NA	CALX_HUMAN|P27824_K182	DMSO_5min_vs_A947_5min	-0.0509525	0.0873891	13.1537	0.569719	0.605221	NA	0.244339	0.0509525	0.218086	-0.24329	0.192338
CALX_HUMAN|P27824	Calnexin	CANX	CALX_HUMAN|P27824_K87	NA	CALX_HUMAN|P27824_K87	DMSO_5min_vs_A947_5min	0.801969	0.459367	13.1537	0.104142	0.128092	NA	0.982376	0.801969	0.892479	-0.24329	1.04526
CALX_HUMAN|P27824	Calnexin	CANX	CALX_HUMAN|P27824_K220	NA	CALX_HUMAN|P27824_K220	DMSO_30min_vs_A947_30min	-0.153578	0.113803	13.1537	0.199942	0.479476	NA	0.699096	0.153578	0.319233	-0.0988095	-0.0547687
CAMP1_HUMAN|Q5T5Y3	Calmodulin-regulated spectrin-associated protein 1	CAMSAP1	CAMP1_HUMAN|Q5T5Y3_K937	NA	CAMP1_HUMAN|Q5T5Y3_K937	DMSO_5min_vs_A947_5min	-0.784073	0.144303	13.1537	0.000109758	0.000270988	NA	3.95956	0.784073	3.56705	-0.151496	-0.632577
CAMP1_HUMAN|Q5T5Y3	Calmodulin-regulated spectrin-associated protein 1	CAMSAP1	CAMP1_HUMAN|Q5T5Y3_K937	NA	CAMP1_HUMAN|Q5T5Y3_K937	DMSO_30min_vs_A947_30min	-0.125673	0.144303	13.1537	0.399428	0.658614	NA	0.398561	0.125673	0.181369	-0.111296	-0.0143773
CAN2_HUMAN|P17655	Calpain-2 catalytic subunit	CAPN2	CAN2_HUMAN|P17655_K677	NA	CAN2_HUMAN|P17655_K677	DMSO_5min_vs_A947_5min	0.972904	0.0887546	13.1537	5.48e-08	4.36e-07	NA	7.26153	0.972904	6.36086	-0.0758765	1.04878
CAN2_HUMAN|P17655	Calpain-2 catalytic subunit	CAPN2	CAN2_HUMAN|P17655_K677	NA	CAN2_HUMAN|P17655_K677	DMSO_30min_vs_A947_30min	0.0980025	0.0887546	13.1537	0.289298	0.565355	NA	0.538655	0.0980025	0.247679	0.0467508	0.0512517
CAN2_HUMAN|P17655	Calpain-2 catalytic subunit	CAPN2	CAN2_HUMAN|P17655_K603	NA	CAN2_HUMAN|P17655_K603	DMSO_30min_vs_A947_30min	0.39066	0.18798	13.1537	0.0578172	0.2652	NA	1.23794	0.39066	0.576426	0.0467508	0.34391
CAN2_HUMAN|P17655	Calpain-2 catalytic subunit	CAPN2	CAN2_HUMAN|P17655_K390	NA	CAN2_HUMAN|P17655_K390	DMSO_30min_vs_A947_30min	-0.0391826	0.12739	13.1537	0.763217	0.894239	NA	0.117352	0.0391826	0.0485463	0.0467508	-0.0859334
CAN2_HUMAN|P17655	Calpain-2 catalytic subunit	CAPN2	CAN2_HUMAN|P17655_K493	NA	CAN2_HUMAN|P17655_K493	DMSO_5min_vs_A947_5min	0.474365	0.117291	13.1537	0.00135978	0.0025117	NA	2.86653	0.474365	2.60003	-0.0758765	0.550242
CAN2_HUMAN|P17655	Calpain-2 catalytic subunit	CAPN2	CAN2_HUMAN|P17655_K390	NA	CAN2_HUMAN|P17655_K390	DMSO_5min_vs_A947_5min	0.420646	0.12739	13.1537	0.00564449	0.00914097	NA	2.24838	0.420646	2.03901	-0.0758765	0.496523
CAN2_HUMAN|P17655	Calpain-2 catalytic subunit	CAPN2	CAN2_HUMAN|P17655_K603	NA	CAN2_HUMAN|P17655_K603	DMSO_5min_vs_A947_5min	0.605075	0.18798	13.1537	0.00663067	0.0105472	NA	2.17844	0.605075	1.97686	-0.0758765	0.680952
CAN2_HUMAN|P17655	Calpain-2 catalytic subunit	CAPN2	CAN2_HUMAN|P17655_K493	NA	CAN2_HUMAN|P17655_K493	DMSO_30min_vs_A947_30min	0.101166	0.117291	13.1537	0.403852	0.661593	NA	0.393777	0.101166	0.179409	0.0467508	0.0544151
CAN7_HUMAN|Q9Y6W3	Calpain-7	CAPN7	CAN7_HUMAN|Q9Y6W3_K160	NA	CAN7_HUMAN|Q9Y6W3_K160	DMSO_5min_vs_A947_5min	-0.308593	0.0908601	13.1537	0.00470365	0.00775102	NA	2.32756	0.308593	2.11064	0.0371799	-0.345773
CAN7_HUMAN|Q9Y6W3	Calpain-7	CAPN7	CAN7_HUMAN|Q9Y6W3_K160	NA	CAN7_HUMAN|Q9Y6W3_K160	DMSO_30min_vs_A947_30min	-0.0845117	0.0908601	13.1537	0.36906	0.634558	NA	0.432902	0.0845117	0.197529	0.053025	-0.137537
CANB1_HUMAN|P63098	Calcineurin subunit B type 1	PPP3R1	CANB1_HUMAN|P63098_K135	NA	CANB1_HUMAN|P63098_K135	DMSO_5min_vs_A947_5min	-0.77616	0.101695	13.1537	3.47e-06	1.39e-05	NA	5.45976	0.77616	4.85618	-0.0143485	-0.761811
CANB1_HUMAN|P63098	Calcineurin subunit B type 1	PPP3R1	CANB1_HUMAN|P63098_K135	NA	CANB1_HUMAN|P63098_K135	DMSO_30min_vs_A947_30min	0.142292	0.101695	13.1537	0.184891	0.461341	NA	0.733085	0.142292	0.335978	0.0724692	0.0698226
CANB1_HUMAN|P63098	Calcineurin subunit B type 1	PPP3R1	CANB1_HUMAN|P63098_K165	NA	CANB1_HUMAN|P63098_K165	DMSO_30min_vs_A947_30min	0.512047	0.171688	13.1537	0.0104748	0.113656	NA	1.97985	0.512047	0.944409	0.0724692	0.439578
CANB1_HUMAN|P63098	Calcineurin subunit B type 1	PPP3R1	CANB1_HUMAN|P63098_K165	NA	CANB1_HUMAN|P63098_K165	DMSO_5min_vs_A947_5min	-0.969625	0.171688	13.1537	7.62e-05	0.000196953	NA	4.11827	0.969625	3.70564	-0.0143485	-0.955276
CANB1_HUMAN|P63098	Calcineurin subunit B type 1	PPP3R1	CANB1_HUMAN|P63098_K88	NA	CANB1_HUMAN|P63098_K88	DMSO_5min_vs_A947_5min	-1.57054	0.0960765	13.1537	4.02e-10	9.85e-09	NA	9.39535	1.57054	8.00676	-0.0143485	-1.55619
CANB1_HUMAN|P63098	Calcineurin subunit B type 1	PPP3R1	CANB1_HUMAN|P63098_K88	NA	CANB1_HUMAN|P63098_K88	DMSO_30min_vs_A947_30min	0.194809	0.0960765	13.1537	0.0633547	0.27728	NA	1.19822	0.194809	0.557082	0.0724692	0.12234
CAND1_HUMAN|Q86VP6	Cullin-associated NEDD8-dissociated protein 1	CAND1	CAND1_HUMAN|Q86VP6_K78	NA	CAND1_HUMAN|Q86VP6_K78	DMSO_5min_vs_A947_5min	-0.0594413	0.0748317	13.1537	0.441098	0.480801	NA	0.355465	0.0594413	0.318034	-0.0934376	0.0339963
CAND1_HUMAN|Q86VP6	Cullin-associated NEDD8-dissociated protein 1	CAND1	CAND1_HUMAN|Q86VP6_K303_Y291	NA	CAND1_HUMAN|Q86VP6_K303_Y291	DMSO_5min_vs_A947_5min	0.320909	0.138446	13.1537	0.0371806	0.050361	NA	1.42968	0.320909	1.29791	-0.0934376	0.414347
CAND1_HUMAN|Q86VP6	Cullin-associated NEDD8-dissociated protein 1	CAND1	CAND1_HUMAN|Q86VP6_K78	NA	CAND1_HUMAN|Q86VP6_K78	DMSO_30min_vs_A947_30min	0.107407	0.0748317	13.1537	0.174546	0.447016	NA	0.75809	0.107407	0.349677	-0.0138745	0.121282
CAND1_HUMAN|Q86VP6	Cullin-associated NEDD8-dissociated protein 1	CAND1	CAND1_HUMAN|Q86VP6_K826	NA	CAND1_HUMAN|Q86VP6_K826	DMSO_5min_vs_A947_5min	-0.250161	0.107408	13.1537	0.0364152	0.0494398	NA	1.43872	0.250161	1.30592	-0.0934376	-0.156724
CAND1_HUMAN|Q86VP6	Cullin-associated NEDD8-dissociated protein 1	CAND1	CAND1_HUMAN|Q86VP6_K826	NA	CAND1_HUMAN|Q86VP6_K826	DMSO_30min_vs_A947_30min	0.0196713	0.107408	13.1537	0.857477	0.93845	NA	0.0667776	0.0196713	0.027589	-0.0138745	0.0335458
CAND1_HUMAN|Q86VP6	Cullin-associated NEDD8-dissociated protein 1	CAND1	CAND1_HUMAN|Q86VP6_K70	NA	CAND1_HUMAN|Q86VP6_K70	DMSO_30min_vs_A947_30min	0.109065	0.103735	13.1537	0.312016	0.585695	NA	0.505823	0.109065	0.232328	-0.0138745	0.12294
CAND1_HUMAN|Q86VP6	Cullin-associated NEDD8-dissociated protein 1	CAND1	CAND1_HUMAN|Q86VP6_K80	NA	CAND1_HUMAN|Q86VP6_K80	DMSO_30min_vs_A947_30min	-0.0514712	0.10613	13.1537	0.635665	0.823733	NA	0.196772	0.0514712	0.0842135	-0.0138745	-0.0375967
CAND1_HUMAN|Q86VP6	Cullin-associated NEDD8-dissociated protein 1	CAND1	CAND1_HUMAN|Q86VP6_K70	NA	CAND1_HUMAN|Q86VP6_K70	DMSO_5min_vs_A947_5min	-0.581571	0.103735	13.1537	8.17e-05	0.000209895	NA	4.08789	0.581571	3.678	-0.0934376	-0.488134
CAND1_HUMAN|Q86VP6	Cullin-associated NEDD8-dissociated protein 1	CAND1	CAND1_HUMAN|Q86VP6_K586	NA	CAND1_HUMAN|Q86VP6_K586	DMSO_5min_vs_A947_5min	-0.12241	0.098126	13.1537	0.233977	0.268259	NA	0.630826	0.12241	0.571445	-0.0934376	-0.028972
CAND1_HUMAN|Q86VP6	Cullin-associated NEDD8-dissociated protein 1	CAND1	CAND1_HUMAN|Q86VP6_K303_Y291	NA	CAND1_HUMAN|Q86VP6_K303_Y291	DMSO_30min_vs_A947_30min	0.114946	0.138446	13.1537	0.421208	0.675868	NA	0.375503	0.114946	0.170138	-0.0138745	0.128821
CAND1_HUMAN|Q86VP6	Cullin-associated NEDD8-dissociated protein 1	CAND1	CAND1_HUMAN|Q86VP6_K586	NA	CAND1_HUMAN|Q86VP6_K586	DMSO_30min_vs_A947_30min	-0.312485	0.098126	13.1537	0.00708563	0.0963483	NA	2.14962	0.312485	1.01616	-0.0138745	-0.298611
CAND1_HUMAN|Q86VP6	Cullin-associated NEDD8-dissociated protein 1	CAND1	CAND1_HUMAN|Q86VP6_K80	NA	CAND1_HUMAN|Q86VP6_K80	DMSO_5min_vs_A947_5min	1.15972	0.10613	13.1537	5.69e-08	4.47e-07	NA	7.24525	1.15972	6.34997	-0.0934376	1.25315
CAP1_HUMAN|Q01518	Adenylyl cyclase-associated protein 1	CAP1	CAP1_HUMAN|Q01518_K395	NA	CAP1_HUMAN|Q01518_K395	DMSO_5min_vs_A947_5min	0.820566	0.496153	13.1537	0.121811	0.147981	NA	0.914314	0.820566	0.829793	-0.18537	1.00594
CAP1_HUMAN|Q01518	Adenylyl cyclase-associated protein 1	CAP1	CAP1_HUMAN|Q01518_K465	NA	CAP1_HUMAN|Q01518_K465	DMSO_5min_vs_A947_5min	0.680964	0.137482	13.1537	0.000254976	0.000572747	NA	3.5935	0.680964	3.24204	-0.18537	0.866334
CAP1_HUMAN|Q01518	Adenylyl cyclase-associated protein 1	CAP1	CAP1_HUMAN|Q01518_K395	NA	CAP1_HUMAN|Q01518_K395	DMSO_30min_vs_A947_30min	0.789863	0.496153	13.1537	0.135128	0.395373	NA	0.869255	0.789863	0.402994	0.0358482	0.754014
CAP1_HUMAN|Q01518	Adenylyl cyclase-associated protein 1	CAP1	CAP1_HUMAN|Q01518_K465	NA	CAP1_HUMAN|Q01518_K465	DMSO_30min_vs_A947_30min	0.278924	0.137482	13.1537	0.0632232	0.27728	NA	1.19912	0.278924	0.557082	0.0358482	0.243076
CAPG_HUMAN|P40121	Macrophage-capping protein	CAPG	CAPG_HUMAN|P40121_K138	NA	CAPG_HUMAN|P40121_K138	DMSO_30min_vs_A947_30min	-0.0697448	0.195145	13.1537	0.726462	0.875636	NA	0.138787	0.0697448	0.0576762	0.379845	-0.44959
CAPG_HUMAN|P40121	Macrophage-capping protein	CAPG	CAPG_HUMAN|P40121_K138	NA	CAPG_HUMAN|P40121_K138	DMSO_5min_vs_A947_5min	0.665488	0.195145	13.1537	0.00457932	0.00756353	NA	2.3392	0.665488	2.12128	0.0645661	0.600922
CAPR1_HUMAN|Q14444	Caprin-1	CAPRIN1	CAPR1_HUMAN|Q14444_K231	NA	CAPR1_HUMAN|Q14444_K231	DMSO_30min_vs_A947_30min	-0.0490148	0.09996	13.1537	0.631968	0.822694	NA	0.199305	0.0490148	0.0847614	0.085007	-0.134022
CAPR1_HUMAN|Q14444	Caprin-1	CAPRIN1	CAPR1_HUMAN|Q14444_K231	NA	CAPR1_HUMAN|Q14444_K231	DMSO_5min_vs_A947_5min	0.762058	0.09996	13.1537	3.51e-06	1.41e-05	NA	5.45444	0.762058	4.85155	0.157007	0.605051
CAPS1_HUMAN|Q9ULU8	Calcium-dependent secretion activator 1	CADPS	CAPS1_HUMAN|Q9ULU8_K157	NA	CAPS1_HUMAN|Q9ULU8_K157	DMSO_30min_vs_A947_30min	-0.0846298	0.0928613	13.1537	0.378506	0.641937	NA	0.421927	0.0846298	0.192508	#N/A	#N/A
CAPS1_HUMAN|Q9ULU8	Calcium-dependent secretion activator 1	CADPS	CAPS1_HUMAN|Q9ULU8_K157	NA	CAPS1_HUMAN|Q9ULU8_K157	DMSO_5min_vs_A947_5min	-0.172761	0.0928613	13.1537	0.085326	0.107299	NA	1.06892	0.172761	0.969404	#N/A	#N/A
CAPZB_HUMAN|P47756	F-actin-capping protein subunit beta	CAPZB	CAPZB_HUMAN|P47756_K235	NA	CAPZB_HUMAN|P47756_K235	DMSO_30min_vs_A947_30min	0.333977	0.105835	13.1537	0.00749307	0.0980002	NA	2.12534	0.333977	1.00877	-0.0626516	0.396628
CAPZB_HUMAN|P47756	F-actin-capping protein subunit beta	CAPZB	CAPZB_HUMAN|P47756_K235	NA	CAPZB_HUMAN|P47756_K235	DMSO_5min_vs_A947_5min	0.564747	0.105835	13.1537	0.00012988	0.000314567	NA	3.88646	0.564747	3.50229	-0.184455	0.749202
CAR10_HUMAN|Q9BWT7	Caspase recruitment domain-containing protein 10	CARD10	CAR10_HUMAN|Q9BWT7_K918	NA	CAR10_HUMAN|Q9BWT7_K918	DMSO_5min_vs_A947_5min	0.635246	0.11423	13.1537	8.82e-05	0.000224064	NA	4.05448	0.635246	3.64963	-0.128208	0.763454
CAR10_HUMAN|Q9BWT7	Caspase recruitment domain-containing protein 10	CARD10	CAR10_HUMAN|Q9BWT7_K918	NA	CAR10_HUMAN|Q9BWT7_K918	DMSO_30min_vs_A947_30min	0.132297	0.11423	13.1537	0.267394	0.54341	NA	0.572848	0.132297	0.264873	-0.107033	0.23933
CARM1_HUMAN|Q86X55	Histone-arginine methyltransferase CARM1	CARM1	CARM1_HUMAN|Q86X55_Y211	NA	CARM1_HUMAN|Q86X55_Y211	DMSO_5min_vs_A947_5min	0.0681549	0.0953188	13.1537	0.487094	0.526231	NA	0.312387	0.0681549	0.278824	0.112398	-0.0442432
CARM1_HUMAN|Q86X55	Histone-arginine methyltransferase CARM1	CARM1	CARM1_HUMAN|Q86X55_Y211	NA	CARM1_HUMAN|Q86X55_Y211	DMSO_30min_vs_A947_30min	0.103904	0.0953188	13.1537	0.295251	0.571015	NA	0.529808	0.103904	0.243352	0.0748786	0.0290251
CASC3_HUMAN|O15234	Protein CASC3	CASC3	CASC3_HUMAN|O15234_K131	NA	CASC3_HUMAN|O15234_K131	DMSO_5min_vs_A947_5min	-0.892306	0.138415	13.1537	2.06e-05	6.41e-05	NA	4.68614	0.892306	4.19296	0.00446773	-0.896774
CASC3_HUMAN|O15234	Protein CASC3	CASC3	CASC3_HUMAN|O15234_K131	NA	CASC3_HUMAN|O15234_K131	DMSO_30min_vs_A947_30min	0.506309	0.138415	13.1537	0.00284136	0.0616597	NA	2.54647	0.506309	1.21	-0.197707	0.704016
CASP_HUMAN|Q13948	Protein CASP	CUX1	CASP_HUMAN|Q13948_K80	NA	CASP_HUMAN|Q13948_K80	DMSO_30min_vs_A947_30min	-0.014527	0.11396	13.1537	0.900493	0.962127	NA	0.0455195	0.014527	0.0167675	0.0926479	-0.107175
CASP_HUMAN|Q13948	Protein CASP	CUX1	CASP_HUMAN|Q13948_K80	NA	CASP_HUMAN|Q13948_K80	DMSO_5min_vs_A947_5min	-0.432063	0.11396	13.1537	0.00220023	0.00388332	NA	2.65753	0.432063	2.4108	0.0230306	-0.455094
CASP8_HUMAN|Q14790	Caspase-8	CASP8	CASP8_HUMAN|Q14790_K246	NA	CASP8_HUMAN|Q14790_K246	DMSO_30min_vs_A947_30min	-0.343618	0.263089	13.1537	0.213901	0.494528	NA	0.669787	0.343618	0.305809	#N/A	#N/A
CASP8_HUMAN|Q14790	Caspase-8	CASP8	CASP8_HUMAN|Q14790_K246	NA	CASP8_HUMAN|Q14790_K246	DMSO_5min_vs_A947_5min	1.23101	0.263089	13.1537	0.000418076	0.000886283	NA	3.37875	1.23101	3.05243	#N/A	#N/A
CASZ1_HUMAN|Q86V15	Zinc finger protein castor homolog 1	CASZ1	CASZ1_HUMAN|Q86V15_K318	NA	CASZ1_HUMAN|Q86V15_K318	DMSO_5min_vs_A947_5min	1.01297	0.121947	13.1537	1.36e-06	6.31e-06	NA	5.86566	1.01297	5.19968	-0.105676	1.11864
CASZ1_HUMAN|Q86V15	Zinc finger protein castor homolog 1	CASZ1	CASZ1_HUMAN|Q86V15_K318	NA	CASZ1_HUMAN|Q86V15_K318	DMSO_30min_vs_A947_30min	0.00807384	0.121947	13.1537	0.948208	0.978675	NA	0.0230963	0.00807384	0.00936141	-1.46067	1.46875
CATA_HUMAN|P04040	Catalase	CAT	CATA_HUMAN|P04040_K93	NA	CATA_HUMAN|P04040_K93	DMSO_5min_vs_A947_5min	0.37762	0.14225	13.1537	0.0196755	0.0281612	NA	1.70607	0.37762	1.55035	0.255496	0.122125
CATA_HUMAN|P04040	Catalase	CAT	CATA_HUMAN|P04040_K93	NA	CATA_HUMAN|P04040_K93	DMSO_30min_vs_A947_30min	0.0497094	0.14225	13.1537	0.732283	0.877667	NA	0.135321	0.0497094	0.0566704	0.182443	-0.132734
CATB_HUMAN|P07858	Cathepsin B	CTSB	CATB_HUMAN|P07858_K263	NA	CATB_HUMAN|P07858_K263	DMSO_5min_vs_A947_5min	0.70841	0.159513	13.1537	0.000647166	0.00129614	NA	3.18898	0.70841	2.88735	0.374466	0.333943
CATB_HUMAN|P07858	Cathepsin B	CTSB	CATB_HUMAN|P07858_K263	NA	CATB_HUMAN|P07858_K263	DMSO_30min_vs_A947_30min	0.569692	0.159513	13.1537	0.00335537	0.0669004	NA	2.47426	0.569692	1.17457	0.164938	0.404754
CATD_HUMAN|P07339	Cathepsin D	CTSD	CATD_HUMAN|P07339_K341	NA	CATD_HUMAN|P07339_K341	DMSO_30min_vs_A947_30min	-0.126998	0.114374	13.1537	0.286723	0.562162	NA	0.542537	0.126998	0.250138	0.0244248	-0.151423
CATD_HUMAN|P07339	Cathepsin D	CTSD	CATD_HUMAN|P07339_K341	NA	CATD_HUMAN|P07339_K341	DMSO_5min_vs_A947_5min	0.627125	0.114374	13.1537	0.000100789	0.000251886	NA	3.99658	0.627125	3.5988	0.106158	0.520967
CATH_HUMAN|P09668	Pro-cathepsin H	CTSH	CATH_HUMAN|P09668_K291	NA	CATH_HUMAN|P09668_K291	DMSO_30min_vs_A947_30min	0.355464	0.13615	13.1537	0.0213903	0.160177	NA	1.66978	0.355464	0.7954	0.1326	0.222865
CATH_HUMAN|P09668	Pro-cathepsin H	CTSH	CATH_HUMAN|P09668_K291	NA	CATH_HUMAN|P09668_K291	DMSO_5min_vs_A947_5min	0.590665	0.13615	13.1537	0.000783102	0.00153459	NA	3.10618	0.590665	2.81401	0.179647	0.411018
CAV1_HUMAN|Q03135	Caveolin-1	CAV1	CAV1_HUMAN|Q03135_K30	NA	CAV1_HUMAN|Q03135_K30	DMSO_5min_vs_A947_5min	1.23823	0.13626	13.1537	4.93e-07	2.68e-06	NA	6.30752	1.23823	5.57153	0.182143	1.05609
CAV1_HUMAN|Q03135	Caveolin-1	CAV1	CAV1_HUMAN|Q03135_K47	NA	CAV1_HUMAN|Q03135_K47	DMSO_5min_vs_A947_5min	1.39353	0.159764	13.1537	7.86e-07	4.02e-06	NA	6.10458	1.39353	5.3954	0.182143	1.21138
CAV1_HUMAN|Q03135	Caveolin-1	CAV1	CAV1_HUMAN|Q03135_K30	NA	CAV1_HUMAN|Q03135_K30	DMSO_30min_vs_A947_30min	0.100078	0.13626	13.1537	0.475553	0.717188	NA	0.322801	0.100078	0.144367	-0.167112	0.26719
CAV1_HUMAN|Q03135	Caveolin-1	CAV1	CAV1_HUMAN|Q03135_K47	NA	CAV1_HUMAN|Q03135_K47	DMSO_30min_vs_A947_30min	-0.12553	0.159764	13.1537	0.445953	0.692001	NA	0.35071	0.12553	0.159893	-0.167112	0.0415814
CAV2_HUMAN|P51636	Caveolin-2	CAV2	CAV2_HUMAN|P51636_K68	NA	CAV2_HUMAN|P51636_K68	DMSO_5min_vs_A947_5min	0.507285	0.0760938	13.1537	1.46e-05	4.71e-05	NA	4.83576	0.507285	4.32744	0.104992	0.402292
CAV2_HUMAN|P51636	Caveolin-2	CAV2	CAV2_HUMAN|P51636_K68	NA	CAV2_HUMAN|P51636_K68	DMSO_30min_vs_A947_30min	-0.139105	0.0760938	13.1537	0.0903013	0.324088	NA	1.04431	0.139105	0.489337	-0.0992118	-0.0398932
CAZA1_HUMAN|P52907	F-actin-capping protein subunit alpha-1	CAPZA1	CAZA1_HUMAN|P52907_K210	NA	CAZA1_HUMAN|P52907_K210	DMSO_5min_vs_A947_5min	0.427319	0.143456	13.1537	0.0105496	0.0160414	NA	1.97676	0.427319	1.79476	-0.104387	0.531706
CAZA1_HUMAN|P52907	F-actin-capping protein subunit alpha-1	CAPZA1	CAZA1_HUMAN|P52907_K210	NA	CAZA1_HUMAN|P52907_K210	DMSO_30min_vs_A947_30min	0.213106	0.143456	13.1537	0.160977	0.431356	NA	0.793235	0.213106	0.365164	-0.0534079	0.266514
CAZA2_HUMAN|P47755	F-actin-capping protein subunit alpha-2	CAPZA2	CAZA2_HUMAN|P47755_K193	NA	CAZA2_HUMAN|P47755_K193	DMSO_30min_vs_A947_30min	0.016196	0.155353	13.1537	0.918542	0.97081	NA	0.0369012	0.016196	0.0128658	0.0782796	-0.0620836
CAZA2_HUMAN|P47755	F-actin-capping protein subunit alpha-2	CAPZA2	CAZA2_HUMAN|P47755_K193	NA	CAZA2_HUMAN|P47755_K193	DMSO_5min_vs_A947_5min	0.227067	0.155353	13.1537	0.167322	0.197654	NA	0.776446	0.227067	0.704095	-0.189909	0.416976
CB39L_HUMAN|Q9H9S4	Calcium-binding protein 39-like	CAB39L	CB39L_HUMAN|Q9H9S4_K300	NA	CB39L_HUMAN|Q9H9S4_K300	DMSO_5min_vs_A947_5min	-0.666577	0.0773416	13.1537	9e-07	4.51e-06	NA	6.04572	0.666577	5.34538	0.044955	-0.711532
CB39L_HUMAN|Q9H9S4	Calcium-binding protein 39-like	CAB39L	CB39L_HUMAN|Q9H9S4_K300	NA	CB39L_HUMAN|Q9H9S4_K300	DMSO_30min_vs_A947_30min	0.20583	0.0773416	13.1537	0.0194254	0.154567	NA	1.71163	0.20583	0.810884	0.133342	0.0724879
CBP_HUMAN|Q92793	CREB-binding protein	CREBBP	CBP_HUMAN|Q92793_K1524	NA	CBP_HUMAN|Q92793_K1524	DMSO_30min_vs_A947_30min	0.0720743	0.0953801	13.1537	0.463175	0.70723	NA	0.334255	0.0720743	0.150439	0.175339	-0.103264
CBP_HUMAN|Q92793	CREB-binding protein	CREBBP	CBP_HUMAN|Q92793_K1524	NA	CBP_HUMAN|Q92793_K1524	DMSO_5min_vs_A947_5min	0.301498	0.0953801	13.1537	0.00741557	0.0116374	NA	2.12986	0.301498	1.93415	0.150524	0.150973
CBP_HUMAN|Q92793	CREB-binding protein	CREBBP	CBP_HUMAN|Q92793_K1216	NA	CBP_HUMAN|Q92793_K1216	DMSO_30min_vs_A947_30min	-0.202801	0.109482	13.1537	0.0865409	0.318838	NA	1.06278	0.202801	0.49643	0.175339	-0.37814
CBP_HUMAN|Q92793	CREB-binding protein	CREBBP	CBP_HUMAN|Q92793_K1216	NA	CBP_HUMAN|Q92793_K1216	DMSO_5min_vs_A947_5min	0.584947	0.109482	13.1537	0.000128368	0.000311168	NA	3.89154	0.584947	3.507	0.150524	0.434423
CBPC1_HUMAN|Q9UPW5	Cytosolic carboxypeptidase 1	AGTPBP1	CBPC1_HUMAN|Q9UPW5_K123	NA	CBPC1_HUMAN|Q9UPW5_K123	DMSO_5min_vs_A947_5min	0.697746	0.34191	13.1537	0.0618761	0.0801688	NA	1.20848	0.697746	1.09599	-0.147269	0.845016
CBPC1_HUMAN|Q9UPW5	Cytosolic carboxypeptidase 1	AGTPBP1	CBPC1_HUMAN|Q9UPW5_K123	NA	CBPC1_HUMAN|Q9UPW5_K123	DMSO_30min_vs_A947_30min	-0.655431	0.34191	13.1537	0.0772216	0.303996	NA	1.11226	0.655431	0.517132	0.102164	-0.757595
CBX1_HUMAN|P83916	Chromobox protein homolog 1	CBX1	CBX1_HUMAN|P83916_K25_K9	NA	CBX1_HUMAN|P83916_K25_K9	DMSO_5min_vs_A947_5min	0.681185	0.335603	13.1537	0.0631168	0.0815918	NA	1.19985	0.681185	1.08835	0.0265623	0.654622
CBX1_HUMAN|P83916	Chromobox protein homolog 1	CBX1	CBX1_HUMAN|P83916_K25_K9	NA	CBX1_HUMAN|P83916_K25_K9	DMSO_30min_vs_A947_30min	0.237304	0.335603	13.1537	0.491844	0.729246	NA	0.308172	0.237304	0.137126	0.296284	-0.0589803
CBX1_HUMAN|P83916	Chromobox protein homolog 1	CBX1	CBX1_HUMAN|P83916_K155	NA	CBX1_HUMAN|P83916_K155	DMSO_5min_vs_A947_5min	1.02315	0.136833	13.1537	4.33e-06	1.67e-05	NA	5.36319	1.02315	4.77749	0.0265623	0.996589
CBX1_HUMAN|P83916	Chromobox protein homolog 1	CBX1	CBX1_HUMAN|P83916_K9	NA	CBX1_HUMAN|P83916_K9	DMSO_5min_vs_A947_5min	0.48335	0.329257	13.1537	0.165606	0.195909	NA	0.780923	0.48335	0.707945	0.0265623	0.456788
CBX1_HUMAN|P83916	Chromobox protein homolog 1	CBX1	CBX1_HUMAN|P83916_K155	NA	CBX1_HUMAN|P83916_K155	DMSO_30min_vs_A947_30min	-0.0544814	0.136833	13.1537	0.6969	0.859165	NA	0.15683	0.0544814	0.0659235	0.296284	-0.350766
CBX1_HUMAN|P83916	Chromobox protein homolog 1	CBX1	CBX1_HUMAN|P83916_K9	NA	CBX1_HUMAN|P83916_K9	DMSO_30min_vs_A947_30min	0.357891	0.329257	13.1537	0.29657	0.571466	NA	0.527873	0.357891	0.24301	0.296284	0.0616065
CBX3_HUMAN|Q13185	Chromobox protein homolog 3	CBX3	CBX3_HUMAN|Q13185_K159	NA	CBX3_HUMAN|Q13185_K159	DMSO_5min_vs_A947_5min	0.398118	0.187375	13.1537	0.0531217	0.0697253	NA	1.27473	0.398118	1.15661	0.292196	0.105923
CBX3_HUMAN|Q13185	Chromobox protein homolog 3	CBX3	CBX3_HUMAN|Q13185_K159	NA	CBX3_HUMAN|Q13185_K159	DMSO_30min_vs_A947_30min	-0.157818	0.187375	13.1537	0.414696	0.670502	NA	0.38227	0.157818	0.1736	-0.0908581	-0.0669599
CBX3_HUMAN|Q13185	Chromobox protein homolog 3	CBX3	CBX3_HUMAN|Q13185_K84	NA	CBX3_HUMAN|Q13185_K84	DMSO_30min_vs_A947_30min	-0.157322	0.217345	13.1537	0.481844	0.721883	NA	0.317094	0.157322	0.141533	-0.0908581	-0.0664634
CBX3_HUMAN|Q13185	Chromobox protein homolog 3	CBX3	CBX3_HUMAN|Q13185_K105	NA	CBX3_HUMAN|Q13185_K105	DMSO_30min_vs_A947_30min	0.15503	0.129861	13.1537	0.253635	0.530658	NA	0.595791	0.15503	0.275185	-0.0908581	0.245888
CBX3_HUMAN|Q13185	Chromobox protein homolog 3	CBX3	CBX3_HUMAN|Q13185_K84	NA	CBX3_HUMAN|Q13185_K84	DMSO_5min_vs_A947_5min	0.729622	0.217345	13.1537	0.00507559	0.00830657	NA	2.29451	0.729622	2.08058	0.292196	0.437427
CBX3_HUMAN|Q13185	Chromobox protein homolog 3	CBX3	CBX3_HUMAN|Q13185_K105	NA	CBX3_HUMAN|Q13185_K105	DMSO_5min_vs_A947_5min	0.527868	0.129861	13.1537	0.00130802	0.0024255	NA	2.88338	0.527868	2.6152	0.292196	0.235673
CBX4_HUMAN|O00257	E3 SUMO-protein ligase CBX4	CBX4	CBX4_HUMAN|O00257_K146	NA	CBX4_HUMAN|O00257_K146	DMSO_5min_vs_A947_5min	-1.01345	0.0921172	13.1537	5.24e-08	4.21e-07	NA	7.28045	1.01345	6.37614	0.411828	-1.42528
CBX4_HUMAN|O00257	E3 SUMO-protein ligase CBX4	CBX4	CBX4_HUMAN|O00257_K146	NA	CBX4_HUMAN|O00257_K146	DMSO_30min_vs_A947_30min	0.0573188	0.0921172	13.1537	0.544421	0.768561	NA	0.264065	0.0573188	0.114322	-0.208634	0.265953
CBX5_HUMAN|P45973	Chromobox protein homolog 5	CBX5	CBX5_HUMAN|P45973_K184	NA	CBX5_HUMAN|P45973_K184	DMSO_30min_vs_A947_30min	-0.304741	0.114596	13.1537	0.0195018	0.15496	NA	1.70992	0.304741	0.809781	-0.0584956	-0.246246
CBX5_HUMAN|P45973	Chromobox protein homolog 5	CBX5	CBX5_HUMAN|P45973_K102	NA	CBX5_HUMAN|P45973_K102	DMSO_30min_vs_A947_30min	-0.366442	0.0896259	13.1537	0.0012508	0.0474402	NA	2.90281	0.366442	1.32385	-0.0584956	-0.307946
CBX5_HUMAN|P45973	Chromobox protein homolog 5	CBX5	CBX5_HUMAN|P45973_K159	NA	CBX5_HUMAN|P45973_K159	DMSO_30min_vs_A947_30min	-0.114817	0.110814	13.1537	0.318816	0.59225	NA	0.496459	0.114817	0.227495	-0.0584956	-0.0563218
CBX5_HUMAN|P45973	Chromobox protein homolog 5	CBX5	CBX5_HUMAN|P45973_K184	NA	CBX5_HUMAN|P45973_K184	DMSO_5min_vs_A947_5min	0.73824	0.114596	13.1537	2.07e-05	6.46e-05	NA	4.68303	0.73824	4.19008	-0.0246345	0.762874
CBX5_HUMAN|P45973	Chromobox protein homolog 5	CBX5	CBX5_HUMAN|P45973_K40	NA	CBX5_HUMAN|P45973_K40	DMSO_5min_vs_A947_5min	0.0862301	0.109854	13.1537	0.44639	0.485922	NA	0.350285	0.0862301	0.313433	-0.0246345	0.110865
CBX5_HUMAN|P45973	Chromobox protein homolog 5	CBX5	CBX5_HUMAN|P45973_K40	NA	CBX5_HUMAN|P45973_K40	DMSO_30min_vs_A947_30min	0.093583	0.109854	13.1537	0.409521	0.66614	NA	0.387724	0.093583	0.176435	-0.0584956	0.152079
CBX5_HUMAN|P45973	Chromobox protein homolog 5	CBX5	CBX5_HUMAN|P45973_K102	NA	CBX5_HUMAN|P45973_K102	DMSO_5min_vs_A947_5min	0.54971	0.0896259	13.1537	3.4e-05	9.88e-05	NA	4.46811	0.54971	4.00529	-0.0246345	0.574344
CBX5_HUMAN|P45973	Chromobox protein homolog 5	CBX5	CBX5_HUMAN|P45973_K159	NA	CBX5_HUMAN|P45973_K159	DMSO_5min_vs_A947_5min	0.99408	0.110814	13.1537	5.71e-07	3.05e-06	NA	6.24335	0.99408	5.51554	-0.0246345	1.01871
CBX6_HUMAN|O95503	Chromobox protein homolog 6	CBX6	CBX6_HUMAN|O95503_K183	NA	CBX6_HUMAN|O95503_K183	DMSO_5min_vs_A947_5min	0.40371	0.0906358	13.1537	0.000631655	0.00126952	NA	3.19952	0.40371	2.89636	#N/A	#N/A
CBX6_HUMAN|O95503	Chromobox protein homolog 6	CBX6	CBX6_HUMAN|O95503_K183	NA	CBX6_HUMAN|O95503_K183	DMSO_30min_vs_A947_30min	0.195788	0.0906358	13.1537	0.0497843	0.248876	NA	1.30291	0.195788	0.604017	#N/A	#N/A
CC038_HUMAN|Q5JPI3	Uncharacterized protein C3orf38	C3orf38	CC038_HUMAN|Q5JPI3_K116	NA	CC038_HUMAN|Q5JPI3_K116	DMSO_5min_vs_A947_5min	0.0128773	0.0965604	13.1537	0.895927	0.906211	NA	0.0477274	0.0128773	0.0427709	#N/A	#N/A
CC038_HUMAN|Q5JPI3	Uncharacterized protein C3orf38	C3orf38	CC038_HUMAN|Q5JPI3_K116	NA	CC038_HUMAN|Q5JPI3_K116	DMSO_30min_vs_A947_30min	-0.0684025	0.0965604	13.1537	0.491067	0.729246	NA	0.308859	0.0684025	0.137126	#N/A	#N/A
CC038_HUMAN|Q5JPI3	Uncharacterized protein C3orf38	C3orf38	CC038_HUMAN|Q5JPI3_K88	NA	CC038_HUMAN|Q5JPI3_K88	DMSO_5min_vs_A947_5min	-0.105007	0.104692	13.1537	0.33395	0.371719	NA	0.476319	0.105007	0.429786	#N/A	#N/A
CC038_HUMAN|Q5JPI3	Uncharacterized protein C3orf38	C3orf38	CC038_HUMAN|Q5JPI3_K88	NA	CC038_HUMAN|Q5JPI3_K88	DMSO_30min_vs_A947_30min	0.181613	0.104692	13.1537	0.106141	0.350955	NA	0.974116	0.181613	0.454749	#N/A	#N/A
CC167_HUMAN|Q9P0B6	Coiled-coil domain-containing protein 167	CCDC167	CC167_HUMAN|Q9P0B6_K68	NA	CC167_HUMAN|Q9P0B6_K68	DMSO_30min_vs_A947_30min	0.0413026	0.149729	13.1537	0.786951	0.903314	NA	0.104052	0.0413026	0.0441612	-0.11164	0.152943
CC167_HUMAN|Q9P0B6	Coiled-coil domain-containing protein 167	CCDC167	CC167_HUMAN|Q9P0B6_K68	NA	CC167_HUMAN|Q9P0B6_K68	DMSO_5min_vs_A947_5min	0.770052	0.149729	13.1537	0.000182058	0.000423913	NA	3.73979	0.770052	3.37272	-0.10273	0.872781
CC170_HUMAN|Q8IYT3	Coiled-coil domain-containing protein 170	CCDC170	CC170_HUMAN|Q8IYT3_K444	NA	CC170_HUMAN|Q8IYT3_K444	DMSO_5min_vs_A947_5min	0.356631	0.0639731	13.1537	8.62e-05	0.000219613	NA	4.06455	0.356631	3.65834	#N/A	#N/A
CC170_HUMAN|Q8IYT3	Coiled-coil domain-containing protein 170	CCDC170	CC170_HUMAN|Q8IYT3_K444	NA	CC170_HUMAN|Q8IYT3_K444	DMSO_30min_vs_A947_30min	0.0103054	0.0639731	13.1537	0.87447	0.948704	NA	0.058255	0.0103054	0.0228694	#N/A	#N/A
CC178_HUMAN|Q5BJE1	Coiled-coil domain-containing protein 178	CCDC178	CC178_HUMAN|Q5BJE1_K496_K500	NA	CC178_HUMAN|Q5BJE1_K496_K500	DMSO_5min_vs_A947_5min	0.238808	0.104845	13.1537	0.0400705	0.0539294	NA	1.39718	0.238808	1.26817	#N/A	#N/A
CC178_HUMAN|Q5BJE1	Coiled-coil domain-containing protein 178	CCDC178	CC178_HUMAN|Q5BJE1_K496_K500	NA	CC178_HUMAN|Q5BJE1_K496_K500	DMSO_30min_vs_A947_30min	0.164283	0.104845	13.1537	0.140867	0.402508	NA	0.85119	0.164283	0.395225	#N/A	#N/A
CC50A_HUMAN|Q9NV96	Cell cycle control protein 50A	TMEM30A	CC50A_HUMAN|Q9NV96_K210	NA	CC50A_HUMAN|Q9NV96_K210	DMSO_30min_vs_A947_30min	-0.0746844	0.0887534	13.1537	0.415115	0.670669	NA	0.381832	0.0746844	0.173492	-0.164507	0.0898228
CC50A_HUMAN|Q9NV96	Cell cycle control protein 50A	TMEM30A	CC50A_HUMAN|Q9NV96_K210	NA	CC50A_HUMAN|Q9NV96_K210	DMSO_5min_vs_A947_5min	0.383269	0.0887534	13.1537	0.000812817	0.00158739	NA	3.09001	0.383269	2.79932	-0.104268	0.487537
CCAR2_HUMAN|Q8N163	Cell cycle and apoptosis regulator protein 2	CCAR2	CCAR2_HUMAN|Q8N163_K800	NA	CCAR2_HUMAN|Q8N163_K800	DMSO_30min_vs_A947_30min	0.179834	0.105729	13.1537	0.112468	0.36016	NA	0.948973	0.179834	0.443504	-0.0106343	0.190468
CCAR2_HUMAN|Q8N163	Cell cycle and apoptosis regulator protein 2	CCAR2	CCAR2_HUMAN|Q8N163_K800	NA	CCAR2_HUMAN|Q8N163_K800	DMSO_5min_vs_A947_5min	0.376625	0.105729	13.1537	0.00341579	0.00579379	NA	2.46651	0.376625	2.23704	0.182843	0.193782
CCD50_HUMAN|Q8IVM0	Coiled-coil domain-containing protein 50	CCDC50	CCD50_HUMAN|Q8IVM0_K125	NA	CCD50_HUMAN|Q8IVM0_K125	DMSO_5min_vs_A947_5min	0.272436	0.100789	13.1537	0.017935	0.0258901	NA	1.7463	0.272436	1.58687	#N/A	#N/A
CCD50_HUMAN|Q8IVM0	Coiled-coil domain-containing protein 50	CCDC50	CCD50_HUMAN|Q8IVM0_K125	NA	CCD50_HUMAN|Q8IVM0_K125	DMSO_30min_vs_A947_30min	0.183957	0.100789	13.1537	0.0907609	0.325029	NA	1.0421	0.183957	0.488078	#N/A	#N/A
CCD51_HUMAN|Q96ER9	Coiled-coil domain-containing protein 51	CCDC51	CCD51_HUMAN|Q96ER9_K239	NA	CCD51_HUMAN|Q96ER9_K239	DMSO_30min_vs_A947_30min	0.0308532	0.0970625	13.1537	0.755574	0.890676	NA	0.121723	0.0308532	0.0502803	-0.147195	0.178048
CCD51_HUMAN|Q96ER9	Coiled-coil domain-containing protein 51	CCDC51	CCD51_HUMAN|Q96ER9_K239	NA	CCD51_HUMAN|Q96ER9_K239	DMSO_5min_vs_A947_5min	-0.493735	0.0970625	13.1537	0.000201038	0.000462993	NA	3.69672	0.493735	3.33443	0.0982784	-0.592014
CCD86_HUMAN|Q9H6F5	Coiled-coil domain-containing protein 86	CCDC86	CCD86_HUMAN|Q9H6F5_K212	NA	CCD86_HUMAN|Q9H6F5_K212	DMSO_30min_vs_A947_30min	0.463519	0.259212	13.1537	0.0967928	0.33517	NA	1.01416	0.463519	0.474735	-0.219086	0.682605
CCD86_HUMAN|Q9H6F5	Coiled-coil domain-containing protein 86	CCDC86	CCD86_HUMAN|Q9H6F5_K212	NA	CCD86_HUMAN|Q9H6F5_K212	DMSO_5min_vs_A947_5min	-0.956436	0.259212	13.1537	0.00267274	0.00464486	NA	2.57304	0.956436	2.33303	-0.0313737	-0.925062
CCD94_HUMAN|Q9BW85	Coiled-coil domain-containing protein 94	CCDC94	CCD94_HUMAN|Q9BW85_K119	NA	CCD94_HUMAN|Q9BW85_K119	DMSO_5min_vs_A947_5min	-0.575623	0.112614	13.1537	0.000192456	0.00044469	NA	3.71567	0.575623	3.35194	#N/A	#N/A
CCD94_HUMAN|Q9BW85	Coiled-coil domain-containing protein 94	CCDC94	CCD94_HUMAN|Q9BW85_K119	NA	CCD94_HUMAN|Q9BW85_K119	DMSO_30min_vs_A947_30min	-0.110852	0.112614	13.1537	0.342704	0.614832	NA	0.465081	0.110852	0.211244	#N/A	#N/A
CCDB1_HUMAN|O95273	Cyclin-D1-binding protein 1	CCNDBP1	CCDB1_HUMAN|O95273_K179	NA	CCDB1_HUMAN|O95273_K179	DMSO_5min_vs_A947_5min	0.582461	0.0830483	13.1537	8.59e-06	3e-05	NA	5.06602	0.582461	4.52286	-0.237879	0.82034
CCDB1_HUMAN|O95273	Cyclin-D1-binding protein 1	CCNDBP1	CCDB1_HUMAN|O95273_K179	NA	CCDB1_HUMAN|O95273_K179	DMSO_30min_vs_A947_30min	-0.0999564	0.0830483	13.1537	0.249961	0.527145	NA	0.602128	0.0999564	0.27807	-0.165675	0.0657183
CCDC6_HUMAN|Q16204	Coiled-coil domain-containing protein 6	CCDC6	CCDC6_HUMAN|Q16204_K125	NA	CCDC6_HUMAN|Q16204_K125	DMSO_30min_vs_A947_30min	-0.371466	0.141959	13.1537	0.021152	0.159619	NA	1.67465	0.371466	0.796916	-0.131983	-0.239483
CCDC6_HUMAN|Q16204	Coiled-coil domain-containing protein 6	CCDC6	CCDC6_HUMAN|Q16204_K125	NA	CCDC6_HUMAN|Q16204_K125	DMSO_5min_vs_A947_5min	0.144684	0.141959	13.1537	0.326491	0.364053	NA	0.486129	0.144684	0.438836	0.0280164	0.116668
CCG8_HUMAN|Q8WXS5	Voltage-dependent calcium channel gamma-8 subunit	CACNG8	CCG8_HUMAN|Q8WXS5_K374	NA	CCG8_HUMAN|Q8WXS5_K374	DMSO_5min_vs_A947_5min	0.303999	0.16443	13.1537	0.0870837	0.109198	NA	1.06006	0.303999	0.961786	#N/A	#N/A
CCG8_HUMAN|Q8WXS5	Voltage-dependent calcium channel gamma-8 subunit	CACNG8	CCG8_HUMAN|Q8WXS5_K374	NA	CCG8_HUMAN|Q8WXS5_K374	DMSO_30min_vs_A947_30min	-0.42373	0.16443	13.1537	0.0228156	0.165666	NA	1.64177	0.42373	0.780765	#N/A	#N/A
CCNT1_HUMAN|O60563	Cyclin-T1	CCNT1	CCNT1_HUMAN|O60563_K481	NA	CCNT1_HUMAN|O60563_K481	DMSO_30min_vs_A947_30min	0.0372094	0.0700544	13.1537	0.604168	0.804948	NA	0.218842	0.0372094	0.094232	0.139215	-0.102005
CCNT1_HUMAN|O60563	Cyclin-T1	CCNT1	CCNT1_HUMAN|O60563_K481	NA	CCNT1_HUMAN|O60563_K481	DMSO_5min_vs_A947_5min	0.0628349	0.0700544	13.1537	0.385871	0.424614	NA	0.413558	0.0628349	0.372006	0.0560913	0.00674359
CCZ1B_HUMAN|P86790	Vacuolar fusion protein CCZ1 homolog B	CCZ1B	CCZ1B_HUMAN|P86790_K469	NA	CCZ1B_HUMAN|P86790_K469	DMSO_30min_vs_A947_30min	-0.0989271	0.106193	13.1537	0.368338	0.634268	NA	0.433753	0.0989271	0.197727	0.0135809	-0.112508
CCZ1B_HUMAN|P86790	Vacuolar fusion protein CCZ1 homolog B	CCZ1B	CCZ1B_HUMAN|P86790_K469	NA	CCZ1B_HUMAN|P86790_K469	DMSO_5min_vs_A947_5min	-0.479409	0.106193	13.1537	0.000565136	0.0011524	NA	3.24785	0.479409	2.9384	-0.0729114	-0.406498
CD11A_HUMAN|Q9UQ88	Cyclin-dependent kinase 11A	CDK11A	CD11A_HUMAN|Q9UQ88_K512	NA	CD11A_HUMAN|Q9UQ88_K512	DMSO_5min_vs_A947_5min	0.690926	0.123616	13.1537	8.41e-05	0.000215328	NA	4.07533	0.690926	3.6669	0.0204879	0.670438
CD11A_HUMAN|Q9UQ88	Cyclin-dependent kinase 11A	CDK11A	CD11A_HUMAN|Q9UQ88_K512	NA	CD11A_HUMAN|Q9UQ88_K512	DMSO_30min_vs_A947_30min	0.213058	0.123616	13.1537	0.108198	0.354818	NA	0.96578	0.213058	0.449994	0.0522576	0.1608
CD2B2_HUMAN|O95400	CD2 antigen cytoplasmic tail-binding protein 2	CD2BP2	CD2B2_HUMAN|O95400_K25	NA	CD2B2_HUMAN|O95400_K25	DMSO_5min_vs_A947_5min	-1.3066	0.161663	13.1537	1.85e-06	8.18e-06	NA	5.73319	1.3066	5.08746	-0.027822	-1.27877
CD2B2_HUMAN|O95400	CD2 antigen cytoplasmic tail-binding protein 2	CD2BP2	CD2B2_HUMAN|O95400_K25	NA	CD2B2_HUMAN|O95400_K25	DMSO_30min_vs_A947_30min	-0.402253	0.161663	13.1537	0.0269997	0.180968	NA	1.56864	0.402253	0.742399	-0.112331	-0.289922
CD44_HUMAN|P16070	CD44 antigen	CD44	CD44_HUMAN|P16070_K705	NA	CD44_HUMAN|P16070_K705	DMSO_30min_vs_A947_30min	-0.0420988	0.175755	13.1537	0.814386	0.917164	NA	0.0891699	0.0420988	0.0375528	0.148346	-0.190445
CD44_HUMAN|P16070	CD44 antigen	CD44	CD44_HUMAN|P16070_K705	NA	CD44_HUMAN|P16070_K705	DMSO_5min_vs_A947_5min	2.29673	0.175755	13.1537	6.51e-09	7.74e-08	NA	8.18626	2.29673	7.1113	-0.0335847	2.33032
CD47_HUMAN|Q08722	Leukocyte surface antigen CD47	CD47	CD47_HUMAN|Q08722_K317	NA	CD47_HUMAN|Q08722_K317	DMSO_30min_vs_A947_30min	-0.213188	0.140563	13.1537	0.15301	0.420124	NA	0.81528	0.213188	0.376623	#N/A	#N/A
CD47_HUMAN|Q08722	Leukocyte surface antigen CD47	CD47	CD47_HUMAN|Q08722_K317	NA	CD47_HUMAN|Q08722_K317	DMSO_5min_vs_A947_5min	2.9448	0.140563	13.1537	1.72e-11	1.02e-09	NA	10.7633	2.9448	8.98935	#N/A	#N/A
CD82_HUMAN|P27701	CD82 antigen	CD82	CD82_HUMAN|P27701_K266	NA	CD82_HUMAN|P27701_K266	DMSO_5min_vs_A947_5min	1.12035	0.341203	13.1537	0.00585018	0.0094394	NA	2.23283	1.12035	2.02506	#N/A	#N/A
CD82_HUMAN|P27701	CD82 antigen	CD82	CD82_HUMAN|P27701_K266	NA	CD82_HUMAN|P27701_K266	DMSO_30min_vs_A947_30min	-0.377571	0.341203	13.1537	0.288299	0.564648	NA	0.540156	0.377571	0.248222	#N/A	#N/A
CD97_HUMAN|P48960	CD97 antigen	CD97	CD97_HUMAN|P48960_K731	NA	CD97_HUMAN|P48960_K731	DMSO_5min_vs_A947_5min	0.684066	0.0894033	13.1537	3.38e-06	1.36e-05	NA	5.47167	0.684066	4.86596	#N/A	#N/A
CD97_HUMAN|P48960	CD97 antigen	CD97	CD97_HUMAN|P48960_K730	NA	CD97_HUMAN|P48960_K730	DMSO_5min_vs_A947_5min	0.689248	0.0988126	13.1537	9.1e-06	3.14e-05	NA	5.04099	0.689248	4.50325	#N/A	#N/A
CD97_HUMAN|P48960	CD97 antigen	CD97	CD97_HUMAN|P48960_K730	NA	CD97_HUMAN|P48960_K730	DMSO_30min_vs_A947_30min	-0.141845	0.0988126	13.1537	0.174498	0.447016	NA	0.758211	0.141845	0.349677	#N/A	#N/A
CD97_HUMAN|P48960	CD97 antigen	CD97	CD97_HUMAN|P48960_K731	NA	CD97_HUMAN|P48960_K731	DMSO_30min_vs_A947_30min	0.0197988	0.0894033	13.1537	0.828139	0.925671	NA	0.0818966	0.0197988	0.0335435	#N/A	#N/A
CDC16_HUMAN|Q13042	Cell division cycle protein 16 homolog	CDC16	CDC16_HUMAN|Q13042_K443	NA	CDC16_HUMAN|Q13042_K443	DMSO_30min_vs_A947_30min	-0.140088	0.0819344	13.1537	0.110779	0.35829	NA	0.955541	0.140088	0.445765	0.0230214	-0.16311
CDC16_HUMAN|Q13042	Cell division cycle protein 16 homolog	CDC16	CDC16_HUMAN|Q13042_K443	NA	CDC16_HUMAN|Q13042_K443	DMSO_5min_vs_A947_5min	-0.583055	0.0819344	13.1537	7.37e-06	2.64e-05	NA	5.13278	0.583055	4.57808	0.0979661	-0.681021
CDC16_HUMAN|Q13042	Cell division cycle protein 16 homolog	CDC16	CDC16_HUMAN|Q13042_K260	NA	CDC16_HUMAN|Q13042_K260	DMSO_30min_vs_A947_30min	-0.0395405	0.0924103	13.1537	0.675661	0.844428	NA	0.170271	0.0395405	0.0734371	0.0230214	-0.0625619
CDC16_HUMAN|Q13042	Cell division cycle protein 16 homolog	CDC16	CDC16_HUMAN|Q13042_K260	NA	CDC16_HUMAN|Q13042_K260	DMSO_5min_vs_A947_5min	0.176951	0.0924103	13.1537	0.0775142	0.0985806	NA	1.11062	0.176951	1.00621	0.0979661	0.0789845
CDC27_HUMAN|P30260	Cell division cycle protein 27 homolog	CDC27	CDC27_HUMAN|P30260_K735	NA	CDC27_HUMAN|P30260_K735	DMSO_30min_vs_A947_30min	-0.343965	0.157891	13.1537	0.0481366	0.245569	NA	1.31752	0.343965	0.609826	0.09755	-0.441515
CDC27_HUMAN|P30260	Cell division cycle protein 27 homolog	CDC27	CDC27_HUMAN|P30260_K684_K694	NA	CDC27_HUMAN|P30260_K684_K694	DMSO_5min_vs_A947_5min	-0.0474829	0.0970166	13.1537	0.632598	0.664257	NA	0.198872	0.0474829	0.177664	-0.127281	0.0797981
CDC27_HUMAN|P30260	Cell division cycle protein 27 homolog	CDC27	CDC27_HUMAN|P30260_K431	NA	CDC27_HUMAN|P30260_K431	DMSO_30min_vs_A947_30min	-0.252685	0.116177	13.1537	0.048447	0.245912	NA	1.31473	0.252685	0.609221	0.09755	-0.350235
CDC27_HUMAN|P30260	Cell division cycle protein 27 homolog	CDC27	CDC27_HUMAN|P30260_K84	NA	CDC27_HUMAN|P30260_K84	DMSO_5min_vs_A947_5min	0.46254	0.08489	13.1537	0.000106926	0.000264681	NA	3.97092	0.46254	3.57728	-0.127281	0.589821
CDC27_HUMAN|P30260	Cell division cycle protein 27 homolog	CDC27	CDC27_HUMAN|P30260_K394	NA	CDC27_HUMAN|P30260_K394	DMSO_5min_vs_A947_5min	-1.4592	0.145525	13.1537	1.57e-07	1.02e-06	NA	6.80337	1.4592	5.98985	-0.127281	-1.33192
CDC27_HUMAN|P30260	Cell division cycle protein 27 homolog	CDC27	CDC27_HUMAN|P30260_K394	NA	CDC27_HUMAN|P30260_K394	DMSO_30min_vs_A947_30min	-0.0849116	0.145525	13.1537	0.569437	0.783707	NA	0.244554	0.0849116	0.105846	0.09755	-0.182462
CDC27_HUMAN|P30260	Cell division cycle protein 27 homolog	CDC27	CDC27_HUMAN|P30260_K735	NA	CDC27_HUMAN|P30260_K735	DMSO_5min_vs_A947_5min	-0.388968	0.157891	13.1537	0.0282899	0.0391128	NA	1.54837	0.388968	1.40768	-0.127281	-0.261687
CDC27_HUMAN|P30260	Cell division cycle protein 27 homolog	CDC27	CDC27_HUMAN|P30260_K684_K694	NA	CDC27_HUMAN|P30260_K684_K694	DMSO_30min_vs_A947_30min	0.365616	0.0970166	13.1537	0.00229807	0.0585139	NA	2.63864	0.365616	1.23274	0.09755	0.268066
CDC27_HUMAN|P30260	Cell division cycle protein 27 homolog	CDC27	CDC27_HUMAN|P30260_K84	NA	CDC27_HUMAN|P30260_K84	DMSO_30min_vs_A947_30min	-0.141258	0.08489	13.1537	0.119737	0.373528	NA	0.92177	0.141258	0.427677	0.09755	-0.238808
CDC27_HUMAN|P30260	Cell division cycle protein 27 homolog	CDC27	CDC27_HUMAN|P30260_K720	NA	CDC27_HUMAN|P30260_K720	DMSO_30min_vs_A947_30min	0.106375	0.110287	13.1537	0.35218	0.624153	NA	0.453236	0.106375	0.204709	0.09755	0.00882509
CDC27_HUMAN|P30260	Cell division cycle protein 27 homolog	CDC27	CDC27_HUMAN|P30260_K431	NA	CDC27_HUMAN|P30260_K431	DMSO_5min_vs_A947_5min	-1.0554	0.116177	13.1537	4.94e-07	2.69e-06	NA	6.30595	1.0554	5.57079	-0.127281	-0.928122
CDC27_HUMAN|P30260	Cell division cycle protein 27 homolog	CDC27	CDC27_HUMAN|P30260_K720	NA	CDC27_HUMAN|P30260_K720	DMSO_5min_vs_A947_5min	-0.16679	0.110287	13.1537	0.154101	0.183626	NA	0.812196	0.16679	0.736067	-0.127281	-0.0395089
CDC37_HUMAN|Q16543	Hsp90 co-chaperone Cdc37	CDC37	CDC37_HUMAN|Q16543_K330	NA	CDC37_HUMAN|Q16543_K330	DMSO_30min_vs_A947_30min	0.00347351	0.0986268	13.1537	0.972434	0.987604	NA	0.0121398	0.00347351	0.00541707	#N/A	#N/A
CDC37_HUMAN|Q16543	Hsp90 co-chaperone Cdc37	CDC37	CDC37_HUMAN|Q16543_K352	NA	CDC37_HUMAN|Q16543_K352	DMSO_5min_vs_A947_5min	-0.500013	0.148385	13.1537	0.00495236	0.00811648	NA	2.30519	0.500013	2.09063	#N/A	#N/A
CDC37_HUMAN|Q16543	Hsp90 co-chaperone Cdc37	CDC37	CDC37_HUMAN|Q16543_K352	NA	CDC37_HUMAN|Q16543_K352	DMSO_30min_vs_A947_30min	0.187695	0.148385	13.1537	0.227854	0.509098	NA	0.642343	0.187695	0.293199	#N/A	#N/A
CDC37_HUMAN|Q16543	Hsp90 co-chaperone Cdc37	CDC37	CDC37_HUMAN|Q16543_K330	NA	CDC37_HUMAN|Q16543_K330	DMSO_5min_vs_A947_5min	-0.595334	0.0986268	13.1537	3.99e-05	0.000112739	NA	4.39929	0.595334	3.94793	#N/A	#N/A
CDC42_HUMAN|P60953	Cell division control protein 42 homolog	CDC42	CDC42_HUMAN|P60953_K135	NA	CDC42_HUMAN|P60953_K135	DMSO_5min_vs_A947_5min	-1.07232	0.159192	13.1537	1.31e-05	4.28e-05	NA	4.88239	1.07232	4.36891	-0.0673336	-1.00498
CDC42_HUMAN|P60953	Cell division control protein 42 homolog	CDC42	CDC42_HUMAN|P60953_K135	NA	CDC42_HUMAN|P60953_K135	DMSO_30min_vs_A947_30min	-0.195625	0.159192	13.1537	0.240655	0.520661	NA	0.618606	0.195625	0.283445	-0.0597698	-0.135855
CDC42_HUMAN|P60953	Cell division control protein 42 homolog	CDC42	CDC42_HUMAN|P60953_K183	NA	CDC42_HUMAN|P60953_K183	DMSO_30min_vs_A947_30min	-0.346714	0.124472	13.1537	0.0153111	0.138079	NA	1.81499	0.346714	0.859872	-0.0597698	-0.286944
CDC42_HUMAN|P60953	Cell division control protein 42 homolog	CDC42	CDC42_HUMAN|P60953_K183	NA	CDC42_HUMAN|P60953_K183	DMSO_5min_vs_A947_5min	-0.409339	0.124472	13.1537	0.00579322	0.00935276	NA	2.23708	0.409339	2.02906	-0.0673336	-0.342005
CDC45_HUMAN|O75419	Cell division control protein 45 homolog	CDC45	CDC45_HUMAN|O75419_K326	NA	CDC45_HUMAN|O75419_K326	DMSO_30min_vs_A947_30min	0.0123215	0.147197	13.1537	0.93455	0.973669	NA	0.0293977	0.0123215	0.0115888	-0.312973	0.325294
CDC45_HUMAN|O75419	Cell division control protein 45 homolog	CDC45	CDC45_HUMAN|O75419_K326	NA	CDC45_HUMAN|O75419_K326	DMSO_5min_vs_A947_5min	0.101532	0.147197	13.1537	0.502327	0.540242	NA	0.299014	0.101532	0.267412	-0.0746827	0.176215
CDC5L_HUMAN|Q99459	Cell division cycle 5-like protein	CDC5L	CDC5L_HUMAN|Q99459_K694	NA	CDC5L_HUMAN|Q99459_K694	DMSO_5min_vs_A947_5min	0.937219	0.945674	13.1537	0.339539	0.377573	NA	0.469111	0.937219	0.422999	0.0251159	0.912103
CDC5L_HUMAN|Q99459	Cell division cycle 5-like protein	CDC5L	CDC5L_HUMAN|Q99459_K694	NA	CDC5L_HUMAN|Q99459_K694	DMSO_30min_vs_A947_30min	0.445044	0.945674	13.1537	0.645628	0.827574	NA	0.190018	0.445044	0.0821932	-0.00477885	0.449822
CDC73_HUMAN|Q6P1J9	Parafibromin	CDC73	CDC73_HUMAN|Q6P1J9_K308	NA	CDC73_HUMAN|Q6P1J9_K308	DMSO_30min_vs_A947_30min	0.197207	0.11758	13.1537	0.117089	0.369182	NA	0.931484	0.197207	0.43276	-0.123181	0.320388
CDC73_HUMAN|Q6P1J9	Parafibromin	CDC73	CDC73_HUMAN|Q6P1J9_K247	NA	CDC73_HUMAN|Q6P1J9_K247	DMSO_5min_vs_A947_5min	0.0999207	0.271328	13.1537	0.718534	0.744261	NA	0.143552	0.0999207	0.128275	0.149213	-0.0492928
CDC73_HUMAN|Q6P1J9	Parafibromin	CDC73	CDC73_HUMAN|Q6P1J9_K247	NA	CDC73_HUMAN|Q6P1J9_K247	DMSO_30min_vs_A947_30min	-0.176769	0.271328	13.1537	0.525948	0.752572	NA	0.279058	0.176769	0.123452	-0.123181	-0.0535872
CDC73_HUMAN|Q6P1J9	Parafibromin	CDC73	CDC73_HUMAN|Q6P1J9_K308	NA	CDC73_HUMAN|Q6P1J9_K308	DMSO_5min_vs_A947_5min	-0.0812998	0.11758	13.1537	0.501308	0.53945	NA	0.299895	0.0812998	0.268049	0.149213	-0.230513
CDK1_HUMAN|P06493	Cyclin-dependent kinase 1	CDK1	CDK1_HUMAN|P06493_K295	NA	CDK1_HUMAN|P06493_K295	DMSO_5min_vs_A947_5min	-0.217036	0.0752726	13.1537	0.0126823	0.0189326	NA	1.8968	0.217036	1.72279	-0.288144	0.0711083
CDK1_HUMAN|P06493	Cyclin-dependent kinase 1	CDK1	CDK1_HUMAN|P06493_K295	NA	CDK1_HUMAN|P06493_K295	DMSO_30min_vs_A947_30min	-0.0783135	0.0752726	13.1537	0.316901	0.5908	NA	0.499076	0.0783135	0.22856	-0.0319777	-0.0463358
CDK1_HUMAN|P06493	Cyclin-dependent kinase 1	CDK1	CDK1_HUMAN|P06493_K20	NA	CDK1_HUMAN|P06493_K20	DMSO_30min_vs_A947_30min	-0.502995	0.163985	13.1537	0.00888925	0.105562	NA	2.05114	0.502995	0.976492	-0.0319777	-0.471017
CDK1_HUMAN|P06493	Cyclin-dependent kinase 1	CDK1	CDK1_HUMAN|P06493_K34	NA	CDK1_HUMAN|P06493_K34	DMSO_30min_vs_A947_30min	0.0722328	0.0931182	13.1537	0.451641	0.697427	NA	0.345206	0.0722328	0.156501	-0.0319777	0.104211
CDK1_HUMAN|P06493	Cyclin-dependent kinase 1	CDK1	CDK1_HUMAN|P06493_K20	NA	CDK1_HUMAN|P06493_K20	DMSO_5min_vs_A947_5min	-0.979135	0.163985	13.1537	4.44e-05	0.000123198	NA	4.35269	0.979135	3.90939	-0.288144	-0.690991
CDK1_HUMAN|P06493	Cyclin-dependent kinase 1	CDK1	CDK1_HUMAN|P06493_K34	NA	CDK1_HUMAN|P06493_K34	DMSO_5min_vs_A947_5min	0.152855	0.0931182	13.1537	0.124372	0.150837	NA	0.905279	0.152855	0.821493	-0.288144	0.440999
CDK12_HUMAN|Q9NYV4	Cyclin-dependent kinase 12	CDK12	CDK12_HUMAN|Q9NYV4_K144	NA	CDK12_HUMAN|Q9NYV4_K144	DMSO_30min_vs_A947_30min	-0.0611588	0.0941921	13.1537	0.527321	0.754124	NA	0.277925	0.0611588	0.122557	0.0087643	-0.0699231
CDK12_HUMAN|Q9NYV4	Cyclin-dependent kinase 12	CDK12	CDK12_HUMAN|Q9NYV4_K144	NA	CDK12_HUMAN|Q9NYV4_K144	DMSO_5min_vs_A947_5min	-1.03845	0.0941921	13.1537	5.11e-08	4.11e-07	NA	7.29132	1.03845	6.3858	0.128819	-1.16727
CDK13_HUMAN|Q14004	Cyclin-dependent kinase 13	CDK13	CDK13_HUMAN|Q14004_K485	NA	CDK13_HUMAN|Q14004_K485	DMSO_5min_vs_A947_5min	-0.392582	0.168659	13.1537	0.0365111	0.0495464	NA	1.43758	0.392582	1.30499	-0.0219371	-0.370645
CDK13_HUMAN|Q14004	Cyclin-dependent kinase 13	CDK13	CDK13_HUMAN|Q14004_K485	NA	CDK13_HUMAN|Q14004_K485	DMSO_30min_vs_A947_30min	-0.188001	0.168659	13.1537	0.284941	0.560826	NA	0.545246	0.188001	0.251172	-0.10087	-0.0871306
CDK17_HUMAN|Q00537	Cyclin-dependent kinase 17	CDK17	CDK17_HUMAN|Q00537_K221	NA	CDK17_HUMAN|Q00537_K221	DMSO_30min_vs_A947_30min	0.222756	0.113903	13.1537	0.0720854	0.294508	NA	1.14215	0.222756	0.530903	0.0813215	0.141435
CDK17_HUMAN|Q00537	Cyclin-dependent kinase 17	CDK17	CDK17_HUMAN|Q00537_Y430	NA	CDK17_HUMAN|Q00537_Y430	DMSO_5min_vs_A947_5min	-0.325552	0.14448	13.1537	0.0419308	0.0562746	NA	1.37747	0.325552	1.24969	0.111381	-0.436933
CDK17_HUMAN|Q00537	Cyclin-dependent kinase 17	CDK17	CDK17_HUMAN|Q00537_Y430	NA	CDK17_HUMAN|Q00537_Y430	DMSO_30min_vs_A947_30min	0.0193234	0.14448	13.1537	0.89563	0.959795	NA	0.0478716	0.0193234	0.0178217	0.0813215	-0.0619982
CDK17_HUMAN|Q00537	Cyclin-dependent kinase 17	CDK17	CDK17_HUMAN|Q00537_K221	NA	CDK17_HUMAN|Q00537_K221	DMSO_5min_vs_A947_5min	-1.11018	0.113903	13.1537	2.19e-07	1.36e-06	NA	6.65932	1.11018	5.86558	0.111381	-1.22156
CDK6_HUMAN|Q00534	Cyclin-dependent kinase 6	CDK6	CDK6_HUMAN|Q00534_K287	NA	CDK6_HUMAN|Q00534_K287	DMSO_30min_vs_A947_30min	-0.11671	0.102187	13.1537	0.273769	0.54966	NA	0.562615	0.11671	0.259906	-0.0198099	-0.0969001
CDK6_HUMAN|Q00534	Cyclin-dependent kinase 6	CDK6	CDK6_HUMAN|Q00534_K287	NA	CDK6_HUMAN|Q00534_K287	DMSO_5min_vs_A947_5min	0.368615	0.102187	13.1537	0.00313197	0.0053552	NA	2.50418	0.368615	2.27122	-0.22046	0.589074
CDK9_HUMAN|P50750	Cyclin-dependent kinase 9	CDK9	CDK9_HUMAN|P50750_K35	NA	CDK9_HUMAN|P50750_K35	DMSO_5min_vs_A947_5min	-0.550398	0.0907382	13.1537	3.8e-05	0.00010822	NA	4.42028	0.550398	3.96569	-0.2051	-0.345297
CDK9_HUMAN|P50750	Cyclin-dependent kinase 9	CDK9	CDK9_HUMAN|P50750_K35	NA	CDK9_HUMAN|P50750_K35	DMSO_30min_vs_A947_30min	-0.141698	0.0907382	13.1537	0.142109	0.404442	NA	0.847379	0.141698	0.393144	0.227254	-0.368952
CDKAL_HUMAN|Q5VV42	Threonylcarbamoyladenosine tRNA methylthiotransferase	CDKAL1	CDKAL_HUMAN|Q5VV42_K508	NA	CDKAL_HUMAN|Q5VV42_K508	DMSO_30min_vs_A947_30min	-0.252338	0.141118	13.1537	0.0968005	0.33517	NA	1.01412	0.252338	0.474735	-0.108875	-0.143463
CDKAL_HUMAN|Q5VV42	Threonylcarbamoyladenosine tRNA methylthiotransferase	CDKAL1	CDKAL_HUMAN|Q5VV42_K508	NA	CDKAL_HUMAN|Q5VV42_K508	DMSO_5min_vs_A947_5min	-0.0877142	0.141118	13.1537	0.544849	0.581714	NA	0.263724	0.0877142	0.23529	0.0112581	-0.0989723
CE051_HUMAN|A6NDU8	UPF0600 protein C5orf51	C5orf51	CE051_HUMAN|A6NDU8_K148	NA	CE051_HUMAN|A6NDU8_K148	DMSO_30min_vs_A947_30min	-0.29952	0.28889	13.1537	0.318515	0.592075	NA	0.496869	0.29952	0.227623	-0.149992	-0.149528
CE051_HUMAN|A6NDU8	UPF0600 protein C5orf51	C5orf51	CE051_HUMAN|A6NDU8_K148	NA	CE051_HUMAN|A6NDU8_K148	DMSO_5min_vs_A947_5min	1.5625	0.28889	13.1537	0.000114561	0.00028091	NA	3.94096	1.5625	3.55143	-0.478115	2.04062
CE170_HUMAN|Q5SW79	Centrosomal protein of 170 kDa	CEP170	CE170_HUMAN|Q5SW79_K366	NA	CE170_HUMAN|Q5SW79_K366	DMSO_5min_vs_A947_5min	-0.150827	0.0681617	13.1537	0.0451904	0.0602398	NA	1.34495	0.150827	1.22012	0.0472764	-0.198104
CE170_HUMAN|Q5SW79	Centrosomal protein of 170 kDa	CEP170	CE170_HUMAN|Q5SW79_K366	NA	CE170_HUMAN|Q5SW79_K366	DMSO_30min_vs_A947_30min	0.185478	0.0681617	13.1537	0.0173233	0.147686	NA	1.76137	0.185478	0.83066	0.0955609	0.0899167
CE170_HUMAN|Q5SW79	Centrosomal protein of 170 kDa	CEP170	CE170_HUMAN|Q5SW79_K717	NA	CE170_HUMAN|Q5SW79_K717	DMSO_30min_vs_A947_30min	0.200903	0.135041	13.1537	0.160402	0.430619	NA	0.794791	0.200903	0.365907	0.0955609	0.105342
CE170_HUMAN|Q5SW79	Centrosomal protein of 170 kDa	CEP170	CE170_HUMAN|Q5SW79_K137	NA	CE170_HUMAN|Q5SW79_K137	DMSO_5min_vs_A947_5min	-1.24586	0.135169	13.1537	4.19e-07	2.33e-06	NA	6.37825	1.24586	5.63181	0.0472764	-1.29314
CE170_HUMAN|Q5SW79	Centrosomal protein of 170 kDa	CEP170	CE170_HUMAN|Q5SW79_K490	NA	CE170_HUMAN|Q5SW79_K490	DMSO_5min_vs_A947_5min	-1.48761	0.204191	13.1537	5.73e-06	2.12e-05	NA	5.24164	1.48761	4.67424	0.0472764	-1.53488
CE170_HUMAN|Q5SW79	Centrosomal protein of 170 kDa	CEP170	CE170_HUMAN|Q5SW79_K137	NA	CE170_HUMAN|Q5SW79_K137	DMSO_30min_vs_A947_30min	0.0130836	0.135169	13.1537	0.924349	0.972835	NA	0.034164	0.0130836	0.0119606	0.0955609	-0.0824773
CE170_HUMAN|Q5SW79	Centrosomal protein of 170 kDa	CEP170	CE170_HUMAN|Q5SW79_K717	NA	CE170_HUMAN|Q5SW79_K717	DMSO_5min_vs_A947_5min	-1.08916	0.135041	13.1537	1.89e-06	8.32e-06	NA	5.72315	1.08916	5.07976	0.0472764	-1.13643
CE170_HUMAN|Q5SW79	Centrosomal protein of 170 kDa	CEP170	CE170_HUMAN|Q5SW79_K490	NA	CE170_HUMAN|Q5SW79_K490	DMSO_30min_vs_A947_30min	-0.260072	0.204191	13.1537	0.224826	0.505506	NA	0.648153	0.260072	0.296274	0.0955609	-0.355633
CE290_HUMAN|O15078	Centrosomal protein of 290 kDa	CEP290	CE290_HUMAN|O15078_K1339	NA	CE290_HUMAN|O15078_K1339	DMSO_5min_vs_A947_5min	-0.711421	0.154435	13.1537	0.000477216	0.000995084	NA	3.32128	0.711421	3.00214	#N/A	#N/A
CE290_HUMAN|O15078	Centrosomal protein of 290 kDa	CEP290	CE290_HUMAN|O15078_K2132	NA	CE290_HUMAN|O15078_K2132	DMSO_5min_vs_A947_5min	0.00564627	0.0681921	13.1537	0.935258	0.940512	NA	0.0290687	0.00564627	0.0266356	#N/A	#N/A
CE290_HUMAN|O15078	Centrosomal protein of 290 kDa	CEP290	CE290_HUMAN|O15078_K1339	NA	CE290_HUMAN|O15078_K1339	DMSO_30min_vs_A947_30min	0.0125555	0.154435	13.1537	0.936428	0.974418	NA	0.0285258	0.0125555	0.0112545	#N/A	#N/A
CE290_HUMAN|O15078	Centrosomal protein of 290 kDa	CEP290	CE290_HUMAN|O15078_K739	NA	CE290_HUMAN|O15078_K739	DMSO_5min_vs_A947_5min	-0.218501	0.160608	13.1537	0.196543	0.228774	NA	0.706542	0.218501	0.640593	#N/A	#N/A
CE290_HUMAN|O15078	Centrosomal protein of 290 kDa	CEP290	CE290_HUMAN|O15078_K739	NA	CE290_HUMAN|O15078_K739	DMSO_30min_vs_A947_30min	0.0517281	0.160608	13.1537	0.752456	0.889379	NA	0.123519	0.0517281	0.050913	#N/A	#N/A
CE290_HUMAN|O15078	Centrosomal protein of 290 kDa	CEP290	CE290_HUMAN|O15078_K2132	NA	CE290_HUMAN|O15078_K2132	DMSO_30min_vs_A947_30min	-0.0989247	0.0681921	13.1537	0.170296	0.442383	NA	0.768794	0.0989247	0.354201	#N/A	#N/A
CEBPG_HUMAN|P53567	CCAAT/enhancer-binding protein gamma	CEBPG	CEBPG_HUMAN|P53567_K119	NA	CEBPG_HUMAN|P53567_K119	DMSO_30min_vs_A947_30min	-0.0679606	0.223578	13.1537	0.765907	0.895304	NA	0.115824	0.0679606	0.0480296	#N/A	#N/A
CEBPG_HUMAN|P53567	CCAAT/enhancer-binding protein gamma	CEBPG	CEBPG_HUMAN|P53567_K119	NA	CEBPG_HUMAN|P53567_K119	DMSO_5min_vs_A947_5min	0.127854	0.223578	13.1537	0.577063	0.612114	NA	0.238777	0.127854	0.213168	#N/A	#N/A
CEBPZ_HUMAN|Q03701	CCAAT/enhancer-binding protein zeta	CEBPZ	CEBPZ_HUMAN|Q03701_K236	NA	CEBPZ_HUMAN|Q03701_K236	DMSO_30min_vs_A947_30min	-0.00212554	0.121783	13.1537	0.986337	0.994496	NA	0.00597475	0.00212554	0.00239716	-0.0876296	0.0855041
CEBPZ_HUMAN|Q03701	CCAAT/enhancer-binding protein zeta	CEBPZ	CEBPZ_HUMAN|Q03701_K236	NA	CEBPZ_HUMAN|Q03701_K236	DMSO_5min_vs_A947_5min	-1.65113	0.121783	13.1537	4.14e-09	5.4e-08	NA	8.38298	1.65113	7.26749	0.119478	-1.7706
CEND_HUMAN|Q8N111	Cell cycle exit and neuronal differentiation protein 1	CEND1	CEND_HUMAN|Q8N111_K62	NA	CEND_HUMAN|Q8N111_K62	DMSO_30min_vs_A947_30min	-0.0291274	0.0963991	13.1537	0.767259	0.895448	NA	0.115058	0.0291274	0.0479597	#N/A	#N/A
CEND_HUMAN|Q8N111	Cell cycle exit and neuronal differentiation protein 1	CEND1	CEND_HUMAN|Q8N111_K62	NA	CEND_HUMAN|Q8N111_K62	DMSO_5min_vs_A947_5min	-0.981225	0.0963991	13.1537	1.32e-07	8.85e-07	NA	6.87996	0.981225	6.05291	#N/A	#N/A
CENPF_HUMAN|P49454	Centromere protein F	CENPF	CENPF_HUMAN|P49454_K2636	NA	CENPF_HUMAN|P49454_K2636	DMSO_5min_vs_A947_5min	-0.604998	0.0904737	13.1537	1.41e-05	4.58e-05	NA	4.84951	0.604998	4.33899	-0.0349114	-0.570087
CENPF_HUMAN|P49454	Centromere protein F	CENPF	CENPF_HUMAN|P49454_K557	NA	CENPF_HUMAN|P49454_K557	DMSO_5min_vs_A947_5min	-0.848301	0.112875	13.1537	4.1e-06	1.6e-05	NA	5.38703	0.848301	4.79521	-0.0349114	-0.81339
CENPF_HUMAN|P49454	Centromere protein F	CENPF	CENPF_HUMAN|P49454_K966	NA	CENPF_HUMAN|P49454_K966	DMSO_30min_vs_A947_30min	-0.36562	0.192496	13.1537	0.0796668	0.308167	NA	1.09872	0.36562	0.511214	-0.053944	-0.311676
CENPF_HUMAN|P49454	Centromere protein F	CENPF	CENPF_HUMAN|P49454_K1347	NA	CENPF_HUMAN|P49454_K1347	DMSO_30min_vs_A947_30min	-0.237539	0.0987725	13.1537	0.0315922	0.197805	NA	1.50042	0.237539	0.703763	-0.053944	-0.183595
CENPF_HUMAN|P49454	Centromere protein F	CENPF	CENPF_HUMAN|P49454_K2636	NA	CENPF_HUMAN|P49454_K2636	DMSO_30min_vs_A947_30min	-0.0746275	0.0904737	13.1537	0.424161	0.676434	NA	0.372469	0.0746275	0.169774	-0.053944	-0.0206835
CENPF_HUMAN|P49454	Centromere protein F	CENPF	CENPF_HUMAN|P49454_K697	NA	CENPF_HUMAN|P49454_K697	DMSO_30min_vs_A947_30min	0.671421	0.201596	13.1537	0.00534189	0.0854878	NA	2.27231	0.671421	1.0681	-0.053944	0.725365
CENPF_HUMAN|P49454	Centromere protein F	CENPF	CENPF_HUMAN|P49454_K557	NA	CENPF_HUMAN|P49454_K557	DMSO_30min_vs_A947_30min	-0.0574939	0.112875	13.1537	0.618938	0.815582	NA	0.208353	0.0574939	0.0885324	-0.053944	-0.00354995
CENPF_HUMAN|P49454	Centromere protein F	CENPF	CENPF_HUMAN|P49454_K966	NA	CENPF_HUMAN|P49454_K966	DMSO_5min_vs_A947_5min	-0.811859	0.192496	13.1537	0.000981363	0.00187691	NA	3.00817	0.811859	2.72656	-0.0349114	-0.776948
CENPF_HUMAN|P49454	Centromere protein F	CENPF	CENPF_HUMAN|P49454_K2868	NA	CENPF_HUMAN|P49454_K2868	DMSO_5min_vs_A947_5min	-0.483647	0.0917601	13.1537	0.000145514	0.000348019	NA	3.83709	0.483647	3.4584	-0.0349114	-0.448736
CENPF_HUMAN|P49454	Centromere protein F	CENPF	CENPF_HUMAN|P49454_K529	NA	CENPF_HUMAN|P49454_K529	DMSO_30min_vs_A947_30min	-0.297949	0.102656	13.1537	0.0122248	0.122095	NA	1.91276	0.297949	0.913302	-0.053944	-0.244005
CENPF_HUMAN|P49454	Centromere protein F	CENPF	CENPF_HUMAN|P49454_K931	NA	CENPF_HUMAN|P49454_K931	DMSO_30min_vs_A947_30min	-0.179061	0.0906762	13.1537	0.0696717	0.289953	NA	1.15694	0.179061	0.537672	-0.053944	-0.125117
CENPF_HUMAN|P49454	Centromere protein F	CENPF	CENPF_HUMAN|P49454_K697	NA	CENPF_HUMAN|P49454_K697	DMSO_5min_vs_A947_5min	-0.43985	0.201596	13.1537	0.047841	0.0634189	NA	1.3202	0.43985	1.19778	-0.0349114	-0.404939
CENPF_HUMAN|P49454	Centromere protein F	CENPF	CENPF_HUMAN|P49454_K1044	NA	CENPF_HUMAN|P49454_K1044	DMSO_30min_vs_A947_30min	-0.286052	0.122829	13.1537	0.0364298	0.212532	NA	1.43854	0.286052	0.672576	-0.053944	-0.232108
CENPF_HUMAN|P49454	Centromere protein F	CENPF	CENPF_HUMAN|P49454_K931	NA	CENPF_HUMAN|P49454_K931	DMSO_5min_vs_A947_5min	0.00453681	0.0906762	13.1537	0.960848	0.963877	NA	0.0173454	0.00453681	0.0159785	-0.0349114	0.0394482
CENPF_HUMAN|P49454	Centromere protein F	CENPF	CENPF_HUMAN|P49454_K1129	NA	CENPF_HUMAN|P49454_K1129	DMSO_5min_vs_A947_5min	-1.178	0.135916	13.1537	8.45e-07	4.28e-06	NA	6.07332	1.178	5.3684	-0.0349114	-1.14309
CENPF_HUMAN|P49454	Centromere protein F	CENPF	CENPF_HUMAN|P49454_K457	NA	CENPF_HUMAN|P49454_K457	DMSO_5min_vs_A947_5min	0.154844	0.0892899	13.1537	0.106245	0.130399	NA	0.973692	0.154844	0.884727	-0.0349114	0.189756
CENPF_HUMAN|P49454	Centromere protein F	CENPF	CENPF_HUMAN|P49454_K1129	NA	CENPF_HUMAN|P49454_K1129	DMSO_30min_vs_A947_30min	-0.193373	0.135916	13.1537	0.178091	0.451452	NA	0.749358	0.193373	0.345388	-0.053944	-0.139429
CENPF_HUMAN|P49454	Centromere protein F	CENPF	CENPF_HUMAN|P49454_K1022	NA	CENPF_HUMAN|P49454_K1022	DMSO_5min_vs_A947_5min	-0.98876	0.100602	13.1537	1.99e-07	1.25e-06	NA	6.70163	0.98876	5.90267	-0.0349114	-0.953849
CENPF_HUMAN|P49454	Centromere protein F	CENPF	CENPF_HUMAN|P49454_K513	NA	CENPF_HUMAN|P49454_K513	DMSO_5min_vs_A947_5min	-0.598572	0.100513	13.1537	4.56e-05	0.000126061	NA	4.34145	0.598572	3.89942	-0.0349114	-0.563661
CENPF_HUMAN|P49454	Centromere protein F	CENPF	CENPF_HUMAN|P49454_K309	NA	CENPF_HUMAN|P49454_K309	DMSO_5min_vs_A947_5min	-0.194341	0.106931	13.1537	0.091992	0.114775	NA	1.03625	0.194341	0.940154	-0.0349114	-0.15943
CENPF_HUMAN|P49454	Centromere protein F	CENPF	CENPF_HUMAN|P49454_K309	NA	CENPF_HUMAN|P49454_K309	DMSO_30min_vs_A947_30min	0.186471	0.106931	13.1537	0.104495	0.348598	NA	0.980905	0.186471	0.457675	-0.053944	0.240415
CENPF_HUMAN|P49454	Centromere protein F	CENPF	CENPF_HUMAN|P49454_K1141	NA	CENPF_HUMAN|P49454_K1141	DMSO_5min_vs_A947_5min	-0.901529	0.155616	13.1537	5.96e-05	0.000159023	NA	4.22471	0.901529	3.79854	-0.0349114	-0.866618
CENPF_HUMAN|P49454	Centromere protein F	CENPF	CENPF_HUMAN|P49454_K2868	NA	CENPF_HUMAN|P49454_K2868	DMSO_30min_vs_A947_30min	0.063733	0.0917601	13.1537	0.499416	0.735417	NA	0.301538	0.063733	0.133466	-0.053944	0.117677
CENPF_HUMAN|P49454	Centromere protein F	CENPF	CENPF_HUMAN|P49454_K1347	NA	CENPF_HUMAN|P49454_K1347	DMSO_5min_vs_A947_5min	-0.390149	0.0987725	13.1537	0.00162615	0.00294485	NA	2.78884	0.390149	2.53094	-0.0349114	-0.355237
CENPF_HUMAN|P49454	Centromere protein F	CENPF	CENPF_HUMAN|P49454_K363	NA	CENPF_HUMAN|P49454_K363	DMSO_30min_vs_A947_30min	-0.098821	0.102184	13.1537	0.350946	0.62266	NA	0.45476	0.098821	0.205749	-0.053944	-0.044877
CENPF_HUMAN|P49454	Centromere protein F	CENPF	CENPF_HUMAN|P49454_K931_K932	NA	CENPF_HUMAN|P49454_K931_K932	DMSO_5min_vs_A947_5min	0.152035	0.126846	13.1537	0.25184	0.286844	NA	0.598875	0.152035	0.542354	-0.0349114	0.186946
CENPF_HUMAN|P49454	Centromere protein F	CENPF	CENPF_HUMAN|P49454_K931_K932	NA	CENPF_HUMAN|P49454_K931_K932	DMSO_30min_vs_A947_30min	-0.00482271	0.126846	13.1537	0.970243	0.986844	NA	0.0131197	0.00482271	0.00575158	-0.053944	0.0491213
CENPF_HUMAN|P49454	Centromere protein F	CENPF	CENPF_HUMAN|P49454_K1022	NA	CENPF_HUMAN|P49454_K1022	DMSO_30min_vs_A947_30min	-0.0581789	0.100602	13.1537	0.572824	0.786981	NA	0.241979	0.0581789	0.104036	-0.053944	-0.00423492
CENPF_HUMAN|P49454	Centromere protein F	CENPF	CENPF_HUMAN|P49454_K513	NA	CENPF_HUMAN|P49454_K513	DMSO_30min_vs_A947_30min	-0.00360773	0.100513	13.1537	0.971906	0.987329	NA	0.0123755	0.00360773	0.00553833	-0.053944	0.0503363
CENPF_HUMAN|P49454	Centromere protein F	CENPF	CENPF_HUMAN|P49454_K1044	NA	CENPF_HUMAN|P49454_K1044	DMSO_5min_vs_A947_5min	-0.980499	0.122829	13.1537	2.12e-06	9.15e-06	NA	5.67359	0.980499	5.03879	-0.0349114	-0.945588
CENPF_HUMAN|P49454	Centromere protein F	CENPF	CENPF_HUMAN|P49454_K932	NA	CENPF_HUMAN|P49454_K932	DMSO_5min_vs_A947_5min	-0.446476	0.0964158	13.1537	0.000456611	0.000956645	NA	3.34045	0.446476	3.01925	-0.0349114	-0.411565
CENPF_HUMAN|P49454	Centromere protein F	CENPF	CENPF_HUMAN|P49454_K457	NA	CENPF_HUMAN|P49454_K457	DMSO_30min_vs_A947_30min	-0.0502694	0.0892899	13.1537	0.582911	0.791168	NA	0.234398	0.0502694	0.101731	-0.053944	0.00367458
CENPF_HUMAN|P49454	Centromere protein F	CENPF	CENPF_HUMAN|P49454_K324	NA	CENPF_HUMAN|P49454_K324	DMSO_5min_vs_A947_5min	-0.778563	0.0770175	13.1537	1.43e-07	9.5e-07	NA	6.84478	0.778563	6.02229	-0.0349114	-0.743652
CENPF_HUMAN|P49454	Centromere protein F	CENPF	CENPF_HUMAN|P49454_K932	NA	CENPF_HUMAN|P49454_K932	DMSO_30min_vs_A947_30min	-0.165206	0.0964158	13.1537	0.11008	0.357064	NA	0.958292	0.165206	0.447254	-0.053944	-0.111262
CENPF_HUMAN|P49454	Centromere protein F	CENPF	CENPF_HUMAN|P49454_K1141	NA	CENPF_HUMAN|P49454_K1141	DMSO_30min_vs_A947_30min	0.0817511	0.155616	13.1537	0.608089	0.807918	NA	0.216033	0.0817511	0.0926327	-0.053944	0.135695
CENPF_HUMAN|P49454	Centromere protein F	CENPF	CENPF_HUMAN|P49454_K363	NA	CENPF_HUMAN|P49454_K363	DMSO_5min_vs_A947_5min	-0.754566	0.102184	13.1537	4.96e-06	1.88e-05	NA	5.30457	0.754566	4.72554	-0.0349114	-0.719654
CENPF_HUMAN|P49454	Centromere protein F	CENPF	CENPF_HUMAN|P49454_K529	NA	CENPF_HUMAN|P49454_K529	DMSO_5min_vs_A947_5min	-0.736363	0.102656	13.1537	6.77e-06	2.45e-05	NA	5.1696	0.736363	4.61031	-0.0349114	-0.701451
CENPF_HUMAN|P49454	Centromere protein F	CENPF	CENPF_HUMAN|P49454_K324	NA	CENPF_HUMAN|P49454_K324	DMSO_30min_vs_A947_30min	-0.0169727	0.0770175	13.1537	0.828963	0.925843	NA	0.0814647	0.0169727	0.0334625	-0.053944	0.0369713
CENPQ_HUMAN|Q7L2Z9	Centromere protein Q	CENPQ	CENPQ_HUMAN|Q7L2Z9_K56	NA	CENPQ_HUMAN|Q7L2Z9_K56	DMSO_30min_vs_A947_30min	0.338285	0.244441	13.1537	0.189418	0.46795	NA	0.722578	0.338285	0.329801	-0.0429435	0.381228
CENPQ_HUMAN|Q7L2Z9	Centromere protein Q	CENPQ	CENPQ_HUMAN|Q7L2Z9_K56	NA	CENPQ_HUMAN|Q7L2Z9_K56	DMSO_5min_vs_A947_5min	-0.189769	0.244441	13.1537	0.451283	0.490876	NA	0.345551	0.189769	0.309029	0.139709	-0.329478
CEP78_HUMAN|Q5JTW2	Centrosomal protein of 78 kDa	CEP78	CEP78_HUMAN|Q5JTW2_K329	NA	CEP78_HUMAN|Q5JTW2_K329	DMSO_5min_vs_A947_5min	1.16845	0.14121	13.1537	1.42e-06	6.54e-06	NA	5.84693	1.16845	5.18462	#N/A	#N/A
CEP78_HUMAN|Q5JTW2	Centrosomal protein of 78 kDa	CEP78	CEP78_HUMAN|Q5JTW2_K329	NA	CEP78_HUMAN|Q5JTW2_K329	DMSO_30min_vs_A947_30min	0.45186	0.14121	13.1537	0.00687759	0.0956352	NA	2.16256	0.45186	1.01938	#N/A	#N/A
CETN1_HUMAN|Q12798	Centrin-1	CETN1	CETN1_HUMAN|Q12798_K124	NA	CETN1_HUMAN|Q12798_K124	DMSO_5min_vs_A947_5min	0.401496	0.139203	13.1537	0.01266	0.0189091	NA	1.89757	0.401496	1.72333	#N/A	#N/A
CETN1_HUMAN|Q12798	Centrin-1	CETN1	CETN1_HUMAN|Q12798_K124	NA	CETN1_HUMAN|Q12798_K124	DMSO_30min_vs_A947_30min	-0.492476	0.139203	13.1537	0.00357988	0.0685842	NA	2.44613	0.492476	1.16378	#N/A	#N/A
CETN2_HUMAN|P41208	Centrin-2	CETN2	CETN2_HUMAN|P41208_K96	NA	CETN2_HUMAN|P41208_K96	DMSO_30min_vs_A947_30min	0.0257374	0.0932105	13.1537	0.786746	0.90326	NA	0.104166	0.0257374	0.0441872	#N/A	#N/A
CETN2_HUMAN|P41208	Centrin-2	CETN2	CETN2_HUMAN|P41208_K54	NA	CETN2_HUMAN|P41208_K54	DMSO_5min_vs_A947_5min	1.40727	0.116401	13.1537	1.68e-08	1.7e-07	NA	7.77386	1.40727	6.7702	#N/A	#N/A
CETN2_HUMAN|P41208	Centrin-2	CETN2	CETN2_HUMAN|P41208_K96	NA	CETN2_HUMAN|P41208_K96	DMSO_5min_vs_A947_5min	1.10034	0.0932105	13.1537	2.25e-08	2.11e-07	NA	7.6483	1.10034	6.67563	#N/A	#N/A
CETN2_HUMAN|P41208	Centrin-2	CETN2	CETN2_HUMAN|P41208_K54	NA	CETN2_HUMAN|P41208_K54	DMSO_30min_vs_A947_30min	-0.359101	0.116401	13.1537	0.00858987	0.104181	NA	2.06601	0.359101	0.98221	#N/A	#N/A
CFA20_HUMAN|Q9Y6A4	Cilia- and flagella-associated protein 20	CFAP20	CFA20_HUMAN|Q9Y6A4_K192	NA	CFA20_HUMAN|Q9Y6A4_K192	DMSO_5min_vs_A947_5min	-1.25482	0.0930678	13.1537	4.43e-09	5.69e-08	NA	8.35327	1.25482	7.2446	-0.0746608	-1.18016
CFA20_HUMAN|Q9Y6A4	Cilia- and flagella-associated protein 20	CFAP20	CFA20_HUMAN|Q9Y6A4_K192	NA	CFA20_HUMAN|Q9Y6A4_K192	DMSO_30min_vs_A947_30min	0.30184	0.0930678	13.1537	0.00632479	0.0926719	NA	2.19895	0.30184	1.03305	0.11562	0.18622
CFA36_HUMAN|Q96G28	Cilia- and flagella-associated protein 36	CFAP36	CFA36_HUMAN|Q96G28_K47	NA	CFA36_HUMAN|Q96G28_K47	DMSO_5min_vs_A947_5min	-0.0545351	0.340687	13.1537	0.875255	0.887414	NA	0.0578653	0.0545351	0.0518738	#N/A	#N/A
CFA36_HUMAN|Q96G28	Cilia- and flagella-associated protein 36	CFAP36	CFA36_HUMAN|Q96G28_K47	NA	CFA36_HUMAN|Q96G28_K47	DMSO_30min_vs_A947_30min	0.363857	0.340687	13.1537	0.304726	0.579607	NA	0.51609	0.363857	0.236866	#N/A	#N/A
CFA36_HUMAN|Q96G28	Cilia- and flagella-associated protein 36	CFAP36	CFA36_HUMAN|Q96G28_K301	NA	CFA36_HUMAN|Q96G28_K301	DMSO_30min_vs_A947_30min	0.434629	0.170362	13.1537	0.0239605	0.17031	NA	1.6205	0.434629	0.768761	#N/A	#N/A
CFA36_HUMAN|Q96G28	Cilia- and flagella-associated protein 36	CFAP36	CFA36_HUMAN|Q96G28_K301	NA	CFA36_HUMAN|Q96G28_K301	DMSO_5min_vs_A947_5min	-0.0859597	0.170362	13.1537	0.622207	0.654545	NA	0.206065	0.0859597	0.18406	#N/A	#N/A
CFDP1_HUMAN|Q9UEE9	Craniofacial development protein 1	CFDP1	CFDP1_HUMAN|Q9UEE9_K135_K150	NA	CFDP1_HUMAN|Q9UEE9_K135_K150	DMSO_5min_vs_A947_5min	-0.878753	0.170578	13.1537	0.000179305	0.000418696	NA	3.74641	0.878753	3.3781	#N/A	#N/A
CFDP1_HUMAN|Q9UEE9	Craniofacial development protein 1	CFDP1	CFDP1_HUMAN|Q9UEE9_K219	NA	CFDP1_HUMAN|Q9UEE9_K219	DMSO_5min_vs_A947_5min	-0.740812	0.143985	13.1537	0.00018138	0.000422679	NA	3.74141	0.740812	3.37399	#N/A	#N/A
CFDP1_HUMAN|Q9UEE9	Craniofacial development protein 1	CFDP1	CFDP1_HUMAN|Q9UEE9_K219	NA	CFDP1_HUMAN|Q9UEE9_K219	DMSO_30min_vs_A947_30min	0.286448	0.143985	13.1537	0.067861	0.286708	NA	1.16838	0.286448	0.54256	#N/A	#N/A
CFDP1_HUMAN|Q9UEE9	Craniofacial development protein 1	CFDP1	CFDP1_HUMAN|Q9UEE9_K135_K150	NA	CFDP1_HUMAN|Q9UEE9_K135_K150	DMSO_30min_vs_A947_30min	0.16931	0.170578	13.1537	0.338831	0.610621	NA	0.470017	0.16931	0.214228	#N/A	#N/A
CH059_HUMAN|Q8N0T1	Uncharacterized protein C8orf59	C8orf59	CH059_HUMAN|Q8N0T1_K37	NA	CH059_HUMAN|Q8N0T1_K37	DMSO_5min_vs_A947_5min	1.4556	0.101656	13.1537	2.11e-09	3.24e-08	NA	8.67643	1.4556	7.48881	#N/A	#N/A
CH059_HUMAN|Q8N0T1	Uncharacterized protein C8orf59	C8orf59	CH059_HUMAN|Q8N0T1_K37	NA	CH059_HUMAN|Q8N0T1_K37	DMSO_30min_vs_A947_30min	-0.390281	0.101656	13.1537	0.00200791	0.0555715	NA	2.69726	0.390281	1.25515	#N/A	#N/A
CH059_HUMAN|Q8N0T1	Uncharacterized protein C8orf59	C8orf59	CH059_HUMAN|Q8N0T1_K66	NA	CH059_HUMAN|Q8N0T1_K66	DMSO_5min_vs_A947_5min	2.38683	0.0996741	13.1537	3.1e-12	3.7e-10	NA	11.5086	2.38683	9.43189	#N/A	#N/A
CH059_HUMAN|Q8N0T1	Uncharacterized protein C8orf59	C8orf59	CH059_HUMAN|Q8N0T1_K66	NA	CH059_HUMAN|Q8N0T1_K66	DMSO_30min_vs_A947_30min	-0.0863435	0.0996741	13.1537	0.401874	0.660567	NA	0.39591	0.0863435	0.180083	#N/A	#N/A
CH10_HUMAN|P61604	10 kDa heat shock protein, mitochondrial	HSPE1	CH10_HUMAN|P61604_K28	NA	CH10_HUMAN|P61604_K28	DMSO_30min_vs_A947_30min	0.23126	0.129688	13.1537	0.0976332	0.336952	NA	1.0104	0.23126	0.472432	-0.00203521	0.233295
CH10_HUMAN|P61604	10 kDa heat shock protein, mitochondrial	HSPE1	CH10_HUMAN|P61604_K36	NA	CH10_HUMAN|P61604_K36	DMSO_30min_vs_A947_30min	0.130941	0.09301	13.1537	0.182377	0.458462	NA	0.739031	0.130941	0.338696	-0.00203521	0.132977
CH10_HUMAN|P61604	10 kDa heat shock protein, mitochondrial	HSPE1	CH10_HUMAN|P61604_K36	NA	CH10_HUMAN|P61604_K36	DMSO_5min_vs_A947_5min	0.644249	0.09301	13.1537	9.79e-06	3.34e-05	NA	5.00902	0.644249	4.47684	0.0376019	0.606647
CH10_HUMAN|P61604	10 kDa heat shock protein, mitochondrial	HSPE1	CH10_HUMAN|P61604_K54	NA	CH10_HUMAN|P61604_K54	DMSO_5min_vs_A947_5min	0.578837	0.1794	13.1537	0.00653258	0.0104056	NA	2.18492	0.578837	1.98273	0.0376019	0.541235
CH10_HUMAN|P61604	10 kDa heat shock protein, mitochondrial	HSPE1	CH10_HUMAN|P61604_K28	NA	CH10_HUMAN|P61604_K28	DMSO_5min_vs_A947_5min	0.789394	0.129688	13.1537	3.67e-05	0.000105083	NA	4.43522	0.789394	3.97847	0.0376019	0.751792
CH10_HUMAN|P61604	10 kDa heat shock protein, mitochondrial	HSPE1	CH10_HUMAN|P61604_K54	NA	CH10_HUMAN|P61604_K54	DMSO_30min_vs_A947_30min	0.0437251	0.1794	13.1537	0.8112	0.914827	NA	0.090872	0.0437251	0.038661	-0.00203521	0.0457603
CH60_HUMAN|P10809	60 kDa heat shock protein, mitochondrial	HSPD1	CH60_HUMAN|P10809_K218	NA	CH60_HUMAN|P10809_K218	DMSO_5min_vs_A947_5min	0.787894	0.125027	13.1537	2.59e-05	7.82e-05	NA	4.58607	0.787894	4.10674	0.176658	0.611236
CH60_HUMAN|P10809	60 kDa heat shock protein, mitochondrial	HSPD1	CH60_HUMAN|P10809_K218	NA	CH60_HUMAN|P10809_K218	DMSO_30min_vs_A947_30min	0.389046	0.125027	13.1537	0.00815811	0.101763	NA	2.08841	0.389046	0.992409	0.0586116	0.330434
CH60_HUMAN|P10809	60 kDa heat shock protein, mitochondrial	HSPD1	CH60_HUMAN|P10809_K72	NA	CH60_HUMAN|P10809_K72	DMSO_5min_vs_A947_5min	0.822765	0.130008	13.1537	2.49e-05	7.54e-05	NA	4.60465	0.822765	4.12288	0.176658	0.646107
CH60_HUMAN|P10809	60 kDa heat shock protein, mitochondrial	HSPD1	CH60_HUMAN|P10809_K72	NA	CH60_HUMAN|P10809_K72	DMSO_30min_vs_A947_30min	0.266588	0.130008	13.1537	0.0607883	0.271439	NA	1.21618	0.266588	0.566327	0.0586116	0.207976
CH60_HUMAN|P10809	60 kDa heat shock protein, mitochondrial	HSPD1	CH60_HUMAN|P10809_K481	NA	CH60_HUMAN|P10809_K481	DMSO_30min_vs_A947_30min	0.55007	0.630488	13.1537	0.398609	0.658486	NA	0.399453	0.55007	0.181453	0.0586116	0.491458
CH60_HUMAN|P10809	60 kDa heat shock protein, mitochondrial	HSPD1	CH60_HUMAN|P10809_K301	NA	CH60_HUMAN|P10809_K301	DMSO_30min_vs_A947_30min	0.338222	0.196783	13.1537	0.109089	0.356049	NA	0.96222	0.338222	0.44849	0.0586116	0.279611
CH60_HUMAN|P10809	60 kDa heat shock protein, mitochondrial	HSPD1	CH60_HUMAN|P10809_K551	NA	CH60_HUMAN|P10809_K551	DMSO_30min_vs_A947_30min	0.774612	0.473061	13.1537	0.125226	0.382622	NA	0.902307	0.774612	0.41723	0.0586116	0.716001
CH60_HUMAN|P10809	60 kDa heat shock protein, mitochondrial	HSPD1	CH60_HUMAN|P10809_K387	NA	CH60_HUMAN|P10809_K387	DMSO_5min_vs_A947_5min	0.799687	0.0971487	13.1537	1.51e-06	6.88e-06	NA	5.82165	0.799687	5.16264	0.176658	0.623029
CH60_HUMAN|P10809	60 kDa heat shock protein, mitochondrial	HSPD1	CH60_HUMAN|P10809_K236	NA	CH60_HUMAN|P10809_K236	DMSO_5min_vs_A947_5min	0.867121	0.0961117	13.1537	5.35e-07	2.88e-06	NA	6.27167	0.867121	5.54061	0.176658	0.690463
CH60_HUMAN|P10809	60 kDa heat shock protein, mitochondrial	HSPD1	CH60_HUMAN|P10809_K236	NA	CH60_HUMAN|P10809_K236	DMSO_30min_vs_A947_30min	0.00248104	0.0961117	13.1537	0.979793	0.99133	NA	0.00886561	0.00248104	0.00378163	0.0586116	-0.0561306
CH60_HUMAN|P10809	60 kDa heat shock protein, mitochondrial	HSPD1	CH60_HUMAN|P10809_K156	NA	CH60_HUMAN|P10809_K156	DMSO_30min_vs_A947_30min	0.70126	0.179144	13.1537	0.00173954	0.0515638	NA	2.75956	0.70126	1.28766	0.0586116	0.642648
CH60_HUMAN|P10809	60 kDa heat shock protein, mitochondrial	HSPD1	CH60_HUMAN|P10809_K551	NA	CH60_HUMAN|P10809_K551	DMSO_5min_vs_A947_5min	0.595389	0.473061	13.1537	0.230059	0.264263	NA	0.638161	0.595389	0.577964	0.176658	0.418732
CH60_HUMAN|P10809	60 kDa heat shock protein, mitochondrial	HSPD1	CH60_HUMAN|P10809_K156	NA	CH60_HUMAN|P10809_K156	DMSO_5min_vs_A947_5min	0.919939	0.179144	13.1537	0.000184561	0.000428697	NA	3.73386	0.919939	3.36785	0.176658	0.743281
CH60_HUMAN|P10809	60 kDa heat shock protein, mitochondrial	HSPD1	CH60_HUMAN|P10809_K58	NA	CH60_HUMAN|P10809_K58	DMSO_30min_vs_A947_30min	0.708723	0.328174	13.1537	0.0498361	0.248876	NA	1.30246	0.708723	0.604017	0.0586116	0.650111
CH60_HUMAN|P10809	60 kDa heat shock protein, mitochondrial	HSPD1	CH60_HUMAN|P10809_K156_K157	NA	CH60_HUMAN|P10809_K156_K157	DMSO_30min_vs_A947_30min	0.771429	0.323616	13.1537	0.0328712	0.201196	NA	1.48318	0.771429	0.696381	0.0586116	0.712818
CH60_HUMAN|P10809	60 kDa heat shock protein, mitochondrial	HSPD1	CH60_HUMAN|P10809_K481	NA	CH60_HUMAN|P10809_K481	DMSO_5min_vs_A947_5min	1.15949	0.630488	13.1537	0.0885858	0.110863	NA	1.05264	1.15949	0.955214	0.176658	0.982836
CH60_HUMAN|P10809	60 kDa heat shock protein, mitochondrial	HSPD1	CH60_HUMAN|P10809_K405	NA	CH60_HUMAN|P10809_K405	DMSO_30min_vs_A947_30min	-0.0700057	0.0946472	13.1537	0.472508	0.715013	NA	0.325591	0.0700057	0.145686	0.0586116	-0.128617
CH60_HUMAN|P10809	60 kDa heat shock protein, mitochondrial	HSPD1	CH60_HUMAN|P10809_K58	NA	CH60_HUMAN|P10809_K58	DMSO_5min_vs_A947_5min	0.754267	0.328174	13.1537	0.0385604	0.0520929	NA	1.41386	0.754267	1.28322	0.176658	0.577609
CH60_HUMAN|P10809	60 kDa heat shock protein, mitochondrial	HSPD1	CH60_HUMAN|P10809_K156_K157	NA	CH60_HUMAN|P10809_K156_K157	DMSO_5min_vs_A947_5min	1.02028	0.323616	13.1537	0.00753497	0.0118118	NA	2.12292	1.02028	1.92768	0.176658	0.843625
CH60_HUMAN|P10809	60 kDa heat shock protein, mitochondrial	HSPD1	CH60_HUMAN|P10809_K301	NA	CH60_HUMAN|P10809_K301	DMSO_5min_vs_A947_5min	0.717731	0.196783	13.1537	0.00289971	0.00499085	NA	2.53765	0.717731	2.30183	0.176658	0.541073
CH60_HUMAN|P10809	60 kDa heat shock protein, mitochondrial	HSPD1	CH60_HUMAN|P10809_K387	NA	CH60_HUMAN|P10809_K387	DMSO_30min_vs_A947_30min	0.402886	0.0971487	13.1537	0.00112016	0.0442578	NA	2.95072	0.402886	1.35401	0.0586116	0.344274
CH60_HUMAN|P10809	60 kDa heat shock protein, mitochondrial	HSPD1	CH60_HUMAN|P10809_K157	NA	CH60_HUMAN|P10809_K157	DMSO_5min_vs_A947_5min	1.10549	0.206073	13.1537	0.000123639	0.000300664	NA	3.90785	1.10549	3.52192	0.176658	0.928827
CH60_HUMAN|P10809	60 kDa heat shock protein, mitochondrial	HSPD1	CH60_HUMAN|P10809_K405	NA	CH60_HUMAN|P10809_K405	DMSO_5min_vs_A947_5min	0.811514	0.0946472	13.1537	9.54e-07	4.71e-06	NA	6.02032	0.811514	5.32677	0.176658	0.634856
CH60_HUMAN|P10809	60 kDa heat shock protein, mitochondrial	HSPD1	CH60_HUMAN|P10809_K157	NA	CH60_HUMAN|P10809_K157	DMSO_30min_vs_A947_30min	0.0807927	0.206073	13.1537	0.701294	0.860994	NA	0.1541	0.0807927	0.0649997	0.0586116	0.022181
CHD1_HUMAN|O14646	Chromodomain-helicase-DNA-binding protein 1	CHD1	CHD1_HUMAN|O14646_K321	NA	CHD1_HUMAN|O14646_K321	DMSO_5min_vs_A947_5min	0.156055	0.116684	13.1537	0.203754	0.236447	NA	0.690895	0.156055	0.626267	0.125759	0.0302968
CHD1_HUMAN|O14646	Chromodomain-helicase-DNA-binding protein 1	CHD1	CHD1_HUMAN|O14646_K756	NA	CHD1_HUMAN|O14646_K756	DMSO_5min_vs_A947_5min	-0.180225	0.0768736	13.1537	0.0353855	0.0481673	NA	1.45118	0.180225	1.31725	0.125759	-0.305983
CHD1_HUMAN|O14646	Chromodomain-helicase-DNA-binding protein 1	CHD1	CHD1_HUMAN|O14646_K321	NA	CHD1_HUMAN|O14646_K321	DMSO_30min_vs_A947_30min	-0.166705	0.116684	13.1537	0.176407	0.44904	NA	0.753483	0.166705	0.347715	-0.160109	-0.00659605
CHD1_HUMAN|O14646	Chromodomain-helicase-DNA-binding protein 1	CHD1	CHD1_HUMAN|O14646_K756	NA	CHD1_HUMAN|O14646_K756	DMSO_30min_vs_A947_30min	0.113576	0.0768736	13.1537	0.163097	0.433393	NA	0.787553	0.113576	0.363118	-0.160109	0.273686
CHD3_HUMAN|Q12873	Chromodomain-helicase-DNA-binding protein 3	CHD3	CHD3_HUMAN|Q12873_K425	NA	CHD3_HUMAN|Q12873_K425	DMSO_5min_vs_A947_5min	-0.405494	0.114876	13.1537	0.00363536	0.00612631	NA	2.43945	0.405494	2.2128	0.029785	-0.435279
CHD3_HUMAN|Q12873	Chromodomain-helicase-DNA-binding protein 3	CHD3	CHD3_HUMAN|Q12873_K425	NA	CHD3_HUMAN|Q12873_K425	DMSO_30min_vs_A947_30min	-0.260894	0.114876	13.1537	0.0405664	0.22415	NA	1.39183	0.260894	0.64946	-0.106504	-0.15439
CHD4_HUMAN|Q14839	Chromodomain-helicase-DNA-binding protein 4	CHD4	CHD4_HUMAN|Q14839_K1844_K1855	NA	CHD4_HUMAN|Q14839_K1844_K1855	DMSO_30min_vs_A947_30min	-0.194026	0.111118	13.1537	0.104086	0.348163	NA	0.982607	0.194026	0.458217	-0.00409802	-0.189928
CHD4_HUMAN|Q14839	Chromodomain-helicase-DNA-binding protein 4	CHD4	CHD4_HUMAN|Q14839_K1865	NA	CHD4_HUMAN|Q14839_K1865	DMSO_30min_vs_A947_30min	0.0280711	0.178137	13.1537	0.87718	0.948781	NA	0.0569114	0.0280711	0.0228341	-0.00409802	0.0321691
CHD4_HUMAN|Q14839	Chromodomain-helicase-DNA-binding protein 4	CHD4	CHD4_HUMAN|Q14839_K1865	NA	CHD4_HUMAN|Q14839_K1865	DMSO_5min_vs_A947_5min	0.507998	0.178137	13.1537	0.0134786	0.0199962	NA	1.87036	0.507998	1.69905	0.0216516	0.486346
CHD4_HUMAN|Q14839	Chromodomain-helicase-DNA-binding protein 4	CHD4	CHD4_HUMAN|Q14839_K1539	NA	CHD4_HUMAN|Q14839_K1539	DMSO_5min_vs_A947_5min	0.57177	0.195463	13.1537	0.0116982	0.0176427	NA	1.93188	0.57177	1.75343	0.0216516	0.550119
CHD4_HUMAN|Q14839	Chromodomain-helicase-DNA-binding protein 4	CHD4	CHD4_HUMAN|Q14839_K1539	NA	CHD4_HUMAN|Q14839_K1539	DMSO_30min_vs_A947_30min	-0.565006	0.195463	13.1537	0.0125056	0.123558	NA	1.90289	0.565006	0.90813	-0.00409802	-0.560908
CHD4_HUMAN|Q14839	Chromodomain-helicase-DNA-binding protein 4	CHD4	CHD4_HUMAN|Q14839_K1844_K1855	NA	CHD4_HUMAN|Q14839_K1844_K1855	DMSO_5min_vs_A947_5min	0.582863	0.111118	13.1537	0.000152096	0.00036255	NA	3.81788	0.582863	3.44063	0.0216516	0.561211
CHERP_HUMAN|Q8IWX8	Calcium homeostasis endoplasmic reticulum protein	CHERP	CHERP_HUMAN|Q8IWX8_K884	NA	CHERP_HUMAN|Q8IWX8_K884	DMSO_5min_vs_A947_5min	-0.260666	0.0949727	13.1537	0.0165599	0.0240627	NA	1.78094	0.260666	1.61866	0.0888661	-0.349532
CHERP_HUMAN|Q8IWX8	Calcium homeostasis endoplasmic reticulum protein	CHERP	CHERP_HUMAN|Q8IWX8_K884	NA	CHERP_HUMAN|Q8IWX8_K884	DMSO_30min_vs_A947_30min	-0.0995499	0.0949727	13.1537	0.313428	0.58719	NA	0.503862	0.0995499	0.231221	0.115074	-0.214624
CHM1A_HUMAN|Q9HD42	Charged multivesicular body protein 1a	CHMP1A	CHM1A_HUMAN|Q9HD42_K87	NA	CHM1A_HUMAN|Q9HD42_K87	DMSO_5min_vs_A947_5min	-1.11086	0.0932383	13.1537	2.01e-08	1.93e-07	NA	7.69676	1.11086	6.71473	0.0301813	-1.14104
CHM1A_HUMAN|Q9HD42	Charged multivesicular body protein 1a	CHMP1A	CHM1A_HUMAN|Q9HD42_K83	NA	CHM1A_HUMAN|Q9HD42_K83	DMSO_30min_vs_A947_30min	0.207915	0.14338	13.1537	0.170454	0.442383	NA	0.768392	0.207915	0.354201	0.276758	-0.0688427
CHM1A_HUMAN|Q9HD42	Charged multivesicular body protein 1a	CHMP1A	CHM1A_HUMAN|Q9HD42_K87	NA	CHM1A_HUMAN|Q9HD42_K87	DMSO_30min_vs_A947_30min	0.0502407	0.0932383	13.1537	0.598997	0.801227	NA	0.222575	0.0502407	0.0962445	0.276758	-0.226517
CHM1A_HUMAN|Q9HD42	Charged multivesicular body protein 1a	CHMP1A	CHM1A_HUMAN|Q9HD42_K83	NA	CHM1A_HUMAN|Q9HD42_K83	DMSO_5min_vs_A947_5min	-2.11602	0.14338	13.1537	1.45e-09	2.46e-08	NA	8.83959	2.11602	7.60921	0.0301813	-2.1462
CHM1B_HUMAN|Q7LBR1	Charged multivesicular body protein 1b	CHMP1B	CHM1B_HUMAN|Q7LBR1_K104	NA	CHM1B_HUMAN|Q7LBR1_K104	DMSO_30min_vs_A947_30min	0.137324	0.0960172	13.1537	0.175982	0.44904	NA	0.754533	0.137324	0.347715	0.410637	-0.273313
CHM1B_HUMAN|Q7LBR1	Charged multivesicular body protein 1b	CHMP1B	CHM1B_HUMAN|Q7LBR1_K104	NA	CHM1B_HUMAN|Q7LBR1_K104	DMSO_5min_vs_A947_5min	-1.09027	0.0960172	13.1537	3.59e-08	3.05e-07	NA	7.44486	1.09027	6.51616	0.080802	-1.17107
CHM1B_HUMAN|Q7LBR1	Charged multivesicular body protein 1b	CHMP1B	CHM1B_HUMAN|Q7LBR1_K110	NA	CHM1B_HUMAN|Q7LBR1_K110	DMSO_5min_vs_A947_5min	-0.300247	0.075962	13.1537	0.00161806	0.00293113	NA	2.79101	0.300247	2.53296	0.080802	-0.381049
CHM1B_HUMAN|Q7LBR1	Charged multivesicular body protein 1b	CHMP1B	CHM1B_HUMAN|Q7LBR1_K110	NA	CHM1B_HUMAN|Q7LBR1_K110	DMSO_30min_vs_A947_30min	0.0143624	0.075962	13.1537	0.852921	0.936807	NA	0.0690912	0.0143624	0.02835	0.410637	-0.396274
CHM1B_HUMAN|Q7LBR1	Charged multivesicular body protein 1b	CHMP1B	CHM1B_HUMAN|Q7LBR1_K90	NA	CHM1B_HUMAN|Q7LBR1_K90	DMSO_30min_vs_A947_30min	-0.134745	0.17065	13.1537	0.443762	0.689909	NA	0.35285	0.134745	0.161208	0.410637	-0.545382
CHM1B_HUMAN|Q7LBR1	Charged multivesicular body protein 1b	CHMP1B	CHM1B_HUMAN|Q7LBR1_K90	NA	CHM1B_HUMAN|Q7LBR1_K90	DMSO_5min_vs_A947_5min	0.188537	0.17065	13.1537	0.289039	0.325332	NA	0.539044	0.188537	0.487673	0.080802	0.107735
CHM2A_HUMAN|O43633	Charged multivesicular body protein 2a	CHMP2A	CHM2A_HUMAN|O43633_K104	NA	CHM2A_HUMAN|O43633_K104	DMSO_5min_vs_A947_5min	-0.877909	0.120343	13.1537	5.65e-06	2.09e-05	NA	5.24782	0.877909	4.67953	-0.241301	-0.636607
CHM2A_HUMAN|O43633	Charged multivesicular body protein 2a	CHMP2A	CHM2A_HUMAN|O43633_K108	NA	CHM2A_HUMAN|O43633_K108	DMSO_5min_vs_A947_5min	-0.670523	0.111194	13.1537	4.03e-05	0.000113585	NA	4.39499	0.670523	3.94468	-0.241301	-0.429221
CHM2A_HUMAN|O43633	Charged multivesicular body protein 2a	CHMP2A	CHM2A_HUMAN|O43633_K108	NA	CHM2A_HUMAN|O43633_K108	DMSO_30min_vs_A947_30min	-0.147302	0.111194	13.1537	0.207817	0.488947	NA	0.682318	0.147302	0.310738	-0.0371052	-0.110197
CHM2A_HUMAN|O43633	Charged multivesicular body protein 2a	CHMP2A	CHM2A_HUMAN|O43633_K104	NA	CHM2A_HUMAN|O43633_K104	DMSO_30min_vs_A947_30min	-0.0700131	0.120343	13.1537	0.570551	0.784799	NA	0.243705	0.0700131	0.105242	-0.0371052	-0.0329078
CHM2A_HUMAN|O43633	Charged multivesicular body protein 2a	CHMP2A	CHM2A_HUMAN|O43633_K94	NA	CHM2A_HUMAN|O43633_K94	DMSO_30min_vs_A947_30min	0.170154	0.091346	13.1537	0.0849796	0.317165	NA	1.07069	0.170154	0.498715	-0.0371052	0.207259
CHM2A_HUMAN|O43633	Charged multivesicular body protein 2a	CHMP2A	CHM2A_HUMAN|O43633_K94	NA	CHM2A_HUMAN|O43633_K94	DMSO_5min_vs_A947_5min	-1.09006	0.091346	13.1537	1.97e-08	1.91e-07	NA	7.7052	1.09006	6.72001	-0.241301	-0.848758
CHM2B_HUMAN|Q9UQN3	Charged multivesicular body protein 2b	CHMP2B	CHM2B_HUMAN|Q9UQN3_K90	NA	CHM2B_HUMAN|Q9UQN3_K90	DMSO_30min_vs_A947_30min	-0.0522525	0.0954372	13.1537	0.5932	0.797407	NA	0.226799	0.0522525	0.0983198	-0.203734	0.151481
CHM2B_HUMAN|Q9UQN3	Charged multivesicular body protein 2b	CHMP2B	CHM2B_HUMAN|Q9UQN3_K90	NA	CHM2B_HUMAN|Q9UQN3_K90	DMSO_5min_vs_A947_5min	-2.83018	0.0954372	13.1537	1.95e-13	5.81e-11	NA	12.7092	2.83018	10.236	-0.316139	-2.51405
CHM4A_HUMAN|Q9BY43	Charged multivesicular body protein 4a	CHMP4A	CHM4A_HUMAN|Q9BY43_K115	NA	CHM4A_HUMAN|Q9BY43_K115	DMSO_30min_vs_A947_30min	0.150516	0.0923377	13.1537	0.12679	0.383763	NA	0.896916	0.150516	0.415937	0.382694	-0.232178
CHM4A_HUMAN|Q9BY43	Charged multivesicular body protein 4a	CHMP4A	CHM4A_HUMAN|Q9BY43_K115	NA	CHM4A_HUMAN|Q9BY43_K115	DMSO_5min_vs_A947_5min	-1.64894	0.0923377	13.1537	1.32e-10	4.22e-09	NA	9.88003	1.64894	8.37488	-0.149084	-1.49986
CHM4B_HUMAN|Q9H444	Charged multivesicular body protein 4b	CHMP4B	CHM4B_HUMAN|Q9H444_K205	NA	CHM4B_HUMAN|Q9H444_K205	DMSO_5min_vs_A947_5min	-1.56993	0.152101	13.1537	1.12e-07	7.69e-07	NA	6.95128	1.56993	6.11392	-0.163955	-1.40597
CHM4B_HUMAN|Q9H444	Charged multivesicular body protein 4b	CHMP4B	CHM4B_HUMAN|Q9H444_K127	NA	CHM4B_HUMAN|Q9H444_K127	DMSO_30min_vs_A947_30min	-0.172761	0.120428	13.1537	0.174758	0.447199	NA	0.757562	0.172761	0.349499	0.0958649	-0.268626
CHM4B_HUMAN|Q9H444	Charged multivesicular body protein 4b	CHMP4B	CHM4B_HUMAN|Q9H444_K205	NA	CHM4B_HUMAN|Q9H444_K205	DMSO_30min_vs_A947_30min	-0.0147594	0.152101	13.1537	0.92416	0.972835	NA	0.0342528	0.0147594	0.0119606	0.0958649	-0.110624
CHM4B_HUMAN|Q9H444	Charged multivesicular body protein 4b	CHMP4B	CHM4B_HUMAN|Q9H444_K127	NA	CHM4B_HUMAN|Q9H444_K127	DMSO_5min_vs_A947_5min	-0.915571	0.120428	13.1537	3.62e-06	1.45e-05	NA	5.44142	0.915571	4.83967	-0.163955	-0.751615
CHM4B_HUMAN|Q9H444	Charged multivesicular body protein 4b	CHMP4B	CHM4B_HUMAN|Q9H444_K39	NA	CHM4B_HUMAN|Q9H444_K39	DMSO_5min_vs_A947_5min	-1.12217	0.123898	13.1537	5.12e-07	2.77e-06	NA	6.29105	1.12217	5.55753	-0.163955	-0.958218
CHM4B_HUMAN|Q9H444	Charged multivesicular body protein 4b	CHMP4B	CHM4B_HUMAN|Q9H444_K39	NA	CHM4B_HUMAN|Q9H444_K39	DMSO_30min_vs_A947_30min	-0.134663	0.123898	13.1537	0.296602	0.571466	NA	0.527826	0.134663	0.24301	0.0958649	-0.230528
CHMP3_HUMAN|Q9Y3E7	Charged multivesicular body protein 3	CHMP3	CHMP3_HUMAN|Q9Y3E7_K112	NA	CHMP3_HUMAN|Q9Y3E7_K112	DMSO_5min_vs_A947_5min	0.0477056	0.0899135	13.1537	0.604558	0.637147	NA	0.218562	0.0477056	0.19576	0.0597402	-0.0120346
CHMP3_HUMAN|Q9Y3E7	Charged multivesicular body protein 3	CHMP3	CHMP3_HUMAN|Q9Y3E7_K112	NA	CHMP3_HUMAN|Q9Y3E7_K112	DMSO_30min_vs_A947_30min	-0.00705079	0.0899135	13.1537	0.938676	0.97457	NA	0.0274841	0.00705079	0.011187	0.00467654	-0.0117273
CHMP5_HUMAN|Q9NZZ3	Charged multivesicular body protein 5	CHMP5	CHMP5_HUMAN|Q9NZZ3_K9	NA	CHMP5_HUMAN|Q9NZZ3_K9	DMSO_5min_vs_A947_5min	-0.90487	0.235886	13.1537	0.00202008	0.00359335	NA	2.69463	0.90487	2.4445	0.25378	-1.15865
CHMP5_HUMAN|Q9NZZ3	Charged multivesicular body protein 5	CHMP5	CHMP5_HUMAN|Q9NZZ3_K9	NA	CHMP5_HUMAN|Q9NZZ3_K9	DMSO_30min_vs_A947_30min	0.00862243	0.235886	13.1537	0.97139	0.987329	NA	0.0126064	0.00862243	0.00553833	-0.575074	0.583696
CHRD1_HUMAN|Q9UHD1	Cysteine and histidine-rich domain-containing protein 1	CHORDC1	CHRD1_HUMAN|Q9UHD1_K215	NA	CHRD1_HUMAN|Q9UHD1_K215	DMSO_30min_vs_A947_30min	0.284151	0.14184	13.1537	0.0661903	0.283407	NA	1.17921	0.284151	0.54759	0.296127	-0.0119759
CHRD1_HUMAN|Q9UHD1	Cysteine and histidine-rich domain-containing protein 1	CHORDC1	CHRD1_HUMAN|Q9UHD1_K322	NA	CHRD1_HUMAN|Q9UHD1_K322	DMSO_5min_vs_A947_5min	-1.3089	0.0800951	13.1537	4.04e-10	9.85e-09	NA	9.39369	1.3089	8.00676	0.242833	-1.55173
CHRD1_HUMAN|Q9UHD1	Cysteine and histidine-rich domain-containing protein 1	CHORDC1	CHRD1_HUMAN|Q9UHD1_K215	NA	CHRD1_HUMAN|Q9UHD1_K215	DMSO_5min_vs_A947_5min	-0.968945	0.14184	13.1537	1.13e-05	3.78e-05	NA	4.94591	0.968945	4.42217	0.242833	-1.21178
CHRD1_HUMAN|Q9UHD1	Cysteine and histidine-rich domain-containing protein 1	CHORDC1	CHRD1_HUMAN|Q9UHD1_K322	NA	CHRD1_HUMAN|Q9UHD1_K322	DMSO_30min_vs_A947_30min	0.0692336	0.0800951	13.1537	0.402861	0.661127	NA	0.394844	0.0692336	0.179715	0.296127	-0.226894
CHRD1_HUMAN|Q9UHD1	Cysteine and histidine-rich domain-containing protein 1	CHORDC1	CHRD1_HUMAN|Q9UHD1_K78	NA	CHRD1_HUMAN|Q9UHD1_K78	DMSO_30min_vs_A947_30min	0.274417	0.174706	13.1537	0.139979	0.400368	NA	0.853938	0.274417	0.39754	0.296127	-0.02171
CHRD1_HUMAN|Q9UHD1	Cysteine and histidine-rich domain-containing protein 1	CHORDC1	CHRD1_HUMAN|Q9UHD1_K144	NA	CHRD1_HUMAN|Q9UHD1_K144	DMSO_30min_vs_A947_30min	-0.398938	0.193963	13.1537	0.0601063	0.270412	NA	1.22108	0.398938	0.567975	0.296127	-0.695066
CHRD1_HUMAN|Q9UHD1	Cysteine and histidine-rich domain-containing protein 1	CHORDC1	CHRD1_HUMAN|Q9UHD1_K78	NA	CHRD1_HUMAN|Q9UHD1_K78	DMSO_5min_vs_A947_5min	0.0405505	0.174706	13.1537	0.820027	0.838171	NA	0.0861721	0.0405505	0.0766672	0.242833	-0.202283
CHRD1_HUMAN|Q9UHD1	Cysteine and histidine-rich domain-containing protein 1	CHORDC1	CHRD1_HUMAN|Q9UHD1_K144	NA	CHRD1_HUMAN|Q9UHD1_K144	DMSO_5min_vs_A947_5min	-1.60011	0.193963	13.1537	1.47e-06	6.72e-06	NA	5.83225	1.60011	5.17254	0.242833	-1.84295
CHSP1_HUMAN|Q9Y2V2	Calcium-regulated heat stable protein 1	CARHSP1	CHSP1_HUMAN|Q9Y2V2_K136	NA	CHSP1_HUMAN|Q9Y2V2_K136	DMSO_30min_vs_A947_30min	0.583791	0.182886	13.1537	0.00698247	0.09616	NA	2.15599	0.583791	1.01701	#N/A	#N/A
[truncated: 9,749 more rows]
