# Supplementary material for: Selective PROTAC-mediated degradation of SMARCA2 is efficacious in SMARCA4 mutant cancers
Source: Nat Commun. 2022 Nov 10;13:6814. doi: 10.1038/s41467-022-34562-5 (PMC9649729; doi:10.1038/s41467-022-34562-5)
Supplement: Supplementary file 5 — Supplementary Data 2 [file 41467_2022_34562_MOESM5_ESM.xlsx]

## Sheet: Sheet1
Protein	Label	log2FC	SE	DF	pvalue	adj.pvalue	issue	protmeta_description	protmeta_gene_name	log10p	abslog2FC	log10adjp	Replicate			Note: Differential abundance analyses between conditions were performed in MSstats based on a linear mixed-effects model per protein, and resulting two-sided p-values adjusted for multiple hypothesis testing by using the Benjamini-Hochberg procedure
1433B_HUMAN|P31946	A947_vs_DMSO	-0.0253117	0.0866583	7.48738	0.778149	0.905878	NA	14-3-3 protein beta/alpha	YWHAB	0.108937	0.0253117	0.0429305	1
1433E_HUMAN|P62258	A947_vs_DMSO	-0.235135	0.103014	7.48738	0.0540416	0.318052	NA	14-3-3 protein epsilon	YWHAE	1.26727	0.235135	0.497502	1
1433F_HUMAN|Q04917	A947_vs_DMSO	-0.120763	0.0830591	7.48738	0.18656	0.499238	NA	14-3-3 protein eta	YWHAH	0.729181	0.120763	0.301692	1
1433G_HUMAN|P61981	A947_vs_DMSO	-0.204777	0.107742	7.48738	0.0963887	0.388191	NA	14-3-3 protein gamma	YWHAG	1.01597	0.204777	0.410954	1
1433S_HUMAN|P31947	A947_vs_DMSO	0.0277615	0.0830175	7.48738	0.747247	0.890855	NA	14-3-3 protein sigma	SFN	0.126536	0.0277615	0.0501929	1
1433T_HUMAN|P27348	A947_vs_DMSO	-0.032525	0.0566846	7.48738	0.58293	0.797488	NA	14-3-3 protein theta	YWHAQ	0.234384	0.032525	0.098276	1
1433Z_HUMAN|P63104	A947_vs_DMSO	-0.00186906	0.116323	7.48738	0.9876	0.993955	NA	14-3-3 protein zeta/delta	YWHAZ	0.00541887	0.00186906	0.00263321	1
1A01_HUMAN|P30443	A947_vs_DMSO	0.10023	0.13601	7.48738	0.483614	0.734674	NA	HLA class I histocompatibility antigen, A-1 alpha chain	HLA-A	0.315501	0.10023	0.133906	1
1A02_HUMAN|P01892	A947_vs_DMSO	-0.0280714	0.0686275	7.48738	0.693959	0.864057	NA	HLA class I histocompatibility antigen, A-2 alpha chain	HLA-A	0.158666	0.0280714	0.0634575	1
1A25_HUMAN|P18462	A947_vs_DMSO	0.527272	0.226821	7.48738	0.0506997	0.314771	NA	HLA class I histocompatibility antigen, A-25 alpha chain	HLA-A	1.295	0.527272	0.502006	1
1B07_HUMAN|P01889	A947_vs_DMSO	0.0702742	0.0727592	7.48738	0.364275	0.647192	NA	HLA class I histocompatibility antigen, B-7 alpha chain	HLA-B	0.43857	0.0702742	0.188967	1
1B13_HUMAN|P30461	A947_vs_DMSO	0.218473	0.111645	7.48738	0.0885522	0.376913	NA	HLA class I histocompatibility antigen, B-13 alpha chain	HLA-B	1.0528	0.218473	0.423759	1
1B14_HUMAN|P30462	A947_vs_DMSO	-0.156654	0.187644	7.48738	0.429634	0.69384	NA	HLA class I histocompatibility antigen, B-14 alpha chain	HLA-B	0.366901	0.156654	0.15874	1
1B27_HUMAN|P03989	A947_vs_DMSO	0.120763	0.120146	7.48738	0.346205	0.635451	NA	HLA class I histocompatibility antigen, B-27 alpha chain	HLA-B	0.460667	0.120763	0.196918	1
1B35_HUMAN|P30685	A947_vs_DMSO	0.0503239	0.213432	7.48738	0.819921	0.923943	NA	HLA class I histocompatibility antigen, B-35 alpha chain	HLA-B	0.086228	0.0503239	0.0343549	1
1B44_HUMAN|P30481	A947_vs_DMSO	0.11499	0.137531	7.48738	0.428972	0.693816	NA	HLA class I histocompatibility antigen, B-44 alpha chain	HLA-B	0.367571	0.11499	0.158756	1
1B73_HUMAN|Q31612	A947_vs_DMSO	0.240497	0.39139	7.48738	0.55711	0.781511	NA	HLA class I histocompatibility antigen, B-73 alpha chain	HLA-B	0.254059	0.240497	0.107065	1
1C01_HUMAN|P30499	A947_vs_DMSO	-0.00042279	0.120609	7.48738	0.997295	0.998402	NA	HLA class I histocompatibility antigen, Cw-1 alpha chain	HLA-C	0.00117652	0.00042279	0.000694746	1
2A5A_HUMAN|Q15172	A947_vs_DMSO	-0.184391	0.072377	7.48738	0.0361731	0.290183	NA	Serine/threonine-protein phosphatase 2A 56 kDa regulatory subunit alpha isoform	PPP2R5A	1.44161	0.184391	0.537327	1
2A5D_HUMAN|Q14738	A947_vs_DMSO	0.0210948	0.0667465	7.48738	0.760599	0.898571	NA	Serine/threonine-protein phosphatase 2A 56 kDa regulatory subunit delta isoform	PPP2R5D	0.118844	0.0210948	0.0464476	1
2A5E_HUMAN|Q16537	A947_vs_DMSO	0.0965494	0.106226	7.48738	0.391717	0.669205	NA	Serine/threonine-protein phosphatase 2A 56 kDa regulatory subunit epsilon isoform	PPP2R5E	0.407028	0.0965494	0.174441	1
2A5G_HUMAN|Q13362	A947_vs_DMSO	0.115203	0.0479226	7.48738	0.0449532	0.309492	NA	Serine/threonine-protein phosphatase 2A 56 kDa regulatory subunit gamma isoform	PPP2R5C	1.34724	0.115203	0.50935	1
2A5G_HUMAN|Q13362-3	A947_vs_DMSO	0.204859	0.141513	7.48738	0.188259	0.499779	NA	Serine/threonine-protein phosphatase 2A 56 kDa regulatory subunit gamma isoform (isoform 3)	PPP2R5C	0.725245	0.204859	0.301222	1
2AAA_HUMAN|P30153	A947_vs_DMSO	-0.0746219	0.0640134	7.48738	0.279515	0.579124	NA	Serine/threonine-protein phosphatase 2A 65 kDa regulatory subunit A alpha isoform	PPP2R1A	0.553595	0.0746219	0.237228	1
2AAB_HUMAN|P30154	A947_vs_DMSO	-0.245395	0.114365	7.48738	0.0665202	0.341381	NA	Serine/threonine-protein phosphatase 2A 65 kDa regulatory subunit A beta isoform	PPP2R1B	1.17705	0.245395	0.46676	1
2ABA_HUMAN|P63151	A947_vs_DMSO	-0.200056	0.0557237	7.48738	0.00790907	0.215554	NA	Serine/threonine-protein phosphatase 2A 55 kDa regulatory subunit B alpha isoform	PPP2R2A	2.10187	0.200056	0.666443	1
3BP5L_HUMAN|Q7L8J4	A947_vs_DMSO	-0.238191	0.0666997	7.48738	0.00812191	0.217954	NA	SH3 domain-binding protein 5-like	SH3BP5L	2.09034	0.238191	0.661635	1
3HIDH_HUMAN|P31937	A947_vs_DMSO	0.137302	0.0769087	7.48738	0.11461	0.414043	NA	3-hydroxyisobutyrate dehydrogenase, mitochondrial	HIBADH	0.940778	0.137302	0.382955	1
3MG_HUMAN|P29372	A947_vs_DMSO	0.0279933	0.0835463	7.48738	0.74677	0.89067	NA	DNA-3-methyladenine glycosylase	MPG	0.126813	0.0279933	0.0502831	1
41_HUMAN|P11171	A947_vs_DMSO	-0.0139529	0.065766	7.48738	0.837643	0.932395	NA	Protein 4.1	EPB41	0.076941	0.0139529	0.0304002	1
4ET_HUMAN|Q9NRA8	A947_vs_DMSO	-0.0566955	0.0822563	7.48738	0.511452	0.75256	NA	Eukaryotic translation initiation factor 4E transporter	EIF4ENIF1	0.291195	0.0566955	0.123459	1
4F2_HUMAN|P08195	A947_vs_DMSO	0.0579807	0.0617165	7.48738	0.376803	0.658016	NA	4F2 cell-surface antigen heavy chain	SLC3A2	0.423886	0.0579807	0.181764	1
5HT1D_HUMAN|P28221	A947_vs_DMSO	-0.146432	0.129617	7.48738	0.293482	0.593773	NA	5-hydroxytryptamine receptor 1D	HTR1D	0.532419	0.146432	0.226379	1
5NT3A_HUMAN|Q9H0P0	A947_vs_DMSO	0.0824439	0.0706428	7.48738	0.27901	0.578964	NA	Cytosolic 5'-nucleotidase 3A	NT5C3A	0.554381	0.0824439	0.237348	1
5NT3B_HUMAN|Q969T7	A947_vs_DMSO	0.00969565	0.103758	7.48738	0.928002	0.969481	NA	7-methylguanosine phosphate-specific 5'-nucleotidase	NT5C3B	0.0324512	0.00969565	0.0134607	1
5NTC_HUMAN|P49902	A947_vs_DMSO	-0.148411	0.0684199	7.48738	0.0641989	0.336025	NA	Cytosolic purine 5'-nucleotidase	NT5C2	1.19247	0.148411	0.473628	1
5NTD_HUMAN|P21589	A947_vs_DMSO	0.0289442	0.0508572	7.48738	0.585931	0.799613	NA	5'-nucleotidase	NT5E	0.232153	0.0289442	0.0971204	1
68MP_HUMAN|P56378	A947_vs_DMSO	0.42735	0.203251	7.48738	0.0710211	0.351519	NA	6.8 kDa mitochondrial proteolipid	MP68	1.14861	0.42735	0.454051	1
6PGD_HUMAN|P52209	A947_vs_DMSO	-0.229806	0.077534	7.48738	0.0194314	0.246923	NA	6-phosphogluconate dehydrogenase, decarboxylating	PGD	1.7115	0.229806	0.607439	1
6PGL_HUMAN|O95336	A947_vs_DMSO	-0.139621	0.0515449	7.48738	0.0283933	0.277475	NA	6-phosphogluconolactonase	PGLS	1.54678	0.139621	0.556776	1
8ODP_HUMAN|P36639	A947_vs_DMSO	-0.135463	0.108779	7.48738	0.250578	0.554159	NA	7,8-dihydro-8-oxoguanine triphosphatase	NUDT1	0.601057	0.135463	0.256365	1
A0A023QRY9_HUMAN|A0A023QRY9	A947_vs_DMSO	0.09667	0.196925	7.48738	0.637561	0.833873	NA	NADH-ubiquinone oxidoreductase chain 1	ND1	0.195478	0.09667	0.0789001	1
A0A024DAK3_HUMAN|A0A024DAK3	A947_vs_DMSO	0.0529571	0.0755075	7.48738	0.504295	0.747865	NA	RNA-specific adenosine deaminase		0.297315	0.0529571	0.126177	1
A0A024QZG0_HUMAN|A0A024QZG0	A947_vs_DMSO	-0.200455	0.208518	7.48738	0.366398	0.649	NA	Ring finger protein 40, isoform CRA_a	RNF40	0.436047	0.200455	0.187755	1
A0A024QZJ1_HUMAN|A0A024QZJ1	A947_vs_DMSO	-0.505789	0.367963	7.48738	0.208996	0.518999	NA	ZW10 interactor, isoform CRA_a	ZWINT	0.679863	0.505789	0.284834	1
A0A024QZT8_HUMAN|A0A024QZT8	A947_vs_DMSO	0.143713	0.0773241	7.48738	0.102683	0.397146	NA	Serpin peptidase inhibitor, clade B (Ovalbumin), member 6, isoform CRA_b	SERPINB6	0.988503	0.143713	0.401049	1
A0A024QZT9_HUMAN|A0A024QZT9	A947_vs_DMSO	0.504909	0.23886	7.48738	0.0698188	0.349717	NA	NAD(P)H dehydrogenase, quinone 2, isoform CRA_a	NQO2	1.15603	0.504909	0.456283	1
A0A024QZX5_HUMAN|A0A024QZX5	A947_vs_DMSO	0.282933	0.121419	7.48738	0.0502703	0.314578	NA	Serpin B6	SERPINB6	1.29869	0.282933	0.502272	1
A0A024R0F6_HUMAN|A0A024R0F6	A947_vs_DMSO	-0.243533	0.281828	7.48738	0.414347	0.682854	NA	Tripartite motif-containing 33, isoform CRA_a	TRIM33	0.382636	0.243533	0.165672	1
A0A024R0J4_HUMAN|A0A024R0J4	A947_vs_DMSO	-0.19816	0.137431	7.48738	0.18982	0.501579	NA	Prostaglandin F2 receptor negative regulator, isoform CRA_a	PTGFRN	0.721658	0.19816	0.29966	1
A0A024R0S8_HUMAN|A0A024R0S8	A947_vs_DMSO	0.195607	0.337016	7.48738	0.578682	0.794756	NA	X-ray repair complementing defective repair in Chinese hamster cells 1, isoform CRA_b	XRCC1	0.23756	0.195607	0.099766	1
A0A024R1M8_HUMAN|A0A024R1M8	A947_vs_DMSO	0.255508	0.103577	7.48738	0.0408694	0.301626	NA	Apolipoprotein L, 2, isoform CRA_a	APOL2	1.3886	0.255508	0.520532	1
A0A024R1R5_HUMAN|A0A024R1R5	A947_vs_DMSO	0.00259564	0.14134	7.48738	0.985828	0.993015	NA	Platelet-derived growth factor beta polypeptide (Simian sarcoma viral (V-sis) oncogene homolog), isoform CRA_a	PDGFB	0.00619887	0.00259564	0.00304424	1
A0A024R1R8_HUMAN|A0A024R1R8	A947_vs_DMSO	0.120608	0.0631794	7.48738	0.0951833	0.385792	NA	HCG2014768, isoform CRA_a	hCG_2014768	1.02144	0.120608	0.413647	1
A0A024R210_HUMAN|A0A024R210	A947_vs_DMSO	-0.0206732	0.116611	7.48738	0.863987	0.944008	NA	Interferon induced transmembrane protein 1 (9-27), isoform CRA_a	IFITM1	0.0634927	0.0206732	0.0250245	1
A0A024R2M8_HUMAN|A0A024R2M8	A947_vs_DMSO	0.226344	0.0989895	7.48738	0.053716	0.318011	NA	Xeroderma pigmentosum, complementation group C, isoform CRA_a	XPC	1.2699	0.226344	0.497558	1
A0A024R2T1_HUMAN|A0A024R2T1	A947_vs_DMSO	0.0441773	0.167558	7.48738	0.799156	0.912819	NA	Glutathione peroxidase 1	GPX1	0.0973683	0.0441773	0.0396151	1
A0A024R2T5_HUMAN|A0A024R2T5	A947_vs_DMSO	-0.00657273	0.183655	7.48738	0.972387	0.987785	NA	CUB domain containing protein 1, isoform CRA_a	CDCP1	0.012161	0.00657273	0.0053377	1
A0A024R2Z6_HUMAN|A0A024R2Z6	A947_vs_DMSO	0.353004	0.147531	7.48738	0.0457225	0.309492	NA	Guanine nucleotide binding protein-like 3 (Nucleolar), isoform CRA_b	GNL3	1.33987	0.353004	0.50935	1
A0A024R3R5_HUMAN|A0A024R3R5	A947_vs_DMSO	0.165299	0.214303	7.48738	0.464152	0.719336	NA	Lamin B receptor, isoform CRA_a	LBR	0.33334	0.165299	0.143068	1
A0A024R3S9_HUMAN|A0A024R3S9	A947_vs_DMSO	0.483809	0.115334	7.48738	0.00349658	0.168832	NA	Kynurenine 3-monooxygenase (Kynurenine 3-hydroxylase), isoform CRA_a	KMO	2.45636	0.483809	0.772545	1
A0A024R4E5_HUMAN|A0A024R4E5	A947_vs_DMSO	0.0185852	0.202004	7.48738	0.929108	0.969481	NA	High density lipoprotein binding protein (Vigilin), isoform CRA_a	HDLBP	0.0319336	0.0185852	0.0134607	1
A0A024R4V8_HUMAN|A0A024R4V8	A947_vs_DMSO	0.437041	0.266455	7.48738	0.142175	0.44897	NA	G-2 and S-phase expressed 1, isoform CRA_b	GTSE1	0.847178	0.437041	0.347783	1
A0A024R512_HUMAN|A0A024R512	A947_vs_DMSO	0.218726	0.173041	7.48738	0.244155	0.548248	NA	Uncharacterized protein	FLJ40629	0.612335	0.218726	0.261023	1
A0A024R751_HUMAN|A0A024R751	A947_vs_DMSO	0.122424	0.0707963	7.48738	0.124599	0.427925	NA	HSPC049 protein, isoform CRA_a	HSPC049	0.904485	0.122424	0.368632	1
A0A024R814_HUMAN|A0A024R814	A947_vs_DMSO	-0.177227	0.115622	7.48738	0.166421	0.474484	NA	Ribosomal protein L7, isoform CRA_a	RPL7	0.778793	0.177227	0.323779	1
A0A024R837_HUMAN|A0A024R837	A947_vs_DMSO	0.115063	0.108373	7.48738	0.321401	0.617434	NA	Haloacid dehalogenase-like hydrolase domain containing 3, isoform CRA_a	HDHD3	0.492953	0.115063	0.209409	1
A0A024R8E8_HUMAN|A0A024R8E8	A947_vs_DMSO	-0.423198	0.525809	7.48738	0.445708	0.70706	NA	Senataxin, isoform CRA_b	SETX	0.35095	0.423198	0.150544	1
A0A024R8H9_HUMAN|A0A024R8H9	A947_vs_DMSO	0.00287775	0.139844	7.48738	0.98412	0.992296	NA	HCG1985901	hCG_1985901	0.00695202	0.00287775	0.00335878	1
A0A024R8W1_HUMAN|A0A024R8W1	A947_vs_DMSO	0.089656	0.0597014	7.48738	0.174108	0.482393	NA	Chromosome 17 open reading frame 70, isoform CRA_a	C17orf70	0.759182	0.089656	0.316599	1
A0A024RA87_HUMAN|A0A024RA87	A947_vs_DMSO	-0.172929	0.35605	7.48738	0.64108	0.83603	NA	NA	NA	0.193087	0.172929	0.0777779	1
A0A024RAL3_HUMAN|A0A024RAL3	A947_vs_DMSO	-0.394125	0.143218	7.48738	0.0266168	0.270878	NA	Zinc finger, FYVE domain containing 16, isoform CRA_a	ZFYVE16	1.57484	0.394125	0.567226	1
A0A024RAN2_HUMAN|A0A024RAN2	A947_vs_DMSO	-0.144693	0.129945	7.48738	0.299962	0.598791	NA	Calpastatin, isoform CRA_a	CAST	0.522933	0.144693	0.222725	1
A0A024RBK9_HUMAN|A0A024RBK9	A947_vs_DMSO	-0.204895	0.128962	7.48738	0.153344	0.460289	NA	Thioredoxin reductase 1	TXNRD1	0.814333	0.204895	0.33697	1
A0A024RBS1_HUMAN|A0A024RBS1	A947_vs_DMSO	-0.163565	0.157316	7.48738	0.330873	0.624419	NA	GCN1 general control of amino-acid synthesis 1-like 1 (Yeast), isoform CRA_b	GCN1L1	0.480338	0.163565	0.204524	1
A0A024RC67_HUMAN|A0A024RC67	A947_vs_DMSO	0.092485	0.301047	7.48738	0.767053	0.901626	NA	Protein regulator of cytokinesis 1, isoform CRA_e	PRC1	0.115175	0.092485	0.0449736	1
A0A024RDC3_HUMAN|A0A024RDC3	A947_vs_DMSO	0.217389	0.113395	7.48738	0.0940263	0.383343	NA	HCG2038925, isoform CRA_a	hCG_2038925	1.02675	0.217389	0.416412	1
A0A024RDH3_HUMAN|A0A024RDH3	A947_vs_DMSO	0.0270467	0.145793	7.48738	0.857752	0.941484	NA	Uncharacterized protein	MGC16169	0.0666383	0.0270467	0.026187	1
A0A059QB76_HUMAN|A0A059QB76	A947_vs_DMSO	-0.296147	0.302143	7.48738	0.357614	0.643375	NA	NADH-ubiquinone oxidoreductase chain 1	ND1	0.446586	0.296147	0.191536	1
A0A059QEH3_HUMAN|A0A059QEH3	A947_vs_DMSO	-0.820671	0.277339	7.48738	0.0195706	0.246923	NA	NADH-ubiquinone oxidoreductase chain 4	ND4L	1.70839	0.820671	0.607439	1
A0A059QMA0_HUMAN|A0A059QMA0	A947_vs_DMSO	0.551396	0.185007	7.48738	0.0189656	0.244675	NA	NADH-ubiquinone oxidoreductase chain 4	ND4L	1.72203	0.551396	0.611411	1
A0A059QQD4_HUMAN|A0A059QQD4	A947_vs_DMSO	0.18762	0.180907	7.48738	0.332015	0.62497	NA	NADH-ubiquinone oxidoreductase chain 4	ND4L	0.478843	0.18762	0.204141	1
A0A059RP55_HUMAN|A0A059RP55	A947_vs_DMSO	0.173815	0.203424	7.48738	0.419353	0.686013	NA	NADH-ubiquinone oxidoreductase chain 3	ND3	0.37742	0.173815	0.163667	1
A0A059RS79_HUMAN|A0A059RS79	A947_vs_DMSO	0.11436	0.30792	7.48738	0.720632	0.878156	NA	NADH-ubiquinone oxidoreductase chain 1	ND1	0.142286	0.11436	0.0564285	1
A0A087WWL5_HUMAN|A0A087WWL5	A947_vs_DMSO	0.0308169	0.0860058	7.48738	0.730001	0.881438	NA	Uncharacterized protein C19orf68	C19orf68	0.136677	0.0308169	0.0548081	1
A0A087WX71_HUMAN|A0A087WX71	A947_vs_DMSO	-0.470855	0.228705	7.48738	0.075896	0.359127	NA	ESF1 homolog	ESF1	1.11978	0.470855	0.444753	1
A0A096LNZ0_HUMAN|A0A096LNZ0	A947_vs_DMSO	-0.0586664	0.0564077	7.48738	0.330735	0.624419	NA	AP2-associated protein kinase 1	AAK1	0.48052	0.0586664	0.204524	1
A0A096X3C9_HUMAN|A0A096X3C9	A947_vs_DMSO	-0.162348	0.128446	7.48738	0.244181	0.548248	NA	NADH dehydrogenase subunit 5	ND5	0.612287	0.162348	0.261023	1
A0A096XJU1_HUMAN|A0A096XJU1	A947_vs_DMSO	-0.186614	0.18101	7.48738	0.334709	0.627168	NA	MHC class I antigen	HLA-A	0.475333	0.186614	0.202616	1
A0A097Q961_HUMAN|A0A097Q961	A947_vs_DMSO	0.375923	0.0770968	7.48738	0.00148771	0.116183	NA	NADH dehydrogenase subunit 5	ND5	2.82748	0.375923	0.934856	1
A0A0A0MR66_HUMAN|A0A0A0MR66	A947_vs_DMSO	0.0422748	0.171603	7.48738	0.812028	0.919577	NA	RNA binding motif protein 10, isoform CRA_d	RBM10	0.0904287	0.0422748	0.0364121	1
A0A0A0MRH7_HUMAN|A0A0A0MRH7	A947_vs_DMSO	0.0574374	0.174675	7.48738	0.751295	0.892747	NA	Paired box protein Pax-2	PAX2	0.124189	0.0574374	0.0492716	1
A0A0A0MSQ8_HUMAN|A0A0A0MSQ8	A947_vs_DMSO	0.103292	0.103427	7.48738	0.349119	0.637025	NA	Protein WWC3	WWC3	0.457026	0.103292	0.195843	1
A0A0A6YYD4_HUMAN|A0A0A6YYD4	A947_vs_DMSO	-0.0725784	0.191054	7.48738	0.714579	0.874991	NA	Protein TRBV13	TRBV13	0.14595	0.0725784	0.0579962	1
A0A0A6YYJ5_HUMAN|A0A0A6YYJ5	A947_vs_DMSO	0.0983088	0.090466	7.48738	0.310914	0.608879	NA	Microtubule-actin cross-linking factor 1, isoforms 1/2/3/5	MACF1	0.507359	0.0983088	0.215469	1
A0A0B4J220_HUMAN|A0A0B4J220	A947_vs_DMSO	0.127409	0.158255	7.48738	0.44558	0.70706	NA	Chromosome 11 open reading frame 48, isoform CRA_c	C11orf98	0.351074	0.127409	0.150544	1
A0A0B4J2C4_HUMAN|A0A0B4J2C4	A947_vs_DMSO	-0.695912	0.142054	7.48738	0.00144718	0.116183	NA	Uncharacterized protein		2.83948	0.695912	0.934856	1
A0A0B4J2E5_HUMAN|A0A0B4J2E5	A947_vs_DMSO	0.409885	0.253486	7.48738	0.147122	0.453491	NA	Uncharacterized protein		0.832323	0.409885	0.343431	1
A0A0C4DG89_HUMAN|A0A0C4DG89	A947_vs_DMSO	-0.792308	0.858052	7.48738	0.3846	0.664366	NA	Probable ATP-dependent RNA helicase DDX46	DDX46	0.41499	0.792308	0.177593	1
A0A0C4DGP1_HUMAN|A0A0C4DGP1	A947_vs_DMSO	0.0586705	0.177439	7.48738	0.749969	0.892285	NA	Protein FAM220A	FAM220A	0.124957	0.0586705	0.0494964	1
A0A0C4DGS5_HUMAN|A0A0C4DGS5	A947_vs_DMSO	-0.399374	0.100278	7.48738	0.00462758	0.187952	NA	Golgi autoantigen, golgin subfamily a, 2, isoform CRA_a	GOLGA2	2.33465	0.399374	0.725953	1
A0A0C4DGW9_HUMAN|A0A0C4DGW9	A947_vs_DMSO	0.110453	0.331158	7.48738	0.747876	0.891042	NA	Serpin I2	SERPINI2	0.12617	0.110453	0.0501018	1
A0A0D9SGH2_HUMAN|A0A0D9SGH2	A947_vs_DMSO	0.432363	0.230029	7.48738	0.0994873	0.392991	NA	NA	NA	1.00223	0.432363	0.405617	1
A0A0F7G8J1_HUMAN|A0A0F7G8J1	A947_vs_DMSO	0.576351	0.187975	7.48738	0.016725	0.240798	NA	NA	NA	1.77663	0.576351	0.618346	1
A0A0F7KYT8_HUMAN|A0A0F7KYT8	A947_vs_DMSO	-0.206781	0.0826647	7.48738	0.0387862	0.299294	NA	NA	NA	1.41132	0.206781	0.523902	1
A0A0G2JJL1_HUMAN|A0A0G2JJL1	A947_vs_DMSO	0.424586	0.493374	7.48738	0.416175	0.684053	NA	NA	NA	0.380724	0.424586	0.16491	1
A0A0J9YXF2_HUMAN|A0A0J9YXF2	A947_vs_DMSO	-0.0351788	0.306756	7.48738	0.911714	0.962401	NA	NA	NA	0.0401413	0.0351788	0.0166441	1
A0A0K0MIG1_HUMAN|A0A0K0MIG1	A947_vs_DMSO	-0.607326	0.259406	7.48738	0.0494387	0.314578	NA	NA	NA	1.30593	0.607326	0.502272	1
A0A0S2Z377_HUMAN|A0A0S2Z377	A947_vs_DMSO	0.101113	0.137759	7.48738	0.485302	0.735532	NA	NA	NA	0.313988	0.101113	0.133398	1
A0A0S2Z3Y9_HUMAN|A0A0S2Z3Y9	A947_vs_DMSO	0.325042	0.156449	7.48738	0.0737597	0.356102	NA	NA	NA	1.13218	0.325042	0.448426	1
A0A0S2Z4I7_HUMAN|A0A0S2Z4I7	A947_vs_DMSO	-0.148484	0.0770699	7.48738	0.0926871	0.381669	NA	NA	NA	1.03298	0.148484	0.418313	1
A0A0S2Z4I9_HUMAN|A0A0S2Z4I9	A947_vs_DMSO	-0.170918	0.102589	7.48738	0.13685	0.4429	NA	NA	NA	0.863756	0.170918	0.353694	1
A0A0U1RRM4_HUMAN|A0A0U1RRM4	A947_vs_DMSO	-0.0485695	0.127065	7.48738	0.712902	0.874541	NA	NA	NA	0.14697	0.0485695	0.0582196	1
A0A0X1KG71_HUMAN|A0A0X1KG71	A947_vs_DMSO	-0.0767122	0.0494089	7.48738	0.161686	0.470851	NA	NA	NA	0.791327	0.0767122	0.327116	1
A0A0X1KG79_HUMAN|A0A0X1KG79	A947_vs_DMSO	0.0981328	0.0768949	7.48738	0.240047	0.545341	NA	NA	NA	0.619704	0.0981328	0.263332	1
A0A0X9RUW8_HUMAN|A0A0X9RUW8	A947_vs_DMSO	1.00103	0.396423	7.48738	0.0374223	0.295074	NA	NA	NA	1.42687	1.00103	0.530069	1
A0A126LAV5_HUMAN|A0A126LAV5	A947_vs_DMSO	0.516011	0.246108	7.48738	0.0716584	0.351519	NA	NA	NA	1.14473	0.516011	0.454051	1
A0A126LB13_HUMAN|A0A126LB13	A947_vs_DMSO	0.306648	0.26684	7.48738	0.285863	0.585081	NA	NA	NA	0.543842	0.306648	0.232784	1
A0A140G956_HUMAN|A0A140G956	A947_vs_DMSO	-0.519179	0.164784	7.48738	0.0147863	0.238011	NA	NA	NA	1.83014	0.519179	0.623403	1
A0A140TA84_HUMAN|A0A140TA84	A947_vs_DMSO	-0.746082	1.10661	7.48738	0.520447	0.756737	NA	NA	NA	0.283624	0.746082	0.121055	1
A0AVJ2_HUMAN|A0AVJ2	A947_vs_DMSO	-0.546349	0.169611	7.48738	0.013351	0.235728	NA	ATP/GTP binding protein-like 4	AGBL4	1.87448	0.546349	0.627589	1
A16A1_HUMAN|Q8IZ83	A947_vs_DMSO	-0.0767173	0.052443	7.48738	0.184174	0.496418	NA	Aldehyde dehydrogenase family 16 member A1	ALDH16A1	0.734772	0.0767173	0.304152	1
A16L1_HUMAN|Q676U5	A947_vs_DMSO	-0.0230449	0.121967	7.48738	0.855157	0.940956	NA	Autophagy-related protein 16-1	ATG16L1	0.0679543	0.0230449	0.0264307	1
A1A417_HUMAN|A1A417	A947_vs_DMSO	0.132746	0.201392	7.48738	0.52955	0.764094	NA	MHC class II antigen	HLA-DRB1	0.276093	0.132746	0.116853	1
A1A435_HUMAN|A1A435	A947_vs_DMSO	0.292159	0.120463	7.48738	0.0435223	0.307854	NA	MHC class II antigen	HLA-DRA	1.36129	0.292159	0.511655	1
A2AP_HUMAN|P08697	A947_vs_DMSO	-0.162577	0.57894	7.48738	0.786452	0.90961	NA	Alpha-2-antiplasmin	SERPINF2	0.104328	0.162577	0.0411446	1
A2IBT2_HUMAN|A2IBT2	A947_vs_DMSO	-0.0174397	0.0843299	7.48738	0.841676	0.934375	NA	Adenosine deaminase acting on RNA 1-A	ADAR	0.0748551	0.0174397	0.0294789	1
A2MG_HUMAN|P01023	A947_vs_DMSO	0.202826	0.29692	7.48738	0.515119	0.754484	NA	Alpha-2-macroglobulin	A2M	0.288092	0.202826	0.12235	1
A2NV12_HUMAN|A2NV12	A947_vs_DMSO	-0.00131487	0.139821	7.48738	0.992743	0.996171	NA	Granulocyte-macrophage colony-stimulating factor receptor (hGM-CSF-R)		0.00316337	0.00131487	0.0016663	1
A2VCL3_HUMAN|A2VCL3	A947_vs_DMSO	-0.108419	0.0806633	7.48738	0.218217	0.526178	NA	COG4 protein	COG4	0.661111	0.108419	0.278867	1
A4_HUMAN|P05067	A947_vs_DMSO	0.0424699	0.0563218	7.48738	0.473858	0.72694	NA	Amyloid beta A4 protein	APP	0.324352	0.0424699	0.138502	1
A4D1W0_HUMAN|A4D1W0	A947_vs_DMSO	-1.35222	0.433723	7.48738	0.015512	0.238428	NA	Similar to bA145E8.1 (KIAA1074)	LOC254750	1.80933	1.35222	0.622644	1
A5PKX9_HUMAN|A5PKX9	A947_vs_DMSO	0.0560964	0.176218	7.48738	0.758928	0.897541	NA	INADL protein	INADL	0.1198	0.0560964	0.0469456	1
A6MUU8_HUMAN|A6MUU8	A947_vs_DMSO	-0.659181	0.124532	7.48738	0.000910972	0.0997736	NA	Macrophage migration inhibitory factor	MIF	3.0405	0.659181	1.00098	1
A6NNT0_HUMAN|A6NNT0	A947_vs_DMSO	0.0527229	0.133574	7.48738	0.704062	0.869652	NA	Glutathione S-transferase Mu 4	GSTM4	0.152389	0.0527229	0.0606544	1
A6P4T4_HUMAN|A6P4T4	A947_vs_DMSO	-0.240144	0.169894	7.48738	0.19771	0.508471	NA	Tyrosine-protein kinase receptor		0.703972	0.240144	0.293734	1
A6QKW0_HUMAN|A6QKW0	A947_vs_DMSO	0.034601	0.126691	7.48738	0.792146	0.912006	NA	SHINC3	SHINC3	0.101195	0.034601	0.0400024	1
A6ZG45_HUMAN|A6ZG45	A947_vs_DMSO	-0.0454391	0.123139	7.48738	0.722337	0.878507	NA	NADH-ubiquinone oxidoreductase chain 1	ND1	0.14126	0.0454391	0.056255	1
A7BI36_HUMAN|A7BI36	A947_vs_DMSO	0.0736322	0.076615	7.48738	0.366521	0.649	NA	p180/ribosome receptor	RRBP1	0.435901	0.0736322	0.187755	1
A7L3B_HUMAN|Q96GX2	A947_vs_DMSO	-0.0763333	0.158117	7.48738	0.643059	0.837366	NA	Putative ataxin-7-like protein 3B	ATXN7L3B	0.191749	0.0763333	0.0770847	1
A8CGI0_HUMAN|A8CGI0	A947_vs_DMSO	-0.00751092	0.0939054	7.48738	0.938346	0.97301	NA	Myosin phosphatase-Rho interacting protein	M-RIP	0.0276369	0.00751092	0.0118826	1
A8K070_HUMAN|A8K070	A947_vs_DMSO	0.156901	0.161165	7.48738	0.360681	0.644936	NA	COP9 signalosome complex subunit 1	GPS1	0.442877	0.156901	0.190483	1
A8K0P2_HUMAN|A8K0P2	A947_vs_DMSO	0.296353	0.0686104	7.48738	0.00297556	0.160021	NA	cDNA FLJ76209, highly similar to Homo sapiens inorganic pyrophosphatase 2 (PPA2), transcript variant 2, mRNA		2.52643	0.296353	0.795823	1
A8K5H6_HUMAN|A8K5H6	A947_vs_DMSO	0.287301	0.140093	7.48738	0.076821	0.360412	NA	cDNA FLJ76659, highly similar to Homo sapiens exonuclease 1 (EXO1), transcript variant 2, mRNA		1.11452	0.287301	0.4432	1
A8K7N0_HUMAN|A8K7N0	A947_vs_DMSO	0.0758028	0.097406	7.48738	0.460324	0.71762	NA	cDNA FLJ75556, highly similar to Homo sapiens ribosomal protein L14, mRNA		0.336936	0.0758028	0.144105	1
A8K8D3_HUMAN|A8K8D3	A947_vs_DMSO	-0.625477	0.203153	7.48738	0.0164165	0.240713	NA	cDNA FLJ77372, highly similar to Homo sapiens SUMO/sentrin specific peptidase family member 8 (SENP8), mRNA		1.78472	0.625477	0.618501	1
A8KA33_HUMAN|A8KA33	A947_vs_DMSO	-0.0934027	0.0802194	7.48738	0.280041	0.579371	NA	cDNA FLJ76690, highly similar to Homo sapiens neuronal protein isoform a mRNA		0.552779	0.0934027	0.237044	1
A8KA74_HUMAN|A8KA74	A947_vs_DMSO	0.106498	0.190902	7.48738	0.593218	0.803782	NA	cDNA FLJ76065		0.226786	0.106498	0.0948616	1
A8MTH1_HUMAN|A8MTH1	A947_vs_DMSO	0.172941	0.0834732	7.48738	0.0744124	0.357109	NA	55 kDa erythrocyte membrane protein	MPP1	1.12835	0.172941	0.447199	1
A8MV79_HUMAN|A8MV79	A947_vs_DMSO	-0.629938	0.3105	7.48738	0.0794251	0.364626	NA	Vitamin K epoxide reductase complex subunit 1	VKORC1	1.10004	0.629938	0.438153	1
A9CQZ4_HUMAN|A9CQZ4	A947_vs_DMSO	0.0918847	0.105531	7.48738	0.41097	0.682107	NA	Dihydropyrimidinase-like 2 long form	DPYSL2	0.38619	0.0918847	0.166147	1
AA1R_HUMAN|P30542	A947_vs_DMSO	-0.30733	0.182364	7.48738	0.133011	0.438215	NA	Adenosine receptor A1	ADORA1	0.876111	0.30733	0.358313	1
AAAS_HUMAN|Q9NRG9	A947_vs_DMSO	0.0524897	0.0666074	7.48738	0.454891	0.713354	NA	Aladin	AAAS	0.342092	0.0524897	0.146695	1
AAAT_HUMAN|Q15758	A947_vs_DMSO	0.517	0.0741929	7.48738	0.000159169	0.0476498	NA	Neutral amino acid transporter B(0)	SLC1A5	3.79814	0.517	1.32194	1
AACS_HUMAN|Q86V21	A947_vs_DMSO	-0.180996	0.0787133	7.48738	0.0526747	0.316483	NA	Acetoacetyl-CoA synthetase	AACS	1.2784	0.180996	0.49965	1
AADAT_HUMAN|Q8N5Z0	A947_vs_DMSO	0.00505625	0.107675	7.48738	0.963775	0.983262	NA	Kynurenine/alpha-aminoadipate aminotransferase, mitochondrial	AADAT	0.0160245	0.00505625	0.00733055	1
AAED1_HUMAN|Q7RTV5	A947_vs_DMSO	-0.161956	0.0888425	7.48738	0.108321	0.401671	NA	Thioredoxin-like protein AAED1	AAED1	0.965286	0.161956	0.396129	1
AAGAB_HUMAN|Q6PD74	A947_vs_DMSO	-0.110712	0.0862316	7.48738	0.237483	0.542982	NA	Alpha- and gamma-adaptin-binding protein p34	AAGAB	0.624368	0.110712	0.265214	1
AAK1_HUMAN|Q2M2I8	A947_vs_DMSO	-0.0274187	0.0575706	7.48738	0.647473	0.841406	NA	AP2-associated protein kinase 1	AAK1	0.188778	0.0274187	0.0749946	1
AAKB1_HUMAN|Q9Y478	A947_vs_DMSO	-0.134548	0.100794	7.48738	0.221078	0.528762	NA	5'-AMP-activated protein kinase subunit beta-1	PRKAB1	0.655455	0.134548	0.27674	1
AAKB2_HUMAN|O43741	A947_vs_DMSO	-0.257451	0.126839	7.48738	0.079309	0.364626	NA	5'-AMP-activated protein kinase subunit beta-2	PRKAB2	1.10068	0.257451	0.438153	1
AAKG1_HUMAN|P54619	A947_vs_DMSO	0.0909895	0.0925653	7.48738	0.35631	0.641953	NA	5'-AMP-activated protein kinase subunit gamma-1	PRKAG1	0.448172	0.0909895	0.192497	1
AAKG2_HUMAN|Q9UGJ0	A947_vs_DMSO	-0.265435	0.10404	7.48738	0.0359754	0.290183	NA	5'-AMP-activated protein kinase subunit gamma-2	PRKAG2	1.44399	0.265435	0.537327	1
AAMDC_HUMAN|Q9H7C9	A947_vs_DMSO	-0.263929	0.0932088	7.48738	0.0236367	0.260149	NA	Mth938 domain-containing protein	AAMDC	1.62641	0.263929	0.584778	1
AAMP_HUMAN|Q13685	A947_vs_DMSO	-0.169584	0.064373	7.48738	0.031743	0.284376	NA	Angio-associated migratory cell protein	AAMP	1.49835	0.169584	0.546107	1
AAPK1_HUMAN|Q13131	A947_vs_DMSO	-0.126656	0.0678336	7.48738	0.101367	0.395988	NA	5'-AMP-activated protein kinase catalytic subunit alpha-1	PRKAA1	0.994103	0.126656	0.402318	1
AAPK1_HUMAN|Q13131-2	A947_vs_DMSO	0.0163271	0.119306	7.48738	0.894757	0.955873	NA	5'-AMP-activated protein kinase catalytic subunit alpha-1 (isoform 2)	PRKAA1	0.0482951	0.0163271	0.0195997	1
AAPK2_HUMAN|P54646	A947_vs_DMSO	0.0300081	0.0492948	7.48738	0.560701	0.782874	NA	5'-AMP-activated protein kinase catalytic subunit alpha-2	PRKAA2	0.251269	0.0300081	0.106308	1
AAR2_HUMAN|Q9Y312	A947_vs_DMSO	0.143903	0.127888	7.48738	0.295266	0.595504	NA	Protein AAR2 homolog	AAR2	0.529786	0.143903	0.225115	1
AASD1_HUMAN|Q9BTE6	A947_vs_DMSO	-0.057551	0.0891473	7.48738	0.537832	0.769396	NA	Alanyl-tRNA editing protein Aarsd1	AARSD1	0.269353	0.057551	0.11385	1
AASS_HUMAN|Q9UDR5	A947_vs_DMSO	0.197062	0.0716192	7.48738	0.0266324	0.270878	NA	Alpha-aminoadipic semialdehyde synthase, mitochondrial	AASS	1.57459	0.197062	0.567226	1
AATC_HUMAN|P17174	A947_vs_DMSO	-0.214684	0.055993	7.48738	0.00565312	0.196786	NA	Aspartate aminotransferase, cytoplasmic	GOT1	2.24771	0.214684	0.706006	1
AATF_HUMAN|Q9NY61	A947_vs_DMSO	0.207423	0.0908469	7.48738	0.0539877	0.318052	NA	Protein AATF	AATF	1.2677	0.207423	0.497502	1
AATM_HUMAN|P00505	A947_vs_DMSO	0.0149624	0.0730471	7.48738	0.843161	0.935214	NA	Aspartate aminotransferase, mitochondrial	GOT2	0.0740896	0.0149624	0.0290891	1
AB17B_HUMAN|Q5VST6	A947_vs_DMSO	0.244118	0.0987619	7.48738	0.0405651	0.301626	NA	Alpha/beta hydrolase domain-containing protein 17B	ABHD17B	1.39185	0.244118	0.520532	1
ABC3A_HUMAN|P31941	A947_vs_DMSO	0.400963	0.203439	7.48738	0.0866893	0.375252	NA	DNA dC->dU-editing enzyme APOBEC-3A	APOBEC3A	1.06203	0.400963	0.425677	1
ABC3B_HUMAN|Q9UH17	A947_vs_DMSO	0.209196	0.0644586	7.48738	0.0128922	0.234442	NA	DNA dC->dU-editing enzyme APOBEC-3B	APOBEC3B	1.88967	0.209196	0.629965	1
ABC3C_HUMAN|Q9NRW3	A947_vs_DMSO	-0.0797397	0.13487	7.48738	0.571776	0.790798	NA	DNA dC->dU-editing enzyme APOBEC-3C	APOBEC3C	0.242774	0.0797397	0.101935	1
ABC3F_HUMAN|Q8IUX4	A947_vs_DMSO	-0.092397	0.0975845	7.48738	0.37327	0.655393	NA	DNA dC->dU-editing enzyme APOBEC-3F	APOBEC3F	0.427977	0.092397	0.183498	1
ABCA2_HUMAN|Q9BZC7	A947_vs_DMSO	0.112157	0.0514233	7.48738	0.0630471	0.33386	NA	ATP-binding cassette sub-family A member 2	ABCA2	1.20034	0.112157	0.476436	1
ABCA3_HUMAN|Q99758	A947_vs_DMSO	0.157971	0.0618986	7.48738	0.0359312	0.290183	NA	ATP-binding cassette sub-family A member 3	ABCA3	1.44453	0.157971	0.537327	1
ABCAC_HUMAN|Q86UK0	A947_vs_DMSO	-0.136055	0.171085	7.48738	0.45094	0.710631	NA	ATP-binding cassette sub-family A member 12	ABCA12	0.345882	0.136055	0.148356	1
ABCAD_HUMAN|Q86UQ4	A947_vs_DMSO	-0.179789	0.0894478	7.48738	0.0817167	0.369049	NA	ATP-binding cassette sub-family A member 13	ABCA13	1.08769	0.179789	0.432915	1
ABCB5_HUMAN|Q2M3G0	A947_vs_DMSO	0.0250054	0.114078	7.48738	0.832353	0.930582	NA	ATP-binding cassette sub-family B member 5	ABCB5	0.0796923	0.0250054	0.0312453	1
ABCB6_HUMAN|Q9NP58	A947_vs_DMSO	0.0900662	0.0764873	7.48738	0.275054	0.57619	NA	ATP-binding cassette sub-family B member 6, mitochondrial	ABCB6	0.560582	0.0900662	0.239434	1
ABCB7_HUMAN|O75027	A947_vs_DMSO	0.108317	0.0579821	7.48738	0.101221	0.395762	NA	ATP-binding cassette sub-family B member 7, mitochondrial	ABCB7	0.994729	0.108317	0.402566	1
ABCB8_HUMAN|Q9NUT2	A947_vs_DMSO	0.0955942	0.0704822	7.48738	0.214486	0.523094	NA	ATP-binding cassette sub-family B member 8, mitochondrial	ABCB8	0.668601	0.0955942	0.281421	1
ABCBA_HUMAN|Q9NRK6	A947_vs_DMSO	0.20087	0.0740273	7.48738	0.0281928	0.276508	NA	ATP-binding cassette sub-family B member 10, mitochondrial	ABCB10	1.54986	0.20087	0.558292	1
ABCC8_HUMAN|Q09428	A947_vs_DMSO	0.0770123	0.0844574	7.48738	0.390262	0.6685	NA	ATP-binding cassette sub-family C member 8	ABCC8	0.408643	0.0770123	0.174899	1
ABCD1_HUMAN|P33897	A947_vs_DMSO	-0.0046448	0.065321	7.48738	0.945175	0.974418	NA	ATP-binding cassette sub-family D member 1	ABCD1	0.0244879	0.0046448	0.0112547	1
ABCD3_HUMAN|P28288	A947_vs_DMSO	0.0842511	0.0694483	7.48738	0.261954	0.565689	NA	ATP-binding cassette sub-family D member 3	ABCD3	0.581775	0.0842511	0.247423	1
ABCD4_HUMAN|O14678	A947_vs_DMSO	0.296466	0.158856	7.48738	0.101505	0.396183	NA	ATP-binding cassette sub-family D member 4	ABCD4	0.993512	0.296466	0.402104	1
ABCE1_HUMAN|P61221	A947_vs_DMSO	-0.0423727	0.0486129	7.48738	0.410484	0.682107	NA	ATP-binding cassette sub-family E member 1	ABCE1	0.386704	0.0423727	0.166147	1
ABCF1_HUMAN|Q8NE71	A947_vs_DMSO	-0.0470238	0.0551374	7.48738	0.420186	0.68675	NA	ATP-binding cassette sub-family F member 1	ABCF1	0.376558	0.0470238	0.163201	1
ABCF2_HUMAN|Q9UG63	A947_vs_DMSO	-0.0319607	0.0540931	7.48738	0.572022	0.790798	NA	ATP-binding cassette sub-family F member 2	ABCF2	0.242587	0.0319607	0.101935	1
ABCF3_HUMAN|Q9NUQ8	A947_vs_DMSO	-0.132441	0.0630539	7.48738	0.071252	0.351519	NA	ATP-binding cassette sub-family F member 3	ABCF3	1.1472	0.132441	0.454051	1
ABCG1_HUMAN|P45844-6	A947_vs_DMSO	0.28665	0.0950229	7.48738	0.0179822	0.242833	NA	ATP-binding cassette sub-family G member 1 (isoform 6)	ABCG1	1.74516	0.28665	0.614692	1
ABD12_HUMAN|Q8N2K0	A947_vs_DMSO	0.046316	0.0946208	7.48738	0.63851	0.834189	NA	Monoacylglycerol lipase ABHD12	ABHD12	0.194832	0.046316	0.0787357	1
ABHD5_HUMAN|Q8WTS1	A947_vs_DMSO	-0.0325183	0.101622	7.48738	0.757719	0.896847	NA	1-acylglycerol-3-phosphate O-acyltransferase ABHD5	ABHD5	0.120492	0.0325183	0.0472815	1
ABHD6_HUMAN|Q9BV23	A947_vs_DMSO	0.0755211	0.0459341	7.48738	0.141356	0.447801	NA	Monoacylglycerol lipase ABHD6	ABHD6	0.849687	0.0755211	0.348915	1
ABHDA_HUMAN|Q9NUJ1	A947_vs_DMSO	0.22699	0.0949989	7.48738	0.0459553	0.309492	NA	Mycophenolic acid acyl-glucuronide esterase, mitochondrial	ABHD10	1.33766	0.22699	0.50935	1
ABHDB_HUMAN|Q8NFV4	A947_vs_DMSO	0.113436	0.0754546	7.48738	0.173697	0.482005	NA	Alpha/beta hydrolase domain-containing protein 11	ABHD11	0.760207	0.113436	0.316948	1
ABHEB_HUMAN|Q96IU4	A947_vs_DMSO	-0.189236	0.134445	7.48738	0.199403	0.510909	NA	Alpha/beta hydrolase domain-containing protein 14B	ABHD14B	0.700268	0.189236	0.291656	1
ABHGA_HUMAN|O95870	A947_vs_DMSO	0.181749	0.104834	7.48738	0.123776	0.427202	NA	Abhydrolase domain-containing protein 16A	ABHD16A	0.907362	0.181749	0.369366	1
ABI1_HUMAN|Q8IZP0	A947_vs_DMSO	0.0268428	0.05924	7.48738	0.663303	0.850168	NA	Abl interactor 1	ABI1	0.178288	0.0268428	0.0704952	1
ABI1_HUMAN|Q8IZP0-3	A947_vs_DMSO	0.0119142	0.195924	7.48738	0.953102	0.978487	NA	Abl interactor 1 (isoform 3)	ABI1	0.0208608	0.0119142	0.00944483	1
ABI2_HUMAN|Q9NYB9	A947_vs_DMSO	0.16086	0.0800752	7.48738	0.0818558	0.369049	NA	Abl interactor 2	ABI2	1.08695	0.16086	0.432915	1
ABL1_HUMAN|P00519	A947_vs_DMSO	0.00429474	0.0497377	7.48738	0.933454	0.971064	NA	Tyrosine-protein kinase ABL1	ABL1	0.029907	0.00429474	0.0127521	1
ABL2_HUMAN|P42684	A947_vs_DMSO	-0.0462707	0.136943	7.48738	0.744728	0.890126	NA	Abelson tyrosine-protein kinase 2	ABL2	0.128002	0.0462707	0.0505486	1
ABLM2_HUMAN|Q6H8Q1	A947_vs_DMSO	0.193567	0.131701	7.48738	0.182357	0.494125	NA	Actin-binding LIM protein 2	ABLIM2	0.739077	0.193567	0.306163	1
ABR_HUMAN|Q12979	A947_vs_DMSO	-0.0692819	0.0628432	7.48738	0.304434	0.601973	NA	Active breakpoint cluster region-related protein	ABR	0.516506	0.0692819	0.220423	1
ABT1_HUMAN|Q9ULW3	A947_vs_DMSO	0.145298	0.106588	7.48738	0.212404	0.521597	NA	Activator of basal transcription 1	ABT1	0.672837	0.145298	0.282665	1
ABTB2_HUMAN|Q8N961	A947_vs_DMSO	-0.160715	0.0707489	7.48738	0.0549461	0.319192	NA	Ankyrin repeat and BTB/POZ domain-containing protein 2	ABTB2	1.26006	0.160715	0.495948	1
ACACA_HUMAN|Q13085	A947_vs_DMSO	-0.00744468	0.052592	7.48738	0.891165	0.954509	NA	Acetyl-CoA carboxylase 1	ACACA	0.0500417	0.00744468	0.0202201	1
ACAD8_HUMAN|Q9UKU7	A947_vs_DMSO	0.111438	0.0966809	7.48738	0.284527	0.584693	NA	Isobutyryl-CoA dehydrogenase, mitochondrial	ACAD8	0.545877	0.111438	0.233072	1
ACAD9_HUMAN|Q9H845	A947_vs_DMSO	0.0683765	0.054455	7.48738	0.247008	0.550602	NA	Acyl-CoA dehydrogenase family member 9, mitochondrial	ACAD9	0.60729	0.0683765	0.259162	1
ACADM_HUMAN|P11310	A947_vs_DMSO	0.0141975	0.0721906	7.48738	0.849321	0.937782	NA	Medium-chain specific acyl-CoA dehydrogenase, mitochondrial	ACADM	0.0709284	0.0141975	0.0278983	1
ACADS_HUMAN|P16219	A947_vs_DMSO	0.0858761	0.058666	7.48738	0.183924	0.496359	NA	Short-chain specific acyl-CoA dehydrogenase, mitochondrial	ACADS	0.735362	0.0858761	0.304204	1
ACADV_HUMAN|P49748	A947_vs_DMSO	0.246572	0.0603761	7.48738	0.00404476	0.176388	NA	Very long-chain specific acyl-CoA dehydrogenase, mitochondrial	ACADVL	2.39311	0.246572	0.75353	1
ACADV_HUMAN|P49748-3	A947_vs_DMSO	-2.27416	0.810608	7.48738	0.0245723	0.263197	NA	Very long-chain specific acyl-CoA dehydrogenase, mitochondrial (isoform 3)	ACADVL	1.60955	2.27416	0.579719	1
ACAP2_HUMAN|Q15057	A947_vs_DMSO	-0.148615	0.0724098	7.48738	0.0766322	0.360412	NA	Arf-GAP with coiled-coil, ANK repeat and PH domain-containing protein 2	ACAP2	1.11559	0.148615	0.4432	1
ACATN_HUMAN|O00400	A947_vs_DMSO	0.171319	0.0653188	7.48738	0.0323005	0.284682	NA	Acetyl-coenzyme A transporter 1	SLC33A1	1.49079	0.171319	0.54564	1
ACBD5_HUMAN|Q5T8D3	A947_vs_DMSO	0.0671934	0.0683195	7.48738	0.356061	0.641953	NA	Acyl-CoA-binding domain-containing protein 5	ACBD5	0.448476	0.0671934	0.192497	1
ACBD5_HUMAN|Q5T8D3-2	A947_vs_DMSO	0.235354	0.150373	7.48738	0.158752	0.467874	NA	Acyl-CoA-binding domain-containing protein 5 (isoform 2)	ACBD5	0.799281	0.235354	0.329871	1
ACBD6_HUMAN|Q9BR61	A947_vs_DMSO	-0.251632	0.115898	7.48738	0.0640025	0.335752	NA	Acyl-CoA-binding domain-containing protein 6	ACBD6	1.1938	0.251632	0.473982	1
ACBG1_HUMAN|Q96GR2	A947_vs_DMSO	0.56887	0.277834	7.48738	0.0772026	0.360925	NA	Long-chain-fatty-acid--CoA ligase ACSBG1	ACSBG1	1.11237	0.56887	0.442584	1
ACBP_HUMAN|P07108	A947_vs_DMSO	-0.367907	0.61219	7.48738	0.565604	0.786939	NA	Acyl-CoA-binding protein	DBI	0.247488	0.367907	0.104059	1
ACD_HUMAN|Q96AP0	A947_vs_DMSO	0.250238	0.14844	7.48738	0.132906	0.438028	NA	Adrenocortical dysplasia protein homolog	ACD	0.876456	0.250238	0.358498	1
ACD10_HUMAN|Q6JQN1	A947_vs_DMSO	0.205145	0.112569	7.48738	0.108412	0.401671	NA	Acyl-CoA dehydrogenase family member 10	ACAD10	0.964921	0.205145	0.396129	1
ACD11_HUMAN|Q709F0	A947_vs_DMSO	0.210937	0.0626985	7.48738	0.0108734	0.22811	NA	Acyl-CoA dehydrogenase family member 11	ACAD11	1.96363	0.210937	0.641855	1
ACDSB_HUMAN|P45954	A947_vs_DMSO	0.0952122	0.0676114	7.48738	0.199205	0.510723	NA	Short/branched chain specific acyl-CoA dehydrogenase, mitochondrial	ACADSB	0.700699	0.0952122	0.291815	1
ACDSB_HUMAN|P45954-2	A947_vs_DMSO	0.137112	0.147997	7.48738	0.383101	0.663265	NA	Short/branched chain specific acyl-CoA dehydrogenase, mitochondrial (isoform 2)	ACADSB	0.416687	0.137112	0.178313	1
ACHA5_HUMAN|P30532	A947_vs_DMSO	0.386664	0.0915507	7.48738	0.00336842	0.167316	NA	Neuronal acetylcholine receptor subunit alpha-5	CHRNA5	2.47257	0.386664	0.776464	1
ACINU_HUMAN|Q9UKV3	A947_vs_DMSO	0.0573911	0.0695608	7.48738	0.434839	0.697996	NA	Apoptotic chromatin condensation inducer in the nucleus	ACIN1	0.361672	0.0573911	0.156147	1
ACL6A_HUMAN|O96019	A947_vs_DMSO	-0.124678	0.0673777	7.48738	0.103946	0.398197	NA	Actin-like protein 6A	ACTL6A	0.983194	0.124678	0.399902	1
ACLY_HUMAN|P53396	A947_vs_DMSO	-0.063594	0.0721151	7.48738	0.405282	0.679038	NA	ATP-citrate synthase	ACLY	0.392243	0.063594	0.168106	1
ACLY_HUMAN|P53396-2	A947_vs_DMSO	-0.10695	0.242401	7.48738	0.671522	0.855153	NA	ATP-citrate synthase (isoform 2)	ACLY	0.17294	0.10695	0.0679564	1
ACO11_HUMAN|Q8WXI4	A947_vs_DMSO	-0.132901	0.0830439	7.48738	0.150761	0.45697	NA	Acyl-coenzyme A thioesterase 11	ACOT11	0.821712	0.132901	0.340112	1
ACO13_HUMAN|Q9NPJ3	A947_vs_DMSO	0.0238343	0.139647	7.48738	0.869	0.945083	NA	Acyl-coenzyme A thioesterase 13	ACOT13	0.0609801	0.0238343	0.0245302	1
ACOC_HUMAN|P21399	A947_vs_DMSO	-0.135468	0.0503668	7.48738	0.0292169	0.279614	NA	Cytoplasmic aconitate hydratase	ACO1	1.53437	0.135468	0.553442	1
ACOD_HUMAN|O00767	A947_vs_DMSO	0.389357	0.0666229	7.48738	0.00049425	0.0806431	NA	Acyl-CoA desaturase	SCD	3.30605	0.389357	1.09343	1
ACON_HUMAN|Q99798	A947_vs_DMSO	0.0741781	0.0632392	7.48738	0.276768	0.57721	NA	Aconitate hydratase, mitochondrial	ACO2	0.557884	0.0741781	0.238666	1
ACOT1_HUMAN|Q86TX2	A947_vs_DMSO	0.202552	0.08221	7.48738	0.0410556	0.301626	NA	Acyl-coenzyme A thioesterase 1	ACOT1	1.38663	0.202552	0.520532	1
ACOT2_HUMAN|P49753	A947_vs_DMSO	0.139777	0.224778	7.48738	0.552502	0.778314	NA	Acyl-coenzyme A thioesterase 2, mitochondrial	ACOT2	0.257666	0.139777	0.108845	1
ACOT8_HUMAN|O14734	A947_vs_DMSO	0.0616084	0.0840122	7.48738	0.485682	0.735566	NA	Acyl-coenzyme A thioesterase 8	ACOT8	0.313648	0.0616084	0.133378	1
ACOT9_HUMAN|Q9Y305	A947_vs_DMSO	0.0984158	0.0609786	7.48738	0.147784	0.453504	NA	Acyl-coenzyme A thioesterase 9, mitochondrial	ACOT9	0.830373	0.0984158	0.343419	1
ACOX1_HUMAN|Q15067	A947_vs_DMSO	-0.0338934	0.0673795	7.48738	0.629407	0.827461	NA	Peroxisomal acyl-coenzyme A oxidase 1	ACOX1	0.201068	0.0338934	0.0822525	1
ACOX3_HUMAN|O15254	A947_vs_DMSO	0.176551	0.0687775	7.48738	0.0351334	0.289878	NA	Peroxisomal acyl-coenzyme A oxidase 3	ACOX3	1.45428	0.176551	0.537785	1
ACPH_HUMAN|P13798	A947_vs_DMSO	0.0197279	0.0683552	7.48738	0.780708	0.907173	NA	Acylamino-acid-releasing enzyme	APEH	0.107511	0.0197279	0.0423097	1
ACPM_HUMAN|O14561	A947_vs_DMSO	0.59703	0.191181	7.48738	0.0153962	0.238428	NA	Acyl carrier protein, mitochondrial	NDUFAB1	1.81259	0.59703	0.622644	1
ACS2L_HUMAN|Q9NUB1	A947_vs_DMSO	-0.109241	0.0720846	7.48738	0.170677	0.479692	NA	Acetyl-coenzyme A synthetase 2-like, mitochondrial	ACSS1	0.767826	0.109241	0.319038	1
ACSA_HUMAN|Q9NR19	A947_vs_DMSO	-0.13039	0.0550809	7.48738	0.0475252	0.312921	NA	Acetyl-coenzyme A synthetase, cytoplasmic	ACSS2	1.32308	0.13039	0.504566	1
ACSF2_HUMAN|Q96CM8	A947_vs_DMSO	0.226748	0.0683563	7.48738	0.0116309	0.231083	NA	Acyl-CoA synthetase family member 2, mitochondrial	ACSF2	1.93439	0.226748	0.636231	1
ACSF3_HUMAN|Q4G176	A947_vs_DMSO	-0.0320699	0.0975904	7.48738	0.751446	0.892808	NA	Acyl-CoA synthetase family member 3, mitochondrial	ACSF3	0.124102	0.0320699	0.0492418	1
ACSL1_HUMAN|P33121	A947_vs_DMSO	0.107845	0.0476091	7.48738	0.055483	0.320858	NA	Long-chain-fatty-acid--CoA ligase 1	ACSL1	1.25584	0.107845	0.493687	1
ACSL3_HUMAN|O95573	A947_vs_DMSO	0.0528558	0.0584341	7.48738	0.393884	0.670477	NA	Long-chain-fatty-acid--CoA ligase 3	ACSL3	0.404632	0.0528558	0.173616	1
ACSL4_HUMAN|O60488	A947_vs_DMSO	-0.0415704	0.0590497	7.48738	0.502741	0.747245	NA	Long-chain-fatty-acid--CoA ligase 4	ACSL4	0.298656	0.0415704	0.126537	1
ACSM3_HUMAN|Q53FZ2	A947_vs_DMSO	0.232212	0.0750709	7.48738	0.0160755	0.240019	NA	Acyl-coenzyme A synthetase ACSM3, mitochondrial	ACSM3	1.79384	0.232212	0.619754	1
ACSM4_HUMAN|P0C7M7	A947_vs_DMSO	0.106783	0.0855824	7.48738	0.24974	0.553669	NA	Acyl-coenzyme A synthetase ACSM4, mitochondrial	ACSM4	0.602512	0.106783	0.25675	1
ACTA_HUMAN|P62736	A947_vs_DMSO	-0.112908	0.0724155	7.48738	0.160144	0.469049	NA	Actin, aortic smooth muscle	ACTA2	0.79549	0.112908	0.328782	1
ACTB_HUMAN|P60709	A947_vs_DMSO	-0.0768468	0.0769945	7.48738	0.349397	0.637059	NA	Actin, cytoplasmic 1	ACTB	0.456681	0.0768468	0.195821	1
ACTBL_HUMAN|Q562R1	A947_vs_DMSO	0.11821	0.152933	7.48738	0.46325	0.719303	NA	Beta-actin-like protein 2	ACTBL2	0.334185	0.11821	0.143088	1
ACTBM_HUMAN|Q9BYX7	A947_vs_DMSO	-0.149154	0.0799481	7.48738	0.101598	0.396203	NA	Putative beta-actin-like protein 3	POTEKP	0.993113	0.149154	0.402082	1
ACTN1_HUMAN|P12814	A947_vs_DMSO	-0.0880639	0.0582438	7.48738	0.171537	0.48058	NA	Alpha-actinin-1	ACTN1	0.765641	0.0880639	0.318234	1
ACTN2_HUMAN|P35609	A947_vs_DMSO	-0.136841	0.157581	7.48738	0.41215	0.68256	NA	Alpha-actinin-2	ACTN2	0.384944	0.136841	0.165859	1
ACTN4_HUMAN|O43707	A947_vs_DMSO	-0.0165042	0.0657174	7.48738	0.80846	0.917856	NA	Alpha-actinin-4	ACTN4	0.0923414	0.0165042	0.0372255	1
ACTY_HUMAN|P42025	A947_vs_DMSO	-0.184918	0.0666859	7.48738	0.0257934	0.265654	NA	Beta-centractin	ACTR1B	1.58849	0.184918	0.575684	1
ACTZ_HUMAN|P61163	A947_vs_DMSO	-0.0740775	0.0504108	7.48738	0.182427	0.494125	NA	Alpha-centractin	ACTR1A	0.738911	0.0740775	0.306163	1
ACVR1_HUMAN|Q04771	A947_vs_DMSO	0.060136	0.0676478	7.48738	0.401683	0.676197	NA	Activin receptor type-1	ACVR1	0.396117	0.060136	0.169927	1
ACY1_HUMAN|Q03154	A947_vs_DMSO	-0.160034	0.0862935	7.48738	0.10331	0.397533	NA	Aminoacylase-1	ACY1	0.98586	0.160034	0.400627	1
ACYP1_HUMAN|P07311	A947_vs_DMSO	-0.167508	0.0580551	7.48738	0.0218248	0.250875	NA	Acylphosphatase-1	ACYP1	1.66105	0.167508	0.600543	1
ACYP2_HUMAN|P14621	A947_vs_DMSO	0.158632	0.1325	7.48738	0.267747	0.570022	NA	Acylphosphatase-2	ACYP2	0.572276	0.158632	0.244108	1
ADA_HUMAN|P00813	A947_vs_DMSO	-0.198627	0.0873574	7.48738	0.0547714	0.319192	NA	Adenosine deaminase	ADA	1.26145	0.198627	0.495948	1
ADA10_HUMAN|O14672	A947_vs_DMSO	0.109735	0.0559873	7.48738	0.0881322	0.376733	NA	Disintegrin and metalloproteinase domain-containing protein 10	ADAM10	1.05487	0.109735	0.423967	1
ADA15_HUMAN|Q13444	A947_vs_DMSO	0.0877793	0.0877939	7.48738	0.348602	0.636857	NA	Disintegrin and metalloproteinase domain-containing protein 15	ADAM15	0.45767	0.0877793	0.195958	1
ADA17_HUMAN|P78536	A947_vs_DMSO	0.0859738	0.0780183	7.48738	0.304633	0.602028	NA	Disintegrin and metalloproteinase domain-containing protein 17	ADAM17	0.516223	0.0859738	0.220383	1
ADA19_HUMAN|Q9H013	A947_vs_DMSO	0.29909	0.0937107	7.48738	0.0139336	0.238011	NA	Disintegrin and metalloproteinase domain-containing protein 19	ADAM19	1.85594	0.29909	0.623403	1
ADAM9_HUMAN|Q13443	A947_vs_DMSO	0.0645635	0.0780386	7.48738	0.433625	0.696844	NA	Disintegrin and metalloproteinase domain-containing protein 9	ADAM9	0.362886	0.0645635	0.156865	1
ADAS_HUMAN|O00116	A947_vs_DMSO	0.0321667	0.0872789	7.48738	0.722664	0.878507	NA	Alkyldihydroxyacetonephosphate synthase, peroxisomal	AGPS	0.141063	0.0321667	0.056255	1
ADAT1_HUMAN|Q9BUB4	A947_vs_DMSO	0.0533695	0.131715	7.48738	0.696668	0.865151	NA	tRNA-specific adenosine deaminase 1	ADAT1	0.156974	0.0533695	0.0629082	1
ADAT2_HUMAN|Q7Z6V5	A947_vs_DMSO	0.032471	0.0516449	7.48738	0.548217	0.775849	NA	tRNA-specific adenosine deaminase 2	ADAT2	0.261048	0.032471	0.110223	1
ADAT3_HUMAN|Q96EY9	A947_vs_DMSO	-0.0295389	0.0678975	7.48738	0.675791	0.855793	NA	Probable inactive tRNA-specific adenosine deaminase-like protein 3	ADAT3	0.170187	0.0295389	0.0676314	1
ADCK1_HUMAN|Q86TW2	A947_vs_DMSO	0.0441325	0.144513	7.48738	0.768388	0.902191	NA	Uncharacterized aarF domain-containing protein kinase 1	ADCK1	0.11442	0.0441325	0.0447013	1
ADCK3_HUMAN|Q8NI60	A947_vs_DMSO	0.154126	0.0950696	7.48738	0.146216	0.451991	NA	Atypical kinase ADCK3, mitochondrial	ADCK3	0.835005	0.154126	0.34487	1
ADCK3_HUMAN|Q8NI60-2	A947_vs_DMSO	-0.263348	0.454855	7.48738	0.579603	0.795205	NA	Atypical kinase ADCK3, mitochondrial (isoform 2)	ADCK3	0.23687	0.263348	0.0995209	1
ADCK4_HUMAN|Q96D53	A947_vs_DMSO	-0.00556735	0.0970127	7.48738	0.955738	0.979738	NA	AarF domain-containing protein kinase 4	ADCK4	0.0196612	0.00556735	0.00889014	1
ADCK5_HUMAN|Q3MIX3	A947_vs_DMSO	0.173485	0.127698	7.48738	0.213797	0.522606	NA	Uncharacterized aarF domain-containing protein kinase 5	ADCK5	0.669998	0.173485	0.281825	1
ADCY3_HUMAN|O60266	A947_vs_DMSO	0.065568	0.111206	7.48738	0.572807	0.791078	NA	Adenylate cyclase type 3	ADCY3	0.241991	0.065568	0.101781	1
ADCY6_HUMAN|O43306	A947_vs_DMSO	0.0819596	0.108928	7.48738	0.474784	0.727533	NA	Adenylate cyclase type 6	ADCY6	0.323504	0.0819596	0.138147	1
ADCY9_HUMAN|O60503	A947_vs_DMSO	0.0128511	0.108045	7.48738	0.90845	0.961281	NA	Adenylate cyclase type 9	ADCY9	0.0416989	0.0128511	0.0171497	1
ADDA_HUMAN|P35611	A947_vs_DMSO	0.0297046	0.0708958	7.48738	0.686984	0.860957	NA	Alpha-adducin	ADD1	0.163054	0.0297046	0.0650185	1
ADDG_HUMAN|Q9UEY8	A947_vs_DMSO	-0.0585432	0.0624616	7.48738	0.377863	0.659205	NA	Gamma-adducin	ADD3	0.422665	0.0585432	0.180979	1
ADHX_HUMAN|P11766	A947_vs_DMSO	-0.204054	0.0784213	7.48738	0.0333267	0.285871	NA	Alcohol dehydrogenase class-3	ADH5	1.47721	0.204054	0.54383	1
ADIP_HUMAN|Q9Y2D8	A947_vs_DMSO	0.0479475	0.109337	7.48738	0.673378	0.855793	NA	Afadin- and alpha-actinin-binding protein	SSX2IP	0.171741	0.0479475	0.0676314	1
ADK_HUMAN|P55263	A947_vs_DMSO	-0.0891274	0.0490512	7.48738	0.109289	0.403918	NA	Adenosine kinase	ADK	0.961425	0.0891274	0.393707	1
ADNP_HUMAN|Q9H2P0	A947_vs_DMSO	0.0353718	0.0515256	7.48738	0.513097	0.752832	NA	Activity-dependent neuroprotector homeobox protein	ADNP	0.289801	0.0353718	0.123302	1
ADNP2_HUMAN|Q6IQ32	A947_vs_DMSO	0.412038	0.115275	7.48738	0.00808468	0.217954	NA	ADNP homeobox protein 2	ADNP2	2.09234	0.412038	0.661635	1
ADPGK_HUMAN|Q9BRR6	A947_vs_DMSO	0.173261	0.0874738	7.48738	0.0854163	0.374572	NA	ADP-dependent glucokinase	ADPGK	1.06846	0.173261	0.426465	1
ADPPT_HUMAN|Q9NRN7	A947_vs_DMSO	-0.082572	0.0739182	7.48738	0.298523	0.597412	NA	L-aminoadipate-semialdehyde dehydrogenase-phosphopantetheinyl transferase	AASDHPPT	0.525022	0.082572	0.223726	1
ADPRH_HUMAN|P54922	A947_vs_DMSO	-1.29175	0.404009	7.48738	0.0138193	0.238011	NA	[Protein ADP-ribosylarginine] hydrolase	ADPRH	1.85951	1.29175	0.623403	1
ADRM1_HUMAN|Q16186	A947_vs_DMSO	0.0339712	0.0557713	7.48738	0.560469	0.782826	NA	Proteasomal ubiquitin receptor ADRM1	ADRM1	0.251448	0.0339712	0.106335	1
ADRO_HUMAN|P22570	A947_vs_DMSO	0.0976305	0.0716673	7.48738	0.212674	0.521597	NA	NADPH:adrenodoxin oxidoreductase, mitochondrial	FDXR	0.672286	0.0976305	0.282665	1
ADT1_HUMAN|P12235	A947_vs_DMSO	0.160512	0.0638767	7.48738	0.0381239	0.297731	NA	ADP/ATP translocase 1	SLC25A4	1.4188	0.160512	0.526176	1
ADT2_HUMAN|P05141	A947_vs_DMSO	0.18484	0.0912588	7.48738	0.0798269	0.365008	NA	ADP/ATP translocase 2	SLC25A5	1.09785	0.18484	0.437697	1
ADT3_HUMAN|P12236	A947_vs_DMSO	0.00923364	0.0817538	7.48738	0.913044	0.962721	NA	ADP/ATP translocase 3	SLC25A6	0.0395085	0.00923364	0.0164996	1
ADX_HUMAN|P10109	A947_vs_DMSO	0.0898121	0.0771299	7.48738	0.280008	0.579371	NA	Adrenodoxin, mitochondrial	FDX1	0.55283	0.0898121	0.237044	1
AEDO_HUMAN|Q96SZ5	A947_vs_DMSO	0.00378796	0.052678	7.48738	0.944559	0.974418	NA	2-aminoethanethiol dioxygenase	ADO	0.024771	0.00378796	0.0112547	1
AEN_HUMAN|Q8WTP8	A947_vs_DMSO	0.12917	0.0662993	7.48738	0.0897048	0.378234	NA	Apoptosis-enhancing nuclease	AEN	1.04718	0.12917	0.422239	1
AES_HUMAN|Q08117	A947_vs_DMSO	-0.0279781	0.0839306	7.48738	0.748013	0.891087	NA	Amino-terminal enhancer of split	AES	0.126091	0.0279781	0.0500798	1
AF10_HUMAN|P55197	A947_vs_DMSO	0.238065	0.0619677	7.48738	0.00559477	0.195858	NA	Protein AF-10	MLLT10	2.25222	0.238065	0.708059	1
AF17_HUMAN|P55198	A947_vs_DMSO	0.122362	0.0493173	7.48738	0.0399968	0.301507	NA	Protein AF-17	MLLT6	1.39797	0.122362	0.520702	1
AFAD_HUMAN|P55196	A947_vs_DMSO	0.0412586	0.0524329	7.48738	0.455531	0.713648	NA	Afadin	MLLT4	0.341482	0.0412586	0.146516	1
AFAD_HUMAN|P55196-2	A947_vs_DMSO	0.109556	0.28405	7.48738	0.71045	0.87333	NA	Afadin (isoform 2)	MLLT4	0.148467	0.109556	0.0588215	1
AFAM_HUMAN|P43652	A947_vs_DMSO	0.217654	0.276493	7.48738	0.45536	0.713648	NA	Afamin	AFM	0.341645	0.217654	0.146516	1
AFAP1_HUMAN|Q8N556	A947_vs_DMSO	0.104921	0.0736957	7.48738	0.194841	0.506767	NA	Actin filament-associated protein 1	AFAP1	0.71032	0.104921	0.295192	1
AFF1_HUMAN|P51825	A947_vs_DMSO	0.143997	0.206374	7.48738	0.506421	0.749224	NA	AF4/FMR2 family member 1	AFF1	0.295488	0.143997	0.125388	1
AFF4_HUMAN|Q9UHB7	A947_vs_DMSO	-0.0554434	0.0555529	7.48738	0.349421	0.637059	NA	AF4/FMR2 family member 4	AFF4	0.456651	0.0554434	0.195821	1
AFG32_HUMAN|Q9Y4W6	A947_vs_DMSO	0.12783	0.0589437	7.48738	0.0642418	0.336025	NA	AFG3-like protein 2	AFG3L2	1.19218	0.12783	0.473628	1
AFTIN_HUMAN|Q6ULP2	A947_vs_DMSO	0.0458268	0.0607817	7.48738	0.473915	0.72694	NA	Aftiphilin	AFTPH	0.324299	0.0458268	0.138502	1
AG10A_HUMAN|Q5BKT4	A947_vs_DMSO	0.240598	0.0926675	7.48738	0.0336122	0.286606	NA	Dol-P-Glc:Glc(2)Man(9)GlcNAc(2)-PP-Dol alpha-1,2-glucosyltransferase	ALG10	1.4735	0.240598	0.542715	1
AGA11_HUMAN|Q8TF27	A947_vs_DMSO	-0.162377	0.080671	7.48738	0.0813664	0.368508	NA	Arf-GAP with GTPase, ANK repeat and PH domain-containing protein 11	AGAP11	1.08956	0.162377	0.433553	1
AGAL_HUMAN|P06280	A947_vs_DMSO	0.158569	0.116017	7.48738	0.211321	0.521106	NA	Alpha-galactosidase A	GLA	0.675058	0.158569	0.283074	1
AGAP1_HUMAN|Q9UPQ3	A947_vs_DMSO	-0.13391	0.0622849	7.48738	0.066094	0.340361	NA	Arf-GAP with GTPase, ANK repeat and PH domain-containing protein 1	AGAP1	1.17984	0.13391	0.46806	1
AGAP3_HUMAN|Q96P47	A947_vs_DMSO	-0.00804992	0.0604536	7.48738	0.897577	0.957039	NA	Arf-GAP with GTPase, ANK repeat and PH domain-containing protein 3	AGAP3	0.0469284	0.00804992	0.0190705	1
AGFG1_HUMAN|P52594	A947_vs_DMSO	-0.0516864	0.0514088	7.48738	0.346085	0.635362	NA	Arf-GAP domain and FG repeat-containing protein 1	AGFG1	0.460817	0.0516864	0.196979	1
AGFG2_HUMAN|O95081	A947_vs_DMSO	0.156792	0.0810493	7.48738	0.0915872	0.380873	NA	Arf-GAP domain and FG repeat-containing protein 2	AGFG2	1.03817	0.156792	0.41922	1
AGGF1_HUMAN|Q8N302	A947_vs_DMSO	0.14161	0.0960275	7.48738	0.18106	0.492377	NA	Angiogenic factor with G patch and FHA domains 1	AGGF1	0.742177	0.14161	0.307702	1
AGK_HUMAN|Q53H12	A947_vs_DMSO	0.0440932	0.0656308	7.48738	0.521873	0.758159	NA	Acylglycerol kinase, mitochondrial	AGK	0.282436	0.0440932	0.12024	1
AGM1_HUMAN|O95394	A947_vs_DMSO	-0.0653884	0.0479439	7.48738	0.212198	0.521597	NA	Phosphoacetylglucosamine mutase	PGM3	0.673258	0.0653884	0.282665	1
AGO1_HUMAN|Q9UL18	A947_vs_DMSO	-0.0504414	0.0555182	7.48738	0.39189	0.669216	NA	Protein argonaute-1	AGO1	0.406836	0.0504414	0.174434	1
AGO2_HUMAN|Q9UKV8	A947_vs_DMSO	-0.00984253	0.0539993	7.48738	0.860207	0.943102	NA	Protein argonaute-2	AGO2	0.0653969	0.00984253	0.0254413	1
AGO3_HUMAN|Q9H9G7	A947_vs_DMSO	0.0888804	0.0545251	7.48738	0.144312	0.450949	NA	Protein argonaute-3	AGO3	0.840697	0.0888804	0.345873	1
AGRG2_HUMAN|Q8IZP9	A947_vs_DMSO	-0.0489855	0.084254	7.48738	0.578046	0.794543	NA	NA	NA	0.238038	0.0489855	0.0998828	1
AGRIN_HUMAN|O00468	A947_vs_DMSO	0.0759492	0.0674755	7.48738	0.295125	0.595504	NA	Agrin	AGRN	0.529994	0.0759492	0.225115	1
AHNK_HUMAN|Q09666	A947_vs_DMSO	-0.00335017	0.0525903	7.48738	0.950874	0.97687	NA	Neuroblast differentiation-associated protein AHNAK	AHNAK	0.0218769	0.00335017	0.010163	1
AHNK_HUMAN|Q09666-2	A947_vs_DMSO	-0.00805155	0.118853	7.48738	0.947763	0.975572	NA	Neuroblast differentiation-associated protein AHNAK (isoform 2)	AHNAK	0.0233001	0.00805155	0.0107408	1
AHNK2_HUMAN|Q8IVF2	A947_vs_DMSO	0.0563354	0.0601612	7.48738	0.378277	0.659433	NA	Protein AHNAK2	AHNAK2	0.42219	0.0563354	0.180829	1
AHSA1_HUMAN|O95433	A947_vs_DMSO	-0.20056	0.083795	7.48738	0.0456734	0.309492	NA	Activator of 90 kDa heat shock protein ATPase homolog 1	AHSA1	1.34034	0.20056	0.50935	1
AIDA_HUMAN|Q96BJ3	A947_vs_DMSO	-0.288918	0.0631225	7.48738	0.00214642	0.138683	NA	Axin interactor, dorsalization-associated protein	AIDA	2.66829	0.288918	0.857975	1
AIF1L_HUMAN|Q9BQI0	A947_vs_DMSO	-0.22463	0.11635	7.48738	0.0921242	0.381669	NA	Allograft inflammatory factor 1-like	AIF1L	1.03563	0.22463	0.418313	1
AIFM1_HUMAN|O95831	A947_vs_DMSO	0.070962	0.0687749	7.48738	0.334338	0.627046	NA	Apoptosis-inducing factor 1, mitochondrial	AIFM1	0.475814	0.070962	0.202701	1
AIFM2_HUMAN|Q9BRQ8	A947_vs_DMSO	0.222854	0.187628	7.48738	0.271245	0.573323	NA	Apoptosis-inducing factor 2	AIFM2	0.566639	0.222854	0.241601	1
AIG1_HUMAN|Q9NVV5	A947_vs_DMSO	-0.0895763	0.126505	7.48738	0.500336	0.745688	NA	Androgen-induced gene 1 protein	AIG1	0.300739	0.0895763	0.127443	1
AIM1L_HUMAN|Q8N1P7	A947_vs_DMSO	-0.104134	0.0796882	7.48738	0.229995	0.536097	NA	Absent in melanoma 1-like protein	AIM1L	0.638282	0.104134	0.270756	1
AIMP1_HUMAN|Q12904	A947_vs_DMSO	0.0473196	0.0668015	7.48738	0.500175	0.745688	NA	Aminoacyl tRNA synthase complex-interacting multifunctional protein 1	AIMP1	0.300878	0.0473196	0.127443	1
AIMP2_HUMAN|Q13155	A947_vs_DMSO	-0.0486243	0.0641063	7.48738	0.471353	0.72531	NA	Aminoacyl tRNA synthase complex-interacting multifunctional protein 2	AIMP2	0.326654	0.0486243	0.139476	1
AINX_HUMAN|Q16352	A947_vs_DMSO	0.0357146	0.0518731	7.48738	0.511901	0.75256	NA	Alpha-internexin	INA	0.290814	0.0357146	0.123459	1
AIP_HUMAN|O00170	A947_vs_DMSO	-0.16488	0.0764736	7.48738	0.0654879	0.339537	NA	AH receptor-interacting protein	AIP	1.18384	0.16488	0.469113	1
AJUBA_HUMAN|Q96IF1	A947_vs_DMSO	0.124402	0.0878459	7.48738	0.196963	0.508471	NA	LIM domain-containing protein ajuba	AJUBA	0.705615	0.124402	0.293734	1
AK17A_HUMAN|Q02040	A947_vs_DMSO	-0.0424333	0.0665166	7.48738	0.542527	0.77328	NA	A-kinase anchor protein 17A	AKAP17A	0.265578	0.0424333	0.111663	1
AK1A1_HUMAN|P14550	A947_vs_DMSO	-0.169947	0.0595295	7.48738	0.0228344	0.255069	NA	Alcohol dehydrogenase [NADP(+)]	AKR1A1	1.64141	0.169947	0.593343	1
AKA10_HUMAN|O43572	A947_vs_DMSO	-0.115469	0.103682	7.48738	0.299885	0.59877	NA	A-kinase anchor protein 10, mitochondrial	AKAP10	0.523045	0.115469	0.22274	1
AKA11_HUMAN|Q9UKA4	A947_vs_DMSO	-0.111896	0.0627317	7.48738	0.114874	0.414215	NA	A-kinase anchor protein 11	AKAP11	0.939779	0.111896	0.382774	1
AKA12_HUMAN|Q02952	A947_vs_DMSO	-0.0109524	0.0691529	7.48738	0.878346	0.948014	NA	A-kinase anchor protein 12	AKAP12	0.0563345	0.0109524	0.0231853	1
AKAP1_HUMAN|Q92667	A947_vs_DMSO	0.198091	0.0652061	7.48738	0.0174297	0.242833	NA	A-kinase anchor protein 1, mitochondrial	AKAP1	1.75871	0.198091	0.614692	1
AKAP2_HUMAN|Q9Y2D5	A947_vs_DMSO	-0.226422	0.0611411	7.48738	0.00676142	0.207987	NA	A-kinase anchor protein 2	AKAP2	2.16996	0.226422	0.681964	1
AKAP5_HUMAN|P24588	A947_vs_DMSO	0.197094	0.0646114	7.48738	0.0171125	0.241111	NA	A-kinase anchor protein 5	AKAP5	1.76669	0.197094	0.617782	1
AKAP8_HUMAN|O43823	A947_vs_DMSO	0.182977	0.078206	7.48738	0.0495541	0.314578	NA	A-kinase anchor protein 8	AKAP8	1.30492	0.182977	0.502272	1
AKAP9_HUMAN|Q99996	A947_vs_DMSO	-0.00114784	0.0602602	7.48738	0.9853	0.992838	NA	A-kinase anchor protein 9	AKAP9	0.00643132	0.00114784	0.00312163	1
AKIB1_HUMAN|Q9P2G1	A947_vs_DMSO	0.178654	0.086739	7.48738	0.0757937	0.359055	NA	Ankyrin repeat and IBR domain-containing protein 1	ANKIB1	1.12037	0.178654	0.444839	1
AKIP_HUMAN|Q9NWT8	A947_vs_DMSO	-0.0524727	0.082181	7.48738	0.542179	0.773101	NA	Aurora kinase A-interacting protein	AURKAIP1	0.265858	0.0524727	0.111764	1
AKIP1_HUMAN|Q9NQ31	A947_vs_DMSO	-0.0244572	0.0825259	7.48738	0.77501	0.905164	NA	A-kinase-interacting protein 1	AKIP1	0.110693	0.0244572	0.0432729	1
AKIR2_HUMAN|Q53H80	A947_vs_DMSO	0.0858617	0.0762164	7.48738	0.294739	0.595306	NA	Akirin-2	AKIRIN2	0.530562	0.0858617	0.22526	1
AKP13_HUMAN|Q12802	A947_vs_DMSO	-0.0338131	0.065553	7.48738	0.620865	0.822003	NA	A-kinase anchor protein 13	AKAP13	0.207003	0.0338131	0.0851264	1
AKP8L_HUMAN|Q9ULX6	A947_vs_DMSO	0.143994	0.0706174	7.48738	0.0781972	0.362496	NA	A-kinase anchor protein 8-like	AKAP8L	1.10681	0.143994	0.440696	1
AKT1_HUMAN|P31749	A947_vs_DMSO	-0.0414751	0.0735463	7.48738	0.589287	0.801504	NA	RAC-alpha serine/threonine-protein kinase	AKT1	0.229673	0.0414751	0.0960942	1
AKT2_HUMAN|P31751	A947_vs_DMSO	-0.0762615	0.0708892	7.48738	0.315462	0.612709	NA	RAC-beta serine/threonine-protein kinase	AKT2	0.501052	0.0762615	0.212745	1
AKTIP_HUMAN|Q9H8T0	A947_vs_DMSO	-0.311515	0.165745	7.48738	0.0995058	0.392991	NA	AKT-interacting protein	AKTIP	1.00215	0.311515	0.405617	1
AKTS1_HUMAN|Q96B36	A947_vs_DMSO	-0.139493	0.0925048	7.48738	0.172546	0.482005	NA	Proline-rich AKT1 substrate 1	AKT1S1	0.763096	0.139493	0.316948	1
AL14E_HUMAN|Q8N8R7	A947_vs_DMSO	0.0293213	0.0714952	7.48738	0.693203	0.863715	NA	ARL14 effector protein	ARL14EP	0.159139	0.0293213	0.0636294	1
AL1A1_HUMAN|P00352	A947_vs_DMSO	-0.169133	0.231932	7.48738	0.488038	0.736402	NA	Retinal dehydrogenase 1	ALDH1A1	0.311546	0.169133	0.132885	1
AL1A2_HUMAN|O94788	A947_vs_DMSO	0.18397	0.0844501	7.48738	0.0632964	0.334945	NA	Retinal dehydrogenase 2	ALDH1A2	1.19862	0.18397	0.475027	1
AL1A3_HUMAN|P47895	A947_vs_DMSO	-0.140875	0.152084	7.48738	0.383178	0.663265	NA	Aldehyde dehydrogenase family 1 member A3	ALDH1A3	0.4166	0.140875	0.178313	1
AL1B1_HUMAN|P30837	A947_vs_DMSO	0.0515426	0.0597031	7.48738	0.41476	0.682854	NA	Aldehyde dehydrogenase X, mitochondrial	ALDH1B1	0.382203	0.0515426	0.165672	1
AL1L2_HUMAN|Q3SY69	A947_vs_DMSO	0.113787	0.151608	7.48738	0.475852	0.727674	NA	Mitochondrial 10-formyltetrahydrofolate dehydrogenase	ALDH1L2	0.322528	0.113787	0.138063	1
AL3A2_HUMAN|P51648	A947_vs_DMSO	0.0193547	0.0680917	7.48738	0.783925	0.908442	NA	Fatty aldehyde dehydrogenase	ALDH3A2	0.105726	0.0193547	0.0417028	1
AL3B1_HUMAN|P43353	A947_vs_DMSO	-0.0247641	0.0883877	7.48738	0.786927	0.909808	NA	Aldehyde dehydrogenase family 3 member B1	ALDH3B1	0.104066	0.0247641	0.04105	1
AL4A1_HUMAN|P30038	A947_vs_DMSO	0.132776	0.0669343	7.48738	0.0850336	0.374356	NA	Delta-1-pyrroline-5-carboxylate dehydrogenase, mitochondrial	ALDH4A1	1.07041	0.132776	0.426715	1
AL7A1_HUMAN|P49419	A947_vs_DMSO	-0.06741	0.0669885	7.48738	0.345683	0.635088	NA	Alpha-aminoadipic semialdehyde dehydrogenase	ALDH7A1	0.461322	0.06741	0.197166	1
AL7A1_HUMAN|P49419-2	A947_vs_DMSO	0.134134	0.0938924	7.48738	0.193481	0.505146	NA	Alpha-aminoadipic semialdehyde dehydrogenase (isoform 2)	ALDH7A1	0.713361	0.134134	0.296583	1
AL9A1_HUMAN|P49189	A947_vs_DMSO	-0.0515926	0.0734313	7.48738	0.50356	0.747764	NA	4-trimethylaminobutyraldehyde dehydrogenase	ALDH9A1	0.297949	0.0515926	0.126236	1
ALAT1_HUMAN|P24298	A947_vs_DMSO	-0.0343261	0.173717	7.48738	0.848618	0.937677	NA	Alanine aminotransferase 1	GPT	0.0712879	0.0343261	0.0279469	1
ALAT2_HUMAN|Q8TD30	A947_vs_DMSO	0.0296512	0.0566274	7.48738	0.615682	0.818328	NA	Alanine aminotransferase 2	GPT2	0.210643	0.0296512	0.0870726	1
ALBU_HUMAN|P02768	A947_vs_DMSO	0.276317	0.299036	7.48738	0.384284	0.664366	NA	Serum albumin	ALB	0.415348	0.276317	0.177593	1
ALDH2_HUMAN|P05091	A947_vs_DMSO	0.0841663	0.062411	7.48738	0.216838	0.525196	NA	Aldehyde dehydrogenase, mitochondrial	ALDH2	0.663864	0.0841663	0.279678	1
ALDOA_HUMAN|P04075	A947_vs_DMSO	-0.0860204	0.0603737	7.48738	0.194536	0.50656	NA	Fructose-bisphosphate aldolase A	ALDOA	0.711	0.0860204	0.295369	1
ALDOC_HUMAN|P09972	A947_vs_DMSO	-0.0515636	0.0644266	7.48738	0.448157	0.708585	NA	Fructose-bisphosphate aldolase C	ALDOC	0.34857	0.0515636	0.149608	1
ALDR_HUMAN|P15121	A947_vs_DMSO	-0.0882643	0.0789496	7.48738	0.298158	0.597412	NA	Aldose reductase	AKR1B1	0.525554	0.0882643	0.223726	1
ALG1_HUMAN|Q9BT22	A947_vs_DMSO	0.0896137	0.0707553	7.48738	0.243301	0.54764	NA	Chitobiosyldiphosphodolichol beta-mannosyltransferase	ALG1	0.613857	0.0896137	0.261505	1
ALG11_HUMAN|Q2TAA5	A947_vs_DMSO	0.186551	0.0642206	7.48738	0.021203	0.249363	NA	GDP-Man:Man(3)GlcNAc(2)-PP-Dol alpha-1,2-mannosyltransferase	ALG11	1.6736	0.186551	0.603168	1
ALG12_HUMAN|Q9BV10	A947_vs_DMSO	0.0789098	0.121483	7.48738	0.535392	0.767986	NA	Dol-P-Man:Man(7)GlcNAc(2)-PP-Dol alpha-1,6-mannosyltransferase	ALG12	0.271328	0.0789098	0.114647	1
ALG13_HUMAN|Q9NP73	A947_vs_DMSO	-0.0354314	0.0760208	7.48738	0.654419	0.844072	NA	Putative bifunctional UDP-N-acetylglucosamine transferase and deubiquitinase ALG13	ALG13	0.184144	0.0354314	0.0736206	1
ALG13_HUMAN|Q9NP73-2	A947_vs_DMSO	-0.00695492	0.10353	7.48738	0.948199	0.975573	NA	Putative bifunctional UDP-N-acetylglucosamine transferase and deubiquitinase ALG13 (isoform 2)	ALG13	0.0231005	0.00695492	0.0107403	1
ALG14_HUMAN|Q96F25	A947_vs_DMSO	-0.237595	0.205066	7.48738	0.282225	0.582012	NA	UDP-N-acetylglucosamine transferase subunit ALG14 homolog	ALG14	0.549405	0.237595	0.235068	1
ALG1L_HUMAN|Q6GMV1	A947_vs_DMSO	0.188247	0.0978761	7.48738	0.0931483	0.382168	NA	Putative glycosyltransferase ALG1-like	ALG1L	1.03083	0.188247	0.417746	1
ALG2_HUMAN|Q9H553	A947_vs_DMSO	0.0280746	0.0709108	7.48738	0.70321	0.869496	NA	Alpha-1,3/1,6-mannosyltransferase ALG2	ALG2	0.152915	0.0280746	0.0607322	1
ALG3_HUMAN|Q92685	A947_vs_DMSO	0.152771	0.0693813	7.48738	0.0610816	0.329773	NA	Dol-P-Man:Man(5)GlcNAc(2)-PP-Dol alpha-1,3-mannosyltransferase	ALG3	1.21409	0.152771	0.481785	1
ALG5_HUMAN|Q9Y673	A947_vs_DMSO	0.17022	0.0982175	7.48738	0.123886	0.427202	NA	Dolichyl-phosphate beta-glucosyltransferase	ALG5	0.906978	0.17022	0.369366	1
ALG9_HUMAN|Q9H6U8	A947_vs_DMSO	0.430994	0.209118	7.48738	0.075641	0.358865	NA	Alpha-1,2-mannosyltransferase ALG9	ALG9	1.12124	0.430994	0.445069	1
ALKB1_HUMAN|Q13686	A947_vs_DMSO	-0.00838699	0.0956063	7.48738	0.932396	0.970384	NA	Alkylated DNA repair protein alkB homolog 1	ALKBH1	0.0303994	0.00838699	0.0130563	1
ALKB3_HUMAN|Q96Q83	A947_vs_DMSO	-0.185484	0.0902608	7.48738	0.0763356	0.359879	NA	Alpha-ketoglutarate-dependent dioxygenase alkB homolog 3	ALKBH3	1.11727	0.185484	0.443843	1
ALKB4_HUMAN|Q9NXW9	A947_vs_DMSO	-0.112465	0.064782	7.48738	0.123342	0.427037	NA	Alpha-ketoglutarate-dependent dioxygenase alkB homolog 4	ALKBH4	0.908889	0.112465	0.369534	1
ALKB5_HUMAN|Q6P6C2	A947_vs_DMSO	0.0845179	0.06408	7.48738	0.226095	0.532027	NA	RNA demethylase ALKBH5	ALKBH5	0.645708	0.0845179	0.274067	1
ALKB6_HUMAN|Q3KRA9	A947_vs_DMSO	-0.117642	0.0805561	7.48738	0.184838	0.497015	NA	Alpha-ketoglutarate-dependent dioxygenase alkB homolog 6	ALKBH6	0.733208	0.117642	0.30363	1
ALKB7_HUMAN|Q9BT30	A947_vs_DMSO	0.0106767	0.126897	7.48738	0.935153	0.971836	NA	Alpha-ketoglutarate-dependent dioxygenase alkB homolog 7, mitochondrial	ALKBH7	0.0291173	0.0106767	0.0124069	1
ALKB8_HUMAN|Q96BT7	A947_vs_DMSO	-0.181814	0.0817568	7.48738	0.0590812	0.325011	NA	Alkylated DNA repair protein alkB homolog 8	ALKBH8	1.22855	0.181814	0.488101	1
ALMS1_HUMAN|Q8TCU4	A947_vs_DMSO	-0.0561268	0.0804914	7.48738	0.506683	0.749224	NA	Alstrom syndrome protein 1	ALMS1	0.295264	0.0561268	0.125388	1
ALPK2_HUMAN|Q86TB3	A947_vs_DMSO	-0.172199	0.0498283	7.48738	0.00954916	0.223211	NA	Alpha-protein kinase 2	ALPK2	2.02003	0.172199	0.651285	1
ALR_HUMAN|P55789	A947_vs_DMSO	0.186172	0.215225	7.48738	0.413886	0.682854	NA	FAD-linked sulfhydryl oxidase ALR	GFER	0.383119	0.186172	0.165672	1
ALS2_HUMAN|Q96Q42	A947_vs_DMSO	0.0293254	0.0600393	7.48738	0.639222	0.834305	NA	Alsin	ALS2	0.194348	0.0293254	0.0786751	1
AMACR_HUMAN|Q9UHK6	A947_vs_DMSO	0.0428657	0.100535	7.48738	0.681825	0.859082	NA	Alpha-methylacyl-CoA racemase	AMACR	0.166327	0.0428657	0.0659656	1
AMBP_HUMAN|P02760	A947_vs_DMSO	0.355126	0.33139	7.48738	0.31721	0.614257	NA	Protein AMBP	AMBP	0.498653	0.355126	0.21165	1
AMD_HUMAN|P19021	A947_vs_DMSO	-0.0367524	0.0778209	7.48738	0.650191	0.843122	NA	Peptidyl-glycine alpha-amidating monooxygenase	PAM	0.186959	0.0367524	0.0741098	1
AMERL_HUMAN|Q6DCA0	A947_vs_DMSO	-0.0438892	0.100404	7.48738	0.67435	0.855793	NA	AMMECR1-like protein	AMMECR1L	0.171114	0.0438892	0.0676314	1
AMFR_HUMAN|Q9UKV5	A947_vs_DMSO	0.182793	0.0777176	7.48738	0.0486355	0.314578	NA	E3 ubiquitin-protein ligase AMFR	AMFR	1.31305	0.182793	0.502272	1
AMOL1_HUMAN|Q8IY63	A947_vs_DMSO	-0.131691	0.0599865	7.48738	0.0616931	0.331489	NA	Angiomotin-like protein 1	AMOTL1	1.20976	0.131691	0.479531	1
AMOL2_HUMAN|Q9Y2J4	A947_vs_DMSO	-0.244129	0.0641515	7.48738	0.00587755	0.200227	NA	Angiomotin-like protein 2	AMOTL2	2.2308	0.244129	0.698477	1
AMOL2_HUMAN|Q9Y2J4-2	A947_vs_DMSO	-0.489865	0.15639	7.48738	0.0151854	0.238011	NA	Angiomotin-like protein 2 (isoform 2)	AMOTL2	1.81857	0.489865	0.623403	1
AMPB_HUMAN|Q9H4A4	A947_vs_DMSO	-0.0815693	0.0945648	7.48738	0.415142	0.68329	NA	Aminopeptidase B	RNPEP	0.381803	0.0815693	0.165395	1
AMPD2_HUMAN|Q01433	A947_vs_DMSO	-0.0860759	0.0670415	7.48738	0.237472	0.542982	NA	AMP deaminase 2	AMPD2	0.624387	0.0860759	0.265214	1
AMPD3_HUMAN|Q01432	A947_vs_DMSO	-0.161066	0.0547861	7.48738	0.0201321	0.246923	NA	AMP deaminase 3	AMPD3	1.69611	0.161066	0.607439	1
AMPH_HUMAN|P49418	A947_vs_DMSO	-0.130393	0.0620448	7.48738	0.0711266	0.351519	NA	Amphiphysin	AMPH	1.14797	0.130393	0.454051	1
AMPL_HUMAN|P28838	A947_vs_DMSO	-0.0161557	0.0529075	7.48738	0.768409	0.902191	NA	Cytosol aminopeptidase	LAP3	0.114408	0.0161557	0.0447013	1
AMPL_HUMAN|P28838-2	A947_vs_DMSO	-0.247937	0.186575	7.48738	0.222952	0.529873	NA	Cytosol aminopeptidase (isoform 2)	LAP3	0.651789	0.247937	0.275828	1
AMRA1_HUMAN|Q9C0C7	A947_vs_DMSO	0.112878	0.0958271	7.48738	0.274905	0.57619	NA	Activating molecule in BECN1-regulated autophagy protein 1	AMBRA1	0.560818	0.112878	0.239434	1
AMRP_HUMAN|P30533	A947_vs_DMSO	0.124457	0.0679487	7.48738	0.106923	0.4004	NA	Alpha-2-macroglobulin receptor-associated protein	LRPAP1	0.97093	0.124457	0.397506	1
AMZ2_HUMAN|Q86W34	A947_vs_DMSO	0.164458	0.0763022	7.48738	0.0655558	0.339537	NA	Archaemetzincin-2	AMZ2	1.18339	0.164458	0.469113	1
AN13A_HUMAN|Q8IZ07	A947_vs_DMSO	-0.00543958	0.208541	7.48738	0.979872	0.991129	NA	Ankyrin repeat domain-containing protein 13A	ANKRD13A	0.00883063	0.00543958	0.00386999	1
AN32A_HUMAN|P39687	A947_vs_DMSO	0.312646	0.247037	7.48738	0.243621	0.547813	NA	Acidic leucine-rich nuclear phosphoprotein 32 family member A	ANP32A	0.613285	0.312646	0.261368	1
AN32B_HUMAN|Q92688	A947_vs_DMSO	0.0056905	0.0694321	7.48738	0.936829	0.972228	NA	Acidic leucine-rich nuclear phosphoprotein 32 family member B	ANP32B	0.0283399	0.0056905	0.0122321	1
AN32E_HUMAN|Q9BTT0	A947_vs_DMSO	0.142881	0.0735632	7.48738	0.0905194	0.379596	NA	Acidic leucine-rich nuclear phosphoprotein 32 family member E	ANP32E	1.04326	0.142881	0.420679	1
ANAG_HUMAN|P54802	A947_vs_DMSO	0.0779472	0.0697445	7.48738	0.298307	0.597412	NA	Alpha-N-acetylglucosaminidase	NAGLU	0.525336	0.0779472	0.223726	1
ANC2_HUMAN|Q9UJX6	A947_vs_DMSO	0.0503447	0.082435	7.48738	0.559461	0.782514	NA	Anaphase-promoting complex subunit 2	ANAPC2	0.25223	0.0503447	0.106508	1
ANCHR_HUMAN|Q96K21	A947_vs_DMSO	-0.109458	0.0607761	7.48738	0.111942	0.409513	NA	Abscission/NoCut checkpoint regulator	ZFYVE19	0.951006	0.109458	0.387732	1
ANFY1_HUMAN|Q9P2R3	A947_vs_DMSO	-0.0722435	0.0475312	7.48738	0.169572	0.478529	NA	Rabankyrin-5	ANKFY1	0.770645	0.0722435	0.320092	1
ANGE1_HUMAN|Q9UNK9	A947_vs_DMSO	0.0107553	0.0917135	7.48738	0.90973	0.961663	NA	Protein angel homolog 1	ANGEL1	0.0410874	0.0107553	0.0169772	1
ANGE2_HUMAN|Q5VTE6	A947_vs_DMSO	0.0779676	0.0896515	7.48738	0.411489	0.682219	NA	Protein angel homolog 2	ANGEL2	0.385642	0.0779676	0.166076	1
ANGL2_HUMAN|Q9UKU9	A947_vs_DMSO	-0.363769	0.07725	7.48738	0.00182295	0.132369	NA	Angiopoietin-related protein 2	ANGPTL2	2.73923	0.363769	0.878213	1
ANK1_HUMAN|P16157	A947_vs_DMSO	-0.214516	0.052909	7.48738	0.00420583	0.179869	NA	Ankyrin-1	ANK1	2.37615	0.214516	0.745043	1
ANK3_HUMAN|Q12955	A947_vs_DMSO	-0.20569	0.119392	7.48738	0.125797	0.428924	NA	Ankyrin-3	ANK3	0.900329	0.20569	0.36762	1
ANKAR_HUMAN|Q7Z5J8-3	A947_vs_DMSO	0.616252	0.196391	7.48738	0.0150635	0.238011	NA	Ankyrin and armadillo repeat-containing protein (isoform 3)	ANKAR	1.82207	0.616252	0.623403	1
ANKH_HUMAN|Q9HCJ1	A947_vs_DMSO	0.0440827	0.127169	7.48738	0.738396	0.886828	NA	Progressive ankylosis protein homolog	ANKH	0.131711	0.0440827	0.0521608	1
ANKH1_HUMAN|Q8IWZ3	A947_vs_DMSO	-0.0505904	0.0503574	7.48738	0.346434	0.635613	NA	Ankyrin repeat and KH domain-containing protein 1	ANKHD1	0.460379	0.0505904	0.196807	1
ANKH1_HUMAN|Q8IWZ3-6	A947_vs_DMSO	0.0617891	0.0940703	7.48738	0.530949	0.764832	NA	Ankyrin repeat and KH domain-containing protein 1 (isoform 6)	ANKHD1	0.274947	0.0617891	0.116434	1
ANKL2_HUMAN|Q86XL3	A947_vs_DMSO	0.000333752	0.0502877	7.48738	0.994878	0.997321	NA	Ankyrin repeat and LEM domain-containing protein 2	ANKLE2	0.00223017	0.000333752	0.00116501	1
ANKR2_HUMAN|Q9GZV1	A947_vs_DMSO	0.0571448	0.206231	7.48738	0.789206	0.910921	NA	Ankyrin repeat domain-containing protein 2	ANKRD2	0.10281	0.0571448	0.0405194	1
ANKR9_HUMAN|Q96BM1	A947_vs_DMSO	0.0332999	0.092981	7.48738	0.730127	0.881452	NA	Ankyrin repeat domain-containing protein 9	ANKRD9	0.136602	0.0332999	0.0548013	1
ANKS3_HUMAN|Q6ZW76	A947_vs_DMSO	-0.0935026	0.103192	7.48738	0.393107	0.670074	NA	Ankyrin repeat and SAM domain-containing protein 3	ANKS3	0.405489	0.0935026	0.173877	1
ANKY2_HUMAN|Q8IV38	A947_vs_DMSO	0.0291419	0.0682127	7.48738	0.681237	0.858694	NA	Ankyrin repeat and MYND domain-containing protein 2	ANKMY2	0.166701	0.0291419	0.0661616	1
ANKZ1_HUMAN|Q9H8Y5	A947_vs_DMSO	-0.0473177	0.0478513	7.48738	0.35361	0.640115	NA	Ankyrin repeat and zinc finger domain-containing protein 1	ANKZF1	0.451476	0.0473177	0.193742	1
ANLN_HUMAN|Q9NQW6	A947_vs_DMSO	-0.191509	0.0676	7.48738	0.0235881	0.260013	NA	Actin-binding protein anillin	ANLN	1.62731	0.191509	0.585005	1
ANM1_HUMAN|Q99873	A947_vs_DMSO	0.0935633	0.0771172	7.48738	0.261913	0.565689	NA	Protein arginine N-methyltransferase 1	PRMT1	0.581842	0.0935633	0.247423	1
ANM3_HUMAN|O60678	A947_vs_DMSO	-0.0728991	0.0585739	7.48738	0.250835	0.554317	NA	Protein arginine N-methyltransferase 3	PRMT3	0.600613	0.0728991	0.256242	1
ANM5_HUMAN|O14744	A947_vs_DMSO	-0.0905232	0.0506314	7.48738	0.114161	0.41327	NA	Protein arginine N-methyltransferase 5	PRMT5	0.942482	0.0905232	0.383766	1
ANM7_HUMAN|Q9NVM4	A947_vs_DMSO	-0.125511	0.0567417	7.48738	0.060156	0.328027	NA	Protein arginine N-methyltransferase 7	PRMT7	1.22072	0.125511	0.48409	1
ANM9_HUMAN|Q6P2P2	A947_vs_DMSO	-0.163467	0.0835961	7.48738	0.0887406	0.376959	NA	Putative protein arginine N-methyltransferase 9	PRMT9	1.05188	0.163467	0.423706	1
ANO10_HUMAN|Q9NW15	A947_vs_DMSO	0.111296	0.154194	7.48738	0.492346	0.739796	NA	Anoctamin-10	ANO10	0.30773	0.111296	0.130888	1
ANO6_HUMAN|Q4KMQ2	A947_vs_DMSO	0.119741	0.0590268	7.48738	0.0794496	0.364626	NA	Anoctamin-6	ANO6	1.09991	0.119741	0.438153	1
ANO8_HUMAN|Q9HCE9	A947_vs_DMSO	0.478323	0.219978	7.48738	0.0636859	0.335275	NA	Anoctamin-8	ANO8	1.19596	0.478323	0.474599	1
ANR11_HUMAN|Q6UB99	A947_vs_DMSO	0.140519	0.0693812	7.48738	0.0798436	0.365008	NA	Ankyrin repeat domain-containing protein 11	ANKRD11	1.09776	0.140519	0.437697	1
ANR16_HUMAN|Q6P6B7	A947_vs_DMSO	0.126541	0.0793487	7.48738	0.152012	0.457988	NA	Ankyrin repeat domain-containing protein 16	ANKRD16	0.818123	0.126541	0.339146	1
ANR17_HUMAN|O75179	A947_vs_DMSO	0.0614472	0.0480061	7.48738	0.23878	0.544732	NA	Ankyrin repeat domain-containing protein 17	ANKRD17	0.622002	0.0614472	0.263817	1
ANR28_HUMAN|O15084	A947_vs_DMSO	-0.00725821	0.0812737	7.48738	0.931181	0.970353	NA	Serine/threonine-protein phosphatase 6 regulatory ankyrin repeat subunit A	ANKRD28	0.0309658	0.00725821	0.0130703	1
ANR28_HUMAN|O15084-4	A947_vs_DMSO	-0.0808611	0.186468	7.48738	0.676766	0.856202	NA	Serine/threonine-protein phosphatase 6 regulatory ankyrin repeat subunit A (isoform 4)	ANKRD28	0.169561	0.0808611	0.0674239	1
ANR31_HUMAN|Q8N7Z5	A947_vs_DMSO	-0.155062	0.171412	7.48738	0.393843	0.670477	NA	Putative ankyrin repeat domain-containing protein 31	ANKRD31	0.404677	0.155062	0.173616	1
ANR39_HUMAN|Q53RE8	A947_vs_DMSO	-0.113764	0.208604	7.48738	0.601368	0.80851	NA	Ankyrin repeat domain-containing protein 39	ANKRD39	0.220859	0.113764	0.0923148	1
ANR40_HUMAN|Q6AI12	A947_vs_DMSO	-0.259039	0.198814	7.48738	0.23124	0.53694	NA	Ankyrin repeat domain-containing protein 40	ANKRD40	0.635937	0.259039	0.270075	1
ANR44_HUMAN|Q8N8A2	A947_vs_DMSO	-0.0208494	0.0616242	7.48738	0.744403	0.889895	NA	Serine/threonine-protein phosphatase 6 regulatory ankyrin repeat subunit B	ANKRD44	0.128192	0.0208494	0.0506612	1
ANR50_HUMAN|Q9ULJ7	A947_vs_DMSO	-0.0429236	0.0655793	7.48738	0.532356	0.765219	NA	Ankyrin repeat domain-containing protein 50	ANKRD50	0.273798	0.0429236	0.116214	1
ANR52_HUMAN|Q8NB46	A947_vs_DMSO	-0.193115	0.0809579	7.48738	0.0462364	0.310351	NA	Serine/threonine-protein phosphatase 6 regulatory ankyrin repeat subunit C	ANKRD52	1.33502	0.193115	0.508147	1
ANR54_HUMAN|Q6NXT1	A947_vs_DMSO	-0.191341	0.0627604	7.48738	0.0171551	0.241111	NA	Ankyrin repeat domain-containing protein 54	ANKRD54	1.76561	0.191341	0.617782	1
ANS1A_HUMAN|Q92625	A947_vs_DMSO	-0.0261354	0.0611686	7.48738	0.681204	0.858694	NA	Ankyrin repeat and SAM domain-containing protein 1A	ANKS1A	0.166723	0.0261354	0.0661616	1
ANTR1_HUMAN|Q9H6X2	A947_vs_DMSO	0.0251608	0.0527897	7.48738	0.647229	0.84123	NA	Anthrax toxin receptor 1	ANTXR1	0.188942	0.0251608	0.0750851	1
ANTR2_HUMAN|P58335	A947_vs_DMSO	-0.0114074	0.072929	7.48738	0.879839	0.948882	NA	Anthrax toxin receptor 2	ANTXR2	0.055597	0.0114074	0.022788	1
ANX11_HUMAN|P50995	A947_vs_DMSO	-0.100966	0.0712274	7.48738	0.196574	0.508471	NA	Annexin A11	ANXA11	0.706474	0.100966	0.293734	1
ANXA1_HUMAN|P04083	A947_vs_DMSO	0.00785088	0.105152	7.48738	0.94244	0.97381	NA	Annexin A1	ANXA1	0.0257465	0.00785088	0.0115259	1
ANXA2_HUMAN|P07355	A947_vs_DMSO	-0.0331018	0.0557689	7.48738	0.5703	0.789924	NA	Annexin A2	ANXA2	0.243896	0.0331018	0.102415	1
ANXA4_HUMAN|P09525	A947_vs_DMSO	-0.146914	0.0779664	7.48738	0.0987839	0.392383	NA	Annexin A4	ANXA4	1.00531	0.146914	0.40629	1
ANXA5_HUMAN|P08758	A947_vs_DMSO	-0.106754	0.0699445	7.48738	0.168012	0.476864	NA	Annexin A5	ANXA5	0.774661	0.106754	0.321605	1
ANXA6_HUMAN|P08133	A947_vs_DMSO	-0.172457	0.0690817	7.48738	0.0390821	0.299294	NA	Annexin A6	ANXA6	1.40802	0.172457	0.523902	1
ANXA7_HUMAN|P20073	A947_vs_DMSO	-0.24151	0.0989275	7.48738	0.0424819	0.305713	NA	Annexin A7	ANXA7	1.3718	0.24151	0.514686	1
AP180_HUMAN|O60641	A947_vs_DMSO	0.0582941	0.10515	7.48738	0.595477	0.804591	NA	Clathrin coat assembly protein AP180	SNAP91	0.225135	0.0582941	0.0944248	1
AP1AR_HUMAN|Q63HQ0	A947_vs_DMSO	0.0544682	0.112203	7.48738	0.641245	0.836095	NA	AP-1 complex-associated regulatory protein	AP1AR	0.192976	0.0544682	0.0777442	1
AP1B1_HUMAN|Q10567	A947_vs_DMSO	-0.115206	0.0584853	7.48738	0.0868331	0.375252	NA	AP-1 complex subunit beta-1	AP1B1	1.06131	0.115206	0.425677	1
AP1G1_HUMAN|O43747	A947_vs_DMSO	-0.0332537	0.0487546	7.48738	0.515738	0.754484	NA	AP-1 complex subunit gamma-1	AP1G1	0.287571	0.0332537	0.12235	1
AP1M1_HUMAN|Q9BXS5	A947_vs_DMSO	-0.0241259	0.0642593	7.48738	0.71774	0.876533	NA	AP-1 complex subunit mu-1	AP1M1	0.144033	0.0241259	0.0572318	1
AP1S1_HUMAN|P61966	A947_vs_DMSO	-0.0134891	0.102315	7.48738	0.898586	0.957146	NA	AP-1 complex subunit sigma-1A	AP1S1	0.0464405	0.0134891	0.019022	1
AP1S2_HUMAN|P56377	A947_vs_DMSO	-0.0940158	0.201872	7.48738	0.654662	0.844072	NA	AP-1 complex subunit sigma-2	AP1S2	0.183983	0.0940158	0.0736206	1
AP1S2_HUMAN|P56377-2	A947_vs_DMSO	-0.237135	0.155207	7.48738	0.167622	0.47599	NA	AP-1 complex subunit sigma-2 (isoform 2)	AP1S2	0.775669	0.237135	0.322402	1
AP2A1_HUMAN|O95782	A947_vs_DMSO	0.0111149	0.0470241	7.48738	0.819486	0.923786	NA	AP-2 complex subunit alpha-1	AP2A1	0.0864585	0.0111149	0.0344287	1
AP2A2_HUMAN|O94973	A947_vs_DMSO	0.18139	0.0592764	7.48738	0.0168733	0.240798	NA	AP-2 complex subunit alpha-2	AP2A2	1.7728	0.18139	0.618346	1
AP2B1_HUMAN|P63010	A947_vs_DMSO	-0.100257	0.0515893	7.48738	0.0903725	0.379596	NA	AP-2 complex subunit beta	AP2B1	1.04396	0.100257	0.420679	1
AP2M1_HUMAN|Q96CW1	A947_vs_DMSO	-0.0548666	0.0567328	7.48738	0.363686	0.646913	NA	AP-2 complex subunit mu	AP2M1	0.439274	0.0548666	0.189154	1
AP2M1_HUMAN|Q96CW1-2	A947_vs_DMSO	-0.120627	0.175131	7.48738	0.511734	0.75256	NA	AP-2 complex subunit mu (isoform 2)	AP2M1	0.290955	0.120627	0.123459	1
AP2S1_HUMAN|P53680	A947_vs_DMSO	0.0415546	0.0822343	7.48738	0.627868	0.827301	NA	AP-2 complex subunit sigma	AP2S1	0.202132	0.0415546	0.0823365	1
AP3B1_HUMAN|O00203	A947_vs_DMSO	-0.0176804	0.0496328	7.48738	0.731501	0.882499	NA	AP-3 complex subunit beta-1	AP3B1	0.135785	0.0176804	0.0542859	1
AP3B2_HUMAN|Q13367	A947_vs_DMSO	-0.135888	0.0554249	7.48738	0.0418132	0.304389	NA	AP-3 complex subunit beta-2	AP3B2	1.37869	0.135888	0.516571	1
AP3D1_HUMAN|O14617	A947_vs_DMSO	0.060213	0.0516603	7.48738	0.279578	0.579124	NA	AP-3 complex subunit delta-1	AP3D1	0.553497	0.060213	0.237228	1
AP3M1_HUMAN|Q9Y2T2	A947_vs_DMSO	-0.0773753	0.0499681	7.48738	0.162658	0.470867	NA	AP-3 complex subunit mu-1	AP3M1	0.788724	0.0773753	0.327102	1
AP3M2_HUMAN|P53677	A947_vs_DMSO	-0.331927	0.161507	7.48738	0.0763108	0.359879	NA	AP-3 complex subunit mu-2	AP3M2	1.11741	0.331927	0.443843	1
AP3S1_HUMAN|Q92572	A947_vs_DMSO	-0.0470671	0.054168	7.48738	0.411881	0.68232	NA	AP-3 complex subunit sigma-1	AP3S1	0.385228	0.0470671	0.166012	1
AP3S2_HUMAN|P59780	A947_vs_DMSO	0.0675951	0.0644393	7.48738	0.326866	0.62167	NA	AP-3 complex subunit sigma-2	AP3S2	0.485631	0.0675951	0.20644	1
AP4A_HUMAN|P50583	A947_vs_DMSO	-0.0332405	0.102411	7.48738	0.75438	0.89498	NA	Bis(5'-nucleosyl)-tetraphosphatase [asymmetrical]	NUDT2	0.12241	0.0332405	0.0481868	1
AP4AT_HUMAN|Q96N21	A947_vs_DMSO	-0.0520004	0.123971	7.48738	0.686657	0.860957	NA	AP-4 complex accessory subunit tepsin	ENTHD2	0.16326	0.0520004	0.0650185	1
AP4B1_HUMAN|Q9Y6B7	A947_vs_DMSO	0.103051	0.0488102	7.48738	0.070092	0.350694	NA	AP-4 complex subunit beta-1	AP4B1	1.15433	0.103051	0.455071	1
AP4E1_HUMAN|Q9UPM8	A947_vs_DMSO	-0.104229	0.0773662	7.48738	0.217255	0.525209	NA	AP-4 complex subunit epsilon-1	AP4E1	0.663029	0.104229	0.279667	1
AP4M1_HUMAN|O00189	A947_vs_DMSO	0.0370433	0.0621362	7.48738	0.568645	0.788519	NA	AP-4 complex subunit mu-1	AP4M1	0.245159	0.0370433	0.103188	1
AP4S1_HUMAN|Q9Y587	A947_vs_DMSO	0.154871	0.139648	7.48738	0.301772	0.599895	NA	AP-4 complex subunit sigma-1	AP4S1	0.520322	0.154871	0.221924	1
AP5B1_HUMAN|Q2VPB7	A947_vs_DMSO	0.0561048	0.0649348	7.48738	0.414398	0.682854	NA	AP-5 complex subunit beta-1	AP5B1	0.382582	0.0561048	0.165672	1
AP5S1_HUMAN|Q9NUS5	A947_vs_DMSO	-0.143075	0.0678913	7.48738	0.0705024	0.351519	NA	AP-5 complex subunit sigma-1	AP5S1	1.1518	0.143075	0.454051	1
AP5Z1_HUMAN|O43299	A947_vs_DMSO	-0.0193886	0.0552113	7.48738	0.735136	0.885128	NA	AP-5 complex subunit zeta-1	AP5Z1	0.133632	0.0193886	0.052994	1
APAF_HUMAN|O14727	A947_vs_DMSO	-0.0281943	0.0745731	7.48738	0.715866	0.875903	NA	Apoptotic protease-activating factor 1	APAF1	0.145168	0.0281943	0.0575439	1
APBA3_HUMAN|O96018	A947_vs_DMSO	-0.19041	0.122599	7.48738	0.161565	0.470649	NA	Amyloid beta A4 precursor protein-binding family A member 3	APBA3	0.791654	0.19041	0.327302	1
APBB1_HUMAN|O00213	A947_vs_DMSO	-0.46126	0.19239	7.48738	0.0453929	0.309492	NA	Amyloid beta A4 precursor protein-binding family B member 1	APBB1	1.34301	0.46126	0.50935	1
APBB2_HUMAN|Q92870	A947_vs_DMSO	-0.108753	0.130727	7.48738	0.431192	0.695139	NA	Amyloid beta A4 precursor protein-binding family B member 2	APBB2	0.365329	0.108753	0.157929	1
APBP2_HUMAN|Q92624	A947_vs_DMSO	-0.11677	0.106108	7.48738	0.305239	0.602494	NA	Amyloid protein-binding protein 2	APPBP2	0.51536	0.11677	0.220047	1
APC_HUMAN|P25054	A947_vs_DMSO	0.114273	0.076056	7.48738	0.17392	0.482355	NA	Adenomatous polyposis coli protein	APC	0.75965	0.114273	0.316633	1
APC1_HUMAN|Q9H1A4	A947_vs_DMSO	0.116989	0.0677915	7.48738	0.125253	0.428207	NA	Anaphase-promoting complex subunit 1	ANAPC1	0.902211	0.116989	0.368347	1
APC10_HUMAN|Q9UM13	A947_vs_DMSO	0.0214962	0.0700605	7.48738	0.767336	0.901786	NA	Anaphase-promoting complex subunit 10	ANAPC10	0.115014	0.0214962	0.0448967	1
APC11_HUMAN|Q9NYG5	A947_vs_DMSO	-0.0885487	0.196646	7.48738	0.665249	0.851506	NA	Anaphase-promoting complex subunit 11	ANAPC11	0.177016	0.0885487	0.069812	1
APC16_HUMAN|Q96DE5	A947_vs_DMSO	0.0460722	0.0997122	7.48738	0.657172	0.845567	NA	Anaphase-promoting complex subunit 16	ANAPC16	0.182321	0.0460722	0.0728519	1
APC4_HUMAN|Q9UJX5	A947_vs_DMSO	0.045726	0.0718146	7.48738	0.543275	0.773376	NA	Anaphase-promoting complex subunit 4	ANAPC4	0.26498	0.045726	0.11161	1
APC5_HUMAN|Q9UJX4	A947_vs_DMSO	0.129219	0.0874795	7.48738	0.180422	0.491617	NA	Anaphase-promoting complex subunit 5	ANAPC5	0.74371	0.129219	0.308373	1
APC7_HUMAN|Q9UJX3	A947_vs_DMSO	0.0821597	0.106255	7.48738	0.463095	0.719303	NA	Anaphase-promoting complex subunit 7	ANAPC7	0.33433	0.0821597	0.143088	1
APEX1_HUMAN|P27695	A947_vs_DMSO	0.157082	0.0873951	7.48738	0.112552	0.410864	NA	DNA-(apurinic or apyrimidinic site) lyase	APEX1	0.948647	0.157082	0.386302	1
APEX2_HUMAN|Q9UBZ4	A947_vs_DMSO	-0.0873052	0.0841833	7.48738	0.332025	0.62497	NA	DNA-(apurinic or apyrimidinic site) lyase 2	APEX2	0.478829	0.0873052	0.204141	1
APH1A_HUMAN|Q96BI3	A947_vs_DMSO	0.319017	0.419869	7.48738	0.470616	0.72531	NA	Gamma-secretase subunit APH-1A	APH1A	0.327333	0.319017	0.139476	1
API_ACHLYC|X15636	A947_vs_DMSO	0.0729575	0.249267	7.48738	0.777707	0.905842	NA	NA	NA	0.109184	0.0729575	0.0429475	1
API5_HUMAN|Q9BZZ5	A947_vs_DMSO	0.0759633	0.0595448	7.48738	0.240201	0.545341	NA	Apoptosis inhibitor 5	API5	0.619425	0.0759633	0.263332	1
APLF_HUMAN|Q8IW19	A947_vs_DMSO	-0.073365	0.14578	7.48738	0.629248	0.827461	NA	Aprataxin and PNK-like factor	APLF	0.201178	0.073365	0.0822525	1
APLP2_HUMAN|Q06481	A947_vs_DMSO	-0.201581	0.0725318	7.48738	0.0255544	0.265322	NA	Amyloid-like protein 2	APLP2	1.59253	0.201581	0.576226	1
APMAP_HUMAN|Q9HDC9	A947_vs_DMSO	0.0327923	0.0579659	7.48738	0.588132	0.800903	NA	Adipocyte plasma membrane-associated protein	APMAP	0.230525	0.0327923	0.0964201	1
APOB_HUMAN|P04114	A947_vs_DMSO	0.262787	0.0766741	7.48738	0.0099422	0.223211	NA	Apolipoprotein B-100	APOB	2.00252	0.262787	0.651285	1
APOE_HUMAN|P02649	A947_vs_DMSO	0.251398	0.168134	7.48738	0.17576	0.484136	NA	Apolipoprotein E	APOE	0.75508	0.251398	0.315033	1
APOH_HUMAN|P02749	A947_vs_DMSO	0.97288	0.15102	7.48738	0.000265724	0.0628019	NA	Beta-2-glycoprotein 1	APOH	3.57557	0.97288	1.20203	1
APOL2_HUMAN|Q9BQE5	A947_vs_DMSO	0.0949625	0.073048	7.48738	0.232189	0.537716	NA	Apolipoprotein L2	APOL2	0.634158	0.0949625	0.269447	1
APOP1_HUMAN|Q96IL0	A947_vs_DMSO	0.230655	0.073194	7.48738	0.014773	0.238011	NA	Apoptogenic protein 1, mitochondrial	APOPT1	1.83053	0.230655	0.623403	1
APT_HUMAN|P07741	A947_vs_DMSO	-0.0550727	0.0923849	7.48738	0.568671	0.788519	NA	Adenine phosphoribosyltransferase	APRT	0.245139	0.0550727	0.103188	1
APTX_HUMAN|Q7Z2E3	A947_vs_DMSO	0.125254	0.0804035	7.48738	0.16046	0.469411	NA	Aprataxin	APTX	0.794633	0.125254	0.328447	1
AQR_HUMAN|O60306	A947_vs_DMSO	0.126458	0.0585185	7.48738	0.0649971	0.338008	NA	Intron-binding protein aquarius	AQR	1.18711	0.126458	0.471073	1
AR13B_HUMAN|Q3SXY8	A947_vs_DMSO	0.222222	0.0868357	7.48738	0.035553	0.289878	NA	ADP-ribosylation factor-like protein 13B	ARL13B	1.44912	0.222222	0.537785	1
AR2BP_HUMAN|Q9Y2Y0	A947_vs_DMSO	-0.0189184	0.0940262	7.48738	0.845897	0.936767	NA	ADP-ribosylation factor-like protein 2-binding protein	ARL2BP	0.0726823	0.0189184	0.0283686	1
AR6P1_HUMAN|Q15041	A947_vs_DMSO	0.0249896	0.168446	7.48738	0.88598	0.951565	NA	ADP-ribosylation factor-like protein 6-interacting protein 1	ARL6IP1	0.052576	0.0249896	0.0215615	1
AR6P4_HUMAN|Q66PJ3	A947_vs_DMSO	-0.00550075	0.0927329	7.48738	0.954251	0.979108	NA	ADP-ribosylation factor-like protein 6-interacting protein 4	ARL6IP4	0.0203373	0.00550075	0.00916958	1
AR6P4_HUMAN|Q66PJ3-2	A947_vs_DMSO	-0.0601736	0.141131	7.48738	0.681832	0.859082	NA	ADP-ribosylation factor-like protein 6-interacting protein 4 (isoform 2)	ARL6IP4	0.166323	0.0601736	0.0659656	1
AR6P4_HUMAN|Q66PJ3-3	A947_vs_DMSO	-0.277439	0.385098	7.48738	0.49313	0.740354	NA	ADP-ribosylation factor-like protein 6-interacting protein 4 (isoform 3)	ARL6IP4	0.307039	0.277439	0.13056	1
AR6P6_HUMAN|Q8N6S5	A947_vs_DMSO	0.257296	0.150048	7.48738	0.127312	0.430613	NA	ADP-ribosylation factor-like protein 6-interacting protein 6	ARL6IP6	0.895131	0.257296	0.365913	1
ARAF_HUMAN|P10398	A947_vs_DMSO	-0.0908432	0.0862435	7.48738	0.324989	0.620248	NA	Serine/threonine-protein kinase A-Raf	ARAF	0.488131	0.0908432	0.207435	1
ARAID_HUMAN|Q6UW56	A947_vs_DMSO	0.325919	0.0990503	7.48738	0.0120846	0.231083	NA	All-trans retinoic acid-induced differentiation factor	ATRAID	1.91777	0.325919	0.636231	1
ARAP1_HUMAN|Q96P48	A947_vs_DMSO	-0.130962	0.0845895	7.48738	0.162728	0.470867	NA	Arf-GAP with Rho-GAP domain, ANK repeat and PH domain-containing protein 1	ARAP1	0.788538	0.130962	0.327102	1
ARAP3_HUMAN|Q8WWN8	A947_vs_DMSO	-0.0684119	0.0958344	7.48738	0.496962	0.743126	NA	Arf-GAP with Rho-GAP domain, ANK repeat and PH domain-containing protein 3	ARAP3	0.303677	0.0684119	0.128938	1
ARBK1_HUMAN|P25098	A947_vs_DMSO	-0.175139	0.0626719	7.48738	0.0249768	0.263197	NA	Beta-adrenergic receptor kinase 1	ADRBK1	1.60246	0.175139	0.579719	1
ARC1A_HUMAN|Q92747	A947_vs_DMSO	-0.180461	0.0587696	7.48738	0.0166141	0.240798	NA	Actin-related protein 2/3 complex subunit 1A	ARPC1A	1.77952	0.180461	0.618346	1
ARC1B_HUMAN|O15143	A947_vs_DMSO	-0.155093	0.159081	7.48738	0.360035	0.644936	NA	Actin-related protein 2/3 complex subunit 1B	ARPC1B	0.443655	0.155093	0.190483	1
ARCH_HUMAN|Q8IWT0	A947_vs_DMSO	-0.302917	0.238947	7.48738	0.242899	0.547109	NA	Protein archease	ZBTB8OS	0.614575	0.302917	0.261926	1
AREL1_HUMAN|O15033	A947_vs_DMSO	0.0953795	0.114619	7.48738	0.431067	0.695139	NA	Apoptosis-resistant E3 ubiquitin protein ligase 1	AREL1	0.365456	0.0953795	0.157929	1
ARF1_HUMAN|P84077	A947_vs_DMSO	0.157508	0.159567	7.48738	0.354416	0.640831	NA	ADP-ribosylation factor 1	ARF1	0.450487	0.157508	0.193257	1
ARF4_HUMAN|P18085	A947_vs_DMSO	-0.147496	0.101137	7.48738	0.18537	0.498148	NA	ADP-ribosylation factor 4	ARF4	0.73196	0.147496	0.302642	1
ARF5_HUMAN|P84085	A947_vs_DMSO	-0.108359	0.0920581	7.48738	0.275227	0.57619	NA	ADP-ribosylation factor 5	ARF5	0.56031	0.108359	0.239434	1
ARF6_HUMAN|P62330	A947_vs_DMSO	0.106145	0.0755623	7.48738	0.200203	0.511587	NA	ADP-ribosylation factor 6	ARF6	0.698529	0.106145	0.291081	1
ARFG1_HUMAN|Q8N6T3	A947_vs_DMSO	-0.186723	0.0678472	7.48738	0.0266094	0.270878	NA	ADP-ribosylation factor GTPase-activating protein 1	ARFGAP1	1.57496	0.186723	0.567226	1
ARFG2_HUMAN|Q8N6H7	A947_vs_DMSO	-0.109742	0.0618769	7.48738	0.116633	0.415709	NA	ADP-ribosylation factor GTPase-activating protein 2	ARFGAP2	0.933179	0.109742	0.38121	1
ARFG3_HUMAN|Q9NP61	A947_vs_DMSO	-0.225848	0.0801039	7.48738	0.0240678	0.262003	NA	ADP-ribosylation factor GTPase-activating protein 3	ARFGAP3	1.61856	0.225848	0.581694	1
ARFP1_HUMAN|P53367	A947_vs_DMSO	-0.0671875	0.0561179	7.48738	0.267733	0.570022	NA	Arfaptin-1	ARFIP1	0.572298	0.0671875	0.244108	1
ARFP1_HUMAN|P53367-2	A947_vs_DMSO	-0.0691889	0.180625	7.48738	0.712325	0.874199	NA	Arfaptin-1 (isoform 2)	ARFIP1	0.147322	0.0691889	0.0583896	1
ARFP2_HUMAN|P53365	A947_vs_DMSO	-0.193025	0.0812863	7.48738	0.0469952	0.311486	NA	Arfaptin-2	ARFIP2	1.32795	0.193025	0.506561	1
ARFRP_HUMAN|Q13795	A947_vs_DMSO	-0.0995518	0.0908862	7.48738	0.307343	0.605237	NA	ADP-ribosylation factor-related protein 1	ARFRP1	0.512376	0.0995518	0.218075	1
ARGI2_HUMAN|P78540	A947_vs_DMSO	0.104223	0.084668	7.48738	0.2556	0.55907	NA	Arginase-2, mitochondrial	ARG2	0.592439	0.104223	0.252534	1
ARGL1_HUMAN|Q9NWB6	A947_vs_DMSO	-0.0428597	0.0948383	7.48738	0.664127	0.85098	NA	Arginine and glutamate-rich protein 1	ARGLU1	0.177749	0.0428597	0.0700805	1
ARH_HUMAN|Q5SW96	A947_vs_DMSO	0.0186497	0.0658173	7.48738	0.78458	0.908871	NA	Low density lipoprotein receptor adapter protein 1	LDLRAP1	0.105363	0.0186497	0.0414977	1
ARH40_HUMAN|Q8TER5	A947_vs_DMSO	-0.114037	0.0475831	7.48738	0.0454575	0.309492	NA	Rho guanine nucleotide exchange factor 40	ARHGEF40	1.34239	0.114037	0.50935	1
ARHG1_HUMAN|Q92888	A947_vs_DMSO	-0.118481	0.0567603	7.48738	0.0726759	0.35379	NA	Rho guanine nucleotide exchange factor 1	ARHGEF1	1.13861	0.118481	0.451255	1
ARHG2_HUMAN|Q92974	A947_vs_DMSO	-0.0781015	0.0492249	7.48738	0.153833	0.460987	NA	Rho guanine nucleotide exchange factor 2	ARHGEF2	0.812949	0.0781015	0.336311	1
ARHG3_HUMAN|Q9NR81	A947_vs_DMSO	-0.0974174	0.0751673	7.48738	0.233491	0.539689	NA	Rho guanine nucleotide exchange factor 3	ARHGEF3	0.631729	0.0974174	0.267856	1
ARHG6_HUMAN|Q15052	A947_vs_DMSO	-0.138317	0.115025	7.48738	0.265816	0.568404	NA	Rho guanine nucleotide exchange factor 6	ARHGEF6	0.575419	0.138317	0.245343	1
ARHG7_HUMAN|Q14155	A947_vs_DMSO	-0.112868	0.077482	7.48738	0.185819	0.498607	NA	Rho guanine nucleotide exchange factor 7	ARHGEF7	0.730911	0.112868	0.302242	1
ARHG7_HUMAN|Q14155-1	A947_vs_DMSO	-0.192903	0.0560604	7.48738	0.00975176	0.223211	NA	Rho guanine nucleotide exchange factor 7 (isoform 1)	ARHGEF7	2.01092	0.192903	0.651285	1
ARHG8_HUMAN|Q7Z628	A947_vs_DMSO	-0.307085	0.0748466	7.48738	0.003945	0.174532	NA	Neuroepithelial cell-transforming gene 1 protein	NET1	2.40395	0.307085	0.758124	1
ARHGA_HUMAN|O15013	A947_vs_DMSO	-0.132763	0.0874724	7.48738	0.170102	0.47906	NA	Rho guanine nucleotide exchange factor 10	ARHGEF10	0.769291	0.132763	0.31961	1
ARHGB_HUMAN|O15085	A947_vs_DMSO	0.0125354	0.0574189	7.48738	0.833016	0.930744	NA	Rho guanine nucleotide exchange factor 11	ARHGEF11	0.0793466	0.0125354	0.0311699	1
ARHGB_HUMAN|O15085-2	A947_vs_DMSO	-0.0310485	0.114238	7.48738	0.793127	0.912006	NA	Rho guanine nucleotide exchange factor 11 (isoform 2)	ARHGEF11	0.100657	0.0310485	0.0400024	1
ARHGC_HUMAN|Q9NZN5	A947_vs_DMSO	-0.0598461	0.0666134	7.48738	0.396938	0.673257	NA	Rho guanine nucleotide exchange factor 12	ARHGEF12	0.401278	0.0598461	0.171819	1
ARHGH_HUMAN|Q96PE2	A947_vs_DMSO	-0.0762249	0.071497	7.48738	0.319533	0.615497	NA	Rho guanine nucleotide exchange factor 17	ARHGEF17	0.495485	0.0762249	0.210774	1
ARHGI_HUMAN|Q6ZSZ5	A947_vs_DMSO	-0.121922	0.0679865	7.48738	0.113236	0.411889	NA	Rho guanine nucleotide exchange factor 18	ARHGEF18	0.946014	0.121922	0.38522	1
ARHGP_HUMAN|Q86VW2	A947_vs_DMSO	0.496817	0.140612	7.48738	0.00856357	0.220371	NA	Rho guanine nucleotide exchange factor 25	ARHGEF25	2.06734	0.496817	0.656846	1
ARHGQ_HUMAN|Q96DR7	A947_vs_DMSO	-0.0276977	0.177309	7.48738	0.879995	0.948882	NA	Rho guanine nucleotide exchange factor 26	ARHGEF26	0.0555198	0.0276977	0.022788	1
ARHL2_HUMAN|Q9NX46	A947_vs_DMSO	0.0718189	0.0830173	7.48738	0.413837	0.682854	NA	Poly(ADP-ribose) glycohydrolase ARH3	ADPRHL2	0.383171	0.0718189	0.165672	1
ARI1_HUMAN|Q9Y4X5	A947_vs_DMSO	-0.142322	0.0540962	7.48738	0.0319103	0.284376	NA	E3 ubiquitin-protein ligase ARIH1	ARIH1	1.49607	0.142322	0.546107	1
ARI1A_HUMAN|O14497	A947_vs_DMSO	-0.237865	0.0537145	7.48738	0.00258867	0.152557	NA	AT-rich interactive domain-containing protein 1A	ARID1A	2.58692	0.237865	0.816569	1
ARI1B_HUMAN|Q8NFD5	A947_vs_DMSO	0.0632052	0.0496012	7.48738	0.240692	0.545552	NA	AT-rich interactive domain-containing protein 1B	ARID1B	0.618538	0.0632052	0.263164	1
ARI2_HUMAN|O95376	A947_vs_DMSO	-0.216025	0.0844122	7.48738	0.0355499	0.289878	NA	E3 ubiquitin-protein ligase ARIH2	ARIH2	1.44916	0.216025	0.537785	1
ARI3A_HUMAN|Q99856	A947_vs_DMSO	-0.000225548	0.0656281	7.48738	0.997348	0.998402	NA	AT-rich interactive domain-containing protein 3A	ARID3A	0.00115343	0.000225548	0.000694746	1
ARI4A_HUMAN|P29374	A947_vs_DMSO	0.0835275	0.0867528	7.48738	0.365696	0.648561	NA	AT-rich interactive domain-containing protein 4A	ARID4A	0.43688	0.0835275	0.188049	1
ARI4B_HUMAN|Q4LE39	A947_vs_DMSO	0.152137	0.0506582	7.48738	0.0183406	0.243249	NA	AT-rich interactive domain-containing protein 4B	ARID4B	1.73659	0.152137	0.613949	1
ARID2_HUMAN|Q68CP9	A947_vs_DMSO	-0.0397504	0.0663723	7.48738	0.566911	0.787782	NA	AT-rich interactive domain-containing protein 2	ARID2	0.246485	0.0397504	0.103594	1
ARIP4_HUMAN|Q9Y4B4	A947_vs_DMSO	0.0724845	0.0760363	7.48738	0.3702	0.652583	NA	Helicase ARIP4	RAD54L2	0.431564	0.0724845	0.185364	1
ARK72_HUMAN|O43488	A947_vs_DMSO	-0.0122124	0.0815462	7.48738	0.884908	0.95121	NA	Aflatoxin B1 aldehyde reductase member 2	AKR7A2	0.0531016	0.0122124	0.0217234	1
ARL1_HUMAN|P40616	A947_vs_DMSO	0.0711559	0.0775342	7.48738	0.387364	0.666502	NA	ADP-ribosylation factor-like protein 1	ARL1	0.411881	0.0711559	0.176198	1
ARL15_HUMAN|Q9NXU5	A947_vs_DMSO	-0.0327091	0.0909562	7.48738	0.729066	0.881139	NA	ADP-ribosylation factor-like protein 15	ARL15	0.137233	0.0327091	0.0549556	1
ARL2_HUMAN|P36404	A947_vs_DMSO	-0.0726507	0.0749482	7.48738	0.362638	0.646335	NA	ADP-ribosylation factor-like protein 2	ARL2	0.440527	0.0726507	0.189542	1
ARL3_HUMAN|P36405	A947_vs_DMSO	-0.00494995	0.121235	7.48738	0.968499	0.985611	NA	ADP-ribosylation factor-like protein 3	ARL3	0.0139006	0.00494995	0.00629429	1
ARL4C_HUMAN|P56559	A947_vs_DMSO	-0.0755033	0.0721352	7.48738	0.327852	0.6219	NA	ADP-ribosylation factor-like protein 4C	ARL4C	0.484323	0.0755033	0.20628	1
ARL6_HUMAN|Q9H0F7	A947_vs_DMSO	-0.0121931	0.081533	7.48738	0.88507	0.95127	NA	ADP-ribosylation factor-like protein 6	ARL6	0.0530223	0.0121931	0.021696	1
ARL8A_HUMAN|Q96BM9	A947_vs_DMSO	0.327008	0.0850298	7.48738	0.00556414	0.195858	NA	ADP-ribosylation factor-like protein 8A	ARL8A	2.2546	0.327008	0.708059	1
ARL8B_HUMAN|Q9NVJ2	A947_vs_DMSO	0.169621	0.118147	7.48738	0.191522	0.503062	NA	ADP-ribosylation factor-like protein 8B	ARL8B	0.717782	0.169621	0.298378	1
ARLY_HUMAN|P04424	A947_vs_DMSO	-0.0830308	0.0859419	7.48738	0.364144	0.647192	NA	Argininosuccinate lyase	ASL	0.438727	0.0830308	0.188967	1
ARM10_HUMAN|Q8N2F6	A947_vs_DMSO	-0.13987	0.104105	7.48738	0.218389	0.526178	NA	Armadillo repeat-containing protein 10	ARMC10	0.66077	0.13987	0.278867	1
ARM10_HUMAN|Q8N2F6-2	A947_vs_DMSO	0.270802	0.329594	7.48738	0.43667	0.698594	NA	Armadillo repeat-containing protein 10 (isoform 2)	ARMC10	0.359846	0.270802	0.155775	1
ARMC1_HUMAN|Q9NVT9	A947_vs_DMSO	-0.00222717	0.102514	7.48738	0.983235	0.992072	NA	Armadillo repeat-containing protein 1	ARMC1	0.00734286	0.00222717	0.00345696	1
ARMC5_HUMAN|Q96C12	A947_vs_DMSO	-0.00796063	0.0737858	7.48738	0.916919	0.964155	NA	Armadillo repeat-containing protein 5	ARMC5	0.0376691	0.00796063	0.0158531	1
ARMC6_HUMAN|Q6NXE6	A947_vs_DMSO	-0.0922872	0.0470221	7.48738	0.087782	0.37585	NA	Armadillo repeat-containing protein 6	ARMC6	1.05659	0.0922872	0.424986	1
ARMC7_HUMAN|Q9H6L4	A947_vs_DMSO	-0.0841934	0.0996391	7.48738	0.424296	0.690076	NA	Armadillo repeat-containing protein 7	ARMC7	0.372331	0.0841934	0.161103	1
ARMC8_HUMAN|Q8IUR7	A947_vs_DMSO	-0.0458412	0.0648902	7.48738	0.5013	0.746268	NA	Armadillo repeat-containing protein 8	ARMC8	0.299902	0.0458412	0.127105	1
ARMC9_HUMAN|Q7Z3E5	A947_vs_DMSO	-0.210704	0.120125	7.48738	0.120081	0.420285	NA	LisH domain-containing protein ARMC9	ARMC9	0.920524	0.210704	0.376456	1
ARMT1_HUMAN|Q9H993	A947_vs_DMSO	-0.0363402	0.0702223	7.48738	0.619741	0.821171	NA	NA	NA	0.20779	0.0363402	0.0855665	1
ARMX2_HUMAN|Q7L311	A947_vs_DMSO	-0.0102183	0.071402	7.48738	0.88998	0.954155	NA	Armadillo repeat-containing X-linked protein 2	ARMCX2	0.0506197	0.0102183	0.0203811	1
ARMX3_HUMAN|Q9UH62	A947_vs_DMSO	0.00338096	0.180458	7.48738	0.985542	0.992838	NA	Armadillo repeat-containing X-linked protein 3	ARMCX3	0.00632498	0.00338096	0.00312163	1
ARNT_HUMAN|P27540	A947_vs_DMSO	0.165393	0.0716445	7.48738	0.0519537	0.315435	NA	Aryl hydrocarbon receptor nuclear translocator	ARNT	1.28438	0.165393	0.50109	1
ARNT2_HUMAN|Q9HBZ2	A947_vs_DMSO	0.00921385	0.0625545	7.48738	0.886789	0.951637	NA	Aryl hydrocarbon receptor nuclear translocator 2	ARNT2	0.0521797	0.00921385	0.0215285	1
AROS_HUMAN|Q86WX3	A947_vs_DMSO	0.0847627	0.0738309	7.48738	0.286296	0.5857	NA	Active regulator of SIRT1	RPS19BP1	0.543185	0.0847627	0.232325	1
ARP10_HUMAN|Q9NZ32	A947_vs_DMSO	-0.0586743	0.0666703	7.48738	0.406182	0.679096	NA	Actin-related protein 10	ACTR10	0.391279	0.0586743	0.168069	1
ARP19_HUMAN|P56211	A947_vs_DMSO	0.132883	0.0811214	7.48738	0.142622	0.449593	NA	cAMP-regulated phosphoprotein 19	ARPP19	0.845813	0.132883	0.347181	1
ARP2_HUMAN|P61160	A947_vs_DMSO	-0.0581163	0.0462365	7.48738	0.246567	0.550304	NA	Actin-related protein 2	ACTR2	0.608064	0.0581163	0.259398	1
ARP3_HUMAN|P61158	A947_vs_DMSO	0.00920036	0.088291	7.48738	0.919744	0.965417	NA	Actin-related protein 3	ACTR3	0.0363333	0.00920036	0.0152851	1
ARP3B_HUMAN|Q9P1U1	A947_vs_DMSO	-0.120558	0.0609537	7.48738	0.0857842	0.375252	NA	Actin-related protein 3B	ACTR3B	1.06659	0.120558	0.425677	1
ARP5_HUMAN|Q9H9F9	A947_vs_DMSO	-0.0237437	0.0708058	7.48738	0.746573	0.890628	NA	Actin-related protein 5	ACTR5	0.126928	0.0237437	0.0503039	1
ARP5L_HUMAN|Q9BPX5	A947_vs_DMSO	-0.0314934	0.152243	7.48738	0.841631	0.934375	NA	Actin-related protein 2/3 complex subunit 5-like protein	ARPC5L	0.0748783	0.0314934	0.0294789	1
ARP6_HUMAN|Q9GZN1	A947_vs_DMSO	0.0970695	0.115072	7.48738	0.425047	0.690423	NA	Actin-related protein 6	ACTR6	0.371563	0.0970695	0.160884	1
ARP8_HUMAN|Q9H981	A947_vs_DMSO	0.0547556	0.0648533	7.48738	0.424655	0.69029	NA	Actin-related protein 8	ACTR8	0.371964	0.0547556	0.160969	1
ARPC2_HUMAN|O15144	A947_vs_DMSO	-0.366479	0.0835533	7.48738	0.00273141	0.155923	NA	Actin-related protein 2/3 complex subunit 2	ARPC2	2.56361	0.366479	0.807089	1
ARPC3_HUMAN|O15145	A947_vs_DMSO	-0.0816167	0.17431	7.48738	0.652949	0.843737	NA	Actin-related protein 2/3 complex subunit 3	ARPC3	0.185121	0.0816167	0.0737927	1
ARPC4_HUMAN|P59998	A947_vs_DMSO	0.00470617	0.0922816	7.48738	0.960661	0.981657	NA	Actin-related protein 2/3 complex subunit 4	ARPC4	0.0174297	0.00470617	0.00804003	1
ARPC5_HUMAN|O15511	A947_vs_DMSO	-0.0113997	0.0720716	7.48738	0.878503	0.94807	NA	Actin-related protein 2/3 complex subunit 5	ARPC5	0.0562567	0.0113997	0.0231597	1
ARPIN_HUMAN|Q7Z6K5	A947_vs_DMSO	-0.151307	0.0785072	7.48738	0.0925895	0.381669	NA	Arpin	ARPIN	1.03344	0.151307	0.418313	1
ARRB1_HUMAN|P49407	A947_vs_DMSO	-0.165943	0.10637	7.48738	0.159934	0.469049	NA	Beta-arrestin-1	ARRB1	0.796058	0.165943	0.328782	1
ARRB1_HUMAN|P49407-2	A947_vs_DMSO	-0.158951	0.303089	7.48738	0.61514	0.817918	NA	Beta-arrestin-1 (isoform 2)	ARRB1	0.211026	0.158951	0.0872903	1
ARRB2_HUMAN|P32121	A947_vs_DMSO	-0.084808	0.0649861	7.48738	0.230562	0.536638	NA	Beta-arrestin-2	ARRB2	0.637213	0.084808	0.270318	1
ARRD1_HUMAN|Q8N5I2	A947_vs_DMSO	0.0732999	0.144778	7.48738	0.627219	0.827128	NA	Arrestin domain-containing protein 1	ARRDC1	0.202581	0.0732999	0.0824272	1
ARRD3_HUMAN|Q96B67	A947_vs_DMSO	0.170946	0.127389	7.48738	0.21889	0.526446	NA	Arrestin domain-containing protein 3	ARRDC3	0.659774	0.170946	0.278646	1
ARSA_HUMAN|P15289	A947_vs_DMSO	0.135859	0.131084	7.48738	0.332311	0.62497	NA	Arylsulfatase A	ARSA	0.478455	0.135859	0.204141	1
ARSB_HUMAN|P15848	A947_vs_DMSO	0.0254869	0.0463496	7.48738	0.598412	0.8072	NA	Arylsulfatase B	ARSB	0.222999	0.0254869	0.0930186	1
ARSD_HUMAN|P51689	A947_vs_DMSO	0.0717103	0.0636399	7.48738	0.294635	0.595306	NA	Arylsulfatase D	ARSD	0.530715	0.0717103	0.22526	1
ARSK_HUMAN|Q6UWY0	A947_vs_DMSO	0.310751	0.0946482	7.48738	0.0122105	0.231591	NA	Arylsulfatase K	ARSK	1.91327	0.310751	0.635278	1
ARV1_HUMAN|Q9H2C2	A947_vs_DMSO	0.111311	0.114525	7.48738	0.361431	0.64533	NA	Protein ARV1	ARV1	0.441975	0.111311	0.190218	1
ARVC_HUMAN|O00192	A947_vs_DMSO	-0.0638226	0.117186	7.48738	0.60185	0.808921	NA	Armadillo repeat protein deleted in velo-cardio-facial syndrome	ARVCF	0.220512	0.0638226	0.0920938	1
ASAH1_HUMAN|Q13510	A947_vs_DMSO	0.178848	0.0890845	7.48738	0.0820106	0.369377	NA	Acid ceramidase	ASAH1	1.08613	0.178848	0.432531	1
ASAP1_HUMAN|Q9ULH1	A947_vs_DMSO	-0.0668489	0.0954023	7.48738	0.504675	0.747982	NA	Arf-GAP with SH3 domain, ANK repeat and PH domain-containing protein 1	ASAP1	0.296988	0.0668489	0.126109	1
ASAP2_HUMAN|O43150	A947_vs_DMSO	-0.229599	0.0490207	7.48738	0.00188054	0.132369	NA	Arf-GAP with SH3 domain, ANK repeat and PH domain-containing protein 2	ASAP2	2.72572	0.229599	0.878213	1
ASB1_HUMAN|Q9Y576	A947_vs_DMSO	-0.232505	0.115644	7.48738	0.0816497	0.369049	NA	Ankyrin repeat and SOCS box protein 1	ASB1	1.08805	0.232505	0.432915	1
ASB3_HUMAN|Q9Y575	A947_vs_DMSO	-0.0877681	0.0696443	7.48738	0.24544	0.549537	NA	Ankyrin repeat and SOCS box protein 3	ASB3	0.610054	0.0877681	0.260003	1
ASB4_HUMAN|Q9Y574	A947_vs_DMSO	-0.323281	0.0983519	7.48738	0.0121447	0.231083	NA	Ankyrin repeat and SOCS box protein 4	ASB4	1.91561	0.323281	0.636231	1
ASB6_HUMAN|Q9NWX5	A947_vs_DMSO	-0.112575	0.17082	7.48738	0.529616	0.764094	NA	Ankyrin repeat and SOCS box protein 6	ASB6	0.276039	0.112575	0.116853	1
ASC_HUMAN|Q9ULZ3	A947_vs_DMSO	0.10255	0.0681165	7.48738	0.17316	0.482005	NA	Apoptosis-associated speck-like protein containing a CARD	PYCARD	0.761554	0.10255	0.316948	1
ASCC1_HUMAN|Q8N9N2	A947_vs_DMSO	-0.0619111	0.105079	7.48738	0.573076	0.791207	NA	Activating signal cointegrator 1 complex subunit 1	ASCC1	0.241788	0.0619111	0.10171	1
ASCC2_HUMAN|Q9H1I8	A947_vs_DMSO	-0.206733	0.0645777	7.48738	0.01374	0.238011	NA	Activating signal cointegrator 1 complex subunit 2	ASCC2	1.86201	0.206733	0.623403	1
ASCC3_HUMAN|Q8N3C0	A947_vs_DMSO	-0.034619	0.0542253	7.48738	0.542223	0.773101	NA	Activating signal cointegrator 1 complex subunit 3	ASCC3	0.265822	0.034619	0.111764	1
ASF1A_HUMAN|Q9Y294	A947_vs_DMSO	-0.0529116	0.245932	7.48738	0.835396	0.931969	NA	Histone chaperone ASF1A	ASF1A	0.0781074	0.0529116	0.0305985	1
ASF1B_HUMAN|Q9NVP2	A947_vs_DMSO	0.0690169	0.0764115	7.48738	0.394535	0.671337	NA	Histone chaperone ASF1B	ASF1B	0.403915	0.0690169	0.173059	1
ASH1L_HUMAN|Q9NR48	A947_vs_DMSO	0.128045	0.0696108	7.48738	0.105676	0.399336	NA	Histone-lysine N-methyltransferase ASH1L	ASH1L	0.976023	0.128045	0.398661	1
ASH2L_HUMAN|Q9UBL3	A947_vs_DMSO	0.169239	0.0643532	7.48738	0.0319607	0.284376	NA	Set1/Ash2 histone methyltransferase complex subunit ASH2	ASH2L	1.49538	0.169239	0.546107	1
ASHWN_HUMAN|Q9BVC5	A947_vs_DMSO	-0.0642098	0.0685209	7.48738	0.377951	0.659223	NA	Ashwin	C2orf49	0.422564	0.0642098	0.180968	1
ASIC4_HUMAN|Q96FT7	A947_vs_DMSO	-0.0596583	0.172718	7.48738	0.739289	0.887048	NA	Acid-sensing ion channel 4	ASIC4	0.131186	0.0596583	0.0520529	1
ASM_HUMAN|P17405	A947_vs_DMSO	-0.117611	0.0743431	7.48738	0.15488	0.462641	NA	Sphingomyelin phosphodiesterase	SMPD1	0.810006	0.117611	0.334755	1
ASML_HUMAN|O95671	A947_vs_DMSO	-0.163885	0.0689822	7.48738	0.0469151	0.311415	NA	N-acetylserotonin O-methyltransferase-like protein	ASMTL	1.32869	0.163885	0.50666	1
ASNA_HUMAN|O43681	A947_vs_DMSO	0.0392772	0.0605331	7.48738	0.535821	0.768305	NA	ATPase ASNA1	ASNA1	0.27098	0.0392772	0.114466	1
ASNS_HUMAN|P08243	A947_vs_DMSO	-0.122308	0.0531951	7.48738	0.0526915	0.316483	NA	Asparagine synthetase [glutamine-hydrolyzing]	ASNS	1.27826	0.122308	0.49965	1
ASPC1_HUMAN|Q9BZE9	A947_vs_DMSO	0.0595967	0.0490623	7.48738	0.26139	0.565673	NA	Tether containing UBX domain for GLUT4	ASPSCR1	0.582711	0.0595967	0.247434	1
ASPG_HUMAN|P20933	A947_vs_DMSO	0.0930105	0.137679	7.48738	0.519634	0.756737	NA	N(4)-(beta-N-acetylglucosaminyl)-L-asparaginase	AGA	0.284303	0.0930105	0.121055	1
ASPH_HUMAN|Q12797	A947_vs_DMSO	0.148243	0.0763289	7.48738	0.0905372	0.379596	NA	Aspartyl/asparaginyl beta-hydroxylase	ASPH	1.04317	0.148243	0.420679	1
ASPH1_HUMAN|Q5U4P2	A947_vs_DMSO	0.284894	0.0736996	7.48738	0.00541678	0.194592	NA	Aspartate beta-hydroxylase domain-containing protein 1	ASPHD1	2.26626	0.284894	0.710874	1
ASPM_HUMAN|Q8IZT6	A947_vs_DMSO	0.0150473	0.0533753	7.48738	0.785642	0.909259	NA	Abnormal spindle-like microcephaly-associated protein	ASPM	0.104775	0.0150473	0.0413122	1
ASPP1_HUMAN|Q96KQ4	A947_vs_DMSO	0.0572754	0.108186	7.48738	0.611848	0.815041	NA	Apoptosis-stimulating of p53 protein 1	PPP1R13B	0.213356	0.0572754	0.0888205	1
ASPP2_HUMAN|Q13625	A947_vs_DMSO	-0.124765	0.0672609	7.48738	0.103246	0.397533	NA	Apoptosis-stimulating of p53 protein 2	TP53BP2	0.986127	0.124765	0.400627	1
ASTE1_HUMAN|Q2TB18	A947_vs_DMSO	0.0328819	0.114754	7.48738	0.782231	0.907722	NA	Protein asteroid homolog 1	ASTE1	0.106665	0.0328819	0.042047	1
ASUN_HUMAN|Q9NVM9	A947_vs_DMSO	0.0228965	0.0511836	7.48738	0.667287	0.852502	NA	Protein asunder homolog	ASUN	0.175688	0.0228965	0.0693046	1
ASXL1_HUMAN|Q8IXJ9	A947_vs_DMSO	-0.14179	0.0774116	7.48738	0.10692	0.4004	NA	Putative Polycomb group protein ASXL1	ASXL1	0.970941	0.14179	0.397506	1
ASXL2_HUMAN|Q76L83	A947_vs_DMSO	0.169252	0.0576272	7.48738	0.0202186	0.246923	NA	Putative Polycomb group protein ASXL2	ASXL2	1.69425	0.169252	0.607439	1
AT11A_HUMAN|P98196	A947_vs_DMSO	-0.103982	0.163379	7.48738	0.543446	0.773376	NA	Probable phospholipid-transporting ATPase IH	ATP11A	0.264844	0.103982	0.11161	1
AT11B_HUMAN|Q9Y2G3	A947_vs_DMSO	-0.125911	0.0751297	7.48738	0.134863	0.441473	NA	Probable phospholipid-transporting ATPase IF	ATP11B	0.870107	0.125911	0.355096	1
AT11C_HUMAN|Q8NB49	A947_vs_DMSO	-0.0189316	0.0511976	7.48738	0.721788	0.878507	NA	Phospholipid-transporting ATPase IG	ATP11C	0.14159	0.0189316	0.056255	1
AT12A_HUMAN|P54707	A947_vs_DMSO	-0.106673	0.0500114	7.48738	0.067819	0.345089	NA	Potassium-transporting ATPase alpha chain 2	ATP12A	1.16865	0.106673	0.462069	1
AT131_HUMAN|Q9HD20	A947_vs_DMSO	0.0847049	0.0559634	7.48738	0.171142	0.48022	NA	Manganese-transporting ATPase 13A1	ATP13A1	0.766643	0.0847049	0.31856	1
AT132_HUMAN|Q9NQ11	A947_vs_DMSO	-0.0327367	0.134048	7.48738	0.813621	0.920129	NA	Probable cation-transporting ATPase 13A2	ATP13A2	0.0895779	0.0327367	0.0361515	1
AT133_HUMAN|Q9H7F0	A947_vs_DMSO	0.0253843	0.0990721	7.48738	0.804679	0.915698	NA	Probable cation-transporting ATPase 13A3	ATP13A3	0.0943775	0.0253843	0.0382477	1
AT1A1_HUMAN|P05023	A947_vs_DMSO	0.0153127	0.0516893	7.48738	0.775093	0.905164	NA	Sodium/potassium-transporting ATPase subunit alpha-1	ATP1A1	0.110646	0.0153127	0.0432729	1
AT1A3_HUMAN|P13637	A947_vs_DMSO	0.181964	0.0531087	7.48738	0.0099574	0.223211	NA	Sodium/potassium-transporting ATPase subunit alpha-3	ATP1A3	2.00185	0.181964	0.651285	1
AT1B1_HUMAN|P05026	A947_vs_DMSO	-0.00835613	0.0476764	7.48738	0.865516	0.944049	NA	Sodium/potassium-transporting ATPase subunit beta-1	ATP1B1	0.062725	0.00835613	0.0250057	1
AT1B3_HUMAN|P54709	A947_vs_DMSO	0.0558769	0.0828593	7.48738	0.520355	0.756737	NA	Sodium/potassium-transporting ATPase subunit beta-3	ATP1B3	0.2837	0.0558769	0.121055	1
AT2A1_HUMAN|O14983	A947_vs_DMSO	0.201119	0.114036	7.48738	0.11837	0.418909	NA	Sarcoplasmic/endoplasmic reticulum calcium ATPase 1	ATP2A1	0.926759	0.201119	0.37788	1
AT2A2_HUMAN|P16615	A947_vs_DMSO	0.0371141	0.0540182	7.48738	0.512754	0.752832	NA	Sarcoplasmic/endoplasmic reticulum calcium ATPase 2	ATP2A2	0.290091	0.0371141	0.123302	1
AT2B1_HUMAN|P20020	A947_vs_DMSO	0.0662459	0.0490926	7.48738	0.216585	0.525062	NA	Plasma membrane calcium-transporting ATPase 1	ATP2B1	0.664372	0.0662459	0.279789	1
AT2B3_HUMAN|Q16720	A947_vs_DMSO	0.0855357	0.108401	7.48738	0.454331	0.713176	NA	Plasma membrane calcium-transporting ATPase 3	ATP2B3	0.342628	0.0855357	0.146803	1
AT2B4_HUMAN|P23634	A947_vs_DMSO	0.0780622	0.0618453	7.48738	0.244765	0.548488	NA	Plasma membrane calcium-transporting ATPase 4	ATP2B4	0.611251	0.0780622	0.260833	1
AT2C1_HUMAN|P98194	A947_vs_DMSO	0.107445	0.0657999	7.48738	0.143713	0.450637	NA	Calcium-transporting ATPase type 2C member 1	ATP2C1	0.842504	0.107445	0.346173	1
AT2L2_HUMAN|Q8IUZ5	A947_vs_DMSO	0.118804	0.0801362	7.48738	0.179019	0.489577	NA	5-phosphohydroxy-L-lysine phospho-lyase	PHYKPL	0.7471	0.118804	0.310179	1
AT5EL_HUMAN|Q5VTU8	A947_vs_DMSO	-0.139021	0.0654328	7.48738	0.0686834	0.346737	NA	ATP synthase subunit epsilon-like protein, mitochondrial	ATP5EP2	1.16315	0.139021	0.46	1
AT5F1_HUMAN|P24539	A947_vs_DMSO	0.0753122	0.0673958	7.48738	0.298367	0.597412	NA	ATP synthase F(0) complex subunit B1, mitochondrial	ATP5F1	0.525249	0.0753122	0.223726	1
AT5G1_HUMAN|P05496	A947_vs_DMSO	0.0607656	0.106877	7.48738	0.586301	0.799752	NA	ATP synthase F(0) complex subunit C1, mitochondrial	ATP5G1	0.23188	0.0607656	0.0970448	1
AT5SL_HUMAN|Q9NW81	A947_vs_DMSO	0.087858	0.0891105	7.48738	0.354944	0.641175	NA	ATP synthase subunit s-like protein	ATP5SL	0.44984	0.087858	0.193023	1
AT7L1_HUMAN|Q9ULK2	A947_vs_DMSO	0.213	0.072213	7.48738	0.0198461	0.246923	NA	Ataxin-7-like protein 1	ATXN7L1	1.70232	0.213	0.607439	1
ATAD1_HUMAN|Q8NBU5	A947_vs_DMSO	0.0528297	0.0937898	7.48738	0.58971	0.801625	NA	ATPase family AAA domain-containing protein 1	ATAD1	0.229361	0.0528297	0.0960289	1
ATAD2_HUMAN|Q6PL18	A947_vs_DMSO	0.00826868	0.0597092	7.48738	0.893511	0.955198	NA	ATPase family AAA domain-containing protein 2	ATAD2	0.0489003	0.00826868	0.0199066	1
ATAD5_HUMAN|Q96QE3	A947_vs_DMSO	-0.0621121	0.054811	7.48738	0.292107	0.592428	NA	ATPase family AAA domain-containing protein 5	ATAD5	0.534458	0.0621121	0.227365	1
ATD2B_HUMAN|Q9ULI0	A947_vs_DMSO	0.0711149	0.0590385	7.48738	0.265068	0.56802	NA	ATPase family AAA domain-containing protein 2B	ATAD2B	0.576643	0.0711149	0.245636	1
ATD3A_HUMAN|Q9NVI7	A947_vs_DMSO	0.137099	0.0652986	7.48738	0.071346	0.351519	NA	ATPase family AAA domain-containing protein 3A	ATAD3A	1.14663	0.137099	0.454051	1
ATD3A_HUMAN|Q9NVI7-3	A947_vs_DMSO	0.583858	0.17983	7.48738	0.0128682	0.234442	NA	ATPase family AAA domain-containing protein 3A (isoform 3)	ATAD3A	1.89048	0.583858	0.629965	1
ATD3B_HUMAN|Q5T9A4	A947_vs_DMSO	0.0818647	0.102831	7.48738	0.450467	0.710053	NA	ATPase family AAA domain-containing protein 3B	ATAD3B	0.346337	0.0818647	0.148709	1
ATE1_HUMAN|O95260	A947_vs_DMSO	-0.012157	0.0940491	7.48738	0.900555	0.957939	NA	Arginyl-tRNA--protein transferase 1	ATE1	0.0454899	0.012157	0.018662	1
ATF1_HUMAN|P18846	A947_vs_DMSO	0.128447	0.0984923	7.48738	0.230848	0.536937	NA	Cyclic AMP-dependent transcription factor ATF-1	ATF1	0.636674	0.128447	0.270076	1
ATF2_HUMAN|P15336	A947_vs_DMSO	0.0961979	0.0627054	7.48738	0.166102	0.474344	NA	Cyclic AMP-dependent transcription factor ATF-2	ATF2	0.779625	0.0961979	0.323906	1
ATF6A_HUMAN|P18850	A947_vs_DMSO	-0.0167198	0.0881388	7.48738	0.854586	0.940684	NA	Cyclic AMP-dependent transcription factor ATF-6 alpha	ATF6	0.0682442	0.0167198	0.0265564	1
ATF7_HUMAN|P17544	A947_vs_DMSO	0.338697	0.138854	7.48738	0.0426138	0.305927	NA	Cyclic AMP-dependent transcription factor ATF-7	ATF7	1.37045	0.338697	0.514383	1
ATG12_HUMAN|O94817	A947_vs_DMSO	0.162671	0.233683	7.48738	0.507382	0.749967	NA	Ubiquitin-like protein ATG12	ATG12	0.294665	0.162671	0.124958	1
ATG2A_HUMAN|Q2TAZ0	A947_vs_DMSO	-0.0645325	0.0984356	7.48738	0.531715	0.765143	NA	Autophagy-related protein 2 homolog A	ATG2A	0.274321	0.0645325	0.116258	1
ATG2B_HUMAN|Q96BY7	A947_vs_DMSO	-0.0593505	0.106322	7.48738	0.592992	0.803782	NA	Autophagy-related protein 2 homolog B	ATG2B	0.226951	0.0593505	0.0948616	1
ATG3_HUMAN|Q9NT62	A947_vs_DMSO	-0.234932	0.100233	7.48738	0.0492412	0.314578	NA	Ubiquitin-like-conjugating enzyme ATG3	ATG3	1.30767	0.234932	0.502272	1
ATG4B_HUMAN|Q9Y4P1	A947_vs_DMSO	-0.307076	0.070344	7.48738	0.00280507	0.157456	NA	Cysteine protease ATG4B	ATG4B	2.55206	0.307076	0.80284	1
ATG5_HUMAN|Q9H1Y0	A947_vs_DMSO	0.132408	0.111097	7.48738	0.269733	0.57174	NA	Autophagy protein 5	ATG5	0.569067	0.132408	0.242801	1
ATG7_HUMAN|O95352	A947_vs_DMSO	-0.204214	0.0712799	7.48738	0.0224937	0.254561	NA	Ubiquitin-like modifier-activating enzyme ATG7	ATG7	1.64794	0.204214	0.594208	1
ATG9A_HUMAN|Q7Z3C6	A947_vs_DMSO	-0.0643209	0.101793	7.48738	0.546267	0.77463	NA	Autophagy-related protein 9A	ATG9A	0.262595	0.0643209	0.110906	1
ATGA1_HUMAN|Q9BSB4	A947_vs_DMSO	-0.163827	0.0646736	7.48738	0.0369734	0.292562	NA	Autophagy-related protein 101	ATG101	1.43211	0.163827	0.533781	1
ATIF1_HUMAN|Q9UII2	A947_vs_DMSO	0.181299	0.133565	7.48738	0.214153	0.52278	NA	ATPase inhibitor, mitochondrial	ATPIF1	0.669276	0.181299	0.281681	1
ATLA1_HUMAN|Q8WXF7	A947_vs_DMSO	0.0400422	0.075859	7.48738	0.612882	0.815693	NA	Atlastin-1	ATL1	0.212623	0.0400422	0.0884735	1
ATLA2_HUMAN|Q8NHH9	A947_vs_DMSO	0.168716	0.0598218	7.48738	0.0240364	0.261979	NA	Atlastin-2	ATL2	1.61913	0.168716	0.581733	1
ATLA3_HUMAN|Q6DD88	A947_vs_DMSO	-0.016776	0.0784168	7.48738	0.836309	0.932395	NA	Atlastin-3	ATL3	0.0776332	0.016776	0.0304002	1
ATM_HUMAN|Q13315	A947_vs_DMSO	0.0944781	0.0529427	7.48738	0.114735	0.414162	NA	Serine-protein kinase ATM	ATM	0.940304	0.0944781	0.38283	1
ATOX1_HUMAN|O00244	A947_vs_DMSO	-0.344152	0.15404	7.48738	0.0581619	0.32329	NA	Copper transport protein ATOX1	ATOX1	1.23536	0.344152	0.490407	1
ATP23_HUMAN|Q9Y6H3	A947_vs_DMSO	-0.101803	0.211775	7.48738	0.644452	0.838937	NA	Mitochondrial inner membrane protease ATP23 homolog	XRCC6BP1	0.190809	0.101803	0.0762709	1
ATP5H_HUMAN|O75947	A947_vs_DMSO	0.100268	0.125167	7.48738	0.44776	0.708549	NA	ATP synthase subunit d, mitochondrial	ATP5H	0.348955	0.100268	0.14963	1
ATP5I_HUMAN|P56385	A947_vs_DMSO	0.149576	0.0875894	7.48738	0.128655	0.432953	NA	ATP synthase subunit e, mitochondrial	ATP5I	0.890575	0.149576	0.363559	1
ATP5J_HUMAN|P18859	A947_vs_DMSO	0.000505795	0.125579	7.48738	0.996892	0.998337	NA	ATP synthase-coupling factor 6, mitochondrial	ATP5J	0.00135206	0.000505795	0.000722965	1
ATP5L_HUMAN|O75964	A947_vs_DMSO	0.281422	0.066028	7.48738	0.00320356	0.163473	NA	ATP synthase subunit g, mitochondrial	ATP5L	2.49437	0.281422	0.786555	1
ATP5S_HUMAN|Q99766	A947_vs_DMSO	0.167969	0.115709	7.48738	0.187175	0.499292	NA	ATP synthase subunit s, mitochondrial	ATP5S	0.727753	0.167969	0.301645	1
ATP7A_HUMAN|Q04656	A947_vs_DMSO	0.101049	0.0521773	7.48738	0.091295	0.380616	NA	Copper-transporting ATPase 1	ATP7A	1.03955	0.101049	0.419513	1
ATP9A_HUMAN|O75110	A947_vs_DMSO	0.0629344	0.0921938	7.48738	0.515399	0.754484	NA	Probable phospholipid-transporting ATPase IIA	ATP9A	0.287857	0.0629344	0.12235	1
ATP9B_HUMAN|O43861	A947_vs_DMSO	0.149014	0.142847	7.48738	0.329375	0.623155	NA	Probable phospholipid-transporting ATPase IIB	ATP9B	0.482309	0.149014	0.205404	1
ATPA_HUMAN|P25705	A947_vs_DMSO	0.106254	0.0486904	7.48738	0.0629335	0.333687	NA	ATP synthase subunit alpha, mitochondrial	ATP5A1	1.20112	0.106254	0.476661	1
ATPB_HUMAN|P06576	A947_vs_DMSO	0.119234	0.0915732	7.48738	0.23152	0.537142	NA	ATP synthase subunit beta, mitochondrial	ATP5B	0.635412	0.119234	0.269911	1
ATPD_HUMAN|P30049	A947_vs_DMSO	0.231456	0.181022	7.48738	0.239239	0.545055	NA	ATP synthase subunit delta, mitochondrial	ATP5D	0.621168	0.231456	0.26356	1
ATPF1_HUMAN|Q5TC12	A947_vs_DMSO	-0.0859404	0.0887207	7.48738	0.362957	0.646641	NA	ATP synthase mitochondrial F1 complex assembly factor 1	ATPAF1	0.440145	0.0859404	0.189337	1
ATPF2_HUMAN|Q8N5M1	A947_vs_DMSO	-0.0396662	0.0842496	7.48738	0.651181	0.843388	NA	ATP synthase mitochondrial F1 complex assembly factor 2	ATPAF2	0.186299	0.0396662	0.0739725	1
ATPG_HUMAN|P36542	A947_vs_DMSO	-0.0166347	0.0969708	7.48738	0.868341	0.944824	NA	ATP synthase subunit gamma, mitochondrial	ATP5C1	0.0613095	0.0166347	0.0246493	1
ATPK_HUMAN|P56134	A947_vs_DMSO	0.130414	0.0898537	7.48738	0.187242	0.499292	NA	ATP synthase subunit f, mitochondrial	ATP5J2	0.727598	0.130414	0.301645	1
ATPO_HUMAN|P48047	A947_vs_DMSO	-0.0183767	0.069671	7.48738	0.799074	0.912819	NA	ATP synthase subunit O, mitochondrial	ATP5O	0.0974128	0.0183767	0.0396151	1
ATR_HUMAN|Q13535	A947_vs_DMSO	0.133859	0.0553578	7.48738	0.0440015	0.308974	NA	Serine/threonine-protein kinase ATR	ATR	1.35653	0.133859	0.510079	1
ATRAP_HUMAN|Q6RW13	A947_vs_DMSO	0.125418	0.127153	7.48738	0.354752	0.641175	NA	Type-1 angiotensin II receptor-associated protein	AGTRAP	0.450075	0.125418	0.193023	1
ATRIP_HUMAN|Q8WXE1	A947_vs_DMSO	-0.03134	0.0638923	7.48738	0.637821	0.833873	NA	ATR-interacting protein	ATRIP	0.195301	0.03134	0.0789001	1
ATRN_HUMAN|O75882	A947_vs_DMSO	-0.0655407	0.0851067	7.48738	0.464841	0.720279	NA	Attractin	ATRN	0.332696	0.0655407	0.142499	1
ATRX_HUMAN|P46100	A947_vs_DMSO	0.0927465	0.0672435	7.48738	0.207604	0.51814	NA	Transcriptional regulator ATRX	ATRX	0.682764	0.0927465	0.285553	1
ATS14_HUMAN|Q8WXS8-2	A947_vs_DMSO	0.0156298	0.0674066	7.48738	0.822847	0.925252	NA	A disintegrin and metalloproteinase with thrombospondin motifs 14 (isoform 2)	ADAMTS14	0.084681	0.0156298	0.03374	1
ATX1_HUMAN|P54253	A947_vs_DMSO	0.0759467	0.0601356	7.48738	0.244525	0.548312	NA	Ataxin-1	ATXN1	0.611678	0.0759467	0.260972	1
ATX10_HUMAN|Q9UBB4	A947_vs_DMSO	-0.148014	0.0680579	7.48738	0.0636462	0.335275	NA	Ataxin-10	ATXN10	1.19623	0.148014	0.474599	1
ATX1L_HUMAN|P0C7T5	A947_vs_DMSO	0.147754	0.116428	7.48738	0.242448	0.54668	NA	Ataxin-1-like	ATXN1L	0.615382	0.147754	0.262267	1
ATX2_HUMAN|Q99700	A947_vs_DMSO	-0.0603988	0.0534451	7.48738	0.29333	0.593733	NA	Ataxin-2	ATXN2	0.532644	0.0603988	0.226409	1
ATX2L_HUMAN|Q8WWM7	A947_vs_DMSO	0.0176393	0.0649593	7.48738	0.793309	0.912006	NA	Ataxin-2-like protein	ATXN2L	0.100558	0.0176393	0.0400024	1
ATX3_HUMAN|P54252	A947_vs_DMSO	0.173988	0.0921562	7.48738	0.0982426	0.391619	NA	Ataxin-3	ATXN3	1.0077	0.173988	0.407136	1
ATX7_HUMAN|O15265	A947_vs_DMSO	0.0402218	0.0740571	7.48738	0.602836	0.809762	NA	Ataxin-7	ATXN7	0.219801	0.0402218	0.0916427	1
AUHM_HUMAN|Q13825	A947_vs_DMSO	0.197096	0.0555767	7.48738	0.00840757	0.218817	NA	Methylglutaconyl-CoA hydratase, mitochondrial	AUH	2.07533	0.197096	0.659919	1
AUP1_HUMAN|Q9Y679	A947_vs_DMSO	0.0277675	0.0599985	7.48738	0.656658	0.845148	NA	Ancient ubiquitous protein 1	AUP1	0.182661	0.0277675	0.0730673	1
AURKA_HUMAN|O14965	A947_vs_DMSO	-0.164129	0.0550767	7.48738	0.0189769	0.244675	NA	Aurora kinase A	AURKA	1.72177	0.164129	0.611411	1
AURKB_HUMAN|Q96GD4	A947_vs_DMSO	-0.0232305	0.0625389	7.48738	0.720588	0.878156	NA	Aurora kinase B	AURKB	0.142313	0.0232305	0.0564285	1
AUXI_HUMAN|O75061	A947_vs_DMSO	0.0274302	0.0673767	7.48738	0.69531	0.864832	NA	Putative tyrosine-protein phosphatase auxilin	DNAJC6	0.157821	0.0274302	0.0630684	1
AVEN_HUMAN|Q9NQS1	A947_vs_DMSO	-0.0653356	0.0724319	7.48738	0.395132	0.671526	NA	Cell death regulator Aven	AVEN	0.403258	0.0653356	0.172937	1
AVL9_HUMAN|Q8NBF6	A947_vs_DMSO	-0.00960429	0.0567946	7.48738	0.870192	0.945732	NA	Late secretory pathway protein AVL9 homolog	AVL9	0.0603849	0.00960429	0.024232	1
AXIN1_HUMAN|O15169	A947_vs_DMSO	-0.032405	0.0686413	7.48738	0.650312	0.843122	NA	Axin-1	AXIN1	0.186878	0.032405	0.0741098	1
AXIN2_HUMAN|Q9Y2T1	A947_vs_DMSO	0.0475496	0.0518669	7.48738	0.387842	0.667026	NA	Axin-2	AXIN2	0.411345	0.0475496	0.175857	1
AZI2_HUMAN|Q9H6S1	A947_vs_DMSO	-0.106283	0.105154	7.48738	0.343688	0.634525	NA	5-azacytidine-induced protein 2	AZI2	0.463836	0.106283	0.197551	1
B2CL1_HUMAN|Q07817	A947_vs_DMSO	-0.0769371	0.108527	7.48738	0.499847	0.745688	NA	Bcl-2-like protein 1	BCL2L1	0.301163	0.0769371	0.127443	1
B2CL2_HUMAN|Q92843	A947_vs_DMSO	0.0185159	0.0657538	7.48738	0.78588	0.9093	NA	Bcl-2-like protein 2	BCL2L2	0.104644	0.0185159	0.0412927	1
B2L12_HUMAN|Q9HB09	A947_vs_DMSO	0.131915	0.107358	7.48738	0.256384	0.55965	NA	Bcl-2-like protein 12	BCL2L12	0.591109	0.131915	0.252083	1
B2L13_HUMAN|Q9BXK5	A947_vs_DMSO	-0.084685	0.10819	7.48738	0.457816	0.715443	NA	Bcl-2-like protein 13	BCL2L13	0.339309	0.084685	0.145425	1
B2L15_HUMAN|Q5TBC7	A947_vs_DMSO	-0.12743	0.0819666	7.48738	0.161202	0.470204	NA	Bcl-2-like protein 15	BCL2L15	0.792629	0.12743	0.327714	1
B2MG_HUMAN|P61769	A947_vs_DMSO	0.0129338	0.172619	7.48738	0.942236	0.97381	NA	Beta-2-microglobulin	B2M	0.0258403	0.0129338	0.0115259	1
B2MZA0_HUMAN|B2MZA0	A947_vs_DMSO	0.212377	0.0843305	7.48738	0.0378064	0.296282	NA	NADH-ubiquinone oxidoreductase chain 5	ND5	1.42244	0.212377	0.528295	1
B2R5U7_HUMAN|B2R5U7	A947_vs_DMSO	0.190501	0.109091	7.48738	0.121483	0.422583	NA	cDNA, FLJ92633, highly similar to Homo sapiens CCAAT-box-binding transcription factor (CBF2), mRNA		0.915486	0.190501	0.374088	1
B2R701_HUMAN|B2R701	A947_vs_DMSO	0.851115	0.597082	7.48738	0.194352	0.506491	NA	cDNA, FLJ93202, Homo sapiens protease inhibitor 16 (PI16), mRNA		0.711412	0.851115	0.295428	1
B2R7V1_HUMAN|B2R7V1	A947_vs_DMSO	-0.00800594	0.109045	7.48738	0.943396	0.974213	NA	Chromosome 3 open reading frame 18, isoform CRA_a	C3orf18	0.025306	0.00800594	0.0113459	1
B2R7V4_HUMAN|B2R7V4	A947_vs_DMSO	0.0993904	0.1189	7.48738	0.429069	0.693816	NA	cDNA, FLJ93619, highly similar to Homo sapiens PRP4 pre-mRNA processing factor 4 homolog (yeast) (PRPF4), mRNA		0.367473	0.0993904	0.158756	1
B2R823_HUMAN|B2R823	A947_vs_DMSO	0.178648	0.0778442	7.48738	0.0530349	0.316483	NA	cDNA, FLJ93703, highly similar to Homo sapiens putatative 28 kDa protein (LOC56902), mRNA		1.27544	0.178648	0.49965	1
B2R858_HUMAN|B2R858	A947_vs_DMSO	-0.582469	0.47659	7.48738	0.258723	0.562549	NA	cDNA, FLJ93750, Homo sapiens DEAD (Asp-Glu-Ala-Asp) box polypeptide 6 (DDX6), mRNA		0.587165	0.582469	0.249839	1
B2R9B7_HUMAN|B2R9B7	A947_vs_DMSO	0.148412	0.162549	7.48738	0.389679	0.668259	NA	cDNA, FLJ94318		0.409293	0.148412	0.175055	1
B2RC06_HUMAN|B2RC06	A947_vs_DMSO	-0.120651	0.108692	7.48738	0.301362	0.599735	NA	cDNA, FLJ95791, highly similar to Homo sapiens aurora kinase B (AURKB), mRNA		0.520911	0.120651	0.22204	1
B2RCC7_HUMAN|B2RCC7	A947_vs_DMSO	-0.00286664	0.159878	7.48738	0.986163	0.99313	NA	cDNA, FLJ95989, highly similar to Homo sapiens six transmembrane epithelial antigen of the prostate 2 (STEAP2), mRNA		0.00605124	0.00286664	0.00299402	1
B2RDE8_HUMAN|B2RDE8	A947_vs_DMSO	-0.367984	0.363249	7.48738	0.342656	0.634121	NA	cDNA, FLJ96580, highly similar to Homo sapiens hepatoma-derived growth factor (high-mobility group protein 1-like) (HDGF), mRNA		0.465142	0.367984	0.197828	1
B2RDK6_HUMAN|B2RDK6	A947_vs_DMSO	-0.0475152	0.0696913	7.48738	0.515899	0.754484	NA	cDNA, FLJ96656, highly similar to Homo sapiens SPFH domain family, member 1 (SPFH1), mRNA		0.287435	0.0475152	0.12235	1
B2RDN1_HUMAN|B2RDN1	A947_vs_DMSO	0.0857415	0.0990685	7.48738	0.413646	0.682854	NA	cDNA, FLJ96690, highly similar to Homo sapiens glutathione transferase zeta 1 (maleylacetoacetate isomerase) (GSTZ1), transcript variant 1, mRNA		0.383371	0.0857415	0.165672	1
B2RDT9_HUMAN|B2RDT9	A947_vs_DMSO	-0.0504492	0.241606	7.48738	0.840166	0.934124	NA	cDNA, FLJ96765		0.0756348	0.0504492	0.0295954	1
B2RDX5_HUMAN|B2RDX5	A947_vs_DMSO	-1.05837	0.849326	7.48738	0.250294	0.554101	NA	cDNA, FLJ96812, highly similar to Homo sapiens threonyl-tRNA synthetase (TARS), mRNA		0.60155	1.05837	0.256411	1
B2RMQ4_HUMAN|B2RMQ4	A947_vs_DMSO	-0.269184	0.161968	7.48738	0.13768	0.443986	NA	Cytoskeleton associated protein 2	CKAP2	0.86113	0.269184	0.35263	1
B2RTQ5_HUMAN|B2RTQ5	A947_vs_DMSO	-0.0253287	0.143168	7.48738	0.864266	0.944008	NA	LRRC16A protein	LRRC16A	0.0633526	0.0253287	0.0250245	1
B2RUU3_HUMAN|B2RUU3	A947_vs_DMSO	0.116868	0.0920063	7.48738	0.242056	0.546464	NA	Dedicator of cytokinesis 1	DOCK1	0.616084	0.116868	0.262439	1
B2RUW4_HUMAN|B2RUW4	A947_vs_DMSO	-0.159949	0.113983	7.48738	0.200621	0.511587	NA	Chromosome 10 open reading frame 93	C10orf93	0.697624	0.159949	0.291081	1
B3A2_HUMAN|P04920	A947_vs_DMSO	-0.0588167	0.111703	7.48738	0.613745	0.81672	NA	Anion exchange protein 2	SLC4A2	0.212012	0.0588167	0.0879269	1
B3GA2_HUMAN|Q9NPZ5	A947_vs_DMSO	-0.0590364	0.114205	7.48738	0.620118	0.821361	NA	Galactosylgalactosylxylosylprotein 3-beta-glucuronosyltransferase 2	B3GAT2	0.207525	0.0590364	0.0854658	1
B3GA3_HUMAN|O94766	A947_vs_DMSO	0.0906686	0.112345	7.48738	0.444512	0.705952	NA	Galactosylgalactosylxylosylprotein 3-beta-glucuronosyltransferase 3	B3GAT3	0.352117	0.0906686	0.151225	1
B3GLT_HUMAN|Q6Y288	A947_vs_DMSO	-0.0290772	0.107635	7.48738	0.794344	0.912006	NA	Beta-1,3-glucosyltransferase	B3GALTL	0.0999916	0.0290772	0.0400024	1
B3GN2_HUMAN|Q9NY97	A947_vs_DMSO	-0.167172	0.133843	7.48738	0.249293	0.553224	NA	N-acetyllactosaminide beta-1,3-N-acetylglucosaminyltransferase 2	B3GNT2	0.603291	0.167172	0.257099	1
B3GT5_HUMAN|Q9Y2C3	A947_vs_DMSO	-0.0659344	0.12093	7.48738	0.601453	0.80851	NA	Beta-1,3-galactosyltransferase 5	B3GALT5	0.220798	0.0659344	0.0923148	1
B3KMU8_HUMAN|B3KMU8	A947_vs_DMSO	-0.153164	0.226782	7.48738	0.519743	0.756737	NA	cDNA FLJ12703 fis, clone NT2RP1000834, highly similar to Alpha-methylacyl-CoA racemase (EC 5.1.99.4)		0.284211	0.153164	0.121055	1
B3KN06_HUMAN|B3KN06	A947_vs_DMSO	0.00430726	0.105841	7.48738	0.968603	0.985611	NA	Coronin		0.0138543	0.00430726	0.00629429	1
B3KN94_HUMAN|B3KN94	A947_vs_DMSO	-0.241643	0.885538	7.48738	0.792321	0.912006	NA	cDNA FLJ13982 fis, clone Y79AA1001711, highly similar to 60 kDa SS-A/Ro ribonucleoprotein		0.101099	0.241643	0.0400024	1
B3KNE0_HUMAN|B3KNE0	A947_vs_DMSO	0.117439	0.0591711	7.48738	0.0848981	0.374356	NA	cDNA FLJ14417 fis, clone HEMBA1005338, highly similar to Matrilin-4		1.0711	0.117439	0.426715	1
B3KNJ0_HUMAN|B3KNJ0	A947_vs_DMSO	0.389968	0.457441	7.48738	0.420369	0.686923	NA	cDNA FLJ14673 fis, clone NT2RP2003714, moderately similar to Zinc finger protein 430		0.37637	0.389968	0.163092	1
B3KNQ8_HUMAN|B3KNQ8	A947_vs_DMSO	0.28853	0.0879628	7.48738	0.0122647	0.231591	NA	cDNA FLJ30174 fis, clone BRACE2000975, highly similar to Sodium/potassium-transporting ATPase alpha-3 chain (EC 3.6.3.9)		1.91134	0.28853	0.635278	1
B3KNT3_HUMAN|B3KNT3	A947_vs_DMSO	-0.147394	0.188466	7.48738	0.458188	0.715847	NA	Steroid receptor RNA activator 1, isoform CRA_a	SRA1	0.338956	0.147394	0.14518	1
B3KP17_HUMAN|B3KP17	A947_vs_DMSO	0.249563	0.169838	7.48738	0.182441	0.494125	NA	cDNA FLJ30944 fis, clone FEBRA2007589, highly similar to Homo sapiens voltage gated channel like 1 (VGCNL1), mRNA		0.738878	0.249563	0.306163	1
B3KP75_HUMAN|B3KP75	A947_vs_DMSO	-0.703493	0.21183	7.48738	0.0115665	0.231083	NA	cDNA FLJ31305 fis, clone LIVER1000104, highly similar to Homo sapiens acyl-CoA synthetase medium-chain family member 2 (ACSM2), nuclear gene encoding mitochondrial protein, mRNA		1.9368	0.703493	0.636231	1
B3KPM4_HUMAN|B3KPM4	A947_vs_DMSO	-0.128821	0.0943089	7.48738	0.21157	0.521435	NA	Zinc finger protein 185 (LIM domain), isoform CRA_a	ZNF185	0.674546	0.128821	0.2828	1
B3KPX1_HUMAN|B3KPX1	A947_vs_DMSO	0.259437	0.180764	7.48738	0.191646	0.503062	NA	cDNA FLJ32394 fis, clone SKMUS2000078, highly similar to Very-long-chain specific acyl-CoA dehydrogenase, mitochondrial		0.7175	0.259437	0.298378	1
B3KQF9_HUMAN|B3KQF9	A947_vs_DMSO	-0.617742	0.270741	7.48738	0.0541148	0.318064	NA	cDNA FLJ90388 fis, clone NT2RP2005425, highly similar to A-kinase anchor protein 9		1.26668	0.617742	0.497485	1
B3KQH5_HUMAN|B3KQH5	A947_vs_DMSO	0.153833	0.0874664	7.48738	0.119236	0.420026	NA	Integrator complex subunit 6	INTS6	0.923594	0.153833	0.376724	1
B3KT00_HUMAN|B3KT00	A947_vs_DMSO	-0.907746	0.423918	7.48738	0.0669659	0.342508	NA	cDNA FLJ37368 fis, clone BRAMY2024530, highly similar to Zinc phosphodiesterase ELAC protein 2 (EC 3.1.26.11)		1.17415	0.907746	0.46533	1
B3KT18_HUMAN|B3KT18	A947_vs_DMSO	0.324964	0.136634	7.48738	0.046731	0.311113	NA	cDNA FLJ37463 fis, clone BRAWH2011400, highly similar to Glutamate dehydrogenase 1, mitochondrial (EC 1.4.1.3)		1.33039	0.324964	0.507082	1
B3KT81_HUMAN|B3KT81	A947_vs_DMSO	-0.232578	0.0735537	7.48738	0.0145446	0.238011	NA	cDNA FLJ37836 fis, clone BRSSN2010587, weakly similar to Homo sapiens MDN1, midasin homolog (yeast) (MDN1), mRNA		1.8373	0.232578	0.623403	1
B3KUQ5_HUMAN|B3KUQ5	A947_vs_DMSO	0.163737	0.121782	7.48738	0.218091	0.526178	NA	cDNA FLJ40389 fis, clone TESTI2036691, highly similar to Thioredoxin reductase 2, mitochondrial (EC 1.8.1.9)		0.661361	0.163737	0.278867	1
B3KVE3_HUMAN|B3KVE3	A947_vs_DMSO	-0.0184984	0.0876728	7.48738	0.83852	0.932875	NA	cDNA FLJ16452 fis, clone BRAWH3002467, highly similar to RAB GDP DISSOCIATION INHIBITOR BETA		0.0764864	0.0184984	0.0301768	1
B3KVZ0_HUMAN|B3KVZ0	A947_vs_DMSO	-0.240472	0.159678	7.48738	0.173038	0.482005	NA	cDNA FLJ41758 fis, clone IMR322002660, highly similar to Homo sapiens sortilin-related VPS10 domain containing receptor 1 (SORCS1), transcript variant 2, mRNA		0.761857	0.240472	0.316948	1
B3KW93_HUMAN|B3KW93	A947_vs_DMSO	0.12191	0.119863	7.48738	0.34085	0.632386	NA	cDNA FLJ42590 fis, clone BRACE3009708, highly similar to Sodium/potassium-transporting ATPase alpha-2chain (EC 3.6.3.9)		0.467436	0.12191	0.199018	1
B3KY40_HUMAN|B3KY40	A947_vs_DMSO	0.0907861	0.104176	7.48738	0.410571	0.682107	NA	cDNA FLJ46785 fis, clone TRACH3028597, weakly similar to Pallidin		0.386612	0.0907861	0.166147	1
B3KY97_HUMAN|B3KY97	A947_vs_DMSO	-0.137837	0.555115	7.48738	0.810574	0.918865	NA	cDNA FLJ16235 fis, clone FEBRA2028516		0.0912075	0.137837	0.0367481	1
B4DDJ7_HUMAN|B4DDJ7	A947_vs_DMSO	-0.0858358	0.0551923	7.48738	0.161071	0.469973	NA	cDNA FLJ51789, highly similar to UV excision repair protein RAD23 homolog A		0.792984	0.0858358	0.327927	1
B4DDR7_HUMAN|B4DDR7	A947_vs_DMSO	0.0412793	0.11943	7.48738	0.739125	0.887029	NA	cDNA FLJ54845, highly similar to Transmembrane emp24 domain-containing protein 5		0.131282	0.0412793	0.0520621	1
B4DDT6_HUMAN|B4DDT6	A947_vs_DMSO	0.16801	0.196158	7.48738	0.418285	0.68563	NA	cDNA FLJ60416		0.378527	0.16801	0.16391	1
B4DDZ5_HUMAN|B4DDZ5	A947_vs_DMSO	0.259867	0.208508	7.48738	0.250228	0.554101	NA	cDNA FLJ53969, highly similar to Trifunctional enzyme subunit alpha, mitochondrial		0.601664	0.259867	0.256411	1
B4DEK8_HUMAN|B4DEK8	A947_vs_DMSO	0.105029	0.157754	7.48738	0.525528	0.760884	NA	Tetraspanin		0.279404	0.105029	0.118682	1
B4DF48_HUMAN|B4DF48	A947_vs_DMSO	-0.441293	0.180284	7.48738	0.0420668	0.30521	NA	cDNA FLJ61221, highly similar to Protein FAM21C		1.37606	0.441293	0.515401	1
B4DFF9_HUMAN|B4DFF9	A947_vs_DMSO	-0.144488	0.156522	7.48738	0.384727	0.664366	NA	cDNA FLJ60469, highly similar to COP9 signalosome complex subunit 8		0.414847	0.144488	0.177593	1
B4DFZ9_HUMAN|B4DFZ9	A947_vs_DMSO	1.13663	0.971247	7.48738	0.277785	0.577588	NA	cDNA FLJ58312, highly similar to Phosphatidylinositol-glycan biosynthesis classX protein		0.556291	1.13663	0.238382	1
B4DGC1_HUMAN|B4DGC1	A947_vs_DMSO	0.0972744	0.127796	7.48738	0.469848	0.724537	NA	cDNA FLJ59877, highly similar to LAG1 longevity assurance homolog 5		0.328043	0.0972744	0.139939	1
B4DGS7_HUMAN|B4DGS7	A947_vs_DMSO	-1.26931	0.254024	7.48738	0.00128751	0.112263	NA	cDNA FLJ56385, highly similar to Cytoplasmic linker protein 170-related 59 kDa protein		2.89025	1.26931	0.949762	1
B4DH61_HUMAN|B4DH61	A947_vs_DMSO	0.0951169	0.110975	7.48738	0.417976	0.685383	NA	cDNA FLJ60521, highly similar to Protein kinase-like protein C9orf96		0.378848	0.0951169	0.164066	1
B4DI56_HUMAN|B4DI56	A947_vs_DMSO	-0.0760677	0.132549	7.48738	0.582868	0.797488	NA	cDNA FLJ56082, highly similar to Homo sapiens smoothelin (SMTN), transcript variant 2, mRNA		0.23443	0.0760677	0.098276	1
B4DI83_HUMAN|B4DI83	A947_vs_DMSO	-0.274457	0.105227	7.48738	0.0330169	0.285795	NA	cDNA FLJ54932, highly similar to VIP36-like protein		1.48126	0.274457	0.543945	1
B4DIK6_HUMAN|B4DIK6	A947_vs_DMSO	0.469512	0.150418	7.48738	0.0154293	0.238428	NA	cDNA FLJ56972, highly similar to Dachshund homolog 2		1.81165	0.469512	0.622644	1
B4DJ21_HUMAN|B4DJ21	A947_vs_DMSO	-0.508481	0.156046	7.48738	0.0126513	0.23394	NA	cDNA FLJ53444, highly similar to Tyrosine-protein phosphatase non-receptor type 23 (EC 3.1.3.48)		1.89787	0.508481	0.630896	1
B4DL38_HUMAN|B4DL38	A947_vs_DMSO	0.0240842	0.10914	7.48738	0.831245	0.92969	NA	cDNA FLJ54816, highly similar to Early growth response protein 2		0.080271	0.0240842	0.0316619	1
B4DL48_HUMAN|B4DL48	A947_vs_DMSO	-2.73451	0.702983	7.48738	0.00524202	0.193567	NA	cDNA FLJ53382, highly similar to ADAM 23 (A disintegrin and metalloproteinase domain 23)		2.2805	2.73451	0.713169	1
B4DLB2_HUMAN|B4DLB2	A947_vs_DMSO	0.0641971	0.109088	7.48738	0.573521	0.791455	NA	cDNA FLJ56459, moderately similar to Mus musculus forkhead-associated (FHA) phosphopeptide binding domain 1 (Fhad1), mRNA		0.241451	0.0641971	0.101574	1
B4DLP5_HUMAN|B4DLP5	A947_vs_DMSO	-0.0862586	0.123205	7.48738	0.505018	0.748197	NA	cDNA FLJ53404, highly similar to Thioredoxin domain-containing protein 11		0.296693	0.0862586	0.125984	1
B4DLY2_HUMAN|B4DLY2	A947_vs_DMSO	-0.0665139	0.0698429	7.48738	0.370652	0.652583	NA	cDNA FLJ56600, highly similar to Large proline-rich protein BAT2		0.431033	0.0665139	0.185364	1
B4DMS5_HUMAN|B4DMS5	A947_vs_DMSO	-0.184714	0.303553	7.48738	0.560852	0.782874	NA	cDNA FLJ57399, highly similar to HIV-1 Rev-binding protein 2		0.251152	0.184714	0.106308	1
B4DNC4_HUMAN|B4DNC4	A947_vs_DMSO	-0.0132959	0.0675818	7.48738	0.849268	0.937782	NA	cDNA FLJ58849, highly similar to Microtubule-actin crosslinking factor 1, isoform 4		0.0709554	0.0132959	0.0278983	1
B4DP23_HUMAN|B4DP23	A947_vs_DMSO	0.613927	0.540999	7.48738	0.291478	0.591451	NA	cDNA FLJ57546, highly similar to Homo sapiens target of EGR1, member 1 (nuclear) (TOE1), mRNA		0.535395	0.613927	0.228081	1
B4DPG3_HUMAN|B4DPG3	A947_vs_DMSO	0.13197	0.135579	7.48738	0.360755	0.644936	NA	cDNA FLJ56924, highly similar to WW domain-containing oxidoreductase (EC 1.1.1.-)		0.442788	0.13197	0.190483	1
B4DPJ0_HUMAN|B4DPJ0	A947_vs_DMSO	0.635459	0.0878483	7.48738	0.000124296	0.0429348	NA	cDNA FLJ52918, highly similar to Carbohydrate kinase-like protein (EC 2.7.1.-)		3.90554	0.635459	1.36719	1
B4DPL3_HUMAN|B4DPL3	A947_vs_DMSO	-0.442062	0.268408	7.48738	0.140761	0.447336	NA	cDNA FLJ55171, highly similar to Transcription factor EB		0.851519	0.442062	0.349366	1
B4DPU9_HUMAN|B4DPU9	A947_vs_DMSO	0.0340812	0.123437	7.48738	0.789936	0.910942	NA	cDNA FLJ55129, highly similar to HMG box-containing protein 1		0.102408	0.0340812	0.0405091	1
B4DPY1_HUMAN|B4DPY1	A947_vs_DMSO	0.164842	0.0963953	7.48738	0.128204	0.432045	NA	NEDD4-binding protein 2-like 2	N4BP2L2	0.892099	0.164842	0.364471	1
B4DQZ7_HUMAN|B4DQZ7	A947_vs_DMSO	0.273818	0.272955	7.48738	0.347097	0.635999	NA	cDNA FLJ50838, highly similar to Apoptotic chromatin condensation inducer in thenucleus		0.45955	0.273818	0.196544	1
B4DR48_HUMAN|B4DR48	A947_vs_DMSO	-0.155914	0.0916662	7.48738	0.129962	0.43417	NA	Arginyl-tRNA--protein transferase 1		0.886183	0.155914	0.36234	1
B4DR60_HUMAN|B4DR60	A947_vs_DMSO	-0.0695866	0.086075	7.48738	0.443762	0.705385	NA	cDNA FLJ56882, highly similar to Activating signal cointegrator 1 complex subunit 3 (EC 3.6.1.-)		0.35285	0.0695866	0.151574	1
B4DRA2_HUMAN|B4DRA2	A947_vs_DMSO	0.197148	0.269191	7.48738	0.48623	0.735788	NA	cDNA FLJ57828, highly similar to Treacle protein		0.313159	0.197148	0.133247	1
B4DTA9_HUMAN|B4DTA9	A947_vs_DMSO	-0.175868	0.0697369	7.48738	0.0376072	0.295753	NA	cDNA FLJ59753		1.42473	0.175868	0.529071	1
B4DTF0_HUMAN|B4DTF0	A947_vs_DMSO	-0.161689	0.129375	7.48738	0.249031	0.553191	NA	cDNA FLJ52240, moderately similar to Serine palmitoyltransferase 2 (EC 2.3.1.50)		0.603746	0.161689	0.257125	1
B4DTN6_HUMAN|B4DTN6	A947_vs_DMSO	-0.0766422	0.178213	7.48738	0.67926	0.857887	NA	cDNA FLJ60152, highly similar to Zinc finger protein 295		0.167964	0.0766422	0.0665699	1
B4DUE7_HUMAN|B4DUE7	A947_vs_DMSO	0.165515	0.108752	7.48738	0.16907	0.478051	NA	cDNA FLJ51096, highly similar to Speckle-type POZ protein		0.771933	0.165515	0.320525	1
B4DUS3_HUMAN|B4DUS3	A947_vs_DMSO	0.478458	0.139396	7.48738	0.00987155	0.223211	NA	cDNA FLJ50691, highly similar to Heat shock 70 kDa protein 4		2.00561	0.478458	0.651285	1
B4DVA7_HUMAN|B4DVA7	A947_vs_DMSO	-0.171084	0.347996	7.48738	0.637068	0.833675	NA	Beta-hexosaminidase		0.195814	0.171084	0.0790032	1
B4DVQ2_HUMAN|B4DVQ2	A947_vs_DMSO	-0.153388	0.175106	7.48738	0.408268	0.68058	NA	cDNA FLJ60909, highly similar to Proline-rich protein 8		0.389055	0.153388	0.167121	1
B4DVQ4_HUMAN|B4DVQ4	A947_vs_DMSO	-1.17123	0.884287	7.48738	0.224337	0.530566	NA	cDNA FLJ51338		0.649099	1.17123	0.275261	1
B4DVR4_HUMAN|B4DVR4	A947_vs_DMSO	0.363538	0.815755	7.48738	0.668456	0.852998	NA	cDNA FLJ60912, highly similar to Vinexin		0.174927	0.363538	0.0690518	1
B4DVS1_HUMAN|B4DVS1	A947_vs_DMSO	0.142821	0.130319	7.48738	0.307101	0.605106	NA	cDNA FLJ55596, moderately similar to Mus musculus MAX gene associated (Mga), mRNA		0.512719	0.142821	0.218169	1
B4DVT5_HUMAN|B4DVT5	A947_vs_DMSO	0.0446378	0.113344	7.48738	0.704686	0.870056	NA	cDNA FLJ57009, highly similar to Ephrin type-B receptor 4 (EC 2.7.10.1)		0.152004	0.0446378	0.0604527	1
B4DVT7_HUMAN|B4DVT7	A947_vs_DMSO	-0.00778957	0.174446	7.48738	0.965552	0.984516	NA	cDNA FLJ58431, highly similar to Peflin		0.0152246	0.00778957	0.00677716	1
B4DW52_HUMAN|B4DW52	A947_vs_DMSO	0.0728573	0.0940236	7.48738	0.462175	0.718806	NA	cDNA FLJ55253, highly similar to Actin, cytoplasmic 1		0.335194	0.0728573	0.143388	1
B4DWY2_HUMAN|B4DWY2	A947_vs_DMSO	0.362176	0.219208	7.48738	0.13968	0.446269	NA	cDNA FLJ50904, highly similar to Homo sapiens cytoplasmic polyadenylation element binding protein 1 (CPEB1), mRNA		0.854867	0.362176	0.350403	1
B4DY08_HUMAN|B4DY08	A947_vs_DMSO	0.0481015	0.0582029	7.48738	0.434094	0.697058	NA	Heterogeneous nuclear ribonucleoproteins C1/C2	HNRNPC	0.362416	0.0481015	0.156731	1
B4DZB0_HUMAN|B4DZB0	A947_vs_DMSO	-0.0173365	0.161769	7.48738	0.917471	0.964284	NA	cDNA FLJ56976, highly similar to Son of sevenless homolog 2		0.0374077	0.0173365	0.0157951	1
B4DZH7_HUMAN|B4DZH7	A947_vs_DMSO	-0.135372	0.139916	7.48738	0.363491	0.646872	NA	cDNA FLJ56367		0.439507	0.135372	0.189182	1
B4DZQ0_HUMAN|B4DZQ0	A947_vs_DMSO	-0.103272	0.0916851	7.48738	0.294809	0.595306	NA	cDNA FLJ59289, highly similar to Retinoblastoma-binding protein 6		0.53046	0.103272	0.22526	1
B4DZV9_HUMAN|B4DZV9	A947_vs_DMSO	-0.333952	0.398513	7.48738	0.427971	0.693414	NA	cDNA FLJ55418, highly similar to Homo sapiens RUN domain containing 1 (RUNDC1), mRNA		0.368585	0.333952	0.159007	1
B4E0J9_HUMAN|B4E0J9	A947_vs_DMSO	0.17012	0.189326	7.48738	0.396866	0.673257	NA	Hexokinase		0.401356	0.17012	0.171819	1
B4E0L4_HUMAN|B4E0L4	A947_vs_DMSO	0.0719126	0.143729	7.48738	0.631209	0.828778	NA	cDNA FLJ51430, highly similar to Phosphatidylinositol-4,5-bisphosphate 3-kinase catalytic subunit delta isoform (EC 2.7.1.153)		0.199827	0.0719126	0.0815618	1
B4E1E8_HUMAN|B4E1E8	A947_vs_DMSO	0.424323	0.0668903	7.48738	0.000293476	0.0640105	NA	cDNA FLJ50350, highly similar to Phosphoenolpyruvate carboxykinase, cytosolic (GTP) (EC 4.1.1.32)		3.53243	0.424323	1.19375	1
B4E246_HUMAN|B4E246	A947_vs_DMSO	-0.43885	0.199213	7.48738	0.0609883	0.329763	NA	cDNA FLJ53273, highly similar to Homo sapiens mitochondrial tumor suppressor 1 (MTUS1), transcript variant 2, mRNA		1.21475	0.43885	0.481799	1
B4E263_HUMAN|B4E263	A947_vs_DMSO	0.0142541	0.0683409	7.48738	0.840342	0.934124	NA	cDNA FLJ53502, highly similar to HEAT repeat-containing protein 1		0.0755438	0.0142541	0.0295954	1
B4E265_HUMAN|B4E265	A947_vs_DMSO	-0.207231	0.140464	7.48738	0.18089	0.492294	NA	cDNA FLJ61059, highly similar to Homo sapiens SMC5 structural maintenance of chromosomes 5-like 1 (SMC5L1), mRNA		0.742587	0.207231	0.307776	1
B4E2C8_HUMAN|B4E2C8	A947_vs_DMSO	0.149167	0.14091	7.48738	0.322734	0.61854	NA	cDNA FLJ61064, highly similar to Homo sapiens DEAD/H (Asp-Glu-Ala-Asp/His) box polypeptide 26 (DDX26), mRNA		0.491155	0.149167	0.208633	1
B4E2F2_HUMAN|B4E2F2	A947_vs_DMSO	-0.242726	0.155574	7.48738	0.159902	0.469049	NA	cDNA FLJ61068, highly similar to Amyloid beta A4 protein-bindingfamily B member 2 (Fe65-like protein)		0.796147	0.242726	0.328782	1
B4E2N5_HUMAN|B4E2N5	A947_vs_DMSO	0.423201	0.25692	7.48738	0.140712	0.447336	NA	cDNA FLJ56645, highly similar to InaD-like protein		0.85167	0.423201	0.349366	1
B4E340_HUMAN|B4E340	A947_vs_DMSO	-2.22785	0.614513	7.48738	0.00753039	0.213108	NA	cDNA FLJ59084, highly similar to Ran-binding protein 6		2.12318	2.22785	0.671399	1
B4E343_HUMAN|B4E343	A947_vs_DMSO	-1.02773	0.549981	7.48738	0.101138	0.395762	NA	cDNA FLJ54249, highly similar to U3 small nucleolar RNA-associated protein 14 homolog A		0.995086	1.02773	0.402566	1
B4GA1_HUMAN|O43505	A947_vs_DMSO	-0.159988	0.143901	7.48738	0.300648	0.599361	NA	Beta-1,4-glucuronyltransferase 1	B4GAT1	0.521941	0.159988	0.222312	1
B4GN1_HUMAN|Q00973	A947_vs_DMSO	0.210313	0.0637586	7.48738	0.0119441	0.231083	NA	Beta-1,4 N-acetylgalactosaminyltransferase 1	B4GALNT1	1.92285	0.210313	0.636231	1
B4GT1_HUMAN|P15291	A947_vs_DMSO	0.0950655	0.0663529	7.48738	0.192336	0.503608	NA	Beta-1,4-galactosyltransferase 1	B4GALT1	0.715938	0.0950655	0.297908	1
B4GT3_HUMAN|O60512	A947_vs_DMSO	0.101395	0.0779029	7.48738	0.231683	0.537243	NA	Beta-1,4-galactosyltransferase 3	B4GALT3	0.635107	0.101395	0.269829	1
B4GT5_HUMAN|O43286	A947_vs_DMSO	-0.000701215	0.0935496	7.48738	0.994215	0.996991	NA	Beta-1,4-galactosyltransferase 5	B4GALT5	0.00251959	0.000701215	0.00130898	1
B4GT7_HUMAN|Q9UBV7	A947_vs_DMSO	0.174935	0.0671461	7.48738	0.0331637	0.285795	NA	Beta-1,4-galactosyltransferase 7	B4GALT7	1.47934	0.174935	0.543945	1
B5BUG9_HUMAN|B5BUG9	A947_vs_DMSO	-0.0331226	0.397993	7.48738	0.935855	0.972139	NA	Receptor protein serine/threonine kinase	BMPR1A	0.0287914	0.0331226	0.0122718	1
B5LY67_HUMAN|B5LY67	A947_vs_DMSO	-0.216496	0.118145	7.48738	0.106789	0.4004	NA	Uridine monophosphate synthetase isoform E	UMPS	0.971475	0.216496	0.397506	1
B5MEG9_HUMAN|B5MEG9	A947_vs_DMSO	0.0389918	0.0749446	7.48738	0.617899	0.820061	NA	Microtubule-associated protein 4	MAP4	0.209082	0.0389918	0.0861537	1
B7SBB1_HUMAN|B7SBB1	A947_vs_DMSO	-0.0531148	0.144098	7.48738	0.722628	0.878507	NA	Aryl hydrocarbon receptor interacting protein	AIP	0.141085	0.0531148	0.056255	1
B7Z1J9_HUMAN|B7Z1J9	A947_vs_DMSO	0.178307	0.102499	7.48738	0.122692	0.425608	NA	cDNA FLJ53027, highly similar to Mus musculus Parkinson disease 7 domain containing 1 (Pddc1), mRNA		0.911183	0.178307	0.370991	1
B7Z1T2_HUMAN|B7Z1T2	A947_vs_DMSO	0.268436	1.09301	7.48738	0.812594	0.919595	NA	cDNA FLJ52618		0.0901264	0.268436	0.0364034	1
B7Z248_HUMAN|B7Z248	A947_vs_DMSO	0.205419	0.210671	7.48738	0.359969	0.644936	NA	Neuronal membrane glycoprotein M6-b	GPM6B	0.443735	0.205419	0.190483	1
B7Z280_HUMAN|B7Z280	A947_vs_DMSO	-0.017079	0.190178	7.48738	0.930797	0.970353	NA	cDNA FLJ50485		0.0311449	0.017079	0.0130703	1
B7Z2I0_HUMAN|B7Z2I0	A947_vs_DMSO	-0.101569	0.115278	7.48738	0.405669	0.679038	NA	cDNA FLJ53866		0.391828	0.101569	0.168106	1
B7Z3F2_HUMAN|B7Z3F2	A947_vs_DMSO	-0.0248207	0.0566524	7.48738	0.673661	0.855793	NA	cDNA FLJ53557		0.171559	0.0248207	0.0676314	1
B7Z3Y2_HUMAN|B7Z3Y2	A947_vs_DMSO	-0.686385	0.358211	7.48738	0.0941603	0.383343	NA	cDNA FLJ51879, highly similar to Prenylcysteine oxidase (EC 1.8.3.5)		1.02613	0.686385	0.416412	1
B7Z464_HUMAN|B7Z464	A947_vs_DMSO	-0.244586	0.164344	7.48738	0.177542	0.48678	NA	cDNA FLJ51966, highly similar to Retinal-specific ATP-binding cassette transporter		0.750698	0.244586	0.312667	1
B7Z532_HUMAN|B7Z532	A947_vs_DMSO	-0.383511	0.301963	7.48738	0.242109	0.546464	NA	cDNA FLJ51028, highly similar to 60 kDa heat shock protein, mitochondrial		0.615989	0.383511	0.262439	1
B7Z5G8_HUMAN|B7Z5G8	A947_vs_DMSO	0.13957	0.118609	7.48738	0.27536	0.57619	NA	cDNA FLJ56228, highly similar to Homo sapiens stimulated by retinoic acid gene 6 homolog (STRA6), mRNA		0.560099	0.13957	0.239434	1
B7Z5V6_HUMAN|B7Z5V6	A947_vs_DMSO	0.313139	0.101662	7.48738	0.0163841	0.240713	NA	cDNA FLJ57046, highly similar to Lysosomal alpha-glucosidase (EC 3.2.1.20)		1.78558	0.313139	0.618501	1
B7Z5Z8_HUMAN|B7Z5Z8	A947_vs_DMSO	0.0103344	0.133728	7.48738	0.940427	0.973262	NA	cDNA FLJ55820, highly similar to Galactosylgalactosylxylosylprotein 3-beta-glucuronosyltransferase 1 (EC 2.4.1.135)		0.0266751	0.0103344	0.01177	1
B7Z683_HUMAN|B7Z683	A947_vs_DMSO	0.157387	0.0910458	7.48738	0.124707	0.427968	NA	Active breakpoint cluster region-related protein	ABR	0.90411	0.157387	0.368589	1
B7Z7F5_HUMAN|B7Z7F5	A947_vs_DMSO	0.10311	0.134247	7.48738	0.465983	0.721177	NA	cDNA FLJ51581		0.33163	0.10311	0.141958	1
B7Z881_HUMAN|B7Z881	A947_vs_DMSO	0.26992	0.103091	7.48738	0.0325221	0.284873	NA	cDNA FLJ52376, highly similar to Ras GTPase-activating-like protein IQGAP2		1.48782	0.26992	0.545349	1
B7Z8I5_HUMAN|B7Z8I5	A947_vs_DMSO	0.0127126	0.333378	7.48738	0.970579	0.986618	NA	cDNA FLJ61748		0.0129692	0.0127126	0.00585103	1
B7Z9C2_HUMAN|B7Z9C2	A947_vs_DMSO	-0.0260198	0.08131	7.48738	0.757709	0.896847	NA	Nucleosome assembly protein 1-like 1	NAP1L1	0.120498	0.0260198	0.0472815	1
B7Z9C6_HUMAN|B7Z9C6	A947_vs_DMSO	-0.577653	0.323097	7.48738	0.114166	0.41327	NA	cDNA FLJ57808, highly similar to Homo sapiens SH3 multiple domains 1 (SH3MD1), mRNA		0.942464	0.577653	0.383766	1
B7ZKX1_HUMAN|B7ZKX1	A947_vs_DMSO	-0.0135755	0.14371	7.48738	0.927219	0.969312	NA	RFX7 protein	RFX7	0.0328177	0.0135755	0.0135366	1
B7ZLW1_HUMAN|B7ZLW1	A947_vs_DMSO	0.0910842	0.166172	7.48738	0.599556	0.807974	NA	CAMSAP1 protein	CAMSAP1	0.22217	0.0910842	0.0926025	1
B7ZM99_HUMAN|B7ZM99	A947_vs_DMSO	0.0368025	0.101007	7.48738	0.725667	0.880378	NA	MTHFD1L protein	MTHFD1L	0.139262	0.0368025	0.0553309	1
B9D1_HUMAN|Q9UPM9	A947_vs_DMSO	-0.0150683	0.0818428	7.48738	0.858813	0.942218	NA	B9 domain-containing protein 1	B9D1	0.0661016	0.0150683	0.0258487	1
B9EH95_HUMAN|B9EH95	A947_vs_DMSO	-0.355181	0.124969	7.48738	0.0232686	0.257994	NA	Armadillo repeat gene deletes in velocardiofacial syndrome	ARVCF	1.63323	0.355181	0.588391	1
BABA1_HUMAN|Q9NWV8	A947_vs_DMSO	-0.20635	0.0610026	7.48738	0.0105932	0.22811	NA	BRISC and BRCA1-A complex member 1	BABAM1	1.97497	0.20635	0.641855	1
BACD2_HUMAN|Q13829	A947_vs_DMSO	-0.545894	0.0658441	7.48738	4.95635e-05	0.0261841	NA	BTB/POZ domain-containing adapter for CUL3-mediated RhoA degradation protein 2	TNFAIP1	4.30484	0.545894	1.58196	1
BACD3_HUMAN|Q9H3F6	A947_vs_DMSO	-0.0296687	0.0587739	7.48738	0.62822	0.827393	NA	BTB/POZ domain-containing adapter for CUL3-mediated RhoA degradation protein 3	KCTD10	0.201888	0.0296687	0.0822879	1
BACH_HUMAN|O00154	A947_vs_DMSO	-0.139651	0.07084	7.48738	0.0866331	0.375252	NA	Cytosolic acyl coenzyme A thioester hydrolase	ACOT7	1.06232	0.139651	0.425677	1
BACH1_HUMAN|O14867	A947_vs_DMSO	-0.254812	0.165962	7.48738	0.165803	0.474344	NA	Transcription regulator protein BACH1	BACH1	0.780408	0.254812	0.323906	1
BACHL_HUMAN|Q6ZUV0	A947_vs_DMSO	-0.17837	0.0971082	7.48738	0.106092	0.399336	NA	Putative cytosolic acyl coenzyme A thioester hydrolase-like	ACOT7L	0.974315	0.17837	0.398661	1
BAD_HUMAN|Q92934	A947_vs_DMSO	0.0673654	0.109929	7.48738	0.558151	0.78202	NA	Bcl2-associated agonist of cell death	BAD	0.253249	0.0673654	0.106782	1
BAF_HUMAN|O75531	A947_vs_DMSO	0.0713465	0.1916	7.48738	0.719933	0.877779	NA	Barrier-to-autointegration factor	BANF1	0.142708	0.0713465	0.0566147	1
BAG1_HUMAN|Q99933	A947_vs_DMSO	-0.051493	0.0973037	7.48738	0.611991	0.81511	NA	BAG family molecular chaperone regulator 1	BAG1	0.213255	0.051493	0.0887837	1
BAG2_HUMAN|O95816	A947_vs_DMSO	-0.0468501	0.0595037	7.48738	0.455276	0.713648	NA	BAG family molecular chaperone regulator 2	BAG2	0.341725	0.0468501	0.146516	1
BAG3_HUMAN|O95817	A947_vs_DMSO	0.0470979	0.187685	7.48738	0.808608	0.917856	NA	BAG family molecular chaperone regulator 3	BAG3	0.092262	0.0470979	0.0372255	1
BAG4_HUMAN|O95429	A947_vs_DMSO	0.19178	0.187623	7.48738	0.338594	0.631551	NA	BAG family molecular chaperone regulator 4	BAG4	0.47032	0.19178	0.199592	1
BAG5_HUMAN|Q9UL15	A947_vs_DMSO	-0.118721	0.0493388	7.48738	0.0447976	0.309492	NA	BAG family molecular chaperone regulator 5	BAG5	1.34874	0.118721	0.50935	1
BAG6_HUMAN|P46379	A947_vs_DMSO	-0.129293	0.0592583	7.48738	0.062971	0.333687	NA	Large proline-rich protein BAG6	BAG6	1.20086	0.129293	0.476661	1
BAHD1_HUMAN|Q8TBE0	A947_vs_DMSO	0.115692	0.0696894	7.48738	0.138055	0.444316	NA	Bromo adjacent homology domain-containing 1 protein	BAHD1	0.859948	0.115692	0.352308	1
BAIP2_HUMAN|Q9UQB8	A947_vs_DMSO	-0.108985	0.0590481	7.48738	0.104687	0.398388	NA	Brain-specific angiogenesis inhibitor 1-associated protein 2	BAIAP2	0.980107	0.108985	0.399694	1
BAIP2_HUMAN|Q9UQB8-5	A947_vs_DMSO	-0.0561515	0.129059	7.48738	0.675769	0.855793	NA	Brain-specific angiogenesis inhibitor 1-associated protein 2 (isoform 5)	BAIAP2	0.170202	0.0561515	0.0676314	1
BAK_HUMAN|Q16611	A947_vs_DMSO	-0.0679331	0.0815282	7.48738	0.430481	0.694727	NA	Bcl-2 homologous antagonist/killer	BAK1	0.366046	0.0679331	0.158186	1
BAKOR_HUMAN|Q6ZNE5	A947_vs_DMSO	0.0423789	0.092232	7.48738	0.658934	0.846832	NA	Beclin 1-associated autophagy-related key regulator	ATG14	0.181158	0.0423789	0.0722028	1
BANP_HUMAN|Q8N9N5	A947_vs_DMSO	0.0135267	0.0639045	7.48738	0.838011	0.932611	NA	Protein BANP	BANP	0.0767504	0.0135267	0.0302993	1
BAP1_HUMAN|Q92560	A947_vs_DMSO	0.11429	0.084042	7.48738	0.213386	0.522547	NA	Ubiquitin carboxyl-terminal hydrolase BAP1	BAP1	0.670834	0.11429	0.281874	1
BAP18_HUMAN|Q8IXM2	A947_vs_DMSO	0.0995603	0.0582699	7.48738	0.128481	0.432717	NA	Chromatin complexes subunit BAP18	BAP18	0.89116	0.0995603	0.363796	1
BAP29_HUMAN|Q9UHQ4	A947_vs_DMSO	0.0330527	0.0546501	7.48738	0.563182	0.78442	NA	B-cell receptor-associated protein 29	BCAP29	0.249351	0.0330527	0.105451	1
BAP31_HUMAN|P51572	A947_vs_DMSO	0.126684	0.0825848	7.48738	0.166136	0.474344	NA	B-cell receptor-associated protein 31	BCAP31	0.779537	0.126684	0.323906	1
BARD1_HUMAN|Q99728	A947_vs_DMSO	-0.0653093	0.0689082	7.48738	0.372825	0.654868	NA	BRCA1-associated RING domain protein 1	BARD1	0.428495	0.0653093	0.183846	1
BASI_HUMAN|P35613	A947_vs_DMSO	0.0567504	0.0531397	7.48738	0.318763	0.614865	NA	Basigin	BSG	0.496532	0.0567504	0.21122	1
BAX_HUMAN|Q07812	A947_vs_DMSO	0.111172	0.14266	7.48738	0.459732	0.717438	NA	Apoptosis regulator BAX	BAX	0.337495	0.111172	0.144216	1
BAZ1A_HUMAN|Q9NRL2	A947_vs_DMSO	0.0197766	0.0740108	7.48738	0.796518	0.912431	NA	Bromodomain adjacent to zinc finger domain protein 1A	BAZ1A	0.0988046	0.0197766	0.0398001	1
BAZ1B_HUMAN|Q9UIG0	A947_vs_DMSO	0.0342769	0.0492705	7.48738	0.507637	0.750097	NA	Tyrosine-protein kinase BAZ1B	BAZ1B	0.294447	0.0342769	0.124883	1
BAZ2A_HUMAN|Q9UIF9	A947_vs_DMSO	0.135407	0.0789371	7.48738	0.127196	0.430598	NA	Bromodomain adjacent to zinc finger domain protein 2A	BAZ2A	0.895527	0.135407	0.365928	1
BAZ2B_HUMAN|Q9UIF8	A947_vs_DMSO	0.391924	0.063497	7.48738	0.000349732	0.0676028	NA	Bromodomain adjacent to zinc finger domain protein 2B	BAZ2B	3.45626	0.391924	1.17004	1
BBC3_HUMAN|Q9BXH1	A947_vs_DMSO	0.289182	0.119783	7.48738	0.0442595	0.309492	NA	Bcl-2-binding component 3	BBC3	1.35399	0.289182	0.50935	1
BBS2_HUMAN|Q9BXC9	A947_vs_DMSO	-0.0282116	0.0843085	7.48738	0.747089	0.890855	NA	Bardet-Biedl syndrome 2 protein	BBS2	0.126628	0.0282116	0.0501929	1
BBX_HUMAN|Q8WY36	A947_vs_DMSO	-0.00266525	0.0561017	7.48738	0.963351	0.982972	NA	HMG box transcription factor BBX	BBX	0.0162153	0.00266525	0.00745882	1
BCAM_HUMAN|P50895	A947_vs_DMSO	0.0884023	0.101973	7.48738	0.412903	0.682854	NA	Basal cell adhesion molecule	BCAM	0.384152	0.0884023	0.165672	1
BCAR1_HUMAN|P56945	A947_vs_DMSO	-0.0740923	0.0600505	7.48738	0.254588	0.557808	NA	Breast cancer anti-estrogen resistance protein 1	BCAR1	0.594163	0.0740923	0.253515	1
BCAR3_HUMAN|O75815	A947_vs_DMSO	-0.198881	0.0651346	7.48738	0.0170394	0.241111	NA	Breast cancer anti-estrogen resistance protein 3	BCAR3	1.76855	0.198881	0.617782	1
BCAS3_HUMAN|Q9H6U6	A947_vs_DMSO	-0.039818	0.0748751	7.48738	0.61028	0.814039	NA	Breast carcinoma-amplified sequence 3	BCAS3	0.214471	0.039818	0.0893549	1
BCAT2_HUMAN|O15382	A947_vs_DMSO	0.146403	0.066449	7.48738	0.0609584	0.329763	NA	Branched-chain-amino-acid aminotransferase, mitochondrial	BCAT2	1.21497	0.146403	0.481799	1
BCCIP_HUMAN|Q9P287	A947_vs_DMSO	0.0472511	0.0958376	7.48738	0.63612	0.83292	NA	BRCA2 and CDKN1A-interacting protein	BCCIP	0.196461	0.0472511	0.0793968	1
BCD1_HUMAN|Q9NWK9	A947_vs_DMSO	0.25061	0.0798903	7.48738	0.0150844	0.238011	NA	Box C/D snoRNA protein 1	ZNHIT6	1.82147	0.25061	0.623403	1
BCKD_HUMAN|O14874	A947_vs_DMSO	-0.0339467	0.140738	7.48738	0.81587	0.921561	NA	[3-methyl-2-oxobutanoate dehydrogenase [lipoamide]] kinase, mitochondrial	BCKDK	0.0883791	0.0339467	0.0354761	1
BCL10_HUMAN|O95999	A947_vs_DMSO	-0.331608	0.148065	7.48738	0.0576832	0.323288	NA	B-cell lymphoma/leukemia 10	BCL10	1.23895	0.331608	0.490411	1
BCL7A_HUMAN|Q4VC05	A947_vs_DMSO	-0.38071	0.163	7.48738	0.0498585	0.314578	NA	B-cell CLL/lymphoma 7 protein family member A	BCL7A	1.30226	0.38071	0.502272	1
BCL7B_HUMAN|Q9BQE9	A947_vs_DMSO	-0.267749	0.302555	7.48738	0.403702	0.677565	NA	B-cell CLL/lymphoma 7 protein family member B	BCL7B	0.393939	0.267749	0.169049	1
BCL9_HUMAN|O00512	A947_vs_DMSO	-0.0683488	0.0458635	7.48738	0.177026	0.486199	NA	B-cell CLL/lymphoma 9 protein	BCL9	0.751963	0.0683488	0.313186	1
BCL9L_HUMAN|Q86UU0	A947_vs_DMSO	0.0116371	0.0882917	7.48738	0.898613	0.957146	NA	B-cell CLL/lymphoma 9-like protein	BCL9L	0.0464273	0.0116371	0.019022	1
BCLF1_HUMAN|Q9NYF8	A947_vs_DMSO	0.166591	0.0512961	7.48738	0.0128514	0.234442	NA	Bcl-2-associated transcription factor 1	BCLAF1	1.89105	0.166591	0.629965	1
BCOR_HUMAN|Q6W2J9	A947_vs_DMSO	0.107686	0.0631505	7.48738	0.129129	0.433738	NA	BCL-6 corepressor	BCOR	0.888976	0.107686	0.362772	1
BCORL_HUMAN|Q5H9F3	A947_vs_DMSO	0.218429	0.0689106	7.48738	0.0143824	0.238011	NA	BCL-6 corepressor-like protein 1	BCORL1	1.84217	0.218429	0.623403	1
BCR_HUMAN|P11274	A947_vs_DMSO	-0.050628	0.064537	7.48738	0.456857	0.714539	NA	Breakpoint cluster region protein	BCR	0.34022	0.050628	0.145974	1
BCS1_HUMAN|Q9Y276	A947_vs_DMSO	0.0332788	0.0598952	7.48738	0.594679	0.804589	NA	Mitochondrial chaperone BCS1	BCS1L	0.225717	0.0332788	0.0944257	1
BD1L1_HUMAN|Q8NFC6	A947_vs_DMSO	0.0831446	0.066925	7.48738	0.251604	0.555199	NA	Biorientation of chromosomes in cell division protein 1-like 1	BOD1L1	0.599282	0.0831446	0.255552	1
BDH_HUMAN|Q02338	A947_vs_DMSO	0.224181	0.0993026	7.48738	0.0561327	0.321995	NA	D-beta-hydroxybutyrate dehydrogenase, mitochondrial	BDH1	1.25078	0.224181	0.492151	1
BDP1_HUMAN|A6H8Y1	A947_vs_DMSO	0.0681991	0.0576349	7.48738	0.272898	0.574585	NA	Transcription factor TFIIIB component B'' homolog	BDP1	0.564	0.0681991	0.240646	1
BECN1_HUMAN|Q14457	A947_vs_DMSO	0.0812833	0.136456	7.48738	0.568954	0.788749	NA	Beclin-1	BECN1	0.244923	0.0812833	0.103061	1
BEND3_HUMAN|Q5T5X7	A947_vs_DMSO	0.0633068	0.0616697	7.48738	0.336651	0.629495	NA	BEN domain-containing protein 3	BEND3	0.47282	0.0633068	0.201007	1
BEND7_HUMAN|Q8N7W2	A947_vs_DMSO	0.0768533	0.0873169	7.48738	0.406133	0.679096	NA	BEN domain-containing protein 7	BEND7	0.391332	0.0768533	0.168069	1
BET1_HUMAN|O15155	A947_vs_DMSO	-0.146354	0.0832473	7.48738	0.119361	0.420026	NA	BET1 homolog	BET1	0.923139	0.146354	0.376724	1
BGAL_HUMAN|P16278	A947_vs_DMSO	0.0181092	0.0607067	7.48738	0.773579	0.904624	NA	Beta-galactosidase	GLB1	0.111496	0.0181092	0.0435321	1
BGH3_HUMAN|Q15582	A947_vs_DMSO	0.00705254	0.0818659	7.48738	0.933608	0.971064	NA	Transforming growth factor-beta-induced protein ig-h3	TGFBI	0.0298354	0.00705254	0.0127521	1
BGLR_HUMAN|P08236	A947_vs_DMSO	0.140995	0.0556114	7.48738	0.0368494	0.291838	NA	Beta-glucuronidase	GUSB	1.43357	0.140995	0.534858	1
BI1_HUMAN|P55061	A947_vs_DMSO	0.0353517	0.153179	7.48738	0.823661	0.925674	NA	Bax inhibitor 1	TMBIM6	0.0842518	0.0353517	0.0335421	1
BI2L1_HUMAN|Q9UHR4	A947_vs_DMSO	-0.085367	0.0531331	7.48738	0.149373	0.454907	NA	Brain-specific angiogenesis inhibitor 1-associated protein 2-like protein 1	BAIAP2L1	0.825727	0.085367	0.342077	1
BICC1_HUMAN|Q9H694	A947_vs_DMSO	-0.0423752	0.0837345	7.48738	0.627368	0.827128	NA	Protein bicaudal C homolog 1	BICC1	0.202477	0.0423752	0.0824272	1
BICD1_HUMAN|Q96G01	A947_vs_DMSO	-0.147563	0.0807207	7.48738	0.107495	0.400853	NA	Protein bicaudal D homolog 1	BICD1	0.968611	0.147563	0.397015	1
BICD2_HUMAN|Q8TD16	A947_vs_DMSO	-0.15029	0.060184	7.48738	0.0390371	0.299294	NA	Protein bicaudal D homolog 2	BICD2	1.40852	0.15029	0.523902	1
BID_HUMAN|P55957	A947_vs_DMSO	-0.163734	0.0975204	7.48738	0.134256	0.440377	NA	BH3-interacting domain death agonist	BID	0.872067	0.163734	0.356175	1
BIEA_HUMAN|P53004	A947_vs_DMSO	-0.267582	0.0691428	7.48738	0.00538472	0.194218	NA	Biliverdin reductase A	BLVRA	2.26884	0.267582	0.711712	1
BIG1_HUMAN|Q9Y6D6	A947_vs_DMSO	0.0323642	0.0456216	7.48738	0.499563	0.745402	NA	Brefeldin A-inhibited guanine nucleotide-exchange protein 1	ARFGEF1	0.30141	0.0323642	0.127609	1
BIG2_HUMAN|Q9Y6D5	A947_vs_DMSO	-0.00745718	0.0469106	7.48738	0.877899	0.94776	NA	Brefeldin A-inhibited guanine nucleotide-exchange protein 2	ARFGEF2	0.0565553	0.00745718	0.0233017	1
BIG3_HUMAN|Q5TH69	A947_vs_DMSO	0.0894729	0.0743543	7.48738	0.265512	0.568294	NA	Brefeldin A-inhibited guanine nucleotide-exchange protein 3	ARFGEF3	0.575916	0.0894729	0.245427	1
BIN1_HUMAN|O00499	A947_vs_DMSO	-0.0724259	0.0472124	7.48738	0.166122	0.474344	NA	Myc box-dependent-interacting protein 1	BIN1	0.779573	0.0724259	0.323906	1
BIN3_HUMAN|Q9NQY0	A947_vs_DMSO	-0.135912	0.071623	7.48738	0.0968282	0.38888	NA	Bridging integrator 3	BIN3	1.014	0.135912	0.410185	1
BIRC2_HUMAN|Q13490	A947_vs_DMSO	-0.109718	0.0530303	7.48738	0.0747338	0.357522	NA	Baculoviral IAP repeat-containing protein 2	BIRC2	1.12648	0.109718	0.446697	1
BIRC3_HUMAN|Q13489	A947_vs_DMSO	0.794335	0.120922	7.48738	0.000234175	0.0584203	NA	Baculoviral IAP repeat-containing protein 3	BIRC3	3.63046	0.794335	1.23344	1
BIRC5_HUMAN|O15392	A947_vs_DMSO	0.104235	0.0942304	7.48738	0.302923	0.601161	NA	Baculoviral IAP repeat-containing protein 5	BIRC5	0.518667	0.104235	0.221009	1
BIRC6_HUMAN|Q9NR09	A947_vs_DMSO	-0.0283021	0.0498431	7.48738	0.586772	0.799953	NA	Baculoviral IAP repeat-containing protein 6	BIRC6	0.231531	0.0283021	0.0969358	1
BL1S1_HUMAN|P78537	A947_vs_DMSO	0.225703	0.160402	7.48738	0.199525	0.510909	NA	Biogenesis of lysosome-related organelles complex 1 subunit 1	BLOC1S1	0.700003	0.225703	0.291656	1
BL1S2_HUMAN|Q6QNY1	A947_vs_DMSO	0.0466578	0.164783	7.48738	0.784734	0.908911	NA	Biogenesis of lysosome-related organelles complex 1 subunit 2	BLOC1S2	0.105277	0.0466578	0.0414785	1
BL1S3_HUMAN|Q6QNY0	A947_vs_DMSO	-0.160267	0.0610727	7.48738	0.0322332	0.284648	NA	Biogenesis of lysosome-related organelles complex 1 subunit 3	BLOC1S3	1.4917	0.160267	0.545693	1
BL1S4_HUMAN|Q9NUP1	A947_vs_DMSO	-0.026779	0.0809178	7.48738	0.749759	0.892278	NA	Biogenesis of lysosome-related organelles complex 1 subunit 4	BLOC1S4	0.125078	0.026779	0.0494997	1
BL1S5_HUMAN|Q8TDH9	A947_vs_DMSO	-0.00604601	0.118824	7.48738	0.96075	0.981657	NA	Biogenesis of lysosome-related organelles complex 1 subunit 5	BLOC1S5	0.0173894	0.00604601	0.00804003	1
BLM_HUMAN|P54132	A947_vs_DMSO	0.0968777	0.0498897	7.48738	0.090582	0.379596	NA	Bloom syndrome protein	BLM	1.04296	0.0968777	0.420679	1
BLMH_HUMAN|Q13867	A947_vs_DMSO	-0.113123	0.0681065	7.48738	0.137879	0.44415	NA	Bleomycin hydrolase	BLMH	0.860502	0.113123	0.35247	1
BLVRB_HUMAN|P30043	A947_vs_DMSO	-0.108628	0.0697157	7.48738	0.160381	0.469332	NA	Flavin reductase (NADPH)	BLVRB	0.794847	0.108628	0.32852	1
BMAL1_HUMAN|O00327	A947_vs_DMSO	-0.0324039	0.120081	7.48738	0.794563	0.912006	NA	Aryl hydrocarbon receptor nuclear translocator-like protein 1	ARNTL	0.0998719	0.0324039	0.0400024	1
BMAL2_HUMAN|Q8WYA1	A947_vs_DMSO	0.01598	0.147824	7.48738	0.916755	0.964121	NA	Aryl hydrocarbon receptor nuclear translocator-like protein 2	ARNTL2	0.0377466	0.01598	0.0158685	1
BMI1_HUMAN|P35226	A947_vs_DMSO	-0.0253932	0.08807	7.48738	0.780914	0.907236	NA	Polycomb complex protein BMI-1	BMI1	0.107397	0.0253932	0.0422798	1
BMP2K_HUMAN|Q9NSY1	A947_vs_DMSO	0.131231	0.113902	7.48738	0.284718	0.584693	NA	BMP-2-inducible protein kinase	BMP2K	0.545585	0.131231	0.233072	1
BMPR2_HUMAN|Q13873	A947_vs_DMSO	-0.00670097	0.126198	7.48738	0.959042	0.981308	NA	Bone morphogenetic protein receptor type-2	BMPR2	0.0181622	0.00670097	0.00819472	1
BMR1A_HUMAN|P36894	A947_vs_DMSO	0.231507	0.239332	7.48738	0.363591	0.646872	NA	Bone morphogenetic protein receptor type-1A	BMPR1A	0.439387	0.231507	0.189182	1
BMS1_HUMAN|Q14692	A947_vs_DMSO	0.132037	0.0499142	7.48738	0.0312279	0.283577	NA	Ribosome biogenesis protein BMS1 homolog	BMS1	1.50546	0.132037	0.547329	1
BN3D2_HUMAN|Q7Z5W3	A947_vs_DMSO	-0.0241984	0.0658867	7.48738	0.723578	0.879239	NA	Pre-miRNA 5'-monophosphate methyltransferase	BCDIN3D	0.140515	0.0241984	0.0558931	1
BNC2_HUMAN|Q6ZN30	A947_vs_DMSO	0.0878979	0.157318	7.48738	0.592659	0.803664	NA	Zinc finger protein basonuclin-2	BNC2	0.227195	0.0878979	0.0949255	1
BNIP2_HUMAN|Q12982	A947_vs_DMSO	-0.136054	0.0734479	7.48738	0.103641	0.397778	NA	BCL2/adenovirus E1B 19 kDa protein-interacting protein 2	BNIP2	0.984468	0.136054	0.400359	1
BOD1_HUMAN|Q96IK1	A947_vs_DMSO	0.315652	0.207222	7.48738	0.168751	0.477792	NA	Biorientation of chromosomes in cell division protein 1	BOD1	0.772753	0.315652	0.320761	1
BOK_HUMAN|Q9UMX3	A947_vs_DMSO	0.0227164	0.0615161	7.48738	0.722145	0.878507	NA	Bcl-2-related ovarian killer protein	BOK	0.141375	0.0227164	0.056255	1
BOLA1_HUMAN|Q9Y3E2	A947_vs_DMSO	0.0862999	0.113681	7.48738	0.470989	0.72531	NA	BolA-like protein 1	BOLA1	0.326989	0.0862999	0.139476	1
BOLA2_HUMAN|Q9H3K6	A947_vs_DMSO	-0.131898	0.141545	7.48738	0.380484	0.660872	NA	BolA-like protein 2	BOLA2	0.419664	0.131898	0.179883	1
BOLA3_HUMAN|Q53S33	A947_vs_DMSO	-0.00984152	0.0781719	7.48738	0.903129	0.959505	NA	BolA-like protein 3	BOLA3	0.0442503	0.00984152	0.0179526	1
BOP1_HUMAN|Q14137	A947_vs_DMSO	0.093543	0.0598177	7.48738	0.159061	0.468371	NA	Ribosome biogenesis protein BOP1	BOP1	0.798435	0.093543	0.32941	1
BOREA_HUMAN|Q53HL2	A947_vs_DMSO	0.13732	0.0690836	7.48738	0.0845152	0.373946	NA	Borealin	CDCA8	1.07307	0.13732	0.427191	1
BORG2_HUMAN|Q9UKI2	A947_vs_DMSO	0.0661884	0.078189	7.48738	0.423491	0.689142	NA	Cdc42 effector protein 3	CDC42EP3	0.373156	0.0661884	0.161691	1
BORG4_HUMAN|Q9H3Q1	A947_vs_DMSO	-0.19702	0.06037	7.48738	0.0125606	0.233617	NA	Cdc42 effector protein 4	CDC42EP4	1.90099	0.19702	0.631495	1
BORG5_HUMAN|Q00587	A947_vs_DMSO	-0.282867	0.192709	7.48738	0.182856	0.494647	NA	Cdc42 effector protein 1	CDC42EP1	0.737891	0.282867	0.305704	1
BPHL_HUMAN|Q86WA6	A947_vs_DMSO	0.129262	0.0818489	7.48738	0.155499	0.463965	NA	Valacyclovir hydrolase	BPHL	0.808273	0.129262	0.333515	1
BPL1_HUMAN|P50747	A947_vs_DMSO	-0.0843818	0.0600871	7.48738	0.200319	0.511587	NA	Biotin--protein ligase	HLCS	0.698278	0.0843818	0.291081	1
BPNT1_HUMAN|O95861	A947_vs_DMSO	-0.179563	0.0505327	7.48738	0.00832542	0.21799	NA	3'(2'),5'-bisphosphate nucleotidase 1	BPNT1	2.07959	0.179563	0.661563	1
BPTF_HUMAN|Q12830	A947_vs_DMSO	0.0729412	0.0577336	7.48738	0.244359	0.548312	NA	Nucleosome-remodeling factor subunit BPTF	BPTF	0.611971	0.0729412	0.260972	1
BRAF_HUMAN|P15056	A947_vs_DMSO	-0.337245	0.11507	7.48738	0.0204052	0.246923	NA	Serine/threonine-protein kinase B-raf	BRAF	1.69026	0.337245	0.607439	1
BRAP_HUMAN|Q7Z569	A947_vs_DMSO	-0.030788	0.0687123	7.48738	0.666781	0.852372	NA	BRCA1-associated protein	BRAP	0.176017	0.030788	0.0693708	1
BRAT1_HUMAN|Q6PJG6	A947_vs_DMSO	0.0267694	0.0476216	7.48738	0.590454	0.80195	NA	BRCA1-associated ATM activator 1	BRAT1	0.228814	0.0267694	0.095853	1
BRCA1_HUMAN|P38398	A947_vs_DMSO	0.0668311	0.0510604	7.48738	0.229321	0.535493	NA	Breast cancer type 1 susceptibility protein	BRCA1	0.639557	0.0668311	0.271246	1
BRCA2_HUMAN|P51587	A947_vs_DMSO	-0.0219063	0.0739819	7.48738	0.775197	0.905164	NA	Breast cancer type 2 susceptibility protein	BRCA2	0.110588	0.0219063	0.0432729	1
BRCC3_HUMAN|P46736	A947_vs_DMSO	-0.26416	0.0863456	7.48738	0.0168916	0.240798	NA	Lys-63-specific deubiquitinase BRCC36	BRCC3	1.77233	0.26416	0.618346	1
BRD1_HUMAN|O95696	A947_vs_DMSO	0.124109	0.0503749	7.48738	0.0410641	0.301626	NA	Bromodomain-containing protein 1	BRD1	1.38654	0.124109	0.520532	1
BRD2_HUMAN|P25440	A947_vs_DMSO	0.0568759	0.0710269	7.48738	0.447928	0.708578	NA	Bromodomain-containing protein 2	BRD2	0.348792	0.0568759	0.149613	1
BRD3_HUMAN|Q15059	A947_vs_DMSO	0.0305294	0.0559159	7.48738	0.600958	0.808448	NA	Bromodomain-containing protein 3	BRD3	0.221156	0.0305294	0.0923478	1
BRD4_HUMAN|O60885	A947_vs_DMSO	0.0556964	0.0502548	7.48738	0.302068	0.60006	NA	Bromodomain-containing protein 4	BRD4	0.519896	0.0556964	0.221805	1
BRD7_HUMAN|Q9NPI1	A947_vs_DMSO	-0.0688718	0.0522029	7.48738	0.225979	0.532027	NA	Bromodomain-containing protein 7	BRD7	0.645932	0.0688718	0.274067	1
BRD8_HUMAN|Q9H0E9	A947_vs_DMSO	0.147065	0.0631775	7.48738	0.0504546	0.314578	NA	Bromodomain-containing protein 8	BRD8	1.2971	0.147065	0.502272	1
BRD8_HUMAN|Q9H0E9-2	A947_vs_DMSO	0.0470475	0.0645465	7.48738	0.488236	0.736402	NA	Bromodomain-containing protein 8 (isoform 2)	BRD8	0.311371	0.0470475	0.132885	1
BRD9_HUMAN|Q9H8M2	A947_vs_DMSO	-0.0310993	0.0727192	7.48738	0.680929	0.858694	NA	Bromodomain-containing protein 9	BRD9	0.166898	0.0310993	0.0661616	1
BRE_HUMAN|Q9NXR7	A947_vs_DMSO	-0.0220702	0.0745179	7.48738	0.775145	0.905164	NA	BRCA1-A complex subunit BRE	BRE	0.110617	0.0220702	0.0432729	1
BRE1A_HUMAN|Q5VTR2	A947_vs_DMSO	0.0167389	0.059312	7.48738	0.785419	0.909118	NA	E3 ubiquitin-protein ligase BRE1A	RNF20	0.104899	0.0167389	0.0413796	1
BRE1B_HUMAN|O75150	A947_vs_DMSO	-0.0206893	0.0560589	7.48738	0.722297	0.878507	NA	E3 ubiquitin-protein ligase BRE1B	RNF40	0.141284	0.0206893	0.056255	1
BRI3B_HUMAN|Q8WY22	A947_vs_DMSO	-0.441058	0.324519	7.48738	0.213629	0.522606	NA	BRI3-binding protein	BRI3BP	0.67034	0.441058	0.281825	1
BRK1_HUMAN|Q8WUW1	A947_vs_DMSO	-0.0418175	0.174563	7.48738	0.817101	0.922088	NA	Protein BRICK1	BRK1	0.087724	0.0418175	0.0352275	1
BRM1L_HUMAN|Q5PSV4	A947_vs_DMSO	0.0521999	0.0720289	7.48738	0.490653	0.738241	NA	Breast cancer metastasis-suppressor 1-like protein	BRMS1L	0.309225	0.0521999	0.131802	1
BRMS1_HUMAN|Q9HCU9	A947_vs_DMSO	0.148589	0.0824341	7.48738	0.11169	0.408923	NA	Breast cancer metastasis-suppressor 1	BRMS1	0.951986	0.148589	0.388359	1
BROX_HUMAN|Q5VW32	A947_vs_DMSO	-0.103068	0.0739189	7.48738	0.203195	0.515013	NA	BRO1 domain-containing protein BROX	BROX	0.692087	0.103068	0.288181	1
BRPF1_HUMAN|P55201	A947_vs_DMSO	-0.0468514	0.0560575	7.48738	0.429145	0.693816	NA	Peregrin	BRPF1	0.367396	0.0468514	0.158756	1
BRPF3_HUMAN|Q9ULD4	A947_vs_DMSO	0.0196631	0.071486	7.48738	0.790705	0.911298	NA	Bromodomain and PHD finger-containing protein 3	BRPF3	0.101985	0.0196631	0.0403398	1
BRSK2_HUMAN|Q8IWQ3	A947_vs_DMSO	-0.0673084	0.120604	7.48738	0.593068	0.803782	NA	Serine/threonine-protein kinase BRSK2	BRSK2	0.226895	0.0673084	0.0948616	1
BRWD1_HUMAN|Q9NSI6	A947_vs_DMSO	0.157392	0.0598524	7.48738	0.0319697	0.284376	NA	Bromodomain and WD repeat-containing protein 1	BRWD1	1.49526	0.157392	0.546107	1
BRX1_HUMAN|Q8TDN6	A947_vs_DMSO	0.12079	0.0784403	7.48738	0.164712	0.473273	NA	Ribosome biogenesis protein BRX1 homolog	BRIX1	0.783275	0.12079	0.324889	1
BSDC1_HUMAN|Q9NW68	A947_vs_DMSO	0.126155	0.0536108	7.48738	0.0485516	0.314578	NA	BSD domain-containing protein 1	BSDC1	1.3138	0.126155	0.502272	1
BSPH1_HUMAN|Q075Z2	A947_vs_DMSO	-1.83686	0.53271	7.48738	0.0096536	0.223211	NA	Binder of sperm protein homolog 1	BSPH1	2.01531	1.83686	0.651285	1
BST2_HUMAN|Q10589	A947_vs_DMSO	0.063757	0.0775735	7.48738	0.436526	0.698594	NA	Bone marrow stromal antigen 2	BST2	0.359989	0.063757	0.155775	1
BT2A1_HUMAN|Q7KYR7	A947_vs_DMSO	0.00636775	0.0966682	7.48738	0.949204	0.976098	NA	Butyrophilin subfamily 2 member A1	BTN2A1	0.0226403	0.00636775	0.0105064	1
BT3L4_HUMAN|Q96K17	A947_vs_DMSO	-0.00710442	0.0791355	7.48738	0.93082	0.970353	NA	Transcription factor BTF3 homolog 4	BTF3L4	0.0311341	0.00710442	0.0130703	1
BTAF1_HUMAN|O14981	A947_vs_DMSO	0.0422747	0.0466211	7.48738	0.392774	0.670041	NA	TATA-binding protein-associated factor 172	BTAF1	0.405857	0.0422747	0.173899	1
BTBD1_HUMAN|Q9H0C5	A947_vs_DMSO	-0.0235991	0.0651649	7.48738	0.727251	0.880486	NA	BTB/POZ domain-containing protein 1	BTBD1	0.138315	0.0235991	0.0552776	1
BTBD2_HUMAN|Q9BX70	A947_vs_DMSO	0.149051	0.0723882	7.48738	0.0758664	0.359127	NA	BTB/POZ domain-containing protein 2	BTBD2	1.11995	0.149051	0.444753	1
BTBD7_HUMAN|Q9P203	A947_vs_DMSO	-0.0226311	0.115219	7.48738	0.849508	0.937853	NA	BTB/POZ domain-containing protein 7	BTBD7	0.0708324	0.0226311	0.0278653	1
BTBD9_HUMAN|Q96Q07	A947_vs_DMSO	0.0731959	0.0900898	7.48738	0.441582	0.703414	NA	BTB/POZ domain-containing protein 9	BTBD9	0.354989	0.0731959	0.152789	1
BTBDA_HUMAN|Q9BSF8	A947_vs_DMSO	-0.0892562	0.0797612	7.48738	0.297733	0.597395	NA	BTB/POZ domain-containing protein 10	BTBD10	0.526173	0.0892562	0.223738	1
BTBDB_HUMAN|A6QL63	A947_vs_DMSO	-0.0980136	0.114065	7.48738	0.416848	0.684227	NA	Ankyrin repeat and BTB/POZ domain-containing protein BTBD11	BTBD11	0.380022	0.0980136	0.1648	1
BTD_HUMAN|P43251	A947_vs_DMSO	0.459646	0.109844	7.48738	0.00354402	0.169397	NA	Biotinidase	BTD	2.4505	0.459646	0.771094	1
BTF3_HUMAN|P20290	A947_vs_DMSO	-0.089119	0.0651301	7.48738	0.210856	0.520533	NA	Transcription factor BTF3	BTF3	0.676014	0.089119	0.283552	1
BTG3_HUMAN|Q14201	A947_vs_DMSO	-0.370542	0.090736	7.48738	0.00404588	0.176388	NA	Protein BTG3	BTG3	2.39299	0.370542	0.75353	1
BUB1_HUMAN|O43683	A947_vs_DMSO	-0.216402	0.0750164	7.48738	0.0218443	0.250875	NA	Mitotic checkpoint serine/threonine-protein kinase BUB1	BUB1	1.66066	0.216402	0.600543	1
BUB1B_HUMAN|O60566	A947_vs_DMSO	-0.0761037	0.0690669	7.48738	0.304668	0.602028	NA	Mitotic checkpoint serine/threonine-protein kinase BUB1 beta	BUB1B	0.516174	0.0761037	0.220383	1
BUB3_HUMAN|O43684	A947_vs_DMSO	0.0150613	0.0660991	7.48738	0.825854	0.926196	NA	Mitotic checkpoint protein BUB3	BUB3	0.0830965	0.0150613	0.033297	1
BUD13_HUMAN|Q9BRD0	A947_vs_DMSO	0.200705	0.0664165	7.48738	0.0178436	0.242833	NA	BUD13 homolog	BUD13	1.74852	0.200705	0.614692	1
BUD31_HUMAN|P41223	A947_vs_DMSO	0.106679	0.0730382	7.48738	0.184781	0.49701	NA	Protein BUD31 homolog	BUD31	0.733343	0.106679	0.303635	1
BYST_HUMAN|Q13895	A947_vs_DMSO	-0.0268397	0.0496833	7.48738	0.604738	0.811578	NA	Bystin	BYSL	0.218433	0.0268397	0.0906699	1
BZW1_HUMAN|Q7L1Q6	A947_vs_DMSO	-0.00765946	0.0652468	7.48738	0.909637	0.961663	NA	Basic leucine zipper and W2 domain-containing protein 1	BZW1	0.041132	0.00765946	0.0169772	1
BZW2_HUMAN|Q9Y6E2	A947_vs_DMSO	-0.110264	0.0584674	7.48738	0.0985497	0.391933	NA	Basic leucine zipper and W2 domain-containing protein 2	BZW2	1.00634	0.110264	0.406788	1
C0SPH0_HUMAN|C0SPH0	A947_vs_DMSO	-0.166043	0.164787	7.48738	0.345084	0.635088	NA	Cortactin-binding protein 1	CORTBP1	0.462075	0.166043	0.197166	1
C10_HUMAN|Q99622	A947_vs_DMSO	-0.0473766	0.259152	7.48738	0.859797	0.943067	NA	Protein C10	C12orf57	0.0656043	0.0473766	0.0254574	1
C170B_HUMAN|Q9Y4F5	A947_vs_DMSO	-0.032127	0.0552274	7.48738	0.577841	0.794543	NA	Centrosomal protein of 170 kDa protein B	CEP170B	0.238192	0.032127	0.0998828	1
C170L_HUMAN|Q96L14	A947_vs_DMSO	0.0138529	0.0505142	7.48738	0.791316	0.911313	NA	Cep170-like protein	CEP170P1	0.10165	0.0138529	0.0403322	1
C19L1_HUMAN|Q69YN2	A947_vs_DMSO	-0.0488968	0.0481045	7.48738	0.341121	0.632454	NA	CWF19-like protein 1	CWF19L1	0.467091	0.0488968	0.198971	1
C19L2_HUMAN|Q2TBE0	A947_vs_DMSO	0.0575026	0.0492813	7.48738	0.279096	0.578964	NA	CWF19-like protein 2	CWF19L2	0.554246	0.0575026	0.237348	1
C1D_HUMAN|Q13901	A947_vs_DMSO	0.161402	0.160852	7.48738	0.346979	0.635999	NA	Nuclear nucleic acid-binding protein C1D	C1D	0.459697	0.161402	0.196544	1
C1GLC_HUMAN|Q96EU7	A947_vs_DMSO	0.00167392	0.0719042	7.48738	0.982035	0.991776	NA	C1GALT1-specific chaperone 1	C1GALT1C1	0.00787284	0.00167392	0.00358635	1
C1GLT_HUMAN|Q9NS00	A947_vs_DMSO	0.0408275	0.103374	7.48738	0.703892	0.869652	NA	Glycoprotein-N-acetylgalactosamine 3-beta-galactosyltransferase 1	C1GALT1	0.152494	0.0408275	0.0606544	1
C1QBP_HUMAN|Q07021	A947_vs_DMSO	0.224294	0.0983148	7.48738	0.054138	0.318064	NA	Complement component 1 Q subcomponent-binding protein, mitochondrial	C1QBP	1.2665	0.224294	0.497485	1
C1TC_HUMAN|P11586	A947_vs_DMSO	-0.150909	0.0540274	7.48738	0.0250269	0.263197	NA	C-1-tetrahydrofolate synthase, cytoplasmic	MTHFD1	1.60159	0.150909	0.579719	1
C1TM_HUMAN|Q6UB35	A947_vs_DMSO	0.118194	0.0660648	7.48738	0.113961	0.413111	NA	Monofunctional C1-tetrahydrofolate synthase, mitochondrial	MTHFD1L	0.943243	0.118194	0.383933	1
C2AIL_HUMAN|Q96HQ2	A947_vs_DMSO	0.136485	0.103424	7.48738	0.225867	0.532027	NA	CDKN2AIP N-terminal-like protein	CDKN2AIPNL	0.646147	0.136485	0.274067	1
C2C2L_HUMAN|O14523	A947_vs_DMSO	0.22446	0.0716379	7.48738	0.0151651	0.238011	NA	C2 domain-containing protein 2-like	C2CD2L	1.81916	0.22446	0.623403	1
C2CD3_HUMAN|Q4AC94	A947_vs_DMSO	0.0309015	0.104653	7.48738	0.775805	0.905164	NA	C2 domain-containing protein 3	C2CD3	0.110247	0.0309015	0.0432729	1
C2CD5_HUMAN|Q86YS7	A947_vs_DMSO	-0.049884	0.0863851	7.48738	0.580572	0.795955	NA	C2 domain-containing protein 5	C2CD5	0.236144	0.049884	0.0991113	1
C2D1A_HUMAN|Q6P1N0	A947_vs_DMSO	-0.0146782	0.0531909	7.48738	0.790047	0.910952	NA	Coiled-coil and C2 domain-containing protein 1A	CC2D1A	0.102347	0.0146782	0.0405043	1
C2D1B_HUMAN|Q5T0F9	A947_vs_DMSO	-0.0238869	0.0542488	7.48738	0.672138	0.855251	NA	Coiled-coil and C2 domain-containing protein 1B	CC2D1B	0.172542	0.0238869	0.0679065	1
C2D2A_HUMAN|Q9P2K1	A947_vs_DMSO	0.0213956	0.0831301	7.48738	0.803821	0.915318	NA	Coiled-coil and C2 domain-containing protein 2A	CC2D2A	0.0948408	0.0213956	0.038428	1
C43BP_HUMAN|Q9Y5P4	A947_vs_DMSO	-0.108168	0.0676576	7.48738	0.151119	0.45697	NA	Collagen type IV alpha-3-binding protein	COL4A3BP	0.82068	0.108168	0.340112	1
C560_HUMAN|Q99643	A947_vs_DMSO	0.220245	0.104993	7.48738	0.0715479	0.351519	NA	Succinate dehydrogenase cytochrome b560 subunit, mitochondrial	SDHC	1.1454	0.220245	0.454051	1
C6GLW1_HUMAN|C6GLW1	A947_vs_DMSO	0.190636	0.142098	7.48738	0.218996	0.526446	NA	Putative uncharacterized protein		0.659564	0.190636	0.278646	1
C6ZGQ9_HUMAN|C6ZGQ9	A947_vs_DMSO	0.0666397	0.182829	7.48738	0.72557	0.880378	NA	WDR79	WDR79	0.139321	0.0666397	0.0553309	1
C8AP2_HUMAN|Q9UKL3	A947_vs_DMSO	0.180327	0.0549511	7.48738	0.0122391	0.231591	NA	CASP8-associated protein 2	CASP8AP2	1.91225	0.180327	0.635278	1
C9J1H8_HUMAN|C9J1H8	A947_vs_DMSO	-0.0571071	0.157352	7.48738	0.726691	0.880378	NA	Serine/threonine-protein kinase Nek7	NEK7	0.13865	0.0571071	0.0553309	1
C9J3R0_HUMAN|C9J3R0	A947_vs_DMSO	-0.156007	0.0995386	7.48738	0.15825	0.467842	NA	Regulator of chromosome condensation	RCC1	0.800657	0.156007	0.329901	1
C9J473_HUMAN|C9J473	A947_vs_DMSO	-0.32706	0.383288	7.48738	0.41995	0.686654	NA	Protein Mpv17	MPV17	0.376803	0.32706	0.163262	1
C9J6F5_HUMAN|C9J6F5	A947_vs_DMSO	0.577335	0.213071	7.48738	0.0283564	0.277417	NA	Vitrin	VIT	1.54735	0.577335	0.556867	1
C9J8B4_HUMAN|C9J8B4	A947_vs_DMSO	0.000137981	0.581551	7.48738	0.999817	0.999817	NA	pre-mRNA 3' end-processing protein WDR33	WDR33	7.95312e-05	0.000137981	7.95312e-05	1
C9JLM6_HUMAN|C9JLM6	A947_vs_DMSO	-0.426513	0.184961	7.48738	0.052156	0.315502	NA	WW domain-binding protein 1	WBP1	1.2827	0.426513	0.500999	1
C9JMV0_HUMAN|C9JMV0	A947_vs_DMSO	0.484236	0.257603	7.48738	0.0994614	0.392991	NA	Cilia- and flagella-associated protein 61	CFAP61	1.00235	0.484236	0.405617	1
C9JN33_HUMAN|C9JN33	A947_vs_DMSO	0.0161467	0.230771	7.48738	0.946051	0.974721	NA	Cyclic AMP-responsive element-binding protein 5	CREB5	0.0240855	0.0161467	0.0111197	1
C9JTA8_HUMAN|C9JTA8	A947_vs_DMSO	0.0562634	0.169828	7.48738	0.749501	0.892256	NA	UPF0538 protein C2orf76	C2orf76	0.125228	0.0562634	0.0495105	1
C9JV03_HUMAN|C9JV03	A947_vs_DMSO	0.369784	0.0757951	7.48738	0.00148278	0.116183	NA	Ankyrin repeat and BTB/POZ domain-containing protein BTBD11	BTBD11	2.82892	0.369784	0.934856	1
C9JVL5_HUMAN|C9JVL5	A947_vs_DMSO	-0.723224	0.681973	7.48738	0.321929	0.617787	NA	Muskelin	MKLN1	0.49224	0.723224	0.209161	1
CA050_HUMAN|Q9BV19	A947_vs_DMSO	0.139612	0.0985079	7.48738	0.196645	0.508471	NA	Uncharacterized protein C1orf50	C1orf50	0.706318	0.139612	0.293734	1
CA052_HUMAN|Q8N6N3	A947_vs_DMSO	0.115006	0.431168	7.48738	0.796875	0.912431	NA	UPF0690 protein C1orf52	C1orf52	0.09861	0.115006	0.0398001	1
CA087_HUMAN|Q8N0U7-3	A947_vs_DMSO	-2.41943	0.611397	7.48738	0.00478792	0.187952	NA	Uncharacterized protein C1orf87 (isoform 3)	C1orf87	2.31985	2.41943	0.725953	1
CA109_HUMAN|Q9NX04	A947_vs_DMSO	0.0619851	0.12556	7.48738	0.635693	0.832616	NA	Uncharacterized protein C1orf109	C1orf109	0.196753	0.0619851	0.0795555	1
CA112_HUMAN|Q9NSG2	A947_vs_DMSO	-0.116114	0.103989	7.48738	0.298714	0.597494	NA	Uncharacterized protein C1orf112	C1orf112	0.524745	0.116114	0.223666	1
CA122_HUMAN|Q6ZSJ8	A947_vs_DMSO	0.171378	0.141829	7.48738	0.26369	0.567502	NA	Uncharacterized protein C1orf122	C1orf122	0.578907	0.171378	0.246033	1
CA123_HUMAN|Q9NWV4	A947_vs_DMSO	-0.177872	0.0917846	7.48738	0.0911171	0.380616	NA	UPF0587 protein C1orf123	C1orf123	1.0404	0.177872	0.419513	1
CA131_HUMAN|Q8NDD1	A947_vs_DMSO	0.0282946	0.0959281	7.48738	0.776039	0.905164	NA	Uncharacterized protein C1orf131	C1orf131	0.110116	0.0282946	0.0432729	1
CA159_HUMAN|Q96HA4	A947_vs_DMSO	0.0153318	0.128512	7.48738	0.908174	0.961262	NA	Uncharacterized protein C1orf159	C1orf159	0.041831	0.0153318	0.0171582	1
CA174_HUMAN|Q8IYL3	A947_vs_DMSO	0.0213972	0.187433	7.48738	0.912113	0.962493	NA	UPF0688 protein C1orf174	C1orf174	0.0399513	0.0213972	0.0166024	1
CA198_HUMAN|Q9H425	A947_vs_DMSO	-0.0609768	0.121505	7.48738	0.630196	0.827999	NA	Uncharacterized protein C1orf198	C1orf198	0.200524	0.0609768	0.0819702	1
CA226_HUMAN|A1L170	A947_vs_DMSO	-0.110983	0.100795	7.48738	0.304996	0.602187	NA	Uncharacterized protein C1orf226	C1orf226	0.515706	0.110983	0.220268	1
CA2D1_HUMAN|P54289	A947_vs_DMSO	0.0996244	0.0782634	7.48738	0.241139	0.545552	NA	Voltage-dependent calcium channel subunit alpha-2/delta-1	CACNA2D1	0.617733	0.0996244	0.263164	1
CAAP1_HUMAN|Q9H8G2	A947_vs_DMSO	0.0365256	0.0964116	7.48738	0.715315	0.875595	NA	Caspase activity and apoptosis inhibitor 1	CAAP1	0.145503	0.0365256	0.0576967	1
CAB39_HUMAN|Q9Y376	A947_vs_DMSO	-0.0569184	0.0587953	7.48738	0.36323	0.646872	NA	Calcium-binding protein 39	CAB39	0.439818	0.0569184	0.189182	1
CAB45_HUMAN|Q9BRK5	A947_vs_DMSO	0.0395397	0.0677165	7.48738	0.576449	0.793424	NA	45 kDa calcium-binding protein	SDF4	0.239239	0.0395397	0.100495	1
CABIN_HUMAN|Q9Y6J0	A947_vs_DMSO	0.125197	0.0696736	7.48738	0.112632	0.410864	NA	Calcineurin-binding protein cabin-1	CABIN1	0.948339	0.125197	0.386302	1
CABL1_HUMAN|Q8TDN4	A947_vs_DMSO	-0.0511996	0.0506971	7.48738	0.344055	0.634619	NA	CDK5 and ABL1 enzyme substrate 1	CABLES1	0.463372	0.0511996	0.197487	1
CAC1D_HUMAN|Q01668	A947_vs_DMSO	-0.0454541	0.254553	7.48738	0.863016	0.943947	NA	Voltage-dependent L-type calcium channel subunit alpha-1D	CACNA1D	0.0639811	0.0454541	0.0250525	1
CAC1I_HUMAN|Q9P0X4	A947_vs_DMSO	0.0252001	0.246715	7.48738	0.921326	0.966187	NA	Voltage-dependent T-type calcium channel subunit alpha-1I	CACNA1I	0.0355869	0.0252001	0.0149388	1
CACB2_HUMAN|Q08289	A947_vs_DMSO	0.36262	0.267658	7.48738	0.214941	0.523424	NA	Voltage-dependent L-type calcium channel subunit beta-2	CACNB2	0.66768	0.36262	0.281147	1
CACB2_HUMAN|Q08289-4	A947_vs_DMSO	0.0323949	0.292882	7.48738	0.914834	0.96343	NA	Voltage-dependent L-type calcium channel subunit beta-2 (isoform 4)	CACNB2	0.0386575	0.0323949	0.01618	1
CACL1_HUMAN|Q86Y37	A947_vs_DMSO	-0.0171573	0.0698167	7.48738	0.812479	0.91958	NA	CDK2-associated and cullin domain-containing protein 1	CACUL1	0.0901881	0.0171573	0.0364103	1
CACO1_HUMAN|Q9P1Z2	A947_vs_DMSO	-0.133415	0.0653195	7.48738	0.077792	0.361565	NA	Calcium-binding and coiled-coil domain-containing protein 1	CALCOCO1	1.10907	0.133415	0.441814	1
CACO2_HUMAN|Q13137	A947_vs_DMSO	-0.0737257	0.0773554	7.48738	0.3703	0.652583	NA	Calcium-binding and coiled-coil domain-containing protein 2	CALCOCO2	0.431447	0.0737257	0.185364	1
CACP_HUMAN|P43155	A947_vs_DMSO	0.0777831	0.0719634	7.48738	0.313336	0.611225	NA	Carnitine O-acetyltransferase	CRAT	0.50399	0.0777831	0.213799	1
CAD11_HUMAN|P55287	A947_vs_DMSO	0.186934	0.0565942	7.48738	0.0118677	0.231083	NA	Cadherin-11	CDH11	1.92563	0.186934	0.636231	1
CAD24_HUMAN|Q86UP0	A947_vs_DMSO	0.0017548	0.191774	7.48738	0.992938	0.996171	NA	Cadherin-24	CDH24	0.00307777	0.0017548	0.0016663	1
CADM1_HUMAN|Q9BY67	A947_vs_DMSO	0.101615	0.0892554	7.48738	0.290036	0.589458	NA	Cell adhesion molecule 1	CADM1	0.537548	0.101615	0.229547	1
CADM4_HUMAN|Q8NFZ8	A947_vs_DMSO	0.0106429	0.0610514	7.48738	0.866229	0.944049	NA	Cell adhesion molecule 4	CADM4	0.0623671	0.0106429	0.0250057	1
CAF17_HUMAN|Q5T440	A947_vs_DMSO	0.0879083	0.0916115	7.48738	0.367224	0.649604	NA	Putative transferase CAF17, mitochondrial	IBA57	0.435069	0.0879083	0.187351	1
CAF1A_HUMAN|Q13111	A947_vs_DMSO	0.112812	0.0627937	7.48738	0.11269	0.41091	NA	Chromatin assembly factor 1 subunit A	CHAF1A	0.948114	0.112812	0.386254	1
CAF1B_HUMAN|Q13112	A947_vs_DMSO	0.0309569	0.0518851	7.48738	0.568342	0.788478	NA	Chromatin assembly factor 1 subunit B	CHAF1B	0.245391	0.0309569	0.10321	1
CAH2_HUMAN|P00918	A947_vs_DMSO	-0.660759	0.126845	7.48738	0.00100364	0.104559	NA	Carbonic anhydrase 2	CA2	2.99842	0.660759	0.98064	1
CAHD1_HUMAN|Q5VU97	A947_vs_DMSO	0.16587	0.0764434	7.48738	0.06413	0.336025	NA	VWFA and cache domain-containing protein 1	CACHD1	1.19294	0.16587	0.473628	1
CALD1_HUMAN|Q05682	A947_vs_DMSO	-0.100818	0.0679044	7.48738	0.178457	0.488636	NA	Caldesmon	CALD1	0.748466	0.100818	0.311015	1
CALD1_HUMAN|Q05682-3	A947_vs_DMSO	0.533637	0.176457	7.48738	0.0177844	0.242833	NA	Caldesmon (isoform 3)	CALD1	1.74996	0.533637	0.614692	1
CALM_HUMAN|P62158	A947_vs_DMSO	-0.351737	0.215101	7.48738	0.143224	0.450067	NA	Calmodulin	CALM1	0.843985	0.351737	0.346722	1
CALR_HUMAN|P27797	A947_vs_DMSO	0.176087	0.0908174	7.48738	0.0909825	0.380616	NA	Calreticulin	CALR	1.04104	0.176087	0.419513	1
CALU_HUMAN|O43852	A947_vs_DMSO	0.204569	0.102859	7.48738	0.0843744	0.373853	NA	Calumenin	CALU	1.07379	0.204569	0.4273	1
CALU_HUMAN|O43852-2	A947_vs_DMSO	-0.0374277	0.0875989	7.48738	0.681209	0.858694	NA	Calumenin (isoform 2)	CALU	0.16672	0.0374277	0.0661616	1
CALX_HUMAN|P27824	A947_vs_DMSO	0.130831	0.0860138	7.48738	0.169293	0.478174	NA	Calnexin	CANX	0.771361	0.130831	0.320414	1
CAMLG_HUMAN|P49069	A947_vs_DMSO	0.0700761	0.0702601	7.48738	0.349716	0.637103	NA	Calcium signal-modulating cyclophilin ligand	CAMLG	0.456284	0.0700761	0.19579	1
CAMP1_HUMAN|Q5T5Y3	A947_vs_DMSO	-0.102361	0.0813569	7.48738	0.246144	0.550078	NA	Calmodulin-regulated spectrin-associated protein 1	CAMSAP1	0.608811	0.102361	0.259576	1
CAMP2_HUMAN|Q08AD1	A947_vs_DMSO	0.0227094	0.0530717	7.48738	0.680764	0.858694	NA	Calmodulin-regulated spectrin-associated protein 2	CAMSAP2	0.167003	0.0227094	0.0661616	1
CAMP3_HUMAN|Q9P1Y5	A947_vs_DMSO	0.0347522	0.0569311	7.48738	0.559646	0.782651	NA	Calmodulin-regulated spectrin-associated protein 3	CAMSAP3	0.252087	0.0347522	0.106432	1
CAN1_HUMAN|P07384	A947_vs_DMSO	-0.0950691	0.0646294	7.48738	0.182029	0.494048	NA	Calpain-1 catalytic subunit	CAPN1	0.739859	0.0950691	0.306231	1
CAN15_HUMAN|O75808	A947_vs_DMSO	0.0711742	0.118939	7.48738	0.567223	0.787991	NA	Calpain-15	CAPN15	0.246246	0.0711742	0.103479	1
CAN2_HUMAN|P17655	A947_vs_DMSO	-0.0284267	0.0649244	7.48738	0.673854	0.855793	NA	Calpain-2 catalytic subunit	CAPN2	0.171434	0.0284267	0.0676314	1
CAN3_HUMAN|P20807	A947_vs_DMSO	0.223827	0.0846363	7.48738	0.0312611	0.283592	NA	Calpain-3	CAPN3	1.505	0.223827	0.547306	1
CAN7_HUMAN|Q9Y6W3	A947_vs_DMSO	-0.180668	0.0644108	7.48738	0.0245934	0.263197	NA	Calpain-7	CAPN7	1.60918	0.180668	0.579719	1
CAND1_HUMAN|Q86VP6	A947_vs_DMSO	-0.0452404	0.0562165	7.48738	0.44576	0.70706	NA	Cullin-associated NEDD8-dissociated protein 1	CAND1	0.350899	0.0452404	0.150544	1
CANT1_HUMAN|Q8WVQ1	A947_vs_DMSO	0.284482	0.174301	7.48738	0.143878	0.450637	NA	Soluble calcium-activated nucleotidase 1	CANT1	0.842007	0.284482	0.346173	1
CAP1_HUMAN|Q01518	A947_vs_DMSO	-0.142566	0.0689877	7.48738	0.075009	0.358079	NA	Adenylyl cyclase-associated protein 1	CAP1	1.12489	0.142566	0.446021	1
CAP1_HUMAN|Q01518-2	A947_vs_DMSO	0.17966	0.216194	7.48738	0.431666	0.69514	NA	Adenylyl cyclase-associated protein 1 (isoform 2)	CAP1	0.364852	0.17966	0.157928	1
CAP2_HUMAN|P40123	A947_vs_DMSO	-0.23708	0.073126	7.48738	0.0129549	0.234442	NA	Adenylyl cyclase-associated protein 2	CAP2	1.88757	0.23708	0.629965	1
CAPG_HUMAN|P40121	A947_vs_DMSO	-0.125339	0.0738704	7.48738	0.130766	0.434484	NA	Macrophage-capping protein	CAPG	0.883506	0.125339	0.362026	1
CAPON_HUMAN|O75052	A947_vs_DMSO	-0.14204	0.0856257	7.48738	0.138313	0.444316	NA	Carboxyl-terminal PDZ ligand of neuronal nitric oxide synthase protein	NOS1AP	0.859135	0.14204	0.352308	1
CAPR1_HUMAN|Q14444	A947_vs_DMSO	0.00479323	0.0535758	7.48738	0.931058	0.970353	NA	Caprin-1	CAPRIN1	0.0310233	0.00479323	0.0130703	1
CAPS1_HUMAN|Q9ULU8	A947_vs_DMSO	-0.0687402	0.0550251	7.48738	0.249211	0.553224	NA	Calcium-dependent secretion activator 1	CADPS	0.603432	0.0687402	0.257099	1
CAPZB_HUMAN|P47756	A947_vs_DMSO	-0.010709	0.146987	7.48738	0.943828	0.974358	NA	F-actin-capping protein subunit beta	CAPZB	0.025107	0.010709	0.0112813	1
CAR10_HUMAN|Q9BWT7	A947_vs_DMSO	-0.0199912	0.0681524	7.48738	0.777234	0.905541	NA	Caspase recruitment domain-containing protein 10	CARD10	0.109448	0.0199912	0.0430919	1
CAR10_HUMAN|Q9BWT7-2	A947_vs_DMSO	-0.0774751	0.0970898	7.48738	0.44945	0.709529	NA	Caspase recruitment domain-containing protein 10 (isoform 2)	CARD10	0.347318	0.0774751	0.14903	1
CAR11_HUMAN|Q9BXL7	A947_vs_DMSO	0.102118	0.161524	7.48738	0.54606	0.77463	NA	Caspase recruitment domain-containing protein 11	CARD11	0.26276	0.102118	0.110906	1
CAR19_HUMAN|Q96LW7	A947_vs_DMSO	0.0966053	0.16087	7.48738	0.565889	0.787139	NA	NA	NA	0.247269	0.0966053	0.103948	1
CARF_HUMAN|Q9NXV6	A947_vs_DMSO	-0.00188186	0.0718961	7.48738	0.979802	0.991129	NA	CDKN2A-interacting protein	CDKN2AIP	0.00886167	0.00188186	0.00386999	1
CARL1_HUMAN|Q5VZK9	A947_vs_DMSO	-0.117182	0.0818148	7.48738	0.192458	0.503631	NA	NA	NA	0.715665	0.117182	0.297888	1
CARM1_HUMAN|Q86X55	A947_vs_DMSO	-0.0146009	0.0837583	7.48738	0.866233	0.944049	NA	Histone-arginine methyltransferase CARM1	CARM1	0.0623652	0.0146009	0.0250057	1
CARME_HUMAN|Q8N4J0	A947_vs_DMSO	0.050329	0.0859305	7.48738	0.575304	0.792576	NA	NA	NA	0.240103	0.050329	0.100959	1
CASC1_HUMAN|Q6TDU7	A947_vs_DMSO	-0.108352	0.0980985	7.48738	0.303591	0.60137	NA	Protein CASC1	CASC1	0.517711	0.108352	0.220858	1
CASC3_HUMAN|O15234	A947_vs_DMSO	0.0946427	0.0618785	7.48738	0.167226	0.475663	NA	Protein CASC3	CASC3	0.776695	0.0946427	0.3227	1
CASC4_HUMAN|Q6P4E1	A947_vs_DMSO	0.0261443	0.0614818	7.48738	0.68262	0.859592	NA	Protein CASC4	CASC4	0.165821	0.0261443	0.0657074	1
CASC5_HUMAN|Q8NG31	A947_vs_DMSO	0.0552143	0.0555177	7.48738	0.351011	0.638411	NA	Protein CASC5	CASC5	0.45468	0.0552143	0.1949	1
CASP_HUMAN|Q13948	A947_vs_DMSO	0.0619221	0.0841835	7.48738	0.484398	0.735483	NA	Protein CASP	CUX1	0.314798	0.0619221	0.133428	1
CASP2_HUMAN|P42575	A947_vs_DMSO	0.03451	0.0685105	7.48738	0.628941	0.827402	NA	Caspase-2	CASP2	0.20139	0.03451	0.0822832	1
CASP3_HUMAN|P42574	A947_vs_DMSO	-0.200774	0.0596438	7.48738	0.0108437	0.22811	NA	Caspase-3	CASP3	1.96482	0.200774	0.641855	1
CASP6_HUMAN|P55212	A947_vs_DMSO	-0.0411099	0.132094	7.48738	0.764123	0.900305	NA	Caspase-6	CASP6	0.116837	0.0411099	0.0456102	1
CASP7_HUMAN|P55210	A947_vs_DMSO	-0.385378	0.127069	7.48738	0.0175603	0.242833	NA	Caspase-7	CASP7	1.75547	0.385378	0.614692	1
CASP8_HUMAN|Q14790	A947_vs_DMSO	0.00460399	0.0773271	7.48738	0.954081	0.979045	NA	Caspase-8	CASP8	0.0204148	0.00460399	0.00919742	1
CASP8_HUMAN|Q14790-5	A947_vs_DMSO	0.0240955	0.143245	7.48738	0.870871	0.945981	NA	Caspase-8 (isoform 5)	CASP8	0.0600462	0.0240955	0.0241175	1
CASP9_HUMAN|P55211	A947_vs_DMSO	0.0147813	0.0964689	7.48738	0.88227	0.950216	NA	Caspase-9	CASP9	0.0543985	0.0147813	0.0221777	1
CASS4_HUMAN|Q9NQ75	A947_vs_DMSO	-0.333924	0.106034	7.48738	0.0148172	0.238011	NA	Cas scaffolding protein family member 4	CASS4	1.82923	0.333924	0.623403	1
CASZ1_HUMAN|Q86V15	A947_vs_DMSO	0.2645	0.0854703	7.48738	0.0160424	0.240019	NA	Zinc finger protein castor homolog 1	CASZ1	1.79473	0.2645	0.619754	1
CATA_HUMAN|P04040	A947_vs_DMSO	0.0736517	0.0531808	7.48738	0.205937	0.516952	NA	Catalase	CAT	0.686266	0.0736517	0.286549	1
CATB_HUMAN|P07858	A947_vs_DMSO	0.14898	0.0545567	7.48738	0.0274732	0.274457	NA	Cathepsin B	CTSB	1.56109	0.14898	0.561526	1
CATC_HUMAN|P53634	A947_vs_DMSO	0.253355	0.219733	7.48738	0.284381	0.584579	NA	Dipeptidyl peptidase 1	CTSC	0.5461	0.253355	0.233157	1
CATD_HUMAN|P07339	A947_vs_DMSO	0.201061	0.0837455	7.48738	0.045164	0.309492	NA	Cathepsin D	CTSD	1.34521	0.201061	0.50935	1
CATH_HUMAN|P09668	A947_vs_DMSO	0.0548856	0.0685494	7.48738	0.447979	0.708578	NA	Pro-cathepsin H	CTSH	0.348742	0.0548856	0.149613	1
CATIN_HUMAN|Q8WUQ7	A947_vs_DMSO	0.0813012	0.0590029	7.48738	0.208001	0.518473	NA	Cactin	CACTIN	0.681934	0.0813012	0.285274	1
CATL1_HUMAN|P07711	A947_vs_DMSO	-0.098043	0.0625664	7.48738	0.158314	0.467856	NA	Cathepsin L1	CTSL	0.800482	0.098043	0.329888	1
CATL2_HUMAN|O60911	A947_vs_DMSO	0.193074	0.150902	7.48738	0.238952	0.544732	NA	Cathepsin L2	CTSV	0.62169	0.193074	0.263817	1
CATZ_HUMAN|Q9UBR2	A947_vs_DMSO	0.259003	0.101649	7.48738	0.0361524	0.290183	NA	Cathepsin Z	CTSZ	1.44186	0.259003	0.537327	1
CAV1_HUMAN|Q03135	A947_vs_DMSO	0.173067	0.12987	7.48738	0.221782	0.528983	NA	Caveolin-1	CAV1	0.654074	0.173067	0.276558	1
CAZA1_HUMAN|P52907	A947_vs_DMSO	-0.0424429	0.056097	7.48738	0.472423	0.726015	NA	F-actin-capping protein subunit alpha-1	CAPZA1	0.325669	0.0424429	0.139055	1
CAZA2_HUMAN|P47755	A947_vs_DMSO	-0.115394	0.122774	7.48738	0.376598	0.657931	NA	F-actin-capping protein subunit alpha-2	CAPZA2	0.424122	0.115394	0.18182	1
CB042_HUMAN|Q9NWW7	A947_vs_DMSO	-0.113402	0.0782592	7.48738	0.187874	0.499324	NA	Uncharacterized protein C2orf42	C2orf42	0.726133	0.113402	0.301617	1
CB044_HUMAN|Q9H6R7	A947_vs_DMSO	-0.066422	0.0794272	7.48738	0.428885	0.693816	NA	WD repeat and coiled-coil-containing protein C2orf44	C2orf44	0.367659	0.066422	0.158756	1
CB047_HUMAN|Q8WWC4	A947_vs_DMSO	-0.279402	0.221991	7.48738	0.245993	0.550078	NA	Uncharacterized protein C2orf47, mitochondrial	C2orf47	0.609078	0.279402	0.259576	1
CB068_HUMAN|Q2NKX9	A947_vs_DMSO	-0.126622	0.104962	7.48738	0.264408	0.567502	NA	UPF0561 protein C2orf68	C2orf68	0.577725	0.126622	0.246033	1
CB069_HUMAN|Q8N8R5	A947_vs_DMSO	0.0561891	0.14976	7.48738	0.71792	0.876551	NA	UPF0565 protein C2orf69	C2orf69	0.143924	0.0561891	0.0572228	1
CB072_HUMAN|A6NCS6	A947_vs_DMSO	0.0396581	0.17597	7.48738	0.827721	0.926903	NA	Uncharacterized protein C2orf72	C2orf72	0.0821161	0.0396581	0.0329658	1
CB076_HUMAN|Q3KRA6	A947_vs_DMSO	-0.235447	0.172244	7.48738	0.21127	0.521106	NA	UPF0538 protein C2orf76	C2orf76	0.675162	0.235447	0.283074	1
CB39L_HUMAN|Q9H9S4	A947_vs_DMSO	-0.25282	0.0970592	7.48738	0.0331879	0.285795	NA	Calcium-binding protein 39-like	CAB39L	1.47902	0.25282	0.543945	1
CBL_HUMAN|P22681	A947_vs_DMSO	-0.0961009	0.0737692	7.48738	0.231305	0.53694	NA	E3 ubiquitin-protein ligase CBL	CBL	0.635816	0.0961009	0.270075	1
CBP_HUMAN|Q92793	A947_vs_DMSO	0.0520015	0.0544216	7.48738	0.369136	0.651703	NA	CREB-binding protein	CREBBP	0.432813	0.0520015	0.18595	1
CBPA4_HUMAN|Q9UI42	A947_vs_DMSO	-0.130155	0.110135	7.48738	0.273466	0.574672	NA	Carboxypeptidase A4	CPA4	0.563097	0.130155	0.24058	1
CBPC1_HUMAN|Q9UPW5	A947_vs_DMSO	-0.126158	0.0682175	7.48738	0.104117	0.398235	NA	Cytosolic carboxypeptidase 1	AGTPBP1	0.982478	0.126158	0.399861	1
CBPD_HUMAN|O75976	A947_vs_DMSO	0.103894	0.0525978	7.48738	0.0861228	0.375252	NA	Carboxypeptidase D	CPD	1.06488	0.103894	0.425677	1
CBPM_HUMAN|P14384	A947_vs_DMSO	-0.28428	0.109402	7.48738	0.0335047	0.286304	NA	Carboxypeptidase M	CPM	1.47489	0.28428	0.543173	1
CBPQ_HUMAN|Q9Y646	A947_vs_DMSO	0.207132	0.125748	7.48738	0.140716	0.447336	NA	Carboxypeptidase Q	CPQ	0.851657	0.207132	0.349366	1
CBR1_HUMAN|P16152	A947_vs_DMSO	-0.103482	0.0604401	7.48738	0.127807	0.431356	NA	Carbonyl reductase [NADPH] 1	CBR1	0.893444	0.103482	0.365164	1
CBR3_HUMAN|O75828	A947_vs_DMSO	-0.119854	0.06752	7.48738	0.116366	0.415709	NA	Carbonyl reductase [NADPH] 3	CBR3	0.934174	0.119854	0.38121	1
CBR4_HUMAN|Q8N4T8	A947_vs_DMSO	0.0407391	0.10889	7.48738	0.718678	0.876846	NA	Carbonyl reductase family member 4	CBR4	0.143466	0.0407391	0.0570765	1
CBWD1_HUMAN|Q9BRT8	A947_vs_DMSO	-0.149309	0.0748537	7.48738	0.0836317	0.372725	NA	COBW domain-containing protein 1	CBWD1	1.07763	0.149309	0.428612	1
CBX1_HUMAN|P83916	A947_vs_DMSO	-0.0618068	0.0691442	7.48738	0.399204	0.674554	NA	Chromobox protein homolog 1	CBX1	0.398805	0.0618068	0.170983	1
CBX2_HUMAN|Q14781	A947_vs_DMSO	0.216644	0.0757103	7.48738	0.0226099	0.254561	NA	Chromobox protein homolog 2	CBX2	1.6457	0.216644	0.594208	1
CBX3_HUMAN|Q13185	A947_vs_DMSO	0.166126	0.116981	7.48738	0.195846	0.508471	NA	Chromobox protein homolog 3	CBX3	0.708086	0.166126	0.293734	1
CBX4_HUMAN|O00257	A947_vs_DMSO	0.184393	0.0613513	7.48738	0.0182779	0.243249	NA	E3 SUMO-protein ligase CBX4	CBX4	1.73807	0.184393	0.613949	1
CBX5_HUMAN|P45973	A947_vs_DMSO	0.0354491	0.0664263	7.48738	0.609048	0.813362	NA	Chromobox protein homolog 5	CBX5	0.215349	0.0354491	0.0897163	1
CBX6_HUMAN|O95503	A947_vs_DMSO	0.0842924	0.0550348	7.48738	0.16671	0.475006	NA	Chromobox protein homolog 6	CBX6	0.77804	0.0842924	0.323301	1
CBX7_HUMAN|O95931	A947_vs_DMSO	-0.0283045	0.0670031	7.48738	0.684575	0.859954	NA	Chromobox protein homolog 7	CBX7	0.164579	0.0283045	0.0655247	1
CBX8_HUMAN|Q9HC52	A947_vs_DMSO	0.107384	0.0528661	7.48738	0.0791303	0.364626	NA	Chromobox protein homolog 8	CBX8	1.10166	0.107384	0.438153	1
CC117_HUMAN|Q8IWD4	A947_vs_DMSO	0.0655579	0.174024	7.48738	0.716834	0.876142	NA	Coiled-coil domain-containing protein 117	CCDC117	0.144581	0.0655579	0.0574256	1
CC124_HUMAN|Q96CT7	A947_vs_DMSO	-0.0203718	0.0705807	7.48738	0.780692	0.907173	NA	Coiled-coil domain-containing protein 124	CCDC124	0.10752	0.0203718	0.0423097	1
CC127_HUMAN|Q96BQ5	A947_vs_DMSO	0.139501	0.0718497	7.48738	0.0906194	0.379596	NA	Coiled-coil domain-containing protein 127	CCDC127	1.04278	0.139501	0.420679	1
CC130_HUMAN|P13994	A947_vs_DMSO	0.143062	0.112506	7.48738	0.241591	0.54589	NA	Coiled-coil domain-containing protein 130	CCDC130	0.61692	0.143062	0.262895	1
CC134_HUMAN|Q9H6E4	A947_vs_DMSO	0.171689	0.0857217	7.48738	0.0826029	0.371114	NA	Coiled-coil domain-containing protein 134	CCDC134	1.083	0.171689	0.430493	1
CC137_HUMAN|Q6PK04	A947_vs_DMSO	0.131727	0.073053	7.48738	0.11158	0.408923	NA	Coiled-coil domain-containing protein 137	CCDC137	0.952415	0.131727	0.388359	1
CC138_HUMAN|Q96M89	A947_vs_DMSO	-0.243969	0.0708177	7.48738	0.00969625	0.223211	NA	Coiled-coil domain-containing protein 138	CCDC138	2.0134	0.243969	0.651285	1
CC14A_HUMAN|Q9UNH5	A947_vs_DMSO	-0.768277	0.13922	7.48738	0.000706127	0.0894362	NA	Dual specificity protein phosphatase CDC14A	CDC14A	3.15112	0.768277	1.04849	1
CC152_HUMAN|Q4G0S7	A947_vs_DMSO	-0.395677	0.0691811	7.48738	0.000565696	0.0806431	NA	Coiled-coil domain-containing protein 152	CCDC152	3.24742	0.395677	1.09343	1
CC167_HUMAN|Q9P0B6	A947_vs_DMSO	-0.0212964	0.0873866	7.48738	0.814004	0.920355	NA	Coiled-coil domain-containing protein 167	CCDC167	0.0893734	0.0212964	0.0360448	1
CC174_HUMAN|Q6PII3	A947_vs_DMSO	0.0803797	0.0781706	7.48738	0.335896	0.62878	NA	Coiled-coil domain-containing protein 174	CCDC174	0.473796	0.0803797	0.201501	1
CC175_HUMAN|P0C221	A947_vs_DMSO	-0.054938	0.140616	7.48738	0.706902	0.871713	NA	Coiled-coil domain-containing protein 175	CCDC175	0.150641	0.054938	0.0596263	1
CC50A_HUMAN|Q9NV96	A947_vs_DMSO	0.160233	0.0917604	7.48738	0.121491	0.422583	NA	Cell cycle control protein 50A	TMEM30A	0.915457	0.160233	0.374088	1
CC71L_HUMAN|Q8N9Z2	A947_vs_DMSO	0.0515107	0.0775546	7.48738	0.526491	0.76191	NA	Coiled-coil domain-containing protein 71L	CCDC71L	0.278609	0.0515107	0.118096	1
CC85B_HUMAN|Q15834	A947_vs_DMSO	0.143768	0.0605132	7.48738	0.0469118	0.311415	NA	Coiled-coil domain-containing protein 85B	CCDC85B	1.32872	0.143768	0.50666	1
CC85C_HUMAN|A6NKD9	A947_vs_DMSO	-0.0620411	0.0631088	7.48738	0.356262	0.641953	NA	Coiled-coil domain-containing protein 85C	CCDC85C	0.448231	0.0620411	0.192497	1
CC90B_HUMAN|Q9GZT6	A947_vs_DMSO	0.0694774	0.0636363	7.48738	0.308807	0.606473	NA	Coiled-coil domain-containing protein 90B, mitochondrial	CCDC90B	0.510312	0.0694774	0.217189	1
CCAR1_HUMAN|Q8IX12	A947_vs_DMSO	0.136473	0.0839365	7.48738	0.145203	0.451581	NA	Cell division cycle and apoptosis regulator protein 1	CCAR1	0.838025	0.136473	0.345264	1
CCAR2_HUMAN|Q8N163	A947_vs_DMSO	0.0104283	0.0598315	7.48738	0.866254	0.944049	NA	Cell cycle and apoptosis regulator protein 2	CCAR2	0.062355	0.0104283	0.0250057	1
CCD12_HUMAN|Q8WUD4	A947_vs_DMSO	0.127487	0.162425	7.48738	0.456628	0.714332	NA	Coiled-coil domain-containing protein 12	CCDC12	0.340437	0.127487	0.1461	1
CCD22_HUMAN|O60826	A947_vs_DMSO	-0.132716	0.0585716	7.48738	0.0554285	0.320858	NA	Coiled-coil domain-containing protein 22	CCDC22	1.25627	0.132716	0.493687	1
CCD25_HUMAN|Q86WR0	A947_vs_DMSO	-0.0927321	0.150377	7.48738	0.555735	0.780951	NA	Coiled-coil domain-containing protein 25	CCDC25	0.255132	0.0927321	0.107376	1
CCD43_HUMAN|Q96MW1	A947_vs_DMSO	-0.153446	0.0671944	7.48738	0.053955	0.318052	NA	Coiled-coil domain-containing protein 43	CCDC43	1.26797	0.153446	0.497502	1
CCD47_HUMAN|Q96A33	A947_vs_DMSO	0.165527	0.0831714	7.48738	0.084201	0.373806	NA	Coiled-coil domain-containing protein 47	CCDC47	1.07468	0.165527	0.427354	1
CCD50_HUMAN|Q8IVM0	A947_vs_DMSO	-0.112884	0.1215	7.48738	0.38182	0.661993	NA	Coiled-coil domain-containing protein 50	CCDC50	0.418141	0.112884	0.179147	1
CCD51_HUMAN|Q96ER9	A947_vs_DMSO	0.057786	0.100379	7.48738	0.581716	0.797047	NA	Coiled-coil domain-containing protein 51	CCDC51	0.235289	0.057786	0.0985158	1
CCD53_HUMAN|Q9Y3C0	A947_vs_DMSO	-0.220945	0.128064	7.48738	0.125338	0.428334	NA	WASH complex subunit CCDC53	CCDC53	0.901917	0.220945	0.368217	1
CCD58_HUMAN|Q4VC31	A947_vs_DMSO	-0.113523	0.113866	7.48738	0.349891	0.637139	NA	Coiled-coil domain-containing protein 58	CCDC58	0.456067	0.113523	0.195765	1
CCD66_HUMAN|A2RUB6	A947_vs_DMSO	-0.0847634	0.0709039	7.48738	0.26839	0.570188	NA	Coiled-coil domain-containing protein 66	CCDC66	0.571233	0.0847634	0.243982	1
CCD71_HUMAN|Q8IV32	A947_vs_DMSO	-0.0695602	0.0697907	7.48738	0.350027	0.637258	NA	Coiled-coil domain-containing protein 71	CCDC71	0.455898	0.0695602	0.195685	1
CCD77_HUMAN|Q9BR77	A947_vs_DMSO	-0.0179748	0.0905485	7.48738	0.84793	0.937147	NA	Coiled-coil domain-containing protein 77	CCDC77	0.0716402	0.0179748	0.0281923	1
CCD80_HUMAN|Q76M96	A947_vs_DMSO	0.274235	0.0684738	7.48738	0.00449185	0.187713	NA	Coiled-coil domain-containing protein 80	CCDC80	2.34757	0.274235	0.726505	1
CCD84_HUMAN|Q86UT8	A947_vs_DMSO	-0.260027	0.122142	7.48738	0.0682408	0.34604	NA	Coiled-coil domain-containing protein 84	CCDC84	1.16596	0.260027	0.460874	1
CCD86_HUMAN|Q9H6F5	A947_vs_DMSO	0.0145165	0.101921	7.48738	0.890499	0.954251	NA	Coiled-coil domain-containing protein 86	CCDC86	0.0503664	0.0145165	0.0203376	1
CCD91_HUMAN|Q7Z6B0	A947_vs_DMSO	-0.103857	0.0961008	7.48738	0.313402	0.611225	NA	Coiled-coil domain-containing protein 91	CCDC91	0.503898	0.103857	0.213799	1
CCD92_HUMAN|Q53HC0	A947_vs_DMSO	0.0856047	0.058312	7.48738	0.182804	0.494647	NA	Coiled-coil domain-containing protein 92	CCDC92	0.738014	0.0856047	0.305704	1
CCD93_HUMAN|Q567U6	A947_vs_DMSO	-0.159667	0.0875166	7.48738	0.108084	0.401668	NA	Coiled-coil domain-containing protein 93	CCDC93	0.966237	0.159667	0.396133	1
CCD94_HUMAN|Q9BW85	A947_vs_DMSO	0.0846496	0.0829131	7.48738	0.339131	0.631657	NA	Coiled-coil domain-containing protein 94	CCDC94	0.469633	0.0846496	0.199519	1
CCD96_HUMAN|Q2M329	A947_vs_DMSO	0.0419387	0.145627	7.48738	0.781166	0.907236	NA	Coiled-coil domain-containing protein 96	CCDC96	0.107256	0.0419387	0.0422798	1
CCD97_HUMAN|Q96F63	A947_vs_DMSO	0.0138131	0.0693556	7.48738	0.847437	0.936833	NA	Coiled-coil domain-containing protein 97	CCDC97	0.0718927	0.0138131	0.0283379	1
CCDB1_HUMAN|O95273	A947_vs_DMSO	-0.0555167	0.0808624	7.48738	0.513057	0.752832	NA	Cyclin-D1-binding protein 1	CCNDBP1	0.289835	0.0555167	0.123302	1
CCDC3_HUMAN|Q9BQI4	A947_vs_DMSO	-0.453959	0.0897565	7.48738	0.00119803	0.112263	NA	Coiled-coil domain-containing protein 3	CCDC3	2.92153	0.453959	0.949762	1
CCDC6_HUMAN|Q16204	A947_vs_DMSO	-0.0437183	0.0791459	7.48738	0.596788	0.805978	NA	Coiled-coil domain-containing protein 6	CCDC6	0.22418	0.0437183	0.0936769	1
CCDC9_HUMAN|Q9Y3X0	A947_vs_DMSO	0.00457552	0.0731494	7.48738	0.951762	0.977527	NA	Coiled-coil domain-containing protein 9	CCDC9	0.0214717	0.00457552	0.00987123	1
CCHL_HUMAN|P53701	A947_vs_DMSO	0.151286	0.0796721	7.48738	0.0966449	0.388381	NA	Cytochrome c-type heme lyase	HCCS	1.01482	0.151286	0.410742	1
CCM2_HUMAN|Q9BSQ5	A947_vs_DMSO	0.0989857	0.0797357	7.48738	0.251929	0.555548	NA	Malcavernin	CCM2	0.598721	0.0989857	0.255279	1
CCNA2_HUMAN|P20248	A947_vs_DMSO	-0.120578	0.175508	7.48738	0.51278	0.752832	NA	Cyclin-A2	CCNA2	0.290069	0.120578	0.123302	1
CCNB1_HUMAN|P14635	A947_vs_DMSO	-0.0504111	0.0611303	7.48738	0.435052	0.698089	NA	G2/mitotic-specific cyclin-B1	CCNB1	0.361458	0.0504111	0.156089	1
CCNB2_HUMAN|O95067	A947_vs_DMSO	0.0305184	0.0869985	7.48738	0.735408	0.88523	NA	G2/mitotic-specific cyclin-B2	CCNB2	0.133472	0.0305184	0.052944	1
CCND1_HUMAN|P24385	A947_vs_DMSO	-0.741557	0.116936	7.48738	0.000294069	0.0640105	NA	G1/S-specific cyclin-D1	CCND1	3.53155	0.741557	1.19375	1
CCNE2_HUMAN|O96020	A947_vs_DMSO	-0.200805	0.129917	7.48738	0.163337	0.471265	NA	G1/S-specific cyclin-E2	CCNE2	0.786916	0.200805	0.326734	1
CCNG1_HUMAN|P51959	A947_vs_DMSO	-0.254786	0.0910563	7.48738	0.0248443	0.263197	NA	Cyclin-G1	CCNG1	1.60477	0.254786	0.579719	1
CCNH_HUMAN|P51946	A947_vs_DMSO	0.0325652	0.103151	7.48738	0.760846	0.898745	NA	Cyclin-H	CCNH	0.118703	0.0325652	0.0463634	1
CCNK_HUMAN|O75909	A947_vs_DMSO	0.0730609	0.0930374	7.48738	0.456413	0.714119	NA	Cyclin-K	CCNK	0.340642	0.0730609	0.146229	1
CCNL1_HUMAN|Q9UK58	A947_vs_DMSO	0.0938679	0.0680174	7.48738	0.20737	0.51814	NA	Cyclin-L1	CCNL1	0.683255	0.0938679	0.285553	1
CCNT1_HUMAN|O60563	A947_vs_DMSO	0.149581	0.0638731	7.48738	0.0493915	0.314578	NA	Cyclin-T1	CCNT1	1.30635	0.149581	0.502272	1
CCNT2_HUMAN|O60583	A947_vs_DMSO	0.502371	0.0999716	7.48738	0.00124497	0.112263	NA	Cyclin-T2	CCNT2	2.90484	0.502371	0.949762	1
CCNY_HUMAN|Q8ND76	A947_vs_DMSO	0.0464227	0.0787306	7.48738	0.572789	0.791078	NA	Cyclin-Y	CCNY	0.242005	0.0464227	0.101781	1
CCPG1_HUMAN|Q9ULG6	A947_vs_DMSO	-0.0773089	0.113529	7.48738	0.516397	0.754598	NA	Cell cycle progression protein 1	CCPG1	0.287017	0.0773089	0.122284	1
CCS_HUMAN|O14618	A947_vs_DMSO	-0.0425145	0.0594944	7.48738	0.496529	0.742992	NA	Copper chaperone for superoxide dismutase	CCS	0.304056	0.0425145	0.129016	1
CCZ1B_HUMAN|P86790	A947_vs_DMSO	-0.261809	0.071895	7.48738	0.00736348	0.212641	NA	Vacuolar fusion protein CCZ1 homolog B	CCZ1B	2.13292	0.261809	0.672353	1
CD003_HUMAN|Q8WVX3	A947_vs_DMSO	0.121944	0.0626919	7.48738	0.0901331	0.379349	NA	Uncharacterized protein C4orf3	C4orf3	1.04512	0.121944	0.420961	1
CD027_HUMAN|Q9NWY4	A947_vs_DMSO	0.0413397	0.0629555	7.48738	0.531064	0.764832	NA	UPF0609 protein C4orf27	C4orf27	0.274853	0.0413397	0.116434	1
CD109_HUMAN|Q6YHK3	A947_vs_DMSO	0.00511147	0.0619484	7.48738	0.936403	0.972139	NA	CD109 antigen	CD109	0.0285374	0.00511147	0.0122718	1
CD11A_HUMAN|Q9UQ88	A947_vs_DMSO	0.0721988	0.0535838	7.48738	0.217201	0.525209	NA	Cyclin-dependent kinase 11A	CDK11A	0.663138	0.0721988	0.279667	1
CD123_HUMAN|O75794	A947_vs_DMSO	-0.197154	0.0701464	7.48738	0.0243863	0.263197	NA	Cell division cycle protein 123 homolog	CDC123	1.61285	0.197154	0.579719	1
CD151_HUMAN|P48509	A947_vs_DMSO	0.106996	0.136981	7.48738	0.458727	0.716367	NA	CD151 antigen	CD151	0.338446	0.106996	0.144864	1
CD166_HUMAN|Q13740	A947_vs_DMSO	0.0319143	0.0773127	7.48738	0.691323	0.862449	NA	CD166 antigen	ALCAM	0.160319	0.0319143	0.0642664	1
CD22_HUMAN|P20273-5	A947_vs_DMSO	0.0716221	0.0653914	7.48738	0.307369	0.605237	NA	B-cell receptor CD22 (isoform 5)	CD22	0.512339	0.0716221	0.218075	1
CD276_HUMAN|Q5ZPR3	A947_vs_DMSO	0.102414	0.156214	7.48738	0.531705	0.765143	NA	CD276 antigen	CD276	0.274329	0.102414	0.116258	1
CD2AP_HUMAN|Q9Y5K6	A947_vs_DMSO	-0.0459749	0.0512336	7.48738	0.397462	0.673594	NA	CD2-associated protein	CD2AP	0.400704	0.0459749	0.171602	1
CD2B2_HUMAN|O95400	A947_vs_DMSO	-0.07365	0.0986429	7.48738	0.478071	0.730072	NA	CD2 antigen cytoplasmic tail-binding protein 2	CD2BP2	0.320508	0.07365	0.136634	1
CD320_HUMAN|Q9NPF0	A947_vs_DMSO	0.254394	0.0546807	7.48738	0.00195478	0.132813	NA	CD320 antigen	CD320	2.7089	0.254394	0.876759	1
CD37L_HUMAN|Q7L3B6	A947_vs_DMSO	-0.093292	0.108495	7.48738	0.41654	0.684182	NA	Hsp90 co-chaperone Cdc37-like 1	CDC37L1	0.380343	0.093292	0.164828	1
CD40L_HUMAN|P29965	A947_vs_DMSO	0.223989	0.187186	7.48738	0.267969	0.570022	NA	CD40 ligand	CD40LG	0.571915	0.223989	0.244108	1
CD44_HUMAN|P16070	A947_vs_DMSO	-0.232128	0.0828495	7.48738	0.024708	0.263197	NA	CD44 antigen	CD44	1.60716	0.232128	0.579719	1
CD47_HUMAN|Q08722	A947_vs_DMSO	-0.0745151	0.0975184	7.48738	0.468193	0.723475	NA	Leukocyte surface antigen CD47	CD47	0.329575	0.0745151	0.140576	1
CD59_HUMAN|P13987	A947_vs_DMSO	0.0177556	0.144756	7.48738	0.905605	0.960128	NA	CD59 glycoprotein	CD59	0.0430611	0.0177556	0.0176711	1
CD63_HUMAN|P08962	A947_vs_DMSO	0.113592	0.0781413	7.48738	0.186631	0.499238	NA	CD63 antigen	CD63	0.729017	0.113592	0.301692	1
CD70_HUMAN|P32970	A947_vs_DMSO	-0.228114	0.0821508	7.48738	0.0256475	0.265403	NA	CD70 antigen	CD70	1.59095	0.228114	0.576094	1
CD82_HUMAN|P27701	A947_vs_DMSO	0.154182	0.094768	7.48738	0.144981	0.451581	NA	CD82 antigen	CD82	0.838689	0.154182	0.345264	1
CD9_HUMAN|P21926	A947_vs_DMSO	0.0279866	0.0930131	7.48738	0.771684	0.903585	NA	CD9 antigen	CD9	0.11256	0.0279866	0.0440311	1
CD97_HUMAN|P48960	A947_vs_DMSO	-0.0450014	0.0808726	7.48738	0.594139	0.804457	NA	CD97 antigen	CD97	0.226112	0.0450014	0.0944974	1
CD99_HUMAN|P14209	A947_vs_DMSO	0.41997	0.11946	7.48738	0.00877855	0.221967	NA	CD99 antigen	CD99	2.05658	0.41997	0.653712	1
CDA7L_HUMAN|Q96GN5	A947_vs_DMSO	0.330682	0.110478	7.48738	0.0186125	0.244152	NA	Cell division cycle-associated 7-like protein	CDCA7L	1.7302	0.330682	0.612339	1
CDAN1_HUMAN|Q8IWY9	A947_vs_DMSO	0.0546089	0.11133	7.48738	0.637818	0.833873	NA	Codanin-1	CDAN1	0.195303	0.0546089	0.0789001	1
CDC16_HUMAN|Q13042	A947_vs_DMSO	0.0325635	0.0502359	7.48738	0.536214	0.768305	NA	Cell division cycle protein 16 homolog	CDC16	0.270662	0.0325635	0.114466	1
CDC20_HUMAN|Q12834	A947_vs_DMSO	-0.0257715	0.0771199	7.48738	0.747415	0.890855	NA	Cell division cycle protein 20 homolog	CDC20	0.126438	0.0257715	0.0501929	1
CDC23_HUMAN|Q9UJX2	A947_vs_DMSO	0.0766429	0.0589216	7.48738	0.231942	0.537321	NA	Cell division cycle protein 23 homolog	CDC23	0.634621	0.0766429	0.269766	1
CDC27_HUMAN|P30260	A947_vs_DMSO	-0.00908992	0.0544855	7.48738	0.871919	0.946337	NA	Cell division cycle protein 27 homolog	CDC27	0.0595238	0.00908992	0.0239544	1
CDC37_HUMAN|Q16543	A947_vs_DMSO	-0.066036	0.120491	7.48738	0.599604	0.807974	NA	Hsp90 co-chaperone Cdc37	CDC37	0.222136	0.066036	0.0926025	1
CDC42_HUMAN|P60953	A947_vs_DMSO	0.0644281	0.132662	7.48738	0.641102	0.83603	NA	Cell division control protein 42 homolog	CDC42	0.193073	0.0644281	0.0777779	1
CDC45_HUMAN|O75419	A947_vs_DMSO	0.0840395	0.157058	7.48738	0.608111	0.812957	NA	Cell division control protein 45 homolog	CDC45	0.216017	0.0840395	0.0899327	1
CDC5L_HUMAN|Q99459	A947_vs_DMSO	0.109613	0.0612892	7.48738	0.114063	0.41323	NA	Cell division cycle 5-like protein	CDC5L	0.942856	0.109613	0.383808	1
CDC6_HUMAN|Q99741	A947_vs_DMSO	-0.510561	0.136225	7.48738	0.00635901	0.204767	NA	Cell division control protein 6 homolog	CDC6	2.19661	0.510561	0.688741	1
CDC7_HUMAN|O00311	A947_vs_DMSO	-0.195469	0.0671302	7.48738	0.0209861	0.248231	NA	Cell division cycle 7-related protein kinase	CDC7	1.67807	0.195469	0.605144	1
CDC73_HUMAN|Q6P1J9	A947_vs_DMSO	0.0544822	0.0600976	7.48738	0.392878	0.670041	NA	Parafibromin	CDC73	0.405742	0.0544822	0.173899	1
CDCA2_HUMAN|Q69YH5	A947_vs_DMSO	0.114988	0.0483459	7.48738	0.0467249	0.311113	NA	Cell division cycle-associated protein 2	CDCA2	1.33045	0.114988	0.507082	1
CDCA3_HUMAN|Q99618	A947_vs_DMSO	0.177409	0.185056	7.48738	0.367651	0.649847	NA	Cell division cycle-associated protein 3	CDCA3	0.434565	0.177409	0.187189	1
CDCA4_HUMAN|Q9BXL8	A947_vs_DMSO	-0.0887998	0.0943218	7.48738	0.375848	0.657508	NA	Cell division cycle-associated protein 4	CDCA4	0.424987	0.0887998	0.182099	1
CDCA5_HUMAN|Q96FF9	A947_vs_DMSO	0.0347985	0.169002	7.48738	0.842352	0.934861	NA	Sororin	CDCA5	0.0745062	0.0347985	0.0292527	1
CDCA7_HUMAN|Q9BWT1	A947_vs_DMSO	-0.132859	0.0844462	7.48738	0.156867	0.465035	NA	Cell division cycle-associated protein 7	CDCA7	0.804469	0.132859	0.332514	1
CDCP1_HUMAN|Q9H5V8	A947_vs_DMSO	-0.0921339	0.0683582	7.48738	0.217075	0.525209	NA	CUB domain-containing protein 1	CDCP1	0.66339	0.0921339	0.279667	1
CDIPT_HUMAN|O14735	A947_vs_DMSO	0.0880407	0.11664	7.48738	0.473435	0.726576	NA	CDP-diacylglycerol--inositol 3-phosphatidyltransferase	CDIPT	0.324739	0.0880407	0.138719	1
CDK1_HUMAN|P06493	A947_vs_DMSO	-0.0826278	0.0784544	7.48738	0.325049	0.620248	NA	Cyclin-dependent kinase 1	CDK1	0.488051	0.0826278	0.207435	1
CDK10_HUMAN|Q15131	A947_vs_DMSO	0.169268	0.101484	7.48738	0.136468	0.442581	NA	Cyclin-dependent kinase 10	CDK10	0.864968	0.169268	0.354007	1
CDK12_HUMAN|Q9NYV4	A947_vs_DMSO	0.124349	0.0543418	7.48738	0.0535745	0.318011	NA	Cyclin-dependent kinase 12	CDK12	1.27104	0.124349	0.497558	1
CDK13_HUMAN|Q14004	A947_vs_DMSO	0.101009	0.050973	7.48738	0.0853005	0.374572	NA	Cyclin-dependent kinase 13	CDK13	1.06905	0.101009	0.426465	1
CDK13_HUMAN|Q14004-2	A947_vs_DMSO	0.0990948	0.0655816	7.48738	0.17178	0.480759	NA	Cyclin-dependent kinase 13 (isoform 2)	CDK13	0.765028	0.0990948	0.318073	1
CDK16_HUMAN|Q00536	A947_vs_DMSO	-0.241037	0.0665126	7.48738	0.00754576	0.213108	NA	Cyclin-dependent kinase 16	CDK16	2.1223	0.241037	0.671399	1
CDK17_HUMAN|Q00537	A947_vs_DMSO	-0.145413	0.0451918	7.48738	0.0134186	0.235836	NA	Cyclin-dependent kinase 17	CDK17	1.87229	0.145413	0.627389	1
CDK19_HUMAN|Q9BWU1	A947_vs_DMSO	0.112827	0.115588	7.48738	0.359486	0.644864	NA	Cyclin-dependent kinase 19	CDK19	0.444318	0.112827	0.190532	1
CDK2_HUMAN|P24941	A947_vs_DMSO	0.00928184	0.0592545	7.48738	0.879667	0.948869	NA	Cyclin-dependent kinase 2	CDK2	0.0556819	0.00928184	0.0227936	1
CDK4_HUMAN|P11802	A947_vs_DMSO	-0.196896	0.093042	7.48738	0.0695673	0.348768	NA	Cyclin-dependent kinase 4	CDK4	1.15759	0.196896	0.457464	1
CDK5_HUMAN|Q00535	A947_vs_DMSO	-0.116553	0.0640058	7.48738	0.108644	0.402199	NA	Cyclin-dependent-like kinase 5	CDK5	0.963992	0.116553	0.395559	1
CDK6_HUMAN|Q00534	A947_vs_DMSO	-0.189864	0.103744	7.48738	0.107165	0.400512	NA	Cyclin-dependent kinase 6	CDK6	0.969947	0.189864	0.397384	1
CDK7_HUMAN|P50613	A947_vs_DMSO	0.00782326	0.0523644	7.48738	0.885183	0.951278	NA	Cyclin-dependent kinase 7	CDK7	0.0529669	0.00782326	0.0216926	1
CDK8_HUMAN|P49336	A947_vs_DMSO	0.218236	0.10122	7.48738	0.0654847	0.339537	NA	Cyclin-dependent kinase 8	CDK8	1.18386	0.218236	0.469113	1
CDK9_HUMAN|P50750	A947_vs_DMSO	-0.0399942	0.0593287	7.48738	0.520504	0.756737	NA	Cyclin-dependent kinase 9	CDK9	0.283576	0.0399942	0.121055	1
CDKA1_HUMAN|O14519	A947_vs_DMSO	0.245941	0.106216	7.48738	0.051408	0.315435	NA	Cyclin-dependent kinase 2-associated protein 1	CDK2AP1	1.28897	0.245941	0.50109	1
CDKAL_HUMAN|Q5VV42	A947_vs_DMSO	0.02792	0.0786454	7.48738	0.732372	0.882877	NA	Threonylcarbamoyladenosine tRNA methylthiotransferase	CDKAL1	0.135268	0.02792	0.0540998	1
CDN1A_HUMAN|P38936	A947_vs_DMSO	0.00652201	0.096802	7.48738	0.948047	0.975573	NA	Cyclin-dependent kinase inhibitor 1	CDKN1A	0.0231699	0.00652201	0.0107403	1
CDN2A_HUMAN|P42771	A947_vs_DMSO	-0.195939	0.316818	7.48738	0.554615	0.780143	NA	NA	NA	0.256008	0.195939	0.107826	1
CDN2C_HUMAN|P42773	A947_vs_DMSO	-0.0101054	0.0934077	7.48738	0.916691	0.964121	NA	Cyclin-dependent kinase 4 inhibitor C	CDKN2C	0.0377772	0.0101054	0.0158685	1
CDPF1_HUMAN|Q6NVV7	A947_vs_DMSO	-0.173756	0.133533	7.48738	0.231791	0.537321	NA	Cysteine-rich DPF motif domain-containing protein 1	CDPF1	0.634904	0.173756	0.269766	1
CDR2_HUMAN|Q01850	A947_vs_DMSO	0.0961561	0.0619888	7.48738	0.162021	0.470867	NA	Cerebellar degeneration-related protein 2	CDR2	0.790429	0.0961561	0.327102	1
CDS2_HUMAN|O95674	A947_vs_DMSO	0.118343	0.087616	7.48738	0.216188	0.524894	NA	Phosphatidate cytidylyltransferase 2	CDS2	0.665168	0.118343	0.279928	1
CDT1_HUMAN|Q9H211	A947_vs_DMSO	-0.173991	0.101075	7.48738	0.126059	0.429492	NA	DNA replication factor Cdt1	CDT1	0.899425	0.173991	0.367045	1
CDV3_HUMAN|Q9UKY7	A947_vs_DMSO	-0.0652513	0.112698	7.48738	0.579589	0.795205	NA	Protein CDV3 homolog	CDV3	0.23688	0.0652513	0.0995209	1
CDX2_HUMAN|Q99626	A947_vs_DMSO	0.356424	0.136246	7.48738	0.0326313	0.284873	NA	Homeobox protein CDX-2	CDX2	1.48637	0.356424	0.545349	1
CDYL1_HUMAN|Q9Y232	A947_vs_DMSO	0.104428	0.0678728	7.48738	0.165027	0.47382	NA	Chromodomain Y-like protein	CDYL	0.782444	0.104428	0.324386	1
CE022_HUMAN|Q49AR2	A947_vs_DMSO	0.142383	0.0665251	7.48738	0.0670712	0.342838	NA	UPF0489 protein C5orf22	C5orf22	1.17346	0.142383	0.464911	1
CE024_HUMAN|Q7Z6I8	A947_vs_DMSO	-0.0198306	0.0651831	7.48738	0.769235	0.902247	NA	UPF0461 protein C5orf24	C5orf24	0.113941	0.0198306	0.0446747	1
CE030_HUMAN|Q96GV9	A947_vs_DMSO	-0.242257	0.0556604	7.48738	0.00285193	0.157456	NA	UNC119-binding protein C5orf30	C5orf30	2.54486	0.242257	0.80284	1
CE045_HUMAN|Q6NTE8	A947_vs_DMSO	0.0175769	0.066946	7.48738	0.799974	0.913234	NA	UPF0544 protein C5orf45	C5orf45	0.0969243	0.0175769	0.0394178	1
CE051_HUMAN|A6NDU8	A947_vs_DMSO	-0.242529	0.131079	7.48738	0.103976	0.398197	NA	UPF0600 protein C5orf51	C5orf51	0.983067	0.242529	0.399902	1
CE112_HUMAN|Q8N8E3	A947_vs_DMSO	-0.0778295	0.0758996	7.48738	0.337145	0.630025	NA	Centrosomal protein of 112 kDa	CEP112	0.472183	0.0778295	0.200642	1
CE120_HUMAN|Q8N960	A947_vs_DMSO	0.124776	0.0898654	7.48738	0.204898	0.516048	NA	Centrosomal protein of 120 kDa	CEP120	0.688463	0.124776	0.28731	1
CE128_HUMAN|Q6ZU80	A947_vs_DMSO	0.141044	0.0541561	7.48738	0.0332081	0.285795	NA	Centrosomal protein of 128 kDa	CEP128	1.47876	0.141044	0.543945	1
CE152_HUMAN|O94986	A947_vs_DMSO	-0.0274004	0.114154	7.48738	0.816746	0.921855	NA	Centrosomal protein of 152 kDa	CEP152	0.0879128	0.0274004	0.0353375	1
CE162_HUMAN|Q5TB80	A947_vs_DMSO	0.24569	0.0847284	7.48738	0.0213638	0.249706	NA	Centrosomal protein of 162 kDa	CEP162	1.67032	0.24569	0.602571	1
CE164_HUMAN|Q9UPV0	A947_vs_DMSO	0.0779681	0.150055	7.48738	0.618348	0.820415	NA	Centrosomal protein of 164 kDa	CEP164	0.208767	0.0779681	0.0859666	1
CE170_HUMAN|Q5SW79	A947_vs_DMSO	0.0532402	0.0728459	7.48738	0.487101	0.736257	NA	Centrosomal protein of 170 kDa	CEP170	0.312381	0.0532402	0.13297	1
CE192_HUMAN|Q8TEP8	A947_vs_DMSO	-0.0208222	0.0813041	7.48738	0.804766	0.915698	NA	Centrosomal protein of 192 kDa	CEP192	0.0943303	0.0208222	0.0382477	1
CE192_HUMAN|Q8TEP8-3	A947_vs_DMSO	0.0788	0.119203	7.48738	0.528386	0.763323	NA	Centrosomal protein of 192 kDa (isoform 3)	CEP192	0.277049	0.0788	0.117292	1
CE290_HUMAN|O15078	A947_vs_DMSO	-0.135187	0.0599156	7.48738	0.0562411	0.321995	NA	Centrosomal protein of 290 kDa	CEP290	1.24995	0.135187	0.492151	1
CE350_HUMAN|Q5VT06	A947_vs_DMSO	-0.111464	0.0715009	7.48738	0.160201	0.469049	NA	Centrosome-associated protein 350	CEP350	0.795336	0.111464	0.328782	1
CEBPB_HUMAN|P17676	A947_vs_DMSO	0.485066	0.110646	7.48738	0.00273923	0.155923	NA	CCAAT/enhancer-binding protein beta	CEBPB	2.56237	0.485066	0.807089	1
CEBPD_HUMAN|P49716	A947_vs_DMSO	0.573827	0.103586	7.48738	0.000689632	0.0894362	NA	CCAAT/enhancer-binding protein delta	CEBPD	3.16138	0.573827	1.04849	1
CEBPG_HUMAN|P53567	A947_vs_DMSO	0.413072	0.208118	7.48738	0.084891	0.374356	NA	CCAAT/enhancer-binding protein gamma	CEBPG	1.07114	0.413072	0.426715	1
CEBPZ_HUMAN|Q03701	A947_vs_DMSO	0.190035	0.0711462	7.48738	0.0300426	0.282251	NA	CCAAT/enhancer-binding protein zeta	CEBPZ	1.52226	0.190035	0.549365	1
CECR5_HUMAN|Q9BXW7	A947_vs_DMSO	0.178959	0.0509107	7.48738	0.00878383	0.221967	NA	Cat eye syndrome critical region protein 5	CECR5	2.05632	0.178959	0.653712	1
CELF1_HUMAN|Q92879	A947_vs_DMSO	0.0392557	0.0679805	7.48738	0.580576	0.795955	NA	CUGBP Elav-like family member 1	CELF1	0.236141	0.0392557	0.0991113	1
CEND_HUMAN|Q8N111	A947_vs_DMSO	0.0367565	0.131256	7.48738	0.78703	0.90981	NA	Cell cycle exit and neuronal differentiation protein 1	CEND1	0.104009	0.0367565	0.0410491	1
CENPB_HUMAN|P07199	A947_vs_DMSO	0.123828	0.0705067	7.48738	0.119684	0.420026	NA	Major centromere autoantigen B	CENPB	0.921965	0.123828	0.376724	1
CENPC_HUMAN|Q03188	A947_vs_DMSO	0.168489	0.0770705	7.48738	0.062559	0.33324	NA	Centromere protein C	CENPC	1.20371	0.168489	0.477243	1
CENPE_HUMAN|Q02224	A947_vs_DMSO	-0.148012	0.0806965	7.48738	0.106514	0.40006	NA	Centromere-associated protein E	CENPE	0.972591	0.148012	0.397875	1
CENPF_HUMAN|P49454	A947_vs_DMSO	0.117084	0.0505514	7.48738	0.0513571	0.315435	NA	Centromere protein F	CENPF	1.2894	0.117084	0.50109	1
CENPH_HUMAN|Q9H3R5	A947_vs_DMSO	-0.0467948	0.192101	7.48738	0.814085	0.920355	NA	Centromere protein H	CENPH	0.0893303	0.0467948	0.0360448	1
CENPI_HUMAN|Q92674	A947_vs_DMSO	0.165806	0.131983	7.48738	0.246796	0.550525	NA	Centromere protein I	CENPI	0.607661	0.165806	0.259223	1
CENPK_HUMAN|Q9BS16	A947_vs_DMSO	-0.0310817	0.119256	7.48738	0.801401	0.913606	NA	Centromere protein K	CENPK	0.09615	0.0310817	0.0392412	1
CENPL_HUMAN|Q8N0S6	A947_vs_DMSO	-0.148548	0.119481	7.48738	0.251282	0.554896	NA	Centromere protein L	CENPL	0.599839	0.148548	0.255789	1
CENPN_HUMAN|Q96H22	A947_vs_DMSO	0.140632	0.0960917	7.48738	0.184002	0.496402	NA	Centromere protein N	CENPN	0.735177	0.140632	0.304166	1
CENPO_HUMAN|Q9BU64	A947_vs_DMSO	-0.0838593	0.0569441	7.48738	0.18159	0.493214	NA	Centromere protein O	CENPO	0.740907	0.0838593	0.306964	1
CENPP_HUMAN|Q6IPU0	A947_vs_DMSO	0.208434	0.184952	7.48738	0.294576	0.595306	NA	Centromere protein P	CENPP	0.530803	0.208434	0.22526	1
CENPQ_HUMAN|Q7L2Z9	A947_vs_DMSO	0.049806	0.0729575	7.48738	0.515375	0.754484	NA	Centromere protein Q	CENPQ	0.287877	0.049806	0.12235	1
CENPR_HUMAN|Q13352	A947_vs_DMSO	-0.0494969	0.0575716	7.48738	0.416605	0.684182	NA	Centromere protein R	ITGB3BP	0.380275	0.0494969	0.164828	1
CENPS_HUMAN|Q8N2Z9	A947_vs_DMSO	0.0156809	0.212731	7.48738	0.94317	0.974213	NA	Centromere protein S	APITD1	0.02541	0.0156809	0.0113459	1
CENPT_HUMAN|Q96BT3	A947_vs_DMSO	0.209572	0.0536083	7.48738	0.00510621	0.191078	NA	Centromere protein T	CENPT	2.2919	0.209572	0.718788	1
CENPU_HUMAN|Q71F23	A947_vs_DMSO	0.00424561	0.0558649	7.48738	0.941412	0.97381	NA	Centromere protein U	CENPU	0.0262203	0.00424561	0.0115259	1
CENPV_HUMAN|Q7Z7K6	A947_vs_DMSO	0.00240811	0.0535066	7.48738	0.96528	0.984462	NA	Centromere protein V	CENPV	0.0153469	0.00240811	0.00680087	1
CENPW_HUMAN|Q5EE01	A947_vs_DMSO	0.55872	0.34663	7.48738	0.148236	0.453504	NA	Centromere protein W	CENPW	0.829046	0.55872	0.343419	1
CEP41_HUMAN|Q9BYV8	A947_vs_DMSO	-0.106783	0.140748	7.48738	0.471247	0.72531	NA	Centrosomal protein of 41 kDa	CEP41	0.326751	0.106783	0.139476	1
CEP44_HUMAN|Q9C0F1	A947_vs_DMSO	-0.123318	0.0796261	7.48738	0.162607	0.470867	NA	Centrosomal protein of 44 kDa	CEP44	0.788861	0.123318	0.327102	1
CEP55_HUMAN|Q53EZ4	A947_vs_DMSO	-0.0770954	0.0754988	7.48738	0.339041	0.631657	NA	Centrosomal protein of 55 kDa	CEP55	0.469748	0.0770954	0.199519	1
CEP57_HUMAN|Q86XR8	A947_vs_DMSO	-0.0606573	0.0695776	7.48738	0.410403	0.682107	NA	Centrosomal protein of 57 kDa	CEP57	0.386789	0.0606573	0.166147	1
CEP68_HUMAN|Q76N32	A947_vs_DMSO	-0.0825635	0.130668	7.48738	0.546283	0.77463	NA	Centrosomal protein of 68 kDa	CEP68	0.262582	0.0825635	0.110906	1
CEP72_HUMAN|Q9P209	A947_vs_DMSO	0.0241729	0.0862778	7.48738	0.786927	0.909808	NA	Centrosomal protein of 72 kDa	CEP72	0.104066	0.0241729	0.04105	1
CEP76_HUMAN|Q8TAP6	A947_vs_DMSO	0.0999241	0.0728876	7.48738	0.210076	0.519785	NA	Centrosomal protein of 76 kDa	CEP76	0.677623	0.0999241	0.284176	1
CEP78_HUMAN|Q5JTW2	A947_vs_DMSO	-0.106935	0.0554143	7.48738	0.0922506	0.381669	NA	Centrosomal protein of 78 kDa	CEP78	1.03503	0.106935	0.418313	1
CEP83_HUMAN|Q9Y592	A947_vs_DMSO	0.118829	0.0948028	7.48738	0.247769	0.551623	NA	Centrosomal protein of 83 kDa	CEP83	0.605953	0.118829	0.258358	1
CEP85_HUMAN|Q6P2H3	A947_vs_DMSO	0.00177631	0.12233	7.48738	0.988794	0.994218	NA	Centrosomal protein of 85 kDa	CEP85	0.00489415	0.00177631	0.00251816	1
CEP85_HUMAN|Q6P2H3-4	A947_vs_DMSO	-0.0569234	0.12624	7.48738	0.664822	0.851386	NA	Centrosomal protein of 85 kDa (isoform 4)	CEP85	0.177295	0.0569234	0.0698736	1
CEP97_HUMAN|Q8IW35	A947_vs_DMSO	-0.0226658	0.096528	7.48738	0.820649	0.924018	NA	Centrosomal protein of 97 kDa	CEP97	0.0858427	0.0226658	0.0343197	1
CEPT1_HUMAN|Q9Y6K0	A947_vs_DMSO	0.276885	0.120239	7.48738	0.0524068	0.315936	NA	Choline/ethanolaminephosphotransferase 1	CEPT1	1.28061	0.276885	0.500401	1
CERS2_HUMAN|Q96G23	A947_vs_DMSO	0.449976	0.190959	7.48738	0.0483133	0.314578	NA	Ceramide synthase 2	CERS2	1.31593	0.449976	0.502272	1
CERS5_HUMAN|Q8N5B7	A947_vs_DMSO	0.0574394	0.10598	7.48738	0.603579	0.810397	NA	Ceramide synthase 5	CERS5	0.219266	0.0574394	0.0913021	1
CERS6_HUMAN|Q6ZMG9	A947_vs_DMSO	0.121935	0.151471	7.48738	0.445626	0.70706	NA	Ceramide synthase 6	CERS6	0.351029	0.121935	0.150544	1
CETN1_HUMAN|Q12798	A947_vs_DMSO	0.032863	0.124664	7.48738	0.799187	0.912819	NA	Centrin-1	CETN1	0.0973515	0.032863	0.0396151	1
CETN2_HUMAN|P41208	A947_vs_DMSO	0.133059	0.131464	7.48738	0.34306	0.634525	NA	Centrin-2	CETN2	0.46463	0.133059	0.197551	1
CETN3_HUMAN|O15182	A947_vs_DMSO	-0.0491277	0.0870902	7.48738	0.589177	0.801504	NA	Centrin-3	CETN3	0.229754	0.0491277	0.0960942	1
CF089_HUMAN|Q6UWU4	A947_vs_DMSO	0.125704	0.051598	7.48738	0.0428083	0.30654	NA	Bombesin receptor-activated protein C6orf89	C6orf89	1.36847	0.125704	0.513513	1
CF106_HUMAN|Q9H6K1	A947_vs_DMSO	-0.0401471	0.0845676	7.48738	0.648513	0.842008	NA	Uncharacterized protein C6orf106	C6orf106	0.188081	0.0401471	0.0746839	1
CF203_HUMAN|Q9P0P8	A947_vs_DMSO	0.0201261	0.213056	7.48738	0.927219	0.969312	NA	Uncharacterized protein C6orf203	C6orf203	0.0328176	0.0201261	0.0135366	1
CFA20_HUMAN|Q9Y6A4	A947_vs_DMSO	0.117162	0.075499	7.48738	0.161866	0.470867	NA	Cilia- and flagella-associated protein 20	CFAP20	0.790843	0.117162	0.327102	1
CFA36_HUMAN|Q96G28	A947_vs_DMSO	-0.201314	0.0859086	7.48738	0.0492785	0.314578	NA	Cilia- and flagella-associated protein 36	CFAP36	1.30734	0.201314	0.502272	1
CFA97_HUMAN|Q9P2B7	A947_vs_DMSO	0.26621	0.158472	7.48738	0.134081	0.439963	NA	Cilia- and flagella-associated protein 97	CFAP97	0.872633	0.26621	0.356583	1
CFDP1_HUMAN|Q9UEE9	A947_vs_DMSO	-0.00559368	0.0958507	7.48738	0.95499	0.979419	NA	Craniofacial development protein 1	CFDP1	0.020001	0.00559368	0.00903162	1
CFLAR_HUMAN|O15519	A947_vs_DMSO	-0.449683	0.109539	7.48738	0.00393265	0.174532	NA	CASP8 and FADD-like apoptosis regulator	CFLAR	2.40531	0.449683	0.758124	1
CG025_HUMAN|Q9BPX7	A947_vs_DMSO	-0.117156	0.103067	7.48738	0.290734	0.590609	NA	UPF0415 protein C7orf25	C7orf25	0.536504	0.117156	0.2287	1
CG026_HUMAN|Q96N11	A947_vs_DMSO	0.0119562	0.105409	7.48738	0.912674	0.962628	NA	Uncharacterized protein C7orf26	C7orf26	0.0396841	0.0119562	0.0165417	1
CG031_HUMAN|Q8N865	A947_vs_DMSO	-0.755176	0.137186	7.48738	0.000717003	0.0894362	NA	Uncharacterized protein C7orf31	C7orf31	3.14448	0.755176	1.04849	1
CG050_HUMAN|Q9BRJ6	A947_vs_DMSO	0.0861306	0.0922517	7.48738	0.37961	0.660764	NA	Uncharacterized protein C7orf50	C7orf50	0.420662	0.0861306	0.179954	1
CG055_HUMAN|Q96HJ9	A947_vs_DMSO	0.179066	0.107078	7.48738	0.135589	0.441473	NA	UPF0562 protein C7orf55	C7orf55	0.867776	0.179066	0.355096	1
CGAS_HUMAN|Q8N884	A947_vs_DMSO	-0.0919663	0.0790875	7.48738	0.280612	0.580284	NA	Cyclic GMP-AMP synthase	MB21D1	0.551894	0.0919663	0.236359	1
CGB1_HUMAN|A6NKQ9	A947_vs_DMSO	0.215691	0.345109	7.48738	0.550542	0.777238	NA	Choriogonadotropin subunit beta variant 1	CGB1	0.25921	0.215691	0.109446	1
CGBP1_HUMAN|Q9UFW8	A947_vs_DMSO	-0.0371378	0.0663613	7.48738	0.592073	0.803234	NA	CGG triplet repeat-binding protein 1	CGGBP1	0.227625	0.0371378	0.0951582	1
CGL_HUMAN|P32929	A947_vs_DMSO	-0.0287171	0.0852121	7.48738	0.745362	0.890511	NA	Cystathionine gamma-lyase	CTH	0.127633	0.0287171	0.0503608	1
CGNL1_HUMAN|Q0VF96	A947_vs_DMSO	0.259976	0.182803	7.48738	0.195271	0.507567	NA	Cingulin-like protein 1	CGNL1	0.709362	0.259976	0.294507	1
CH033_HUMAN|Q9H7E9	A947_vs_DMSO	0.0173688	0.0994417	7.48738	0.865974	0.944049	NA	UPF0488 protein C8orf33	C8orf33	0.0624952	0.0173688	0.0250057	1
CH037_HUMAN|Q96NL8	A947_vs_DMSO	0.0948895	0.118053	7.48738	0.446285	0.707511	NA	Protein C8orf37	C8orf37	0.350388	0.0948895	0.150267	1
CH059_HUMAN|Q8N0T1	A947_vs_DMSO	0.0192126	0.0798796	7.48738	0.816382	0.921791	NA	Uncharacterized protein C8orf59	C8orf59	0.0881067	0.0192126	0.0353676	1
CH082_HUMAN|Q6P1X6	A947_vs_DMSO	0.219835	0.123472	7.48738	0.115437	0.414862	NA	UPF0598 protein C8orf82	C8orf82	0.937655	0.219835	0.382097	1
CH10_HUMAN|P61604	A947_vs_DMSO	0.191858	0.0822883	7.48738	0.0501708	0.314578	NA	10 kDa heat shock protein, mitochondrial	HSPE1	1.29955	0.191858	0.502272	1
CH60_HUMAN|P10809	A947_vs_DMSO	0.172891	0.0650542	7.48738	0.0306533	0.282404	NA	60 kDa heat shock protein, mitochondrial	HSPD1	1.51352	0.172891	0.549129	1
CHAC2_HUMAN|Q8WUX2	A947_vs_DMSO	-0.21988	0.169987	7.48738	0.234309	0.540529	NA	Putative glutathione-specific gamma-glutamylcyclotransferase 2	CHAC2	0.630211	0.21988	0.267181	1
CHAP1_HUMAN|Q96JM3	A947_vs_DMSO	0.158202	0.0616064	7.48738	0.0350823	0.289878	NA	Chromosome alignment-maintaining phosphoprotein 1	CHAMP1	1.45491	0.158202	0.537785	1
CHCH1_HUMAN|Q96BP2	A947_vs_DMSO	0.0804435	0.070103	7.48738	0.286514	0.585879	NA	Coiled-coil-helix-coiled-coil-helix domain-containing protein 1	CHCHD1	0.542854	0.0804435	0.232192	1
CHCH2_HUMAN|Q9Y6H1	A947_vs_DMSO	-0.0345363	0.248737	7.48738	0.893232	0.955014	NA	Coiled-coil-helix-coiled-coil-helix domain-containing protein 2, mitochondrial	CHCHD2	0.0490355	0.0345363	0.0199901	1
CHCH5_HUMAN|Q9BSY4	A947_vs_DMSO	0.141443	0.141418	7.48738	0.348446	0.636833	NA	Coiled-coil-helix-coiled-coil-helix domain-containing protein 5	CHCHD5	0.457864	0.141443	0.195975	1
CHCH7_HUMAN|Q9BUK0	A947_vs_DMSO	0.0429467	0.101266	7.48738	0.683414	0.859692	NA	Coiled-coil-helix-coiled-coil-helix domain-containing protein 7	CHCHD7	0.165316	0.0429467	0.0656572	1
CHD1_HUMAN|O14646	A947_vs_DMSO	0.113194	0.0554338	7.48738	0.0778551	0.361565	NA	Chromodomain-helicase-DNA-binding protein 1	CHD1	1.10871	0.113194	0.441814	1
CHD1L_HUMAN|Q86WJ1	A947_vs_DMSO	0.0340414	0.0579766	7.48738	0.574371	0.791777	NA	Chromodomain-helicase-DNA-binding protein 1-like	CHD1L	0.240808	0.0340414	0.101397	1
CHD2_HUMAN|O14647	A947_vs_DMSO	0.0450769	0.0527476	7.48738	0.419286	0.686013	NA	Chromodomain-helicase-DNA-binding protein 2	CHD2	0.37749	0.0450769	0.163667	1
CHD3_HUMAN|Q12873	A947_vs_DMSO	0.071935	0.055454	7.48738	0.233101	0.539222	NA	Chromodomain-helicase-DNA-binding protein 3	CHD3	0.632456	0.071935	0.268232	1
CHD4_HUMAN|Q14839	A947_vs_DMSO	0.138031	0.053228	7.48738	0.0337723	0.286905	NA	Chromodomain-helicase-DNA-binding protein 4	CHD4	1.47144	0.138031	0.542262	1
CHD6_HUMAN|Q8TD26	A947_vs_DMSO	0.084351	0.0607828	7.48738	0.205113	0.516433	NA	Chromodomain-helicase-DNA-binding protein 6	CHD6	0.688008	0.084351	0.286986	1
CHD7_HUMAN|Q9P2D1	A947_vs_DMSO	0.222876	0.0793993	7.48738	0.0245166	0.263197	NA	Chromodomain-helicase-DNA-binding protein 7	CHD7	1.61054	0.222876	0.579719	1
CHD8_HUMAN|Q9HCK8	A947_vs_DMSO	0.0996849	0.0522415	7.48738	0.0953019	0.385792	NA	Chromodomain-helicase-DNA-binding protein 8	CHD8	1.0209	0.0996849	0.413647	1
CHD9_HUMAN|Q3L8U1	A947_vs_DMSO	0.211808	0.0574122	7.48738	0.00689338	0.207987	NA	Chromodomain-helicase-DNA-binding protein 9	CHD9	2.16157	0.211808	0.681964	1
CHDH_HUMAN|Q8NE62	A947_vs_DMSO	0.0598541	0.0535601	7.48738	0.298347	0.597412	NA	Choline dehydrogenase, mitochondrial	CHDH	0.525279	0.0598541	0.223726	1
CHERP_HUMAN|Q8IWX8	A947_vs_DMSO	0.139062	0.0695828	7.48738	0.0831477	0.371702	NA	Calcium homeostasis endoplasmic reticulum protein	CHERP	1.08015	0.139062	0.429805	1
CHFR_HUMAN|Q96EP1	A947_vs_DMSO	0.0336521	0.126641	7.48738	0.797618	0.912652	NA	E3 ubiquitin-protein ligase CHFR	CHFR	0.0982051	0.0336521	0.0396947	1
CHID1_HUMAN|Q9BWS9	A947_vs_DMSO	0.0844296	0.0516193	7.48738	0.143139	0.449959	NA	Chitinase domain-containing protein 1	CHID1	0.844242	0.0844296	0.346827	1
CHIN_HUMAN|P15882	A947_vs_DMSO	-0.154317	0.102615	7.48738	0.173579	0.482005	NA	N-chimaerin	CHN1	0.760503	0.154317	0.316948	1
CHIP_HUMAN|Q9UNE7	A947_vs_DMSO	-0.0353959	0.0588144	7.48738	0.565063	0.786527	NA	E3 ubiquitin-protein ligase CHIP	STUB1	0.247903	0.0353959	0.104287	1
CHK1_HUMAN|O14757	A947_vs_DMSO	-0.0885553	0.0609547	7.48738	0.186864	0.499292	NA	Serine/threonine-protein kinase Chk1	CHEK1	0.728474	0.0885553	0.301645	1
CHK2_HUMAN|O96017	A947_vs_DMSO	0.0649977	0.0783754	7.48738	0.432569	0.696094	NA	Serine/threonine-protein kinase Chk2	CHEK2	0.363945	0.0649977	0.157332	1
CHM1A_HUMAN|Q9HD42	A947_vs_DMSO	-0.270329	0.108708	7.48738	0.0396584	0.301031	NA	Charged multivesicular body protein 1a	CHMP1A	1.40166	0.270329	0.521388	1
CHM1B_HUMAN|Q7LBR1	A947_vs_DMSO	0.113703	0.0799878	7.48738	0.195455	0.507775	NA	Charged multivesicular body protein 1b	CHMP1B	0.708954	0.113703	0.294329	1
CHM2A_HUMAN|O43633	A947_vs_DMSO	-0.122262	0.0685468	7.48738	0.11489	0.414215	NA	Charged multivesicular body protein 2a	CHMP2A	0.939718	0.122262	0.382774	1
CHM2B_HUMAN|Q9UQN3	A947_vs_DMSO	-0.121049	0.0712267	7.48738	0.130232	0.43417	NA	Charged multivesicular body protein 2b	CHMP2B	0.885282	0.121049	0.36234	1
CHM4A_HUMAN|Q9BY43	A947_vs_DMSO	-0.0483379	0.0685049	7.48738	0.501787	0.746736	NA	Charged multivesicular body protein 4a	CHMP4A	0.299481	0.0483379	0.126833	1
CHM4B_HUMAN|Q9H444	A947_vs_DMSO	-0.136192	0.0835897	7.48738	0.144481	0.45102	NA	Charged multivesicular body protein 4b	CHMP4B	0.840189	0.136192	0.345804	1
CHM4C_HUMAN|Q96CF2	A947_vs_DMSO	-0.333028	0.159319	7.48738	0.072353	0.352962	NA	Charged multivesicular body protein 4c	CHMP4C	1.14054	0.333028	0.452273	1
CHMP3_HUMAN|Q9Y3E7	A947_vs_DMSO	-0.259226	0.112423	7.48738	0.0521679	0.315502	NA	Charged multivesicular body protein 3	CHMP3	1.2826	0.259226	0.500999	1
CHMP5_HUMAN|Q9NZZ3	A947_vs_DMSO	-0.265695	0.214359	7.48738	0.252607	0.556003	NA	Charged multivesicular body protein 5	CHMP5	0.597555	0.265695	0.254923	1
CHMP6_HUMAN|Q96FZ7	A947_vs_DMSO	-0.114695	0.103781	7.48738	0.30333	0.60137	NA	Charged multivesicular body protein 6	CHMP6	0.518085	0.114695	0.220858	1
CHMP7_HUMAN|Q8WUX9	A947_vs_DMSO	0.16832	0.18812	7.48738	0.39877	0.674455	NA	Charged multivesicular body protein 7	CHMP7	0.399277	0.16832	0.171047	1
CHP1_HUMAN|Q99653	A947_vs_DMSO	0.187541	0.150306	7.48738	0.249737	0.553669	NA	Calcineurin B homologous protein 1	CHP1	0.602517	0.187541	0.25675	1
CHP3_HUMAN|Q96BS2	A947_vs_DMSO	-0.153447	0.0807669	7.48738	0.0964974	0.388239	NA	Calcineurin B homologous protein 3	TESC	1.01548	0.153447	0.4109	1
CHPF2_HUMAN|Q9P2E5	A947_vs_DMSO	0.100267	0.0756287	7.48738	0.223928	0.530493	NA	Chondroitin sulfate glucuronyltransferase	CHPF2	0.649891	0.100267	0.27532	1
CHPT1_HUMAN|Q8WUD6	A947_vs_DMSO	0.142548	0.0550996	7.48738	0.0340844	0.288026	NA	Cholinephosphotransferase 1	CHPT1	1.46744	0.142548	0.540568	1
CHRC1_HUMAN|Q9NRG0	A947_vs_DMSO	-0.341427	0.21437	7.48738	0.152468	0.459036	NA	Chromatin accessibility complex protein 1	CHRAC1	0.816822	0.341427	0.338153	1
CHRD1_HUMAN|Q9UHD1	A947_vs_DMSO	-0.109342	0.0643065	7.48738	0.130071	0.43417	NA	Cysteine and histidine-rich domain-containing protein 1	CHORDC1	0.885818	0.109342	0.36234	1
CHSP1_HUMAN|Q9Y2V2	A947_vs_DMSO	-0.117129	0.0787068	7.48738	0.177563	0.48678	NA	Calcium-regulated heat stable protein 1	CARHSP1	0.750648	0.117129	0.312667	1
CHSS2_HUMAN|Q8IZ52	A947_vs_DMSO	0.0443399	0.0754422	7.48738	0.574004	0.791757	NA	Chondroitin sulfate synthase 2	CHPF	0.241085	0.0443399	0.101408	1
CHSTB_HUMAN|Q9NPF2	A947_vs_DMSO	-0.333989	0.0805486	7.48738	0.00372523	0.174026	NA	Carbohydrate sulfotransferase 11	CHST11	2.42885	0.333989	0.759387	1
CHSTE_HUMAN|Q8NCH0	A947_vs_DMSO	0.0194471	0.0612391	7.48738	0.759492	0.897736	NA	Carbohydrate sulfotransferase 14	CHST14	0.119477	0.0194471	0.0468513	1
CHTOP_HUMAN|Q9Y3Y2	A947_vs_DMSO	0.102172	0.0714591	7.48738	0.193147	0.504787	NA	Chromatin target of PRMT1 protein	CHTOP	0.714111	0.102172	0.296892	1
CHUR_HUMAN|Q8WUH1	A947_vs_DMSO	-0.5406	0.0957111	7.48738	0.00061154	0.084496	NA	Protein Churchill	CHURC1	3.21358	0.5406	1.07316	1
CI040_HUMAN|Q8IXQ3	A947_vs_DMSO	-0.135112	0.125948	7.48738	0.316732	0.614113	NA	Uncharacterized protein C9orf40	C9orf40	0.499308	0.135112	0.211752	1
CI072_HUMAN|Q96LT7	A947_vs_DMSO	-0.131896	0.0939989	7.48738	0.20065	0.511587	NA	Protein C9orf72	C9orf72	0.697562	0.131896	0.291081	1
CI078_HUMAN|Q9NZ63	A947_vs_DMSO	0.0358202	0.0831709	7.48738	0.678827	0.857702	NA	Uncharacterized protein C9orf78	C9orf78	0.168241	0.0358202	0.0666634	1
CI114_HUMAN|Q5T280	A947_vs_DMSO	0.182422	0.0906255	7.48738	0.081355	0.368508	NA	Putative methyltransferase C9orf114	C9orf114	1.08962	0.182422	0.433553	1
CI129_HUMAN|Q5T035	A947_vs_DMSO	-0.156172	0.211308	7.48738	0.482386	0.734165	NA	Putative uncharacterized protein C9orf129	C9orf129	0.316605	0.156172	0.134206	1
CIA30_HUMAN|Q9Y375	A947_vs_DMSO	0.103908	0.117531	7.48738	0.40414	0.67792	NA	Complex I intermediate-associated protein 30, mitochondrial	NDUFAF1	0.393468	0.103908	0.168821	1
CIAO1_HUMAN|O76071	A947_vs_DMSO	-0.127471	0.0847832	7.48738	0.173665	0.482005	NA	Probable cytosolic iron-sulfur protein assembly protein CIAO1	CIAO1	0.760287	0.127471	0.316948	1
CIC_HUMAN|Q96RK0	A947_vs_DMSO	0.14118	0.0530652	7.48738	0.0305222	0.282404	NA	Protein capicua homolog	CIC	1.51538	0.14118	0.549129	1
CIP2A_HUMAN|Q8TCG1	A947_vs_DMSO	-0.15167	0.0676997	7.48738	0.0576201	0.323288	NA	Protein CIP2A	KIAA1524	1.23943	0.15167	0.490411	1
CIP4_HUMAN|Q15642	A947_vs_DMSO	-0.120633	0.0946213	7.48738	0.240478	0.545552	NA	Cdc42-interacting protein 4	TRIP10	0.618925	0.120633	0.263164	1
CIR1_HUMAN|Q86X95	A947_vs_DMSO	0.0446414	0.0605135	7.48738	0.483166	0.734605	NA	Corepressor interacting with RBPJ 1	CIR1	0.315904	0.0446414	0.133946	1
CIRBP_HUMAN|Q14011	A947_vs_DMSO	0.023643	0.086161	7.48738	0.791192	0.911313	NA	Cold-inducible RNA-binding protein	CIRBP	0.101718	0.023643	0.0403322	1
CISD1_HUMAN|Q9NZ45	A947_vs_DMSO	0.603772	0.407431	7.48738	0.179182	0.489874	NA	CDGSH iron-sulfur domain-containing protein 1	CISD1	0.746705	0.603772	0.309916	1
CISD2_HUMAN|Q8N5K1	A947_vs_DMSO	0.0893519	0.0626275	7.48738	0.194001	0.506194	NA	CDGSH iron-sulfur domain-containing protein 2	CISD2	0.712197	0.0893519	0.295683	1
CISD3_HUMAN|P0C7P0	A947_vs_DMSO	0.204939	0.0775877	7.48738	0.0314116	0.28381	NA	CDGSH iron-sulfur domain-containing protein 3, mitochondrial	CISD3	1.50291	0.204939	0.546972	1
CISY_HUMAN|O75390	A947_vs_DMSO	0.109774	0.0669201	7.48738	0.142139	0.44897	NA	Citrate synthase, mitochondrial	CS	0.847286	0.109774	0.347783	1
CIZ1_HUMAN|Q9ULV3	A947_vs_DMSO	0.0721058	0.080918	7.48738	0.400604	0.675268	NA	Cip1-interacting zinc finger protein	CIZ1	0.397284	0.0721058	0.170524	1
CJ012_HUMAN|Q8N655	A947_vs_DMSO	0.126217	0.0609735	7.48738	0.074613	0.357387	NA	Uncharacterized protein C10orf12	C10orf12	1.12719	0.126217	0.446862	1
CJ032_HUMAN|Q96B45	A947_vs_DMSO	-0.642118	0.247614	7.48738	0.0337717	0.286905	NA	UPF0693 protein C10orf32	C10orf32	1.47145	0.642118	0.542262	1
CJ035_HUMAN|Q96D05	A947_vs_DMSO	0.0459878	0.0985296	7.48738	0.653963	0.844051	NA	Uncharacterized protein C10orf35	C10orf35	0.184447	0.0459878	0.0736315	1
CJ076_HUMAN|Q5T2E6	A947_vs_DMSO	-0.376361	0.0703751	7.48738	0.000855807	0.099588	NA	UPF0668 protein C10orf76	C10orf76	3.06762	0.376361	1.00179	1
CJ088_HUMAN|Q9H8K7	A947_vs_DMSO	-0.108317	0.117799	7.48738	0.386499	0.665608	NA	Uncharacterized protein C10orf88	C10orf88	0.412852	0.108317	0.176781	1
CK053_HUMAN|Q8IXP5	A947_vs_DMSO	-0.272066	0.285664	7.48738	0.370621	0.652583	NA	Uncharacterized protein C11orf53	C11orf53	0.43107	0.272066	0.185364	1
CK054_HUMAN|Q9H0W9	A947_vs_DMSO	-0.0452523	0.0641845	7.48738	0.502126	0.746992	NA	Ester hydrolase C11orf54	C11orf54	0.299187	0.0452523	0.126684	1
CK057_HUMAN|Q6ZUT1	A947_vs_DMSO	0.205951	0.129966	7.48738	0.154279	0.461813	NA	Uncharacterized protein C11orf57	C11orf57	0.811694	0.205951	0.335534	1
CK068_HUMAN|Q9H3H3	A947_vs_DMSO	-0.153965	0.0919485	7.48738	0.135154	0.441473	NA	UPF0696 protein C11orf68	C11orf68	0.86917	0.153965	0.355096	1
CK084_HUMAN|Q9BUA3	A947_vs_DMSO	-0.0382608	0.104496	7.48738	0.724384	0.87998	NA	Uncharacterized protein C11orf84	C11orf84	0.140031	0.0382608	0.0555274	1
CK095_HUMAN|C9JLR9	A947_vs_DMSO	0.0145903	0.119903	7.48738	0.906351	0.960465	NA	Uncharacterized protein C11orf95	C11orf95	0.0427035	0.0145903	0.0175185	1
CK098_HUMAN|E9PRG8	A947_vs_DMSO	0.325323	0.147532	7.48738	0.0607861	0.329264	NA	Uncharacterized protein C11orf98	C11orf98	1.2162	0.325323	0.482456	1
CK5P1_HUMAN|Q96SZ6	A947_vs_DMSO	0.0129135	0.0669542	7.48738	0.852188	0.939662	NA	CDK5 regulatory subunit-associated protein 1	CDK5RAP1	0.0694646	0.0129135	0.0270285	1
CK5P2_HUMAN|Q96SN8	A947_vs_DMSO	-0.0871833	0.0661525	7.48738	0.226423	0.532027	NA	CDK5 regulatory subunit-associated protein 2	CDK5RAP2	0.64508	0.0871833	0.274067	1
CK5P3_HUMAN|Q96JB5	A947_vs_DMSO	0.0980636	0.100318	7.48738	0.358829	0.644305	NA	CDK5 regulatory subunit-associated protein 3	CDK5RAP3	0.445113	0.0980636	0.190908	1
CKAP2_HUMAN|Q8WWK9	A947_vs_DMSO	-0.149393	0.0676816	7.48738	0.0605843	0.329245	NA	Cytoskeleton-associated protein 2	CKAP2	1.21764	0.149393	0.48248	1
CKAP4_HUMAN|Q07065	A947_vs_DMSO	0.019523	0.0605718	7.48738	0.756031	0.895767	NA	Cytoskeleton-associated protein 4	CKAP4	0.12146	0.019523	0.0478049	1
CKAP5_HUMAN|Q14008	A947_vs_DMSO	-0.052622	0.0551443	7.48738	0.369738	0.652417	NA	Cytoskeleton-associated protein 5	CKAP5	0.432105	0.052622	0.185475	1
CKLF4_HUMAN|Q8IZR5	A947_vs_DMSO	0.0442271	0.165074	7.48738	0.795991	0.912431	NA	CKLF-like MARVEL transmembrane domain-containing protein 4	CMTM4	0.0990918	0.0442271	0.0398001	1
CKLF7_HUMAN|Q96FZ5	A947_vs_DMSO	0.361132	0.136006	7.48738	0.0307633	0.282404	NA	CKLF-like MARVEL transmembrane domain-containing protein 7	CMTM7	1.51197	0.361132	0.549129	1
CKP2L_HUMAN|Q8IYA6	A947_vs_DMSO	0.0497776	0.0916805	7.48738	0.602948	0.809792	NA	Cytoskeleton-associated protein 2-like	CKAP2L	0.21972	0.0497776	0.0916266	1
CKS1_HUMAN|P61024	A947_vs_DMSO	-0.137316	0.0887095	7.48738	0.162793	0.470867	NA	Cyclin-dependent kinases regulatory subunit 1	CKS1B	0.788365	0.137316	0.327102	1
CKS2_HUMAN|P33552	A947_vs_DMSO	0.26453	0.152628	7.48738	0.123874	0.427202	NA	Cyclin-dependent kinases regulatory subunit 2	CKS2	0.90702	0.26453	0.369366	1
CL004_HUMAN|Q9NQ89	A947_vs_DMSO	-0.286328	0.145704	7.48738	0.0874515	0.375252	NA	Protein C12orf4	C12orf4	1.05823	0.286328	0.425677	1
CL029_HUMAN|Q8N999	A947_vs_DMSO	-0.112068	0.218294	7.48738	0.622483	0.823346	NA	Uncharacterized protein C12orf29	C12orf29	0.205873	0.112068	0.0844177	1
CL043_HUMAN|Q96C57	A947_vs_DMSO	0.0176559	0.0949826	7.48738	0.857471	0.941484	NA	Uncharacterized protein C12orf43	C12orf43	0.0667806	0.0176559	0.026187	1
CL045_HUMAN|Q8N5I9	A947_vs_DMSO	0.113375	0.0973635	7.48738	0.28	0.579371	NA	Uncharacterized protein C12orf45	C12orf45	0.552842	0.113375	0.237044	1
CL065_HUMAN|Q9H3J6	A947_vs_DMSO	0.0841954	0.066263	7.48738	0.241917	0.546305	NA	Probable peptide chain release factor C12orf65, mitochondrial	C12orf65	0.616334	0.0841954	0.262565	1
CLAP1_HUMAN|Q7Z460	A947_vs_DMSO	0.0167018	0.057101	7.48738	0.777848	0.905842	NA	CLIP-associating protein 1	CLASP1	0.109105	0.0167018	0.0429475	1
CLAP2_HUMAN|O75122	A947_vs_DMSO	-0.00318402	0.060407	7.48738	0.959342	0.981308	NA	CLIP-associating protein 2	CLASP2	0.0180264	0.00318402	0.00819472	1
CLAP2_HUMAN|O75122-3	A947_vs_DMSO	-0.0508879	0.0762052	7.48738	0.524321	0.760117	NA	CLIP-associating protein 2 (isoform 3)	CLASP2	0.280403	0.0508879	0.119119	1
CLASR_HUMAN|Q8N2M8	A947_vs_DMSO	0.223698	0.0716897	7.48738	0.0154521	0.238428	NA	CLK4-associating serine/arginine rich protein	CLASRP	1.81101	0.223698	0.622644	1
CLCA_HUMAN|P09496	A947_vs_DMSO	0.310035	0.310137	7.48738	0.348677	0.636857	NA	Clathrin light chain A	CLTA	0.457577	0.310035	0.195958	1
CLCA4_HUMAN|Q14CN2-2	A947_vs_DMSO	-0.480313	0.0949421	7.48738	0.00119615	0.112263	NA	Calcium-activated chloride channel regulator 4 (isoform 2)	CLCA4	2.92222	0.480313	0.949762	1
CLCB_HUMAN|P09497	A947_vs_DMSO	0.553086	0.455525	7.48738	0.261585	0.565689	NA	Clathrin light chain B	CLTB	0.582388	0.553086	0.247423	1
CLCB_HUMAN|P09497-2	A947_vs_DMSO	0.270593	0.423353	7.48738	0.541768	0.773057	NA	Clathrin light chain B (isoform 2)	CLTB	0.266186	0.270593	0.111788	1
CLCC1_HUMAN|Q96S66	A947_vs_DMSO	0.16901	0.0569448	7.48738	0.0193162	0.24677	NA	Chloride channel CLIC-like protein 1	CLCC1	1.71408	0.16901	0.607708	1
CLCN3_HUMAN|P51790	A947_vs_DMSO	-0.0154677	0.0572119	7.48738	0.794187	0.912006	NA	H(+)/Cl(-) exchange transporter 3	CLCN3	0.100077	0.0154677	0.0400024	1
CLCN4_HUMAN|P51793	A947_vs_DMSO	0.0422279	0.0709017	7.48738	0.569013	0.788749	NA	H(+)/Cl(-) exchange transporter 4	CLCN4	0.244878	0.0422279	0.103061	1
CLCN5_HUMAN|P51795	A947_vs_DMSO	0.125669	0.0612558	7.48738	0.076733	0.360412	NA	H(+)/Cl(-) exchange transporter 5	CLCN5	1.11502	0.125669	0.4432	1
CLCN5_HUMAN|P51795-2	A947_vs_DMSO	0.283609	0.0963356	7.48738	0.020012	0.246923	NA	H(+)/Cl(-) exchange transporter 5 (isoform 2)	CLCN5	1.69871	0.283609	0.607439	1
CLCN6_HUMAN|P51797	A947_vs_DMSO	0.0282336	0.0919221	7.48738	0.7671	0.901626	NA	Chloride transport protein 6	CLCN6	0.115148	0.0282336	0.0449736	1
CLCN7_HUMAN|P51798	A947_vs_DMSO	0.0644329	0.0840656	7.48738	0.466877	0.722064	NA	H(+)/Cl(-) exchange transporter 7	CLCN7	0.330797	0.0644329	0.141425	1
CLD12_HUMAN|P56749	A947_vs_DMSO	0.100477	0.152799	7.48738	0.530502	0.764792	NA	Claudin-12	CLDN12	0.275313	0.100477	0.116457	1
CLGN_HUMAN|O14967	A947_vs_DMSO	0.207503	0.0685902	7.48738	0.0177561	0.242833	NA	Calmegin	CLGN	1.75065	0.207503	0.614692	1
CLH1_HUMAN|Q00610	A947_vs_DMSO	-0.0233932	0.0484105	7.48738	0.642747	0.837203	NA	Clathrin heavy chain 1	CLTC	0.19196	0.0233932	0.0771695	1
CLIC1_HUMAN|O00299	A947_vs_DMSO	-0.0828233	0.067062	7.48738	0.254169	0.557576	NA	Chloride intracellular channel protein 1	CLIC1	0.594878	0.0828233	0.253696	1
CLIC4_HUMAN|Q9Y696	A947_vs_DMSO	-0.158162	0.0511042	7.48738	0.0160367	0.240019	NA	Chloride intracellular channel protein 4	CLIC4	1.79488	0.158162	0.619754	1
CLIP1_HUMAN|P30622	A947_vs_DMSO	-0.0272348	0.0533469	7.48738	0.62439	0.824607	NA	CAP-Gly domain-containing linker protein 1	CLIP1	0.204544	0.0272348	0.0837528	1
CLIP1_HUMAN|P30622-1	A947_vs_DMSO	-0.420865	0.26065	7.48738	0.147625	0.453504	NA	CAP-Gly domain-containing linker protein 1 (isoform 1)	CLIP1	0.830841	0.420865	0.343419	1
CLIP1_HUMAN|P30622-2	A947_vs_DMSO	0.0151048	0.125415	7.48738	0.907304	0.960609	NA	CAP-Gly domain-containing linker protein 1 (isoform 2)	CLIP1	0.0422471	0.0151048	0.0174532	1
CLIP2_HUMAN|Q9UDT6	A947_vs_DMSO	-0.0825524	0.0531888	7.48738	0.161812	0.470867	NA	CAP-Gly domain-containing linker protein 2	CLIP2	0.790988	0.0825524	0.327102	1
CLK1_HUMAN|P49759	A947_vs_DMSO	-0.059979	0.085122	7.48738	0.502368	0.747105	NA	Dual specificity protein kinase CLK1	CLK1	0.298978	0.059979	0.126618	1
CLK2_HUMAN|P49760	A947_vs_DMSO	-0.28545	0.24227	7.48738	0.274791	0.57619	NA	Dual specificity protein kinase CLK2	CLK2	0.560997	0.28545	0.239434	1
CLK4_HUMAN|Q9HAZ1	A947_vs_DMSO	0.0881517	0.0537765	7.48738	0.142381	0.449304	NA	Dual specificity protein kinase CLK4	CLK4	0.846549	0.0881517	0.34746	1
CLMN_HUMAN|Q96JQ2	A947_vs_DMSO	0.0385491	0.091221	7.48738	0.684467	0.859954	NA	Calmin	CLMN	0.164647	0.0385491	0.0655247	1
CLN3_HUMAN|Q13286	A947_vs_DMSO	0.0503757	0.19223	7.48738	0.80034	0.913234	NA	Battenin	CLN3	0.0967254	0.0503757	0.0394178	1
CLN5_HUMAN|O75503	A947_vs_DMSO	0.122411	0.137234	7.48738	0.400157	0.674867	NA	Ceroid-lipofuscinosis neuronal protein 5	CLN5	0.397769	0.122411	0.170782	1
CLN6_HUMAN|Q9NWW5	A947_vs_DMSO	-0.000755992	0.129659	7.48738	0.9955	0.997722	NA	Ceroid-lipofuscinosis neuronal protein 6	CLN6	0.00195865	0.000755992	0.00099043	1
CLN8_HUMAN|Q9UBY8	A947_vs_DMSO	0.155328	0.0896344	7.48738	0.123922	0.427202	NA	Protein CLN8	CLN8	0.906853	0.155328	0.369366	1
CLOCK_HUMAN|O15516	A947_vs_DMSO	-0.0789527	0.100419	7.48738	0.455891	0.7138	NA	Circadian locomoter output cycles protein kaput	CLOCK	0.341139	0.0789527	0.146424	1
CLP1_HUMAN|Q92989	A947_vs_DMSO	0.0341717	0.0965383	7.48738	0.733121	0.883488	NA	Polyribonucleotide 5'-hydroxyl-kinase Clp1	CLP1	0.134825	0.0341717	0.0537995	1
CLP1L_HUMAN|Q96KA5	A947_vs_DMSO	0.104041	0.100036	7.48738	0.330735	0.624419	NA	Cleft lip and palate transmembrane protein 1-like protein	CLPTM1L	0.48052	0.104041	0.204524	1
CLPB_HUMAN|Q9H078	A947_vs_DMSO	0.0516007	0.052094	7.48738	0.35284	0.639427	NA	Caseinolytic peptidase B protein homolog	CLPB	0.452423	0.0516007	0.194209	1
CLPB_HUMAN|Q9H078-2	A947_vs_DMSO	-0.138293	0.163415	7.48738	0.423622	0.689229	NA	Caseinolytic peptidase B protein homolog (isoform 2)	CLPB	0.373022	0.138293	0.161636	1
CLPP_HUMAN|Q16740	A947_vs_DMSO	0.179336	0.110059	7.48738	0.144446	0.45102	NA	ATP-dependent Clp protease proteolytic subunit, mitochondrial	CLPP	0.840294	0.179336	0.345804	1
CLPT1_HUMAN|O96005	A947_vs_DMSO	0.0908785	0.0562674	7.48738	0.147528	0.453504	NA	Cleft lip and palate transmembrane protein 1	CLPTM1	0.831126	0.0908785	0.343419	1
CLPX_HUMAN|O76031	A947_vs_DMSO	0.0636617	0.0632351	7.48738	0.345478	0.635088	NA	ATP-dependent Clp protease ATP-binding subunit clpX-like, mitochondrial	CLPX	0.461579	0.0636617	0.197166	1
CLSPN_HUMAN|Q9HAW4	A947_vs_DMSO	0.0854869	0.0701247	7.48738	0.259827	0.563869	NA	Claspin	CLSPN	0.585315	0.0854869	0.248822	1
CLU_HUMAN|O75153	A947_vs_DMSO	-0.000303503	0.0629423	7.48738	0.996279	0.998057	NA	Clustered mitochondria protein homolog	CLUH	0.00161917	0.000303503	0.000844771	1
CLUA1_HUMAN|Q96AJ1	A947_vs_DMSO	0.0277068	0.154086	7.48738	0.862069	0.943824	NA	Clusterin-associated protein 1	CLUAP1	0.0644578	0.0277068	0.0251088	1
CLUS_HUMAN|P10909	A947_vs_DMSO	-0.14365	0.0807875	7.48738	0.11584	0.414973	NA	Clusterin	CLU	0.936143	0.14365	0.38198	1
CLYBL_HUMAN|Q8N0X4	A947_vs_DMSO	0.0449536	0.0938353	7.48738	0.645566	0.839478	NA	Citrate lyase subunit beta-like protein, mitochondrial	CLYBL	0.190059	0.0449536	0.0759905	1
CMBL_HUMAN|Q96DG6	A947_vs_DMSO	0.0737661	0.198378	7.48738	0.720309	0.878117	NA	Carboxymethylenebutenolidase homolog	CMBL	0.142481	0.0737661	0.0564474	1
CMC1_HUMAN|O75746	A947_vs_DMSO	0.0927227	0.0590372	7.48738	0.157492	0.466195	NA	Calcium-binding mitochondrial carrier protein Aralar1	SLC25A12	0.802741	0.0927227	0.331432	1
CMC2_HUMAN|Q9UJS0	A947_vs_DMSO	0.19924	0.110155	7.48738	0.110655	0.406791	NA	Calcium-binding mitochondrial carrier protein Aralar2	SLC25A13	0.95603	0.19924	0.390629	1
CMC4_HUMAN|P56277	A947_vs_DMSO	0.15246	0.311843	7.48738	0.63891	0.834189	NA	Cx9C motif-containing protein 4	CMC4	0.194561	0.15246	0.0787357	1
CMIP_HUMAN|Q8IY22	A947_vs_DMSO	-0.177002	0.0644532	7.48738	0.026845	0.271473	NA	C-Maf-inducing protein	CMIP	1.57114	0.177002	0.566273	1
CMKMT_HUMAN|Q7Z624	A947_vs_DMSO	-0.106074	0.0829207	7.48738	0.239037	0.544732	NA	Calmodulin-lysine N-methyltransferase	CAMKMT	0.621535	0.106074	0.263817	1
CMS1_HUMAN|Q9BQ75	A947_vs_DMSO	0.0978973	0.0736646	7.48738	0.222929	0.529873	NA	Protein CMSS1	CMSS1	0.651833	0.0978973	0.275828	1
CMTD1_HUMAN|Q86VU5	A947_vs_DMSO	0.303325	0.0960336	7.48738	0.0146184	0.238011	NA	Catechol O-methyltransferase domain-containing protein 1	COMTD1	1.8351	0.303325	0.623403	1
CMTR1_HUMAN|Q8N1G2	A947_vs_DMSO	0.0890927	0.0648457	7.48738	0.209188	0.518999	NA	Cap-specific mRNA (nucleoside-2'-O-)-methyltransferase 1	CMTR1	0.679464	0.0890927	0.284834	1
CMTR2_HUMAN|Q8IYT2	A947_vs_DMSO	-0.0117242	0.0758809	7.48738	0.881292	0.949556	NA	Cap-specific mRNA (nucleoside-2'-O-)-methyltransferase 2	CMTR2	0.05488	0.0117242	0.0224795	1
CN080_HUMAN|Q86SX3	A947_vs_DMSO	0.0634615	0.0586888	7.48738	0.313147	0.611225	NA	Uncharacterized protein C14orf80	C14orf80	0.504252	0.0634615	0.213799	1
CN159_HUMAN|Q7Z3D6	A947_vs_DMSO	0.0758287	0.0617751	7.48738	0.256826	0.56016	NA	UPF0317 protein C14orf159, mitochondrial	C14orf159	0.590361	0.0758287	0.251688	1
CN159_HUMAN|Q7Z3D6-2	A947_vs_DMSO	0.147038	0.0602042	7.48738	0.0424149	0.305475	NA	UPF0317 protein C14orf159, mitochondrial (isoform 2)	C14orf159	1.37248	0.147038	0.515024	1
CN166_HUMAN|Q9Y224	A947_vs_DMSO	0.0375909	0.0772011	7.48738	0.640246	0.835399	NA	UPF0568 protein C14orf166	C14orf166	0.193653	0.0375909	0.0781062	1
CN37_HUMAN|P09543	A947_vs_DMSO	-0.0199465	0.0563693	7.48738	0.733204	0.883488	NA	2',3'-cyclic-nucleotide 3'-phosphodiesterase	CNP	0.134775	0.0199465	0.0537995	1
CNBP_HUMAN|P62633	A947_vs_DMSO	-0.400361	0.0838245	7.48738	0.00167899	0.125658	NA	Cellular nucleic acid-binding protein	CNBP	2.77495	0.400361	0.90081	1
CNBP1_HUMAN|Q9NSA3	A947_vs_DMSO	-0.122358	0.267959	7.48738	0.660892	0.84841	NA	Beta-catenin-interacting protein 1	CTNNBIP1	0.179869	0.122358	0.0713944	1
CND1_HUMAN|Q15021	A947_vs_DMSO	-0.00901126	0.0581279	7.48738	0.880899	0.9494	NA	Condensin complex subunit 1	NCAPD2	0.055074	0.00901126	0.0225507	1
CND2_HUMAN|Q15003	A947_vs_DMSO	-0.0403607	0.0644039	7.48738	0.549493	0.776553	NA	Condensin complex subunit 2	NCAPH	0.260038	0.0403607	0.109829	1
CND3_HUMAN|Q9BPX3	A947_vs_DMSO	-0.0306891	0.079917	7.48738	0.711644	0.873602	NA	Condensin complex subunit 3	NCAPG	0.147737	0.0306891	0.0586865	1
CNDD3_HUMAN|P42695	A947_vs_DMSO	0.115294	0.0479607	7.48738	0.0449539	0.309492	NA	Condensin-2 complex subunit D3	NCAPD3	1.34723	0.115294	0.50935	1
CNDG2_HUMAN|Q86XI2	A947_vs_DMSO	0.0774041	0.0478995	7.48738	0.147343	0.453491	NA	Condensin-2 complex subunit G2	NCAPG2	0.831671	0.0774041	0.343431	1
CNDH2_HUMAN|Q6IBW4	A947_vs_DMSO	-0.0183765	0.0655016	7.48738	0.78665	0.909723	NA	Condensin-2 complex subunit H2	NCAPH2	0.104218	0.0183765	0.0410909	1
CNDP2_HUMAN|Q96KP4	A947_vs_DMSO	-0.188284	0.0806898	7.48738	0.0500266	0.314578	NA	Cytosolic non-specific dipeptidase	CNDP2	1.3008	0.188284	0.502272	1
CNIH4_HUMAN|Q9P003	A947_vs_DMSO	-0.253143	0.141616	7.48738	0.114221	0.413302	NA	Protein cornichon homolog 4	CNIH4	0.942255	0.253143	0.383732	1
CNN2_HUMAN|Q99439	A947_vs_DMSO	0.0800355	0.0910871	7.48738	0.406893	0.679738	NA	Calponin-2	CNN2	0.39052	0.0800355	0.167658	1
CNN3_HUMAN|Q15417	A947_vs_DMSO	0.0511421	0.120613	7.48738	0.683471	0.859692	NA	Calponin-3	CNN3	0.16528	0.0511421	0.0656572	1
CNN3_HUMAN|Q15417-2	A947_vs_DMSO	0.673749	0.110059	7.48738	0.000368577	0.0683092	NA	Calponin-3 (isoform 2)	CNN3	3.43347	0.673749	1.16552	1
CNNM1_HUMAN|Q9NRU3	A947_vs_DMSO	0.122802	0.0702888	7.48738	0.121327	0.422469	NA	Metal transporter CNNM1	CNNM1	0.916043	0.122802	0.374205	1
CNNM2_HUMAN|Q9H8M5	A947_vs_DMSO	0.301182	0.11084	7.48738	0.0280329	0.276508	NA	Metal transporter CNNM2	CNNM2	1.55233	0.301182	0.558292	1
CNNM3_HUMAN|Q8NE01	A947_vs_DMSO	0.124269	0.0793791	7.48738	0.158664	0.467874	NA	Metal transporter CNNM3	CNNM3	0.799521	0.124269	0.329871	1
CNNM4_HUMAN|Q6P4Q7	A947_vs_DMSO	0.0092825	0.0933209	7.48738	0.923377	0.967435	NA	Metal transporter CNNM4	CNNM4	0.0346207	0.0092825	0.0143782	1
CNO10_HUMAN|Q9H9A5	A947_vs_DMSO	0.0224441	0.0581797	7.48738	0.710394	0.87333	NA	CCR4-NOT transcription complex subunit 10	CNOT10	0.148501	0.0224441	0.0588215	1
CNO11_HUMAN|Q9UKZ1	A947_vs_DMSO	0.139192	0.103741	7.48738	0.21895	0.526446	NA	CCR4-NOT transcription complex subunit 11	CNOT11	0.659655	0.139192	0.278646	1
CNO6L_HUMAN|Q96LI5	A947_vs_DMSO	0.0491854	0.0543023	7.48738	0.393271	0.670074	NA	CCR4-NOT transcription complex subunit 6-like	CNOT6L	0.405309	0.0491854	0.173877	1
CNOT1_HUMAN|A5YKK6	A947_vs_DMSO	-0.0157573	0.0475435	7.48738	0.749406	0.892256	NA	CCR4-NOT transcription complex subunit 1	CNOT1	0.125283	0.0157573	0.0495105	1
CNOT1_HUMAN|A5YKK6-2	A947_vs_DMSO	0.16364	0.163744	7.48738	0.348814	0.636857	NA	CCR4-NOT transcription complex subunit 1 (isoform 2)	CNOT1	0.457406	0.16364	0.195958	1
CNOT2_HUMAN|Q9NZN8	A947_vs_DMSO	-0.118785	0.0529985	7.48738	0.0575362	0.323288	NA	CCR4-NOT transcription complex subunit 2	CNOT2	1.24006	0.118785	0.490411	1
CNOT3_HUMAN|O75175	A947_vs_DMSO	-0.0473739	0.0780059	7.48738	0.561604	0.78349	NA	CCR4-NOT transcription complex subunit 3	CNOT3	0.25057	0.0473739	0.105967	1
CNOT4_HUMAN|O95628	A947_vs_DMSO	-0.0407999	0.0487177	7.48738	0.428245	0.693485	NA	CCR4-NOT transcription complex subunit 4	CNOT4	0.368308	0.0407999	0.158963	1
CNOT6_HUMAN|Q9ULM6	A947_vs_DMSO	0.0611045	0.0695241	7.48738	0.406778	0.679738	NA	CCR4-NOT transcription complex subunit 6	CNOT6	0.390643	0.0611045	0.167658	1
CNOT7_HUMAN|Q9UIV1	A947_vs_DMSO	-0.0215117	0.119322	7.48738	0.861713	0.943689	NA	CCR4-NOT transcription complex subunit 7	CNOT7	0.0646372	0.0215117	0.0251713	1
CNOT8_HUMAN|Q9UFF9	A947_vs_DMSO	-0.0494563	0.0671121	7.48738	0.483618	0.734674	NA	CCR4-NOT transcription complex subunit 8	CNOT8	0.315498	0.0494563	0.133906	1
CNPY2_HUMAN|Q9Y2B0	A947_vs_DMSO	0.0285746	0.0710852	7.48738	0.69893	0.866045	NA	Protein canopy homolog 2	CNPY2	0.155566	0.0285746	0.0624595	1
CNPY3_HUMAN|Q9BT09	A947_vs_DMSO	0.123697	0.141692	7.48738	0.409786	0.681662	NA	Protein canopy homolog 3	CNPY3	0.387442	0.123697	0.166431	1
CNPY4_HUMAN|Q8N129	A947_vs_DMSO	0.145823	0.0849683	7.48738	0.127039	0.430544	NA	Protein canopy homolog 4	CNPY4	0.896062	0.145823	0.365983	1
CNST_HUMAN|Q6PJW8	A947_vs_DMSO	0.183025	0.0788052	7.48738	0.0508633	0.31478	NA	Consortin	CNST	1.2936	0.183025	0.501993	1
CNTLN_HUMAN|Q9NXG0	A947_vs_DMSO	-0.145102	0.0678833	7.48738	0.0673542	0.343698	NA	Centlein	CNTLN	1.17164	0.145102	0.463823	1
CNTP1_HUMAN|P78357	A947_vs_DMSO	0.140357	0.105008	7.48738	0.220533	0.528191	NA	Contactin-associated protein 1	CNTNAP1	0.656526	0.140357	0.277209	1
CNTP4_HUMAN|Q9C0A0	A947_vs_DMSO	0.379694	0.102757	7.48738	0.00683818	0.207987	NA	Contactin-associated protein-like 4	CNTNAP4	2.16506	0.379694	0.681964	1
CNTRB_HUMAN|Q8N137	A947_vs_DMSO	0.0407148	0.0809618	7.48738	0.629496	0.827461	NA	Centrobin	CNTROB	0.201007	0.0407148	0.0822525	1
CO039_HUMAN|Q6ZRI6	A947_vs_DMSO	0.416176	0.0581829	7.48738	0.000133908	0.0429509	NA	Uncharacterized protein C15orf39	C15orf39	3.87319	0.416176	1.36703	1
CO040_HUMAN|Q8WUR7	A947_vs_DMSO	0.0531657	0.084255	7.48738	0.546807	0.774953	NA	UPF0235 protein C15orf40	C15orf40	0.262166	0.0531657	0.110725	1
CO052_HUMAN|Q6ZUT6	A947_vs_DMSO	-0.163917	0.0549069	7.48738	0.0188279	0.244675	NA	Uncharacterized protein C15orf52	C15orf52	1.7252	0.163917	0.611411	1
CO1A1_HUMAN|P02452	A947_vs_DMSO	-0.436807	0.0972969	7.48738	0.00239604	0.149297	NA	Collagen alpha-1(I) chain	COL1A1	2.62051	0.436807	0.825949	1
CO3_HUMAN|P01024	A947_vs_DMSO	0.368197	0.267651	7.48738	0.20867	0.518999	NA	Complement C3	C3	0.680539	0.368197	0.284834	1
CO4A_HUMAN|P0C0L4	A947_vs_DMSO	0.283492	0.20203	7.48738	0.200637	0.511587	NA	Complement C4-A	C4A	0.697588	0.283492	0.291081	1
CO5A1_HUMAN|P20908	A947_vs_DMSO	-0.180861	0.0790569	7.48738	0.053619	0.318011	NA	Collagen alpha-1(V) chain	COL5A1	1.27068	0.180861	0.497558	1
CO6A1_HUMAN|P12109	A947_vs_DMSO	0.0199726	0.0548517	7.48738	0.725836	0.880378	NA	Collagen alpha-1(VI) chain	COL6A1	0.139162	0.0199726	0.0553309	1
CO7A1_HUMAN|Q02388	A947_vs_DMSO	-1.74239	0.0832571	7.48738	6.45836e-08	0.000580025	NA	Collagen alpha-1(VII) chain	COL7A1	7.18988	1.74239	3.23655	1
COA1_HUMAN|Q9GZY4	A947_vs_DMSO	0.129372	0.0781567	7.48738	0.139042	0.445181	NA	Cytochrome c oxidase assembly factor 1 homolog	COA1	0.856855	0.129372	0.351463	1
COA3_HUMAN|Q9Y2R0	A947_vs_DMSO	0.0398011	0.0741306	7.48738	0.606913	0.812444	NA	Cytochrome c oxidase assembly factor 3 homolog, mitochondrial	COA3	0.216873	0.0398011	0.0902064	1
COA4_HUMAN|Q9NYJ1	A947_vs_DMSO	0.147958	0.247525	7.48738	0.567641	0.788185	NA	Cytochrome c oxidase assembly factor 4 homolog, mitochondrial	COA4	0.245926	0.147958	0.103372	1
COA6_HUMAN|Q5JTJ3	A947_vs_DMSO	0.0154318	0.226416	7.48738	0.947446	0.975407	NA	Cytochrome c oxidase assembly factor 6 homolog	COA6	0.0234457	0.0154318	0.0108141	1
COA7_HUMAN|Q96BR5	A947_vs_DMSO	0.160636	0.111456	7.48738	0.189998	0.501579	NA	Cytochrome c oxidase assembly factor 7	COA7	0.721251	0.160636	0.29966	1
COAC_HUMAN|Q96CD2	A947_vs_DMSO	-0.0895708	0.0892652	7.48738	0.346977	0.635999	NA	Phosphopantothenoylcysteine decarboxylase	PPCDC	0.459699	0.0895708	0.196544	1
COASY_HUMAN|Q13057	A947_vs_DMSO	-0.117039	0.10144	7.48738	0.284091	0.584117	NA	Bifunctional coenzyme A synthase	COASY	0.546542	0.117039	0.2335	1
CODA1_HUMAN|Q5TAT6	A947_vs_DMSO	-0.196281	0.102017	7.48738	0.0930516	0.382168	NA	Collagen alpha-1(XIII) chain	COL13A1	1.03128	0.196281	0.417746	1
COF1_HUMAN|P23528	A947_vs_DMSO	-0.0609409	0.0656685	7.48738	0.382345	0.662776	NA	Cofilin-1	CFL1	0.417544	0.0609409	0.178633	1
COF2_HUMAN|Q9Y281	A947_vs_DMSO	-0.0649577	0.0872857	7.48738	0.479458	0.731196	NA	Cofilin-2	CFL2	0.319249	0.0649577	0.135966	1
COG1_HUMAN|Q8WTW3	A947_vs_DMSO	0.0307349	0.0646287	7.48738	0.647951	0.841539	NA	Conserved oligomeric Golgi complex subunit 1	COG1	0.188458	0.0307349	0.0749256	1
COG2_HUMAN|Q14746	A947_vs_DMSO	-0.0223474	0.0593945	7.48738	0.717164	0.876257	NA	Conserved oligomeric Golgi complex subunit 2	COG2	0.144381	0.0223474	0.0573684	1
COG3_HUMAN|Q96JB2	A947_vs_DMSO	0.0202754	0.068282	7.48738	0.774585	0.905164	NA	Conserved oligomeric Golgi complex subunit 3	COG3	0.110931	0.0202754	0.0432729	1
COG4_HUMAN|Q9H9E3	A947_vs_DMSO	0.0328059	0.0640034	7.48738	0.623028	0.823614	NA	Conserved oligomeric Golgi complex subunit 4	COG4	0.205492	0.0328059	0.0842763	1
COG5_HUMAN|Q9UP83	A947_vs_DMSO	-0.0446313	0.0575439	7.48738	0.461774	0.718455	NA	Conserved oligomeric Golgi complex subunit 5	COG5	0.335571	0.0446313	0.1436	1
COG6_HUMAN|Q9Y2V7	A947_vs_DMSO	-0.106779	0.0877185	7.48738	0.260466	0.564899	NA	Conserved oligomeric Golgi complex subunit 6	COG6	0.584249	0.106779	0.248029	1
COG7_HUMAN|P83436	A947_vs_DMSO	0.0298061	0.0487439	7.48738	0.558982	0.782413	NA	Conserved oligomeric Golgi complex subunit 7	COG7	0.252602	0.0298061	0.106564	1
COG8_HUMAN|Q96MW5	A947_vs_DMSO	0.137102	0.0731097	7.48738	0.100135	0.394091	NA	Conserved oligomeric Golgi complex subunit 8	COG8	0.999413	0.137102	0.404404	1
COIA1_HUMAN|P39060	A947_vs_DMSO	-0.0748791	0.0743929	7.48738	0.345574	0.635088	NA	Collagen alpha-1(XVIII) chain	COL18A1	0.46146	0.0748791	0.197166	1
COIL_HUMAN|P38432	A947_vs_DMSO	0.19048	0.0673703	7.48738	0.0237861	0.26063	NA	Coilin	COIL	1.62368	0.19048	0.583975	1
COMD1_HUMAN|Q8N668	A947_vs_DMSO	-0.0832352	0.110563	7.48738	0.474553	0.727533	NA	COMM domain-containing protein 1	COMMD1	0.323715	0.0832352	0.138147	1
COMD2_HUMAN|Q86X83	A947_vs_DMSO	-0.236585	0.0638902	7.48738	0.00676396	0.207987	NA	COMM domain-containing protein 2	COMMD2	2.1698	0.236585	0.681964	1
COMD3_HUMAN|Q9UBI1	A947_vs_DMSO	-0.223027	0.22973	7.48738	0.36195	0.645743	NA	COMM domain-containing protein 3	COMMD3	0.441352	0.223027	0.18994	1
COMD4_HUMAN|Q9H0A8	A947_vs_DMSO	-0.180545	0.118955	7.48738	0.170106	0.47906	NA	COMM domain-containing protein 4	COMMD4	0.76928	0.180545	0.31961	1
COMD5_HUMAN|Q9GZQ3	A947_vs_DMSO	-0.0543613	0.0600685	7.48738	0.393659	0.670477	NA	COMM domain-containing protein 5	COMMD5	0.404879	0.0543613	0.173616	1
COMD6_HUMAN|Q7Z4G1	A947_vs_DMSO	-0.0817616	0.134212	7.48738	0.560418	0.782826	NA	COMM domain-containing protein 6	COMMD6	0.251488	0.0817616	0.106335	1
COMD7_HUMAN|Q86VX2	A947_vs_DMSO	-0.252301	0.192183	7.48738	0.228052	0.534063	NA	COMM domain-containing protein 7	COMMD7	0.641967	0.252301	0.272408	1
COMD8_HUMAN|Q9NX08	A947_vs_DMSO	-0.0437827	0.137142	7.48738	0.75826	0.897107	NA	COMM domain-containing protein 8	COMMD8	0.120182	0.0437827	0.0471559	1
COMD9_HUMAN|Q9P000	A947_vs_DMSO	-0.0286559	0.116392	7.48738	0.812141	0.919577	NA	COMM domain-containing protein 9	COMMD9	0.0903687	0.0286559	0.0364121	1
COMDA_HUMAN|Q9Y6G5	A947_vs_DMSO	-0.170153	0.0927414	7.48738	0.10643	0.40006	NA	COMM domain-containing protein 10	COMMD10	0.972934	0.170153	0.397875	1
COMT_HUMAN|P21964	A947_vs_DMSO	0.126539	0.0758174	7.48738	0.136252	0.4424	NA	Catechol O-methyltransferase	COMT	0.865657	0.126539	0.354185	1
COPA_HUMAN|P53621	A947_vs_DMSO	-0.0564391	0.0541639	7.48738	0.329882	0.623797	NA	Coatomer subunit alpha	COPA	0.481641	0.0564391	0.204957	1
COPB_HUMAN|P53618	A947_vs_DMSO	-0.00555421	0.0500306	7.48738	0.914521	0.963213	NA	Coatomer subunit beta	COPB1	0.0388062	0.00555421	0.0162777	1
COPB2_HUMAN|P35606	A947_vs_DMSO	-0.0062976	0.0886143	7.48738	0.945205	0.974418	NA	Coatomer subunit beta'	COPB2	0.0244739	0.0062976	0.0112547	1
COPD_HUMAN|P48444	A947_vs_DMSO	-0.127384	0.0581715	7.48738	0.0622154	0.332264	NA	Coatomer subunit delta	ARCN1	1.2061	0.127384	0.478517	1
COPE_HUMAN|O14579	A947_vs_DMSO	-0.178439	0.0956107	7.48738	0.101497	0.396183	NA	Coatomer subunit epsilon	COPE	0.993548	0.178439	0.402104	1
COPG1_HUMAN|Q9Y678	A947_vs_DMSO	-0.0592222	0.0590752	7.48738	0.3474	0.636089	NA	Coatomer subunit gamma-1	COPG1	0.45917	0.0592222	0.196482	1
COPG2_HUMAN|Q9UBF2	A947_vs_DMSO	-0.0422774	0.0504143	7.48738	0.427653	0.693276	NA	Coatomer subunit gamma-2	COPG2	0.368909	0.0422774	0.159094	1
COPRS_HUMAN|Q9NQ92	A947_vs_DMSO	-0.00466349	0.165305	7.48738	0.978231	0.990249	NA	Coordinator of PRMT5 and differentiation stimulator	COPRS	0.00955863	0.00466349	0.00425547	1
COPT1_HUMAN|O15431	A947_vs_DMSO	0.292647	0.222079	7.48738	0.226471	0.532027	NA	High affinity copper uptake protein 1	SLC31A1	0.644987	0.292647	0.274067	1
COPZ1_HUMAN|P61923	A947_vs_DMSO	-0.364939	0.207126	7.48738	0.118677	0.41929	NA	Coatomer subunit zeta-1	COPZ1	0.925634	0.364939	0.377485	1
COPZ2_HUMAN|Q9P299	A947_vs_DMSO	-0.0901848	0.113942	7.48738	0.452995	0.712648	NA	Coatomer subunit zeta-2	COPZ2	0.343906	0.0901848	0.147125	1
COQ3_HUMAN|Q9NZJ6	A947_vs_DMSO	0.202057	0.08661	7.48738	0.0500624	0.314578	NA	Hexaprenyldihydroxybenzoate methyltransferase, mitochondrial	COQ3	1.30049	0.202057	0.502272	1
COQ5_HUMAN|Q5HYK3	A947_vs_DMSO	-0.0486188	0.0904297	7.48738	0.606429	0.812159	NA	2-methoxy-6-polyprenyl-1,4-benzoquinol methylase, mitochondrial	COQ5	0.21722	0.0486188	0.090359	1
COQ6_HUMAN|Q9Y2Z9	A947_vs_DMSO	0.061741	0.0982451	7.48738	0.548401	0.775938	NA	Ubiquinone biosynthesis monooxygenase COQ6	COQ6	0.260901	0.061741	0.110173	1
COQ7_HUMAN|Q99807	A947_vs_DMSO	0.0756817	0.182049	7.48738	0.68927	0.861843	NA	Ubiquinone biosynthesis protein COQ7 homolog	COQ7	0.16161	0.0756817	0.0645718	1
COQ9_HUMAN|O75208	A947_vs_DMSO	0.172904	0.106403	7.48738	0.145398	0.451608	NA	Ubiquinone biosynthesis protein COQ9, mitochondrial	COQ9	0.837441	0.172904	0.345238	1
COR1A_HUMAN|P31146	A947_vs_DMSO	0.0512224	0.0637814	7.48738	0.446662	0.707615	NA	Coronin-1A	CORO1A	0.350021	0.0512224	0.150203	1
COR1B_HUMAN|Q9BR76	A947_vs_DMSO	0.09131	0.0504154	7.48738	0.110255	0.40613	NA	Coronin-1B	CORO1B	0.957602	0.09131	0.391335	1
COR1C_HUMAN|Q9ULV4	A947_vs_DMSO	-0.0204413	0.0516656	7.48738	0.703399	0.869496	NA	Coronin-1C	CORO1C	0.152799	0.0204413	0.0607322	1
COR2A_HUMAN|Q92828	A947_vs_DMSO	0.0727938	0.127316	7.48738	0.584238	0.798508	NA	Coronin-2A	CORO2A	0.23341	0.0727938	0.0977208	1
COR2B_HUMAN|Q9UQ03	A947_vs_DMSO	0.133393	0.0722642	7.48738	0.104656	0.398388	NA	Coronin-2B	CORO2B	0.980237	0.133393	0.399694	1
CORIN_HUMAN|Q9Y5Q5	A947_vs_DMSO	-0.098071	0.382131	7.48738	0.804365	0.915589	NA	Atrial natriuretic peptide-converting enzyme	CORIN	0.0945469	0.098071	0.0382992	1
CORO7_HUMAN|P57737	A947_vs_DMSO	0.000960926	0.0705875	7.48738	0.989494	0.994588	NA	Coronin-7	CORO7	0.00458674	0.000960926	0.0023566	1
COT1_HUMAN|P10589	A947_vs_DMSO	0.0452733	0.0842584	7.48738	0.606643	0.812204	NA	COUP transcription factor 1	NR2F1	0.217067	0.0452733	0.090335	1
COT2_HUMAN|P24468	A947_vs_DMSO	-0.00781462	0.0756282	7.48738	0.920415	0.96557	NA	COUP transcription factor 2	NR2F2	0.0360163	0.00781462	0.0152161	1
COT2_HUMAN|P24468-2	A947_vs_DMSO	-1.19709	0.111681	7.48738	8.29013e-06	0.00827263	NA	COUP transcription factor 2 (isoform 2)	NR2F2	5.08144	1.19709	2.08236	1
COTL1_HUMAN|Q14019	A947_vs_DMSO	-0.151617	0.140586	7.48738	0.314342	0.611622	NA	Coactosin-like protein	COTL1	0.502598	0.151617	0.213517	1
COX11_HUMAN|Q9Y6N1	A947_vs_DMSO	0.153358	0.0858287	7.48738	0.114349	0.413432	NA	Cytochrome c oxidase assembly protein COX11, mitochondrial	COX11	0.941769	0.153358	0.383596	1
COX14_HUMAN|Q96I36	A947_vs_DMSO	0.179669	0.0993874	7.48738	0.110816	0.407217	NA	Cytochrome c oxidase assembly protein COX14	COX14	0.955397	0.179669	0.390174	1
COX15_HUMAN|Q7KZN9	A947_vs_DMSO	0.0193547	0.0874058	7.48738	0.830673	0.929166	NA	Cytochrome c oxidase assembly protein COX15 homolog	COX15	0.0805699	0.0193547	0.0319067	1
COX16_HUMAN|Q9P0S2	A947_vs_DMSO	-0.179457	0.180665	7.48738	0.351568	0.638763	NA	Cytochrome c oxidase assembly protein COX16 homolog, mitochondrial	COX16	0.453991	0.179457	0.19466	1
COX18_HUMAN|Q8N8Q8	A947_vs_DMSO	0.212301	0.0686164	7.48738	0.0160568	0.240019	NA	Mitochondrial inner membrane protein COX18	COX18	1.79434	0.212301	0.619754	1
COX19_HUMAN|Q49B96	A947_vs_DMSO	0.149211	0.193389	7.48738	0.464026	0.719336	NA	Cytochrome c oxidase assembly protein COX19	COX19	0.333457	0.149211	0.143068	1
COX2_HUMAN|P00403	A947_vs_DMSO	0.0241656	0.0498853	7.48738	0.641937	0.836511	NA	Cytochrome c oxidase subunit 2	MT-CO2	0.192508	0.0241656	0.0775284	1
COX20_HUMAN|Q5RI15	A947_vs_DMSO	0.118535	0.0637124	7.48738	0.102391	0.396796	NA	Cytochrome c oxidase protein 20 homolog	COX20	0.989736	0.118535	0.401432	1
COX41_HUMAN|P13073	A947_vs_DMSO	-0.104085	0.0617969	7.48738	0.133199	0.438415	NA	Cytochrome c oxidase subunit 4 isoform 1, mitochondrial	COX4I1	0.875499	0.104085	0.358115	1
COX5A_HUMAN|P20674	A947_vs_DMSO	0.179706	0.126014	7.48738	0.194179	0.506491	NA	Cytochrome c oxidase subunit 5A, mitochondrial	COX5A	0.711797	0.179706	0.295428	1
COX5B_HUMAN|P10606	A947_vs_DMSO	-0.0124969	0.151493	7.48738	0.936418	0.972139	NA	Cytochrome c oxidase subunit 5B, mitochondrial	COX5B	0.0285302	0.0124969	0.0122718	1
COX6C_HUMAN|P09669	A947_vs_DMSO	0.129896	0.0598622	7.48738	0.0641222	0.336025	NA	Cytochrome c oxidase subunit 6C	COX6C	1.19299	0.129896	0.473628	1
COX7C_HUMAN|P15954	A947_vs_DMSO	0.227326	0.0779156	7.48738	0.0208072	0.247509	NA	Cytochrome c oxidase subunit 7C, mitochondrial	COX7C	1.68179	0.227326	0.606409	1
COX7R_HUMAN|O14548	A947_vs_DMSO	0.206726	0.082873	7.48738	0.0391962	0.299593	NA	Cytochrome c oxidase subunit 7A-related protein, mitochondrial	COX7A2L	1.40676	0.206726	0.523469	1
COX8A_HUMAN|P10176	A947_vs_DMSO	0.266534	0.131341	7.48738	0.0793597	0.364626	NA	Cytochrome c oxidase subunit 8A, mitochondrial	COX8A	1.1004	0.266534	0.438153	1
COXM2_HUMAN|Q9NRP2	A947_vs_DMSO	0.187187	0.196704	7.48738	0.370995	0.65293	NA	COX assembly mitochondrial protein 2 homolog	CMC2	0.430632	0.187187	0.185133	1
CP013_HUMAN|Q96S19	A947_vs_DMSO	-0.284991	0.122454	7.48738	0.0504904	0.314578	NA	UPF0585 protein C16orf13	C16orf13	1.29679	0.284991	0.502272	1
CP062_HUMAN|Q7Z3J2	A947_vs_DMSO	-0.0159735	0.0834725	7.48738	0.853328	0.940244	NA	UPF0505 protein C16orf62	C16orf62	0.068884	0.0159735	0.0267594	1
CP070_HUMAN|Q9BSU1	A947_vs_DMSO	0.030085	0.111166	7.48738	0.793984	0.912006	NA	UPF0183 protein C16orf70	C16orf70	0.100188	0.030085	0.0400024	1
CP070_HUMAN|Q9BSU1-2	A947_vs_DMSO	-0.141125	0.207703	7.48738	0.517297	0.755464	NA	UPF0183 protein C16orf70 (isoform 2)	C16orf70	0.28626	0.141125	0.121786	1
CP087_HUMAN|Q6PH81	A947_vs_DMSO	0.175346	0.098841	7.48738	0.116552	0.415709	NA	UPF0547 protein C16orf87	C16orf87	0.933479	0.175346	0.38121	1
CP110_HUMAN|O43303	A947_vs_DMSO	-0.00761662	0.0628891	7.48738	0.906789	0.960488	NA	Centriolar coiled-coil protein of 110 kDa	CCP110	0.0424937	0.00761662	0.0175079	1
CP131_HUMAN|Q9UPN4	A947_vs_DMSO	0.0489814	0.05395	7.48738	0.392213	0.669542	NA	Centrosomal protein of 131 kDa	CEP131	0.406478	0.0489814	0.174222	1
CP131_HUMAN|Q9UPN4-2	A947_vs_DMSO	0.199225	0.108786	7.48738	0.106968	0.4004	NA	Centrosomal protein of 131 kDa (isoform 2)	CEP131	0.970748	0.199225	0.397506	1
CP135_HUMAN|Q66GS9	A947_vs_DMSO	0.0178317	0.061716	7.48738	0.780471	0.907173	NA	Centrosomal protein of 135 kDa	CEP135	0.107643	0.0178317	0.0423097	1
CP20A_HUMAN|Q6UW02	A947_vs_DMSO	-0.00199989	0.12395	7.48738	0.987549	0.993955	NA	Cytochrome P450 20A1	CYP20A1	0.00544153	0.00199989	0.00263321	1
CP250_HUMAN|Q9BV73	A947_vs_DMSO	-0.0128377	0.0558335	7.48738	0.824304	0.925674	NA	Centrosome-associated protein CEP250	CEP250	0.0839128	0.0128377	0.0335421	1
CP2S1_HUMAN|Q96SQ9	A947_vs_DMSO	-0.134004	0.113091	7.48738	0.272293	0.574368	NA	Cytochrome P450 2S1	CYP2S1	0.564963	0.134004	0.240809	1
CP2U1_HUMAN|Q7Z449	A947_vs_DMSO	-0.0216947	0.229153	7.48738	0.927059	0.969312	NA	Cytochrome P450 2U1	CYP2U1	0.0328928	0.0216947	0.0135366	1
CP51A_HUMAN|Q16850	A947_vs_DMSO	0.135681	0.0985072	7.48738	0.208163	0.518734	NA	Lanosterol 14-alpha demethylase	CYP51A1	0.681595	0.135681	0.285056	1
CP7A1_HUMAN|P22680	A947_vs_DMSO	0.105223	0.113037	7.48738	0.380951	0.660888	NA	Cholesterol 7-alpha-monooxygenase	CYP7A1	0.419131	0.105223	0.179872	1
CPEB2_HUMAN|Q7Z5Q1	A947_vs_DMSO	-0.10951	0.0811499	7.48738	0.216563	0.525062	NA	Cytoplasmic polyadenylation element-binding protein 2	CPEB2	0.664416	0.10951	0.279789	1
CPEB4_HUMAN|Q17RY0	A947_vs_DMSO	-0.0109049	0.0824035	7.48738	0.898205	0.957099	NA	Cytoplasmic polyadenylation element-binding protein 4	CPEB4	0.0466244	0.0109049	0.0190431	1
CPIN1_HUMAN|Q6FI81	A947_vs_DMSO	-0.0897178	0.0710815	7.48738	0.244777	0.548488	NA	Anamorsin	CIAPIN1	0.61123	0.0897178	0.260833	1
CPNE2_HUMAN|Q96FN4	A947_vs_DMSO	0.0215328	0.0923909	7.48738	0.821958	0.924623	NA	Copine-2	CPNE2	0.0851506	0.0215328	0.0340353	1
CPNE3_HUMAN|O75131	A947_vs_DMSO	-0.0312098	0.070216	7.48738	0.669259	0.853263	NA	Copine-3	CPNE3	0.174406	0.0312098	0.0689172	1
CPNE5_HUMAN|Q9HCH3	A947_vs_DMSO	0.264544	0.13505	7.48738	0.0882842	0.376839	NA	Copine-5	CPNE5	1.05412	0.264544	0.423844	1
CPNE8_HUMAN|Q86YQ8	A947_vs_DMSO	0.242481	0.103154	7.48738	0.048735	0.314578	NA	Copine-8	CPNE8	1.31216	0.242481	0.502272	1
CPNS1_HUMAN|P04632	A947_vs_DMSO	-0.155227	0.0583612	7.48738	0.0305565	0.282404	NA	Calpain small subunit 1	CAPNS1	1.5149	0.155227	0.549129	1
CPPED_HUMAN|Q9BRF8	A947_vs_DMSO	0.330689	0.129351	7.48738	0.0356918	0.289878	NA	Serine/threonine-protein phosphatase CPPED1	CPPED1	1.44743	0.330689	0.537785	1
CPSF1_HUMAN|Q10570	A947_vs_DMSO	0.0473881	0.0494921	7.48738	0.368211	0.650452	NA	Cleavage and polyadenylation specificity factor subunit 1	CPSF1	0.433904	0.0473881	0.186784	1
CPSF2_HUMAN|Q9P2I0	A947_vs_DMSO	0.109307	0.0702007	7.48738	0.160636	0.469678	NA	Cleavage and polyadenylation specificity factor subunit 2	CPSF2	0.794158	0.109307	0.3282	1
CPSF3_HUMAN|Q9UKF6	A947_vs_DMSO	0.0163504	0.0629641	7.48738	0.802108	0.914063	NA	Cleavage and polyadenylation specificity factor subunit 3	CPSF3	0.0957671	0.0163504	0.0390237	1
CPSF4_HUMAN|O95639	A947_vs_DMSO	0.0702238	0.0791487	7.48738	0.402549	0.676514	NA	Cleavage and polyadenylation specificity factor subunit 4	CPSF4	0.395181	0.0702238	0.169723	1
CPSF5_HUMAN|O43809	A947_vs_DMSO	0.128722	0.101702	7.48738	0.243587	0.547813	NA	Cleavage and polyadenylation specificity factor subunit 5	NUDT21	0.613345	0.128722	0.261368	1
CPSF6_HUMAN|Q16630	A947_vs_DMSO	0.0934521	0.0657189	7.48738	0.195318	0.507567	NA	Cleavage and polyadenylation specificity factor subunit 6	CPSF6	0.709258	0.0934521	0.294507	1
CPSF6_HUMAN|Q16630-2	A947_vs_DMSO	0.0194075	0.106589	7.48738	0.860354	0.943102	NA	Cleavage and polyadenylation specificity factor subunit 6 (isoform 2)	CPSF6	0.065323	0.0194075	0.0254413	1
CPSF7_HUMAN|Q8N684	A947_vs_DMSO	0.0199617	0.0937353	7.48738	0.837043	0.932395	NA	Cleavage and polyadenylation specificity factor subunit 7	CPSF7	0.0772523	0.0199617	0.0304002	1
CPSM_HUMAN|P31327	A947_vs_DMSO	-0.198636	0.098196	7.48738	0.0801413	0.36554	NA	Carbamoyl-phosphate synthase [ammonia], mitochondrial	CPS1	1.09614	0.198636	0.437065	1
CPT1A_HUMAN|P50416	A947_vs_DMSO	0.110858	0.0642225	7.48738	0.125174	0.428098	NA	Carnitine O-palmitoyltransferase 1, liver isoform	CPT1A	0.902486	0.110858	0.368456	1
CPT2_HUMAN|P23786	A947_vs_DMSO	0.0474478	0.0514547	7.48738	0.385212	0.664412	NA	Carnitine O-palmitoyltransferase 2, mitochondrial	CPT2	0.4143	0.0474478	0.177563	1
CPTP_HUMAN|Q5TA50	A947_vs_DMSO	-0.126547	0.205335	7.48738	0.555969	0.781157	NA	Ceramide-1-phosphate transfer protein	CPTP	0.25495	0.126547	0.107262	1
CQ059_HUMAN|Q96GS4	A947_vs_DMSO	-0.0270865	0.066016	7.48738	0.693072	0.863672	NA	Uncharacterized protein C17orf59	C17orf59	0.159221	0.0270865	0.0636513	1
CQ062_HUMAN|Q9BQA9	A947_vs_DMSO	-0.145215	0.103267	7.48738	0.199781	0.511069	NA	Uncharacterized protein C17orf62	C17orf62	0.699447	0.145215	0.29152	1
CQ080_HUMAN|Q9BSJ5	A947_vs_DMSO	0.114061	0.0835899	7.48738	0.211994	0.521597	NA	Uncharacterized protein C17orf80	C17orf80	0.673677	0.114061	0.282665	1
CQ089_HUMAN|A1L188	A947_vs_DMSO	0.113178	0.113737	7.48738	0.350758	0.63833	NA	Uncharacterized protein C17orf89	C17orf89	0.454992	0.113178	0.194954	1
CQ10A_HUMAN|Q96MF6	A947_vs_DMSO	0.0247397	0.0908751	7.48738	0.792794	0.912006	NA	Coenzyme Q-binding protein COQ10 homolog A, mitochondrial	COQ10A	0.10084	0.0247397	0.0400024	1
CQ10B_HUMAN|Q9H8M1	A947_vs_DMSO	-0.134631	0.091394	7.48738	0.181481	0.493214	NA	Coenzyme Q-binding protein COQ10 homolog B, mitochondrial	COQ10B	0.74117	0.134631	0.306964	1
CR021_HUMAN|Q32NC0	A947_vs_DMSO	0.0244573	0.0593966	7.48738	0.692047	0.862923	NA	UPF0711 protein C18orf21	C18orf21	0.159864	0.0244573	0.0640279	1
CR025_HUMAN|Q96B23	A947_vs_DMSO	0.147836	0.15874	7.48738	0.380742	0.660888	NA	Uncharacterized protein C18orf25	C18orf25	0.419369	0.147836	0.179872	1
CR025_HUMAN|Q96B23-2	A947_vs_DMSO	0.289487	0.198538	7.48738	0.185446	0.498202	NA	Uncharacterized protein C18orf25 (isoform 2)	C18orf25	0.731782	0.289487	0.302594	1
CR032_HUMAN|Q8TCD1	A947_vs_DMSO	0.746472	0.33708	7.48738	0.0599232	0.327553	NA	UPF0729 protein C18orf32	C18orf32	1.2224	0.746472	0.484718	1
CRBG3_HUMAN|Q68DQ2	A947_vs_DMSO	0.13032	0.0619635	7.48738	0.0709576	0.351519	NA	Very large A-kinase anchor protein	CRYBG3	1.149	0.13032	0.454051	1
CRBN_HUMAN|Q96SW2	A947_vs_DMSO	-0.104905	0.112201	7.48738	0.378969	0.660237	NA	Protein cereblon	CRBN	0.421396	0.104905	0.1803	1
CRCC2_HUMAN|H7BZ55	A947_vs_DMSO	-0.0176649	0.123563	7.48738	0.890091	0.954155	NA	NA	NA	0.0505654	0.0176649	0.0203811	1
CRCM_HUMAN|P23508	A947_vs_DMSO	-0.226603	0.0681943	7.48738	0.0115355	0.231083	NA	Colorectal mutant cancer protein	MCC	1.93796	0.226603	0.636231	1
CRCM_HUMAN|P23508-2	A947_vs_DMSO	-0.298018	0.175585	7.48738	0.130659	0.434451	NA	Colorectal mutant cancer protein (isoform 2)	MCC	0.88386	0.298018	0.362059	1
CREB1_HUMAN|P16220	A947_vs_DMSO	-0.0576321	0.176066	7.48738	0.75238	0.893227	NA	Cyclic AMP-responsive element-binding protein 1	CREB1	0.123563	0.0576321	0.0490384	1
CREG1_HUMAN|O75629	A947_vs_DMSO	0.0986996	0.0551725	7.48738	0.113984	0.413111	NA	Protein CREG1	CREG1	0.943157	0.0986996	0.383933	1
CREL1_HUMAN|Q96HD1	A947_vs_DMSO	0.164277	0.121743	7.48738	0.216593	0.525062	NA	Cysteine-rich with EGF-like domain protein 1	CRELD1	0.664356	0.164277	0.279789	1
CREL2_HUMAN|Q6UXH1	A947_vs_DMSO	0.161934	0.0730085	7.48738	0.0596065	0.326219	NA	Cysteine-rich with EGF-like domain protein 2	CRELD2	1.22471	0.161934	0.48649	1
CREST_HUMAN|O75177	A947_vs_DMSO	-0.534605	0.0946274	7.48738	0.000610645	0.084496	NA	Calcium-responsive transactivator	SS18L1	3.21421	0.534605	1.07316	1
CRFR1_HUMAN|P34998	A947_vs_DMSO	-0.1766	0.150468	7.48738	0.276506	0.577113	NA	Corticotropin-releasing factor receptor 1	CRHR1	0.558296	0.1766	0.238739	1
CRIM1_HUMAN|Q9NZV1	A947_vs_DMSO	-0.491805	0.0742482	7.48738	0.000221865	0.0569305	NA	Cysteine-rich motor neuron 1 protein	CRIM1	3.65391	0.491805	1.24466	1
CRIP2_HUMAN|P52943	A947_vs_DMSO	0.0298552	0.0610885	7.48738	0.63903	0.834189	NA	Cysteine-rich protein 2	CRIP2	0.194478	0.0298552	0.0787357	1
CRIPT_HUMAN|Q9P021	A947_vs_DMSO	-0.153445	0.0783797	7.48738	0.0884371	0.376913	NA	Cysteine-rich PDZ-binding protein	CRIPT	1.05337	0.153445	0.423759	1
CRK_HUMAN|P46108	A947_vs_DMSO	-0.0193648	0.0911123	7.48738	0.837359	0.932395	NA	Adapter molecule crk	CRK	0.0770883	0.0193648	0.0304002	1
CRK_HUMAN|P46108-2	A947_vs_DMSO	-0.0242084	0.139038	7.48738	0.866391	0.944049	NA	Adapter molecule crk (isoform 2)	CRK	0.062286	0.0242084	0.0250057	1
CRKL_HUMAN|P46109	A947_vs_DMSO	-0.045893	0.0740668	7.48738	0.553892	0.779703	NA	Crk-like protein	CRKL	0.256575	0.045893	0.108071	1
CRLF3_HUMAN|Q8IUI8	A947_vs_DMSO	-0.0157194	0.0689826	7.48738	0.825842	0.926196	NA	Cytokine receptor-like factor 3	CRLF3	0.0831028	0.0157194	0.033297	1
CRLS1_HUMAN|Q9UJA2	A947_vs_DMSO	-0.187599	0.174505	7.48738	0.315777	0.612789	NA	Cardiolipin synthase (CMP-forming)	CRLS1	0.50062	0.187599	0.212689	1
CRML_HUMAN|Q96RY5	A947_vs_DMSO	-0.050464	0.256628	7.48738	0.849339	0.937782	NA	Protein cramped-like	CRAMP1L	0.0709188	0.050464	0.0278983	1
CRNL1_HUMAN|Q9BZJ0	A947_vs_DMSO	0.112965	0.0600586	7.48738	0.0992919	0.392991	NA	Crooked neck-like protein 1	CRNKL1	1.00309	0.112965	0.405617	1
CROCC_HUMAN|Q5TZA2	A947_vs_DMSO	0.169377	0.0719777	7.48738	0.0485489	0.314578	NA	Rootletin	CROCC	1.31382	0.169377	0.502272	1
CRTAP_HUMAN|O75718	A947_vs_DMSO	0.0960012	0.0596947	7.48738	0.149036	0.454687	NA	Cartilage-associated protein	CRTAP	0.82671	0.0960012	0.342288	1
CRTC2_HUMAN|Q53ET0	A947_vs_DMSO	-0.129416	0.0918068	7.48738	0.198799	0.510503	NA	CREB-regulated transcription coactivator 2	CRTC2	0.701587	0.129416	0.292002	1
CRTC3_HUMAN|Q6UUV7	A947_vs_DMSO	-0.00190734	0.125953	7.48738	0.988314	0.994181	NA	CREB-regulated transcription coactivator 3	CRTC3	0.00510524	0.00190734	0.00253472	1
CRY1_HUMAN|Q16526	A947_vs_DMSO	0.0890179	0.0903261	7.48738	0.35514	0.641175	NA	Cryptochrome-1	CRY1	0.4496	0.0890179	0.193023	1
CRYL1_HUMAN|Q9Y2S2	A947_vs_DMSO	0.0835222	0.0859743	7.48738	0.361642	0.645477	NA	Lambda-crystallin homolog	CRYL1	0.441721	0.0835222	0.190119	1
CS025_HUMAN|Q9UFG5	A947_vs_DMSO	0.318282	0.203573	7.48738	0.159136	0.46838	NA	UPF0449 protein C19orf25	C19orf25	0.798232	0.318282	0.329401	1
CS043_HUMAN|Q9BQ61	A947_vs_DMSO	0.0403469	0.152465	7.48738	0.798432	0.912769	NA	Uncharacterized protein C19orf43	C19orf43	0.0977621	0.0403469	0.0396389	1
CS047_HUMAN|Q8N9M1	A947_vs_DMSO	-0.0541334	0.0868477	7.48738	0.551587	0.777799	NA	Uncharacterized protein C19orf47	C19orf47	0.258386	0.0541334	0.109133	1
CS052_HUMAN|Q9BSF4	A947_vs_DMSO	0.247618	0.0957438	7.48738	0.0341274	0.288062	NA	Uncharacterized protein C19orf52	C19orf52	1.4669	0.247618	0.540514	1
CS068_HUMAN|Q86XI8	A947_vs_DMSO	0.169286	0.0578784	7.48738	0.0205849	0.247156	NA	Uncharacterized protein C19orf68	C19orf68	1.68645	0.169286	0.607028	1
CSAG2_HUMAN|Q9Y5P2	A947_vs_DMSO	0.228876	0.200402	7.48738	0.288623	0.588163	NA	Chondrosarcoma-associated gene 2/3 protein	CSAG2	0.539669	0.228876	0.230502	1
CSCL1_HUMAN|O94886	A947_vs_DMSO	0.0107411	0.121859	7.48738	0.932074	0.970353	NA	CSC1-like protein 1	TMEM63A	0.0305497	0.0107411	0.0130703	1
CSCL2_HUMAN|Q5T3F8	A947_vs_DMSO	-0.000692408	0.0766359	7.48738	0.993027	0.996171	NA	CSC1-like protein 2	TMEM63B	0.00303884	0.000692408	0.0016663	1
CSDE1_HUMAN|O75534	A947_vs_DMSO	-0.0736988	0.056255	7.48738	0.228928	0.535122	NA	Cold shock domain-containing protein E1	CSDE1	0.6403	0.0736988	0.271547	1
CSK_HUMAN|P41240	A947_vs_DMSO	-0.200321	0.0700632	7.48738	0.0226885	0.254561	NA	Tyrosine-protein kinase CSK	CSK	1.6442	0.200321	0.594208	1
CSK21_HUMAN|P68400	A947_vs_DMSO	0.113839	0.0828367	7.48738	0.209088	0.518999	NA	Casein kinase II subunit alpha	CSNK2A1	0.67967	0.113839	0.284834	1
CSK22_HUMAN|P19784	A947_vs_DMSO	0.0296431	0.0927151	7.48738	0.757916	0.896847	NA	Casein kinase II subunit alpha'	CSNK2A2	0.120379	0.0296431	0.0472815	1
CSK2B_HUMAN|P67870	A947_vs_DMSO	0.0761926	0.0943928	7.48738	0.444441	0.705952	NA	Casein kinase II subunit beta	CSNK2B	0.352186	0.0761926	0.151225	1
CSKI2_HUMAN|Q8WXE0	A947_vs_DMSO	0.00235051	0.0765227	7.48738	0.976298	0.989579	NA	Caskin-2	CASKIN2	0.0104174	0.00235051	0.00454935	1
CSKP_HUMAN|O14936	A947_vs_DMSO	-0.0228779	0.0543333	7.48738	0.685531	0.860034	NA	Peripheral plasma membrane protein CASK	CASK	0.163973	0.0228779	0.0654842	1
CSMT1_HUMAN|Q4G0I0	A947_vs_DMSO	0.18378	0.128547	7.48738	0.19318	0.504787	NA	Protein CCSMST1	CCSMST1	0.714037	0.18378	0.296892	1
CSN1_HUMAN|Q13098	A947_vs_DMSO	0.0475479	0.0589036	7.48738	0.444425	0.705952	NA	COP9 signalosome complex subunit 1	GPS1	0.352201	0.0475479	0.151225	1
CSN2_HUMAN|P61201	A947_vs_DMSO	-0.0676697	0.0739928	7.48738	0.388933	0.668134	NA	COP9 signalosome complex subunit 2	COPS2	0.410125	0.0676697	0.175136	1
CSN3_HUMAN|Q9UNS2	A947_vs_DMSO	-0.102084	0.0600314	7.48738	0.130035	0.43417	NA	COP9 signalosome complex subunit 3	COPS3	0.885941	0.102084	0.36234	1
CSN4_HUMAN|Q9BT78	A947_vs_DMSO	-0.284353	0.0904504	7.48738	0.0149357	0.238011	NA	COP9 signalosome complex subunit 4	COPS4	1.82577	0.284353	0.623403	1
CSN5_HUMAN|Q92905	A947_vs_DMSO	-0.0179686	0.07917	7.48738	0.826526	0.926196	NA	COP9 signalosome complex subunit 5	COPS5	0.0827432	0.0179686	0.033297	1
CSN6_HUMAN|Q7L5N1	A947_vs_DMSO	-0.112806	0.108851	7.48738	0.332352	0.62497	NA	COP9 signalosome complex subunit 6	COPS6	0.478402	0.112806	0.204141	1
CSN7A_HUMAN|Q9UBW8	A947_vs_DMSO	-0.0524211	0.0873212	7.48738	0.566011	0.787139	NA	COP9 signalosome complex subunit 7a	COPS7A	0.247175	0.0524211	0.103948	1
CSN7B_HUMAN|Q9H9Q2	A947_vs_DMSO	-0.0745751	0.0959329	7.48738	0.460794	0.717912	NA	COP9 signalosome complex subunit 7b	COPS7B	0.336493	0.0745751	0.143929	1
CSN8_HUMAN|Q99627	A947_vs_DMSO	0.130874	0.0595781	7.48738	0.0615687	0.331489	NA	COP9 signalosome complex subunit 8	COPS8	1.21064	0.130874	0.479531	1
CSPP1_HUMAN|Q1MSJ5	A947_vs_DMSO	0.0953322	0.0609249	7.48738	0.158841	0.467874	NA	Centrosome and spindle pole-associated protein 1	CSPP1	0.799038	0.0953322	0.329871	1
CSR2B_HUMAN|Q9H8E8	A947_vs_DMSO	0.0903164	0.0843802	7.48738	0.317747	0.614257	NA	Cysteine-rich protein 2-binding protein	CSRP2BP	0.497918	0.0903164	0.21165	1
CSRP1_HUMAN|P21291	A947_vs_DMSO	-0.019839	0.156794	7.48738	0.902645	0.959254	NA	Cysteine and glycine-rich protein 1	CSRP1	0.0444831	0.019839	0.0180665	1
CSRP2_HUMAN|Q16527	A947_vs_DMSO	-0.098046	0.0630919	7.48738	0.161352	0.470369	NA	Cysteine and glycine-rich protein 2	CSRP2	0.792227	0.098046	0.327561	1
CSTF1_HUMAN|Q05048	A947_vs_DMSO	0.0649147	0.0494265	7.48738	0.227878	0.534063	NA	Cleavage stimulation factor subunit 1	CSTF1	0.642298	0.0649147	0.272408	1
CSTF2_HUMAN|P33240	A947_vs_DMSO	0.0484294	0.0626924	7.48738	0.463506	0.719336	NA	Cleavage stimulation factor subunit 2	CSTF2	0.333945	0.0484294	0.143068	1
CSTF3_HUMAN|Q12996	A947_vs_DMSO	0.150766	0.059127	7.48738	0.0360518	0.290183	NA	Cleavage stimulation factor subunit 3	CSTF3	1.44307	0.150766	0.537327	1
CSTFT_HUMAN|Q9H0L4	A947_vs_DMSO	0.0811823	0.0833824	7.48738	0.360647	0.644936	NA	Cleavage stimulation factor subunit 2 tau variant	CSTF2T	0.442918	0.0811823	0.190483	1
CSTN1_HUMAN|O94985	A947_vs_DMSO	-0.0302423	0.118432	7.48738	0.805321	0.915764	NA	Calsyntenin-1	CLSTN1	0.0940309	0.0302423	0.0382166	1
CT027_HUMAN|Q9GZN8	A947_vs_DMSO	-0.0375326	0.186858	7.48738	0.846155	0.93678	NA	UPF0687 protein C20orf27	C20orf27	0.0725502	0.0375326	0.0283625	1
CT191_HUMAN|Q9H4R4	A947_vs_DMSO	0.149484	0.0933043	7.48738	0.150375	0.456929	NA	Putative nuclear receptor corepressor 1-like protein NCOR1P1	NCOR1P1	0.822823	0.149484	0.340152	1
CT194_HUMAN|Q5TEA3	A947_vs_DMSO	-0.0628558	0.140175	7.48738	0.666548	0.852372	NA	Uncharacterized protein C20orf194	C20orf194	0.176168	0.0628558	0.0693708	1
CT2NL_HUMAN|Q9P2B4	A947_vs_DMSO	0.00642863	0.0474799	7.48738	0.895867	0.956308	NA	CTTNBP2 N-terminal-like protein	CTTNBP2NL	0.0477566	0.00642863	0.0194021	1
CTBL1_HUMAN|Q8WYA6	A947_vs_DMSO	0.0973986	0.0963405	7.48738	0.343575	0.634525	NA	Beta-catenin-like protein 1	CTNNBL1	0.463978	0.0973986	0.197551	1
CTBP1_HUMAN|Q13363	A947_vs_DMSO	0.0101071	0.0730727	7.48738	0.893638	0.955201	NA	C-terminal-binding protein 1	CTBP1	0.0488386	0.0101071	0.0199051	1
CTBP2_HUMAN|P56545	A947_vs_DMSO	-0.0258937	0.124959	7.48738	0.841364	0.934375	NA	C-terminal-binding protein 2	CTBP2	0.075016	0.0258937	0.0294789	1
CTC1_HUMAN|Q2NKJ3	A947_vs_DMSO	0.0248028	0.0612637	7.48738	0.696904	0.865295	NA	CST complex subunit CTC1	CTC1	0.156827	0.0248028	0.0628356	1
CTCF_HUMAN|P49711	A947_vs_DMSO	0.051933	0.0750073	7.48738	0.509601	0.751559	NA	Transcriptional repressor CTCF	CTCF	0.29277	0.051933	0.124037	1
CTCFL_HUMAN|Q8NI51	A947_vs_DMSO	-0.141017	0.185742	7.48738	0.47095	0.72531	NA	Transcriptional repressor CTCFL	CTCFL	0.327025	0.141017	0.139476	1
CTDP1_HUMAN|Q9Y5B0	A947_vs_DMSO	0.147977	0.0786834	7.48738	0.0993282	0.392991	NA	RNA polymerase II subunit A C-terminal domain phosphatase	CTDP1	1.00293	0.147977	0.405617	1
CTDS1_HUMAN|Q9GZU7	A947_vs_DMSO	-0.158437	0.101965	7.48738	0.161393	0.470369	NA	Carboxy-terminal domain RNA polymerase II polypeptide A small phosphatase 1	CTDSP1	0.792115	0.158437	0.327561	1
CTDSL_HUMAN|O15194	A947_vs_DMSO	-0.323019	0.112687	7.48738	0.0224421	0.254561	NA	CTD small phosphatase-like protein	CTDSPL	1.64894	0.323019	0.594208	1
CTF18_HUMAN|Q8WVB6	A947_vs_DMSO	-0.00773873	0.0477569	7.48738	0.875558	0.946755	NA	Chromosome transmission fidelity protein 18 homolog	CHTF18	0.057715	0.00773873	0.0237624	1
CTF8A_HUMAN|P0CG12	A947_vs_DMSO	0.0425483	0.0639957	7.48738	0.526082	0.761563	NA	Chromosome transmission fidelity protein 8 homolog isoform 2	CHTF8	0.278947	0.0425483	0.118294	1
CTGE2_HUMAN|Q96RT6	A947_vs_DMSO	0.0313589	0.0727778	7.48738	0.678686	0.857702	NA	cTAGE family member 2	CTAGE1	0.168331	0.0313589	0.0666637	1
CTGE4_HUMAN|Q8IX94	A947_vs_DMSO	0.374053	0.182401	7.48738	0.07683	0.360412	NA	cTAGE family member 4	CTAGE4	1.11447	0.374053	0.4432	1
CTGE5_HUMAN|O15320	A947_vs_DMSO	0.132422	0.101384	7.48738	0.230196	0.536422	NA	cTAGE family member 5	CTAGE5	0.637902	0.132422	0.270494	1
CTGF_HUMAN|P29279	A947_vs_DMSO	-0.0346514	0.0570627	7.48738	0.561642	0.78349	NA	Connective tissue growth factor	CTGF	0.25054	0.0346514	0.105967	1
CTIF_HUMAN|O43310	A947_vs_DMSO	-0.0184342	0.0704997	7.48738	0.800771	0.913234	NA	CBP80/20-dependent translation initiation factor	CTIF	0.0964919	0.0184342	0.0394178	1
CTL1_HUMAN|Q8WWI5	A947_vs_DMSO	0.0419304	0.11993	7.48738	0.736249	0.885778	NA	Choline transporter-like protein 1	SLC44A1	0.132975	0.0419304	0.0526752	1
CTNA1_HUMAN|P35221	A947_vs_DMSO	0.0515169	0.0509396	7.48738	0.343418	0.634525	NA	Catenin alpha-1	CTNNA1	0.464177	0.0515169	0.197551	1
CTNB1_HUMAN|P35222	A947_vs_DMSO	-0.0589435	0.0624299	7.48738	0.374554	0.656738	NA	Catenin beta-1	CTNNB1	0.426486	0.0589435	0.182608	1
CTND1_HUMAN|O60716	A947_vs_DMSO	0.0269653	0.0619035	7.48738	0.675409	0.855793	NA	Catenin delta-1	CTNND1	0.170433	0.0269653	0.0676314	1
CTND1_HUMAN|O60716-3	A947_vs_DMSO	-0.0970156	0.164063	7.48738	0.571713	0.790798	NA	Catenin delta-1 (isoform 3)	CTNND1	0.242822	0.0970156	0.101935	1
CTND1_HUMAN|O60716-4	A947_vs_DMSO	-0.298993	0.124259	7.48738	0.044799	0.309492	NA	Catenin delta-1 (isoform 4)	CTNND1	1.34873	0.298993	0.50935	1
CTNL1_HUMAN|Q9UBT7	A947_vs_DMSO	-0.485904	0.0714421	7.48738	0.000186664	0.0523885	NA	Alpha-catulin	CTNNAL1	3.72894	0.485904	1.28076	1
CTR1_HUMAN|P30825	A947_vs_DMSO	0.044596	0.0777691	7.48738	0.583154	0.797519	NA	High affinity cationic amino acid transporter 1	SLC7A1	0.234217	0.044596	0.0982592	1
CTR9_HUMAN|Q6PD62	A947_vs_DMSO	0.094674	0.0559582	7.48738	0.131713	0.436082	NA	RNA polymerase-associated protein CTR9 homolog	CTR9	0.880371	0.094674	0.360432	1
CTRO_HUMAN|O14578	A947_vs_DMSO	0.00126485	0.0506946	7.48738	0.980747	0.991571	NA	Citron Rho-interacting kinase	CIT	0.00844317	0.00126485	0.00367614	1
CTSL2_HUMAN|Q05D32	A947_vs_DMSO	0.0101907	0.0562178	7.48738	0.860965	0.94332	NA	CTD small phosphatase-like protein 2	CTDSPL2	0.0650146	0.0101907	0.0253409	1
CTU1_HUMAN|Q7Z7A3	A947_vs_DMSO	-0.0110067	0.0527135	7.48738	0.84017	0.934124	NA	Cytoplasmic tRNA 2-thiolation protein 1	CTU1	0.0756327	0.0110067	0.0295954	1
CTU2_HUMAN|Q2VPK5	A947_vs_DMSO	-0.0396443	0.0677046	7.48738	0.575397	0.792582	NA	Cytoplasmic tRNA 2-thiolation protein 2	CTU2	0.240033	0.0396443	0.100956	1
CU025_HUMAN|Q9Y426	A947_vs_DMSO	0.046764	0.0628849	7.48738	0.479773	0.731304	NA	C2 domain-containing protein 2	C2CD2	0.318964	0.046764	0.135902	1
CU059_HUMAN|P57076	A947_vs_DMSO	-0.0378455	0.0807407	7.48738	0.652606	0.843737	NA	UPF0769 protein C21orf59	C21orf59	0.185349	0.0378455	0.0737927	1
CU136_HUMAN|Q6ZN03	A947_vs_DMSO	-0.579046	0.133596	7.48738	0.0029189	0.15792	NA	Putative uncharacterized protein encoded by LINC00322	LINC00322	2.53478	0.579046	0.801564	1
CUED1_HUMAN|Q9NWM3	A947_vs_DMSO	-0.0708856	0.186281	7.48738	0.714119	0.874966	NA	CUE domain-containing protein 1	CUEDC1	0.14623	0.0708856	0.0580089	1
CUED2_HUMAN|Q9H467	A947_vs_DMSO	-0.107083	0.0751993	7.48738	0.194762	0.506709	NA	CUE domain-containing protein 2	CUEDC2	0.710495	0.107083	0.295241	1
CUL1_HUMAN|Q13616	A947_vs_DMSO	0.0152197	0.059743	7.48738	0.80577	0.916028	NA	Cullin-1	CUL1	0.0937886	0.0152197	0.038091	1
CUL2_HUMAN|Q13617	A947_vs_DMSO	-0.0290495	0.0493918	7.48738	0.573742	0.791638	NA	Cullin-2	CUL2	0.241284	0.0290495	0.101473	1
CUL3_HUMAN|Q13618	A947_vs_DMSO	-0.000781597	0.0571504	7.48738	0.989446	0.994588	NA	Cullin-3	CUL3	0.00460804	0.000781597	0.0023566	1
CUL4A_HUMAN|Q13619	A947_vs_DMSO	-0.0270417	0.050603	7.48738	0.608568	0.813047	NA	Cullin-4A	CUL4A	0.215691	0.0270417	0.0898844	1
CUL4B_HUMAN|Q13620	A947_vs_DMSO	-0.0649683	0.0626281	7.48738	0.331902	0.62497	NA	Cullin-4B	CUL4B	0.47899	0.0649683	0.204141	1
CUL5_HUMAN|Q93034	A947_vs_DMSO	-0.0235821	0.0585114	7.48738	0.698185	0.865848	NA	Cullin-5	CUL5	0.15603	0.0235821	0.0625585	1
CUL7_HUMAN|Q14999	A947_vs_DMSO	0.083912	0.0640752	7.48738	0.229088	0.535122	NA	Cullin-7	CUL7	0.639997	0.083912	0.271547	1
CUTA_HUMAN|O60888	A947_vs_DMSO	0.212239	0.151195	7.48738	0.200485	0.511587	NA	Protein CutA	CUTA	0.697919	0.212239	0.291081	1
CUTC_HUMAN|Q9NTM9	A947_vs_DMSO	0.0915891	0.0946349	7.48738	0.363353	0.646872	NA	Copper homeostasis protein cutC homolog	CUTC	0.439671	0.0915891	0.189182	1
CUX1_HUMAN|P39880	A947_vs_DMSO	0.138448	0.0603087	7.48738	0.0529778	0.316483	NA	Homeobox protein cut-like 1	CUX1	1.27591	0.138448	0.49965	1
CWC15_HUMAN|Q9P013	A947_vs_DMSO	0.0411004	0.0973945	7.48738	0.68488	0.859954	NA	Spliceosome-associated protein CWC15 homolog	CWC15	0.164386	0.0411004	0.0655247	1
CWC22_HUMAN|Q9HCG8	A947_vs_DMSO	0.127592	0.0589609	7.48738	0.0646985	0.336845	NA	Pre-mRNA-splicing factor CWC22 homolog	CWC22	1.18911	0.127592	0.47257	1
CWC25_HUMAN|Q9NXE8	A947_vs_DMSO	0.145961	0.0626922	7.48738	0.0504238	0.314578	NA	Pre-mRNA-splicing factor CWC25 homolog	CWC25	1.29736	0.145961	0.502272	1
CWC27_HUMAN|Q6UX04	A947_vs_DMSO	0.0262365	0.0723921	7.48738	0.727051	0.880378	NA	Peptidyl-prolyl cis-trans isomerase CWC27 homolog	CWC27	0.138435	0.0262365	0.0553309	1
CX023_HUMAN|A2AJT9	A947_vs_DMSO	0.107198	0.066548	7.48738	0.148458	0.453504	NA	Uncharacterized protein CXorf23	CXorf23	0.828397	0.107198	0.343419	1
CX038_HUMAN|Q8TB03	A947_vs_DMSO	-0.193854	0.0892801	7.48738	0.0639869	0.335752	NA	Uncharacterized protein CXorf38	CXorf38	1.19391	0.193854	0.473982	1
CX056_HUMAN|Q9H5V9	A947_vs_DMSO	0.13973	0.0539841	7.48738	0.03402	0.28798	NA	UPF0428 protein CXorf56	CXorf56	1.46827	0.13973	0.540638	1
CX6B1_HUMAN|P14854	A947_vs_DMSO	0.172393	0.163636	7.48738	0.324913	0.620248	NA	Cytochrome c oxidase subunit 6B1	COX6B1	0.488233	0.172393	0.207435	1
CX7A2_HUMAN|P14406	A947_vs_DMSO	0.218747	0.165308	7.48738	0.224723	0.530991	NA	Cytochrome c oxidase subunit 7A2, mitochondrial	COX7A2	0.648353	0.218747	0.274913	1
CXAR_HUMAN|P78310	A947_vs_DMSO	0.00643612	0.0779983	7.48738	0.936399	0.972139	NA	Coxsackievirus and adenovirus receptor	CXADR	0.0285389	0.00643612	0.0122718	1
CXXC1_HUMAN|Q9P0U4	A947_vs_DMSO	0.100812	0.0539846	7.48738	0.101325	0.395988	NA	CXXC-type zinc finger protein 1	CXXC1	0.994281	0.100812	0.402318	1
CXXC5_HUMAN|Q7LFL8	A947_vs_DMSO	-0.254857	0.0834606	7.48738	0.0170334	0.241111	NA	CXXC-type zinc finger protein 5	CXXC5	1.7687	0.254857	0.617782	1
CY1_HUMAN|P08574	A947_vs_DMSO	0.325282	0.0762842	7.48738	0.00319563	0.163473	NA	Cytochrome c1, heme protein, mitochondrial	CYC1	2.49544	0.325282	0.786555	1
CYB5_HUMAN|P00167	A947_vs_DMSO	-0.0903125	0.0794353	7.48738	0.290641	0.590554	NA	Cytochrome b5	CYB5A	0.536643	0.0903125	0.228741	1
CYB5B_HUMAN|O43169	A947_vs_DMSO	-0.028702	0.114039	7.48738	0.808054	0.91758	NA	Cytochrome b5 type B	CYB5B	0.0925597	0.028702	0.0373562	1
CYBP_HUMAN|Q9HB71	A947_vs_DMSO	-0.131901	0.0559944	7.48738	0.0483711	0.314578	NA	Calcyclin-binding protein	CACYBP	1.31541	0.131901	0.502272	1
CYC_HUMAN|P99999	A947_vs_DMSO	0.0944615	0.179625	7.48738	0.614184	0.817068	NA	Cytochrome c	CYCS	0.211701	0.0944615	0.0877419	1
CYFP1_HUMAN|Q7L576	A947_vs_DMSO	-0.0402705	0.0494546	7.48738	0.440604	0.702229	NA	Cytoplasmic FMR1-interacting protein 1	CYFIP1	0.355952	0.0402705	0.153521	1
CYFP1_HUMAN|Q7L576-2	A947_vs_DMSO	0.0753474	0.13534	7.48738	0.593959	0.804334	NA	Cytoplasmic FMR1-interacting protein 1 (isoform 2)	CYFIP1	0.226244	0.0753474	0.0945636	1
CYFP2_HUMAN|Q96F07	A947_vs_DMSO	-0.0438336	0.0652916	7.48738	0.522165	0.758215	NA	Cytoplasmic FMR1-interacting protein 2	CYFIP2	0.282193	0.0438336	0.120208	1
CYH2_HUMAN|Q99418	A947_vs_DMSO	0.269968	0.193872	7.48738	0.203725	0.515013	NA	Cytohesin-2	CYTH2	0.690956	0.269968	0.288181	1
CYHR1_HUMAN|Q6ZMK1	A947_vs_DMSO	0.189839	0.0821624	7.48738	0.0517949	0.315435	NA	Cysteine and histidine-rich protein 1	CYHR1	1.28571	0.189839	0.50109	1
CYLD_HUMAN|Q9NQC7	A947_vs_DMSO	-0.0575794	0.105034	7.48738	0.599514	0.807974	NA	Ubiquitin carboxyl-terminal hydrolase CYLD	CYLD	0.222201	0.0575794	0.0926025	1
CYR61_HUMAN|O00622	A947_vs_DMSO	0.499583	0.0626215	7.48738	6.43942e-05	0.0289162	NA	Protein CYR61	CYR61	4.19115	0.499583	1.53886	1
CYTB_HUMAN|P04080	A947_vs_DMSO	-0.00197521	0.281662	7.48738	0.994588	0.997253	NA	Cystatin-B	CSTB	0.00235681	0.00197521	0.00119469	1
CYTC_HUMAN|P01034	A947_vs_DMSO	-0.0288659	0.0717085	7.48738	0.69853	0.865907	NA	Cystatin-C	CST3	0.155815	0.0288659	0.0625288	1
CYTF_HUMAN|O76096	A947_vs_DMSO	-0.0259786	0.170683	7.48738	0.883047	0.950539	NA	Cystatin-F	CST7	0.0540162	0.0259786	0.0220299	1
CYTSA_HUMAN|Q69YQ0	A947_vs_DMSO	-0.0350128	0.0538562	7.48738	0.535049	0.767739	NA	Cytospin-A	SPECC1L	0.271606	0.0350128	0.114787	1
CYTSB_HUMAN|Q5M775	A947_vs_DMSO	0.0179092	0.078278	7.48738	0.825156	0.925878	NA	Cytospin-B	SPECC1	0.0834638	0.0179092	0.0334462	1
D11L8_HUMAN|A8MPP1	A947_vs_DMSO	0.00470623	0.0615734	7.48738	0.941077	0.97381	NA	Putative ATP-dependent RNA helicase DDX11-like protein 8	DDX11L8	0.0263747	0.00470623	0.0115259	1
D19L1_HUMAN|Q2PZI1	A947_vs_DMSO	0.196825	0.0938844	7.48738	0.0716832	0.351519	NA	Probable C-mannosyltransferase DPY19L1	DPY19L1	1.14458	0.196825	0.454051	1
D19L4_HUMAN|Q7Z388	A947_vs_DMSO	0.268165	0.109345	7.48738	0.0417685	0.304389	NA	Probable C-mannosyltransferase DPY19L4	DPY19L4	1.37915	0.268165	0.516571	1
D2HDH_HUMAN|Q8N465	A947_vs_DMSO	0.119632	0.0996208	7.48738	0.266408	0.569262	NA	D-2-hydroxyglutarate dehydrogenase, mitochondrial	D2HGDH	0.574453	0.119632	0.244688	1
D2Y6X2_HUMAN|D2Y6X2	A947_vs_DMSO	0.116847	0.166	7.48738	0.502795	0.747245	NA	NADH dehydrogenase subunit 5	ND5	0.298609	0.116847	0.126537	1
D39U1_HUMAN|Q9NRG7	A947_vs_DMSO	0.343342	0.138946	7.48738	0.0406106	0.301626	NA	Epimerase family protein SDR39U1	SDR39U1	1.39136	0.343342	0.520532	1
D3DPU2_HUMAN|D3DPU2	A947_vs_DMSO	0.227201	0.148612	7.48738	0.167391	0.475663	NA	CAP, adenylate cyclase-associated protein 1 (Yeast), isoform CRA_a	CAP1	0.776268	0.227201	0.3227	1
D3DR43_HUMAN|D3DR43	A947_vs_DMSO	0.045631	0.188144	7.48738	0.814878	0.920806	NA	Sorbin and SH3 domain containing 1, isoform CRA_e	SORBS1	0.0889075	0.045631	0.0358321	1
D3DRR7_HUMAN|D3DRR7	A947_vs_DMSO	0.143695	0.115943	7.48738	0.25265	0.556003	NA	HCG2017698, isoform CRA_a	hCG_2017698	0.597481	0.143695	0.254923	1
D3DTX6_HUMAN|D3DTX6	A947_vs_DMSO	0.154406	0.114998	7.48738	0.218652	0.526324	NA	Neurabin-2	PPP1R9B	0.660247	0.154406	0.278747	1
D3DTX7_HUMAN|D3DTX7	A947_vs_DMSO	-0.271555	0.1573	7.48738	0.125135	0.428098	NA	Collagen, type I, alpha 1, isoform CRA_a	COL1A1	0.90262	0.271555	0.368456	1
D3DTY9_HUMAN|D3DTY9	A947_vs_DMSO	-0.649025	0.382845	7.48738	0.13105	0.434933	NA	Tripartite motif-containing 25, isoform CRA_a	TRIM25	0.882561	0.649025	0.361577	1
D3U719_HUMAN|D3U719	A947_vs_DMSO	-0.184202	0.237466	7.48738	0.461722	0.718455	NA	Conserved telomere capping protein 1	CTC1	0.335619	0.184202	0.1436	1
D6RBM0_HUMAN|D6RBM0	A947_vs_DMSO	0.286823	0.0617577	7.48738	0.00197428	0.132813	NA	Heterogeneous nuclear ribonucleoprotein H	HNRNPH1	2.70459	0.286823	0.876759	1
D6REY2_HUMAN|D6REY2	A947_vs_DMSO	-0.232169	0.11402	7.48738	0.0785362	0.363387	NA	Colorectal mutant cancer protein	MCC	1.10493	0.232169	0.439631	1
D6RF95_HUMAN|D6RF95	A947_vs_DMSO	-0.308586	0.131444	7.48738	0.0489574	0.314578	NA	Long-chain-fatty-acid--CoA ligase 4	ACSL4	1.31018	0.308586	0.502272	1
D6RFM3_HUMAN|D6RFM3	A947_vs_DMSO	0.0158172	0.0886532	7.48738	0.863128	0.943955	NA	Heterogeneous nuclear ribonucleoprotein H	HNRNPH1	0.0639247	0.0158172	0.0250489	1
D6RGG2_HUMAN|D6RGG2	A947_vs_DMSO	0.0988295	0.122113	7.48738	0.44328	0.705035	NA	Ethanolamine-phosphate phospho-lyase	ETNPPL	0.353321	0.0988295	0.151789	1
D6RHC4_HUMAN|D6RHC4	A947_vs_DMSO	-0.0158398	0.134982	7.48738	0.909671	0.961663	NA	Ankyrin repeat and KH domain-containing protein 1	ANKHD1	0.0411157	0.0158398	0.0169772	1
D6RHE5_HUMAN|D6RHE5	A947_vs_DMSO	0.612756	0.196499	7.48738	0.015497	0.238428	NA	Trafficking protein particle complex subunit 11	TRAPPC11	1.80975	0.612756	0.622644	1
D6RIF6_HUMAN|D6RIF6	A947_vs_DMSO	-0.111042	0.127608	7.48738	0.41123	0.682107	NA	SLAIN motif-containing protein 2	SLAIN2	0.385916	0.111042	0.166147	1
DAAF5_HUMAN|Q86Y56	A947_vs_DMSO	0.038032	0.0576463	7.48738	0.529182	0.763958	NA	Dynein assembly factor 5, axonemal	DNAAF5	0.276395	0.038032	0.11693	1
DAB2_HUMAN|P98082	A947_vs_DMSO	0.216368	0.070821	7.48738	0.0169955	0.241111	NA	Disabled homolog 2	DAB2	1.76966	0.216368	0.617782	1
DAB2P_HUMAN|Q5VWQ8	A947_vs_DMSO	-0.181271	0.0591882	7.48738	0.0168106	0.240798	NA	Disabled homolog 2-interacting protein	DAB2IP	1.77442	0.181271	0.618346	1
DAD1_HUMAN|P61803	A947_vs_DMSO	-0.0416252	0.173322	7.48738	0.816649	0.921855	NA	Dolichyl-diphosphooligosaccharide--protein glycosyltransferase subunit DAD1	DAD1	0.0879644	0.0416252	0.0353375	1
DAF_HUMAN|P08174	A947_vs_DMSO	-0.033742	0.0865384	7.48738	0.707461	0.872043	NA	Complement decay-accelerating factor	CD55	0.150298	0.033742	0.0594622	1
DAG1_HUMAN|Q14118	A947_vs_DMSO	-0.0629702	0.0899778	7.48738	0.505184	0.748268	NA	Dystroglycan	DAG1	0.296551	0.0629702	0.125943	1
DAP1_HUMAN|P51397	A947_vs_DMSO	0.299599	0.333904	7.48738	0.397511	0.673594	NA	Death-associated protein 1	DAP	0.400651	0.299599	0.171602	1
DAPK3_HUMAN|O43293	A947_vs_DMSO	0.0210925	0.126938	7.48738	0.872427	0.946337	NA	Death-associated protein kinase 3	DAPK3	0.0592709	0.0210925	0.0239544	1
DAPLE_HUMAN|Q9P219	A947_vs_DMSO	0.064192	0.0591974	7.48738	0.311878	0.609968	NA	Protein Daple	CCDC88C	0.506016	0.064192	0.214693	1
DAXX_HUMAN|Q9UER7	A947_vs_DMSO	0.0686326	0.0906118	7.48738	0.47195	0.725706	NA	Death domain-associated protein 6	DAXX	0.326104	0.0686326	0.139239	1
DAZP1_HUMAN|Q96EP5	A947_vs_DMSO	0.0383651	0.0626619	7.48738	0.558498	0.782141	NA	DAZ-associated protein 1	DAZAP1	0.252978	0.0383651	0.106715	1
DAZP2_HUMAN|Q15038	A947_vs_DMSO	-0.130307	0.0908742	7.48738	0.192006	0.503477	NA	DAZ-associated protein 2	DAZAP2	0.716685	0.130307	0.298021	1
DBF4A_HUMAN|Q9UBU7	A947_vs_DMSO	-0.0686812	0.0690656	7.48738	0.351057	0.638411	NA	Protein DBF4 homolog A	DBF4	0.454622	0.0686812	0.1949	1
DBLOH_HUMAN|Q9NR28	A947_vs_DMSO	0.109867	0.0688474	7.48738	0.151775	0.457642	NA	Diablo homolog, mitochondrial	DIABLO	0.818799	0.109867	0.339474	1
DBNL_HUMAN|Q9UJU6	A947_vs_DMSO	-0.0766647	0.0682405	7.48738	0.295974	0.59611	NA	Drebrin-like protein	DBNL	0.528747	0.0766647	0.224674	1
DBNL_HUMAN|Q9UJU6-2	A947_vs_DMSO	-0.50344	0.108906	7.48738	0.00202796	0.132813	NA	Drebrin-like protein (isoform 2)	DBNL	2.69294	0.50344	0.876759	1
DBR1_HUMAN|Q9UK59	A947_vs_DMSO	0.131101	0.104342	7.48738	0.246734	0.550525	NA	Lariat debranching enzyme	DBR1	0.607772	0.131101	0.259223	1
DC1I2_HUMAN|Q13409	A947_vs_DMSO	-0.0627934	0.0472589	7.48738	0.223007	0.529873	NA	Cytoplasmic dynein 1 intermediate chain 2	DYNC1I2	0.651682	0.0627934	0.275828	1
DC1L1_HUMAN|Q9Y6G9	A947_vs_DMSO	-0.171545	0.0931073	7.48738	0.1052	0.399057	NA	Cytoplasmic dynein 1 light intermediate chain 1	DYNC1LI1	0.977984	0.171545	0.398965	1
DC1L2_HUMAN|O43237	A947_vs_DMSO	-0.0101708	0.112729	7.48738	0.930476	0.970344	NA	Cytoplasmic dynein 1 light intermediate chain 2	DYNC1LI2	0.0312948	0.0101708	0.0130741	1
DC2L1_HUMAN|Q8TCX1	A947_vs_DMSO	-0.128042	0.0569467	7.48738	0.0569142	0.323288	NA	Cytoplasmic dynein 2 light intermediate chain 1	DYNC2LI1	1.24478	0.128042	0.490411	1
DC8L1_HUMAN|A6NGE4	A947_vs_DMSO	0.307364	0.198558	7.48738	0.16278	0.470867	NA	DDB1- and CUL4-associated factor 8-like protein 1	DCAF8L1	0.7884	0.307364	0.327102	1
DCA10_HUMAN|Q5QP82	A947_vs_DMSO	0.0215757	0.0857253	7.48738	0.808055	0.91758	NA	DDB1- and CUL4-associated factor 10	DCAF10	0.0925593	0.0215757	0.0373562	1
DCA11_HUMAN|Q8TEB1	A947_vs_DMSO	0.117073	0.0700617	7.48738	0.13585	0.441542	NA	DDB1- and CUL4-associated factor 11	DCAF11	0.866942	0.117073	0.355028	1
DCA12_HUMAN|Q5T6F0	A947_vs_DMSO	0.0259924	0.212914	7.48738	0.906049	0.960371	NA	DDB1- and CUL4-associated factor 12	DCAF12	0.0428485	0.0259924	0.017561	1
DCA13_HUMAN|Q9NV06	A947_vs_DMSO	0.103556	0.0607112	7.48738	0.129034	0.433703	NA	DDB1- and CUL4-associated factor 13	DCAF13	0.889295	0.103556	0.362807	1
DCA16_HUMAN|Q9NXF7	A947_vs_DMSO	-0.202213	0.133545	7.48738	0.17099	0.48022	NA	DDB1- and CUL4-associated factor 16	DCAF16	0.767029	0.202213	0.31856	1
DCAF4_HUMAN|Q8WV16	A947_vs_DMSO	-0.150825	0.220292	7.48738	0.514187	0.753577	NA	DDB1- and CUL4-associated factor 4	DCAF4	0.288879	0.150825	0.122873	1
DCAF5_HUMAN|Q96JK2	A947_vs_DMSO	0.163541	0.0878124	7.48738	0.102096	0.396796	NA	DDB1- and CUL4-associated factor 5	DCAF5	0.990993	0.163541	0.401432	1
DCAF6_HUMAN|Q58WW2	A947_vs_DMSO	-0.138892	0.0594647	7.48738	0.0498538	0.314578	NA	DDB1- and CUL4-associated factor 6	DCAF6	1.3023	0.138892	0.502272	1
DCAF7_HUMAN|P61962	A947_vs_DMSO	0.104064	0.0592322	7.48738	0.119573	0.420026	NA	DDB1- and CUL4-associated factor 7	DCAF7	0.922366	0.104064	0.376724	1
DCAF8_HUMAN|Q5TAQ9	A947_vs_DMSO	0.0538428	0.0712808	7.48738	0.47312	0.726576	NA	DDB1- and CUL4-associated factor 8	DCAF8	0.325028	0.0538428	0.138719	1
DCAKD_HUMAN|Q8WVC6	A947_vs_DMSO	0.0114333	0.0761236	7.48738	0.884578	0.951083	NA	Dephospho-CoA kinase domain-containing protein	DCAKD	0.0532637	0.0114333	0.0217815	1
DCAM_HUMAN|P17707	A947_vs_DMSO	-0.12926	0.0652357	7.48738	0.0853246	0.374572	NA	S-adenosylmethionine decarboxylase proenzyme	AMD1	1.06893	0.12926	0.426465	1
DCBD1_HUMAN|Q8N8Z6	A947_vs_DMSO	-0.0801971	0.0784859	7.48738	0.33875	0.631657	NA	Discoidin, CUB and LCCL domain-containing protein 1	DCBLD1	0.470121	0.0801971	0.199519	1
DCBD2_HUMAN|Q96PD2	A947_vs_DMSO	-0.0113104	0.0689645	7.48738	0.874069	0.946637	NA	Discoidin, CUB and LCCL domain-containing protein 2	DCBLD2	0.0584545	0.0113104	0.0238166	1
DCC1_HUMAN|Q9BVC3	A947_vs_DMSO	0.0766878	0.0905893	7.48738	0.423478	0.689142	NA	Sister chromatid cohesion protein DCC1	DSCC1	0.373169	0.0766878	0.161691	1
DCK_HUMAN|P27707	A947_vs_DMSO	-0.119018	0.0854747	7.48738	0.203746	0.515013	NA	Deoxycytidine kinase	DCK	0.690911	0.119018	0.288181	1
DCLK1_HUMAN|O15075	A947_vs_DMSO	-0.365657	0.0975693	7.48738	0.0063612	0.204767	NA	Serine/threonine-protein kinase DCLK1	DCLK1	2.19646	0.365657	0.688741	1
DCLK1_HUMAN|O15075-2	A947_vs_DMSO	-0.164829	0.203091	7.48738	0.442053	0.703914	NA	Serine/threonine-protein kinase DCLK1 (isoform 2)	DCLK1	0.354526	0.164829	0.15248	1
DCLK2_HUMAN|Q8N568	A947_vs_DMSO	-0.0722123	0.0475951	7.48738	0.170238	0.479131	NA	Serine/threonine-protein kinase DCLK2	DCLK2	0.768944	0.0722123	0.319546	1
DCMC_HUMAN|O95822	A947_vs_DMSO	-0.119518	0.0979517	7.48738	0.259434	0.563477	NA	Malonyl-CoA decarboxylase, mitochondrial	MLYCD	0.585973	0.119518	0.249124	1
DCNL1_HUMAN|Q96GG9	A947_vs_DMSO	-0.11248	0.0519699	7.48738	0.0646687	0.336845	NA	DCN1-like protein 1	DCUN1D1	1.18931	0.11248	0.47257	1
DCNL3_HUMAN|Q8IWE4	A947_vs_DMSO	-0.117795	0.0471701	7.48738	0.0390337	0.299294	NA	DCN1-like protein 3	DCUN1D3	1.40856	0.117795	0.523902	1
DCNL4_HUMAN|Q92564	A947_vs_DMSO	0.0252819	0.12358	7.48738	0.843352	0.935311	NA	DCN1-like protein 4	DCUN1D4	0.0739911	0.0252819	0.0290442	1
DCNL5_HUMAN|Q9BTE7	A947_vs_DMSO	-0.0418143	0.0786506	7.48738	0.610376	0.814046	NA	DCN1-like protein 5	DCUN1D5	0.214402	0.0418143	0.0893509	1
DCP1A_HUMAN|Q9NPI6	A947_vs_DMSO	-0.155174	0.0648507	7.48738	0.0457194	0.309492	NA	mRNA-decapping enzyme 1A	DCP1A	1.3399	0.155174	0.50935	1
DCP1B_HUMAN|Q8IZD4	A947_vs_DMSO	0.144891	0.0574959	7.48738	0.0377132	0.296047	NA	mRNA-decapping enzyme 1B	DCP1B	1.42351	0.144891	0.528639	1
DCP2_HUMAN|Q8IU60	A947_vs_DMSO	0.036358	0.0880474	7.48738	0.691223	0.862449	NA	m7GpppN-mRNA hydrolase	DCP2	0.160382	0.036358	0.0642664	1
DCPS_HUMAN|Q96C86	A947_vs_DMSO	0.0731902	0.059615	7.48738	0.256748	0.56016	NA	m7GpppX diphosphatase	DCPS	0.590493	0.0731902	0.251688	1
DCR1B_HUMAN|Q9H816	A947_vs_DMSO	0.226822	0.0673449	7.48738	0.0108154	0.22811	NA	5' exonuclease Apollo	DCLRE1B	1.96596	0.226822	0.641855	1
DCR1C_HUMAN|Q96SD1	A947_vs_DMSO	0.0811592	0.193932	7.48738	0.687331	0.860957	NA	Protein artemis	DCLRE1C	0.162834	0.0811592	0.0650185	1
DCTD_HUMAN|P32321	A947_vs_DMSO	-0.187144	0.095081	7.48738	0.0870388	0.375252	NA	Deoxycytidylate deaminase	DCTD	1.06029	0.187144	0.425677	1
DCTN1_HUMAN|Q14203	A947_vs_DMSO	-0.0544873	0.0525221	7.48738	0.33188	0.62497	NA	Dynactin subunit 1	DCTN1	0.479019	0.0544873	0.204141	1
DCTN1_HUMAN|Q14203-3	A947_vs_DMSO	0.155878	0.117487	7.48738	0.223621	0.53041	NA	Dynactin subunit 1 (isoform 3)	DCTN1	0.650487	0.155878	0.275388	1
DCTN2_HUMAN|Q13561	A947_vs_DMSO	-0.0956135	0.0616705	7.48738	0.162209	0.470867	NA	Dynactin subunit 2	DCTN2	0.789926	0.0956135	0.327102	1
DCTN3_HUMAN|O75935	A947_vs_DMSO	-0.241587	0.108454	7.48738	0.058748	0.324226	NA	Dynactin subunit 3	DCTN3	1.23101	0.241587	0.489152	1
DCTN4_HUMAN|Q9UJW0	A947_vs_DMSO	0.122474	0.103283	7.48738	0.271964	0.574304	NA	Dynactin subunit 4	DCTN4	0.565488	0.122474	0.240858	1
DCTN5_HUMAN|Q9BTE1	A947_vs_DMSO	-0.126149	0.0888214	7.48738	0.195806	0.508471	NA	Dynactin subunit 5	DCTN5	0.708173	0.126149	0.293734	1
DCTN6_HUMAN|O00399	A947_vs_DMSO	0.0496428	0.0863298	7.48738	0.582128	0.797061	NA	Dynactin subunit 6	DCTN6	0.234981	0.0496428	0.0985082	1
DCTP1_HUMAN|Q9H773	A947_vs_DMSO	0.12742	0.0799011	7.48738	0.152017	0.457988	NA	dCTP pyrophosphatase 1	DCTPP1	0.818108	0.12742	0.339146	1
DCUP_HUMAN|P06132	A947_vs_DMSO	0.0227054	0.100227	7.48738	0.826844	0.926196	NA	Uroporphyrinogen decarboxylase	UROD	0.0825766	0.0227054	0.033297	1
DCXR_HUMAN|Q7Z4W1	A947_vs_DMSO	-0.0396207	0.0603059	7.48738	0.530854	0.764832	NA	L-xylulose reductase	DCXR	0.275024	0.0396207	0.116434	1
DD19A_HUMAN|Q9NUU7	A947_vs_DMSO	-0.203123	0.0677208	7.48738	0.0184429	0.243249	NA	ATP-dependent RNA helicase DDX19A	DDX19A	1.73417	0.203123	0.613949	1
DDA1_HUMAN|Q9BW61	A947_vs_DMSO	0.244855	0.415914	7.48738	0.573377	0.791379	NA	DET1- and DDB1-associated protein 1	DDA1	0.241559	0.244855	0.101615	1
DDAH1_HUMAN|O94760	A947_vs_DMSO	-0.174149	0.0908818	7.48738	0.0941505	0.383343	NA	N(G),N(G)-dimethylarginine dimethylaminohydrolase 1	DDAH1	1.02618	0.174149	0.416412	1
DDAH2_HUMAN|O95865	A947_vs_DMSO	-0.110051	0.0563442	7.48738	0.0890431	0.377215	NA	N(G),N(G)-dimethylarginine dimethylaminohydrolase 2	DDAH2	1.0504	0.110051	0.423411	1
DDB1_HUMAN|Q16531	A947_vs_DMSO	0.0533528	0.0591273	7.48738	0.394978	0.671526	NA	DNA damage-binding protein 1	DDB1	0.403427	0.0533528	0.172937	1
DDB2_HUMAN|Q92466	A947_vs_DMSO	0.0378778	0.0584688	7.48738	0.536449	0.768396	NA	DNA damage-binding protein 2	DDB2	0.270472	0.0378778	0.114415	1
DDHD1_HUMAN|Q8NEL9	A947_vs_DMSO	-0.0613696	0.0912459	7.48738	0.521428	0.75774	NA	Phospholipase DDHD1	DDHD1	0.282805	0.0613696	0.12048	1
DDHD2_HUMAN|O94830	A947_vs_DMSO	-0.114288	0.0497925	7.48738	0.0530081	0.316483	NA	Phospholipase DDHD2	DDHD2	1.27566	0.114288	0.49965	1
DDI1_HUMAN|Q8WTU0	A947_vs_DMSO	0.0711946	0.14422	7.48738	0.635703	0.832616	NA	Protein DDI1 homolog 1	DDI1	0.196746	0.0711946	0.0795555	1
DDI2_HUMAN|Q5TDH0	A947_vs_DMSO	-0.0285545	0.0721142	7.48738	0.703176	0.869496	NA	Protein DDI1 homolog 2	DDI2	0.152936	0.0285545	0.0607322	1
DDRGK_HUMAN|Q96HY6	A947_vs_DMSO	0.187661	0.0620735	7.48738	0.0178097	0.242833	NA	DDRGK domain-containing protein 1	DDRGK1	1.74934	0.187661	0.614692	1
DDTL_HUMAN|A6NHG4	A947_vs_DMSO	-0.0815886	0.0991581	7.48738	0.436033	0.698594	NA	D-dopachrome decarboxylase-like protein	DDTL	0.36048	0.0815886	0.155775	1
DDX1_HUMAN|Q92499	A947_vs_DMSO	0.0112017	0.0527028	7.48738	0.837353	0.932395	NA	ATP-dependent RNA helicase DDX1	DDX1	0.0770914	0.0112017	0.0304002	1
DDX10_HUMAN|Q13206	A947_vs_DMSO	0.179417	0.0751538	7.48738	0.0460997	0.309896	NA	Probable ATP-dependent RNA helicase DDX10	DDX10	1.3363	0.179417	0.508784	1
[truncated: 15,398 more rows]
