# Supplementary material for: Selective PROTAC-mediated degradation of SMARCA2 is efficacious in SMARCA4 mutant cancers
Source: Nat Commun. 2022 Nov 10;13:6814. doi: 10.1038/s41467-022-34562-5 (PMC9649729; doi:10.1038/s41467-022-34562-5)
Supplement: Supplementary file 6 — Supplementary Data 3 [file 41467_2022_34562_MOESM6_ESM.xlsx]

## Sheet: Sheet1
Cell Line Name	Source	Lineage	SMARCA2 status	SMARCA4 gene status	SMARCA4 Mutation Consequence	Zygosity	SMARCA4 mutation detail	SMARCA4 log2(TPM+1) Expression*	SMARCA2 log2(TPM+1) Expression*	A947 IC50 (nM)	A947 SMARCA2 DC50 (nM)1	A947 SMARCA2 DC50 (95% CI, nM)1	A947 SMARCA4 DC50 (nM)1	A947 SMARCA4 DC50 (95% CI, nM)1	A947 SMARCA2 DC50 (nM)2	A947 SMARCA4 DC50 (nM)2	A947 PBRM1 DC50 (nM)2
RERF-LC-AI	Riken	lung	+	mutant	Nonsense_Mutation	homozygous	p.1466E/*	6.33539	4.66562	2.237
HCC515	UTSW	lung	+	mutant	Nonsense_Mutation	homozygous	p.608E/*	3.46728	3.69711	18.222	0.4221	0.3030 to 0.5456	nd	nd
NCI-H1793	ATCC	lung	+	mutant	Nonsense_Mutation	homozygous	p.514E/*	3.90689	5.17632	1.649	0.305	0.2574 to 0.3537	nd	nd	0.3885		0.7434
HCC2302	UTSW	lung	+	mutant	Nonsense_Mutation	homozygous	p.1353E/*	nd	nd	9.261
NCI-H1568	ATCC	lung	+	mutant	Nonsense_Mutation	homozygous	p.1449E/*	3.9991	4.42089	4.477
NCI-H1573	ATCC	lung	+	mutant	Nonsense_Mutation	homozygous	p.1399E/*	4.17951	4.15137	500**	0.3833	0.3359 to 0.4322	nd	nd	0.2707		1.137
A549	ATCC	lung	+	mutant	Frame_Shift_Del	homozygous	p.728-736LQSYYAVAH/LX	2.86592	4.39985	1.905
NCI-H1299	ATCC	lung	+	mutant	Frame_Shift_Del	homozygous	complex (29na exon9 + 40na intron del)	4.31759	2.80941	9.859
HCC-15	DSMZ	lung	+	mutant	Frame_Shift_Del	homozygous	p.269P/X	3.72792	4.69209	21.809	0.02734	0.008944 to 0.04863	nd	nd	0.07675		0.1413
NCI-H838	ATCC	lung	+	mutant	Splice_Site	homozygous	NA	5.09508	4.43429	6.728	0.4847	0.4126 to 0.5611	nd	nd
NCI-H1944	ATCC	lung	+	mutant	Gene_Deletion	homozygous	NA	2.21101	3.88264	1.738	0.634	0.4297 to 0.8556	nd	nd
NCI-H1355	ATCC	lung	+	mutant	Gene_Deletion	homozygous	NA	3.91648	3.41819	1.594	0.1733	0.06463 to 0.2835	nd	nd	0.4465		0.8661
Cal-12T	DSMZ	lung	+	mutant	Missense_Mutation	homozygous	p.G1232D	6.02791	4.60763	58.186
NCI-H1650	ATCC	lung	+	mutant	Missense_Mutation	homozygous	p.N1164Y	6.52966	4.83845	7.042
NCI-H1435	ATCC	lung	+	mutant	Missense_Mutation	homozygous	p.G1162C	6.18963	4.59395	28.479
NCI-H522	ATCC	lung	neg	mutant	Frame_Shift_Del	homozygous	p.269P/X	5.02414	0.263034	500**
A-427	ATCC	lung	neg	mutant	Gene_Deletion	homozygous		2.01436	0.933573	444.357
NCI-H1666	ATCC	lung	+	WT				5.67469	3.29131	40.095
NCI-H460	ATCC	lung	+	WT				6.27891	4.58195	500**
Calu-6	ATCC	lung	+	WT				6.68047	3.44361	82.621	0.2754	0.1625 to 0.3958	4.032	3.575 to 4.547	0.2004	2.037	3.136
KNS-62	JHSF	lung	+	WT				5.37921	4.90689	85.634
NCI-H2122	ATCC	lung	+	WT				5.76075	5.03386	37.244	1.26	1.133 to 1.396	8.229	6.450 to 10.65	0.3047	8.513	7.046
NCI-H1975	ATCC	lung	+	WT				7.19722	3.96162	500**	0.4994	0.4330 to 0.5681	9.883	7.659 to 12.85	0.3577	14.6	13.09
NCI-H441	ATCC	lung	+	WT				6.39695	4.91982	191.158	0.5321	0.3206 to 0.7694	6.228	4.761 to 8.279
BEN	DSMZ	lung	+	WT				6.37782	3.95791	6.589	0.1599	0.09963 to 0.2192	3.412	2.779 to 4.202	0.1193	2.814	6.469
Calu-1	ATCC	lung	+	WT				6.58586	5.16752	500**	0.1718	0.09701 to 0.2457	2.078	1.737 to 2.496
NCI-H2009	ATCC	lung	+	WT				6.49777	4.40327	500**	0.2616	0.2076 to 0.3153	3.045	2.610 to 3.561
NCI-H292	ATCC	lung	+	WT				5.72356	4.73606	26.462
SW1573	ATCC	lung	+	WT				5.88142	5.50335	187.533
ABC-1	JHSF	lung	+	WT				6.58406	4.64443	31.515
* source: https://dmc.depmap.org/portal/; 21Q3
**IC50 not achieved, maximal concentration tested
1Degradation determined by Immunofluorescence
2Degradataion determined by Licor-quantification of Wesetern blots
nd, not detected
