# Supplementary material for: Selective PROTAC-mediated degradation of SMARCA2 is efficacious in SMARCA4 mutant cancers
Source: Nat Commun. 2022 Nov 10;13:6814. doi: 10.1038/s41467-022-34562-5 (PMC9649729; doi:10.1038/s41467-022-34562-5)
Supplement: Supplementary file 7 — Supplementary Data 4 [file 41467_2022_34562_MOESM7_ESM.xlsx]

## Sheet: Sheet1
Differential expression values for in vitro and in vivo HCC515 and HCC2302 contrasts
SYMBOL	ENSEMBL	ENTREZID	Putative_BRM_target	HCC515_A947_24h_vs_HCC515_VEH_24h.LogFC	HCC515_A947_24h_vs_HCC515_VEH_24h.FDR	HCC515_A947_24h_vs_HCC515_VEH_24h.signif	HCC515_A947_96h_vs_HCC515_VEH_96h.LogFC	HCC515_A947_96h_vs_HCC515_VEH_96h.FDR	HCC515_A947_96h_vs_HCC515_VEH_96h.signif	HCC2302_A947_24h_vs_HCC2302_VEH_24h.LogFC	HCC2302_A947_24h_vs_HCC2302_VEH_24h.FDR	HCC2302_A947_24h_vs_HCC2302_VEH_24h.signif	HCC2302_A947_96h_vs_HCC2302_VEH_96h.LogFC	HCC2302_A947_96h_vs_HCC2302_VEH_96h.FDR	HCC2302_A947_96h_vs_HCC2302_VEH_96h.signif	HCC515_xeno_A947_vs_HCC515_xeno_VEH.LogFC	HCC515_xeno_A947_vs_HCC515_xeno_VEH.FDR	HCC515_xeno_A947_vs_HCC515_xeno_VEH.signif	HCC2302_xeno_A947_vs_HCC2302_xeno_VEH.LogFC	HCC2302_xeno_A947_vs_HCC2302_xeno_VEH.FDR	HCC2302_xeno_A947_vs_HCC2302_xeno_VEH.signif	HCC2302_shBRM_DOX_vs_HCC2302_shNTC_DOX.LogFC	HCC2302_shBRM_DOX_vs_HCC2302_shNTC_DOX.FDR	HCC2302_shBRM_DOX_vs_HCC2302_shNTC_DOX.signif
ABCA1	ENSG00000165029	19	TRUE	-1.23199	7.55223e-18	down	-0.72891	1.60329e-07	down	-1.16649	0.0144959	down	-0.887559	2.80256e-11	down	2.16502	2.41962e-11	up	-1.18262	0.0626395	nc	1.33722	2.14926e-08	up
ABCC3	ENSG00000108846	8714	TRUE	-2.6721	2.10212e-37	down	-3.66719	1.79714e-39	down	-3.61543	6.39617e-17	down	-3.76957	3.8405e-41	down	-3.53691	7.41809e-32	down	-2.27708	2.42555e-22	down	-1.5116	2.29307e-14	down
ACO1	ENSG00000122729	48	TRUE	-1.72086	1.39491e-48	down	-1.79122	4.69225e-46	down	-1.29562	6.2546e-12	down	-1.35301	2.59217e-40	down	-1.67789	3.35514e-28	down	-1.56592	1.31616e-21	down	-0.310977	7.54753e-06	nc
ACOX2	ENSG00000168306	8309	TRUE	-3.99702	2.02716e-37	down	-6.28409	8.63868e-25	down	-3.01193	4.11818e-12	down	-4.67454	2.43645e-34	down	-4.18275	1.50175e-27	down	-0.927893	2.59812e-05	down	-0.820043	1.34084e-05	nc
ADAM12	ENSG00000148848	8038	TRUE	-3.76971	4.24574e-19	down	-3.90576	1.38699e-13	down	-1.75748	2.84869e-12	down	-3.32329	2.24654e-49	down	-4.93076	1.95047e-22	down	-2.18262	6.56398e-28	down	-0.698423	1.37659e-11	nc
ADAMTS15	ENSG00000166106	170689	TRUE	-1.95163	1.0399e-29	down	-5.33262	8.13121e-43	down	-1.18371	1.96327e-06	down	-1.35965	7.56932e-25	down	-0.914358	1.53594e-06	down	-1.17017	0.0254971	down	0.213809	0.464892	nc
ADGRF4	ENSG00000153294	221393	TRUE	-4.5415	6.29157e-16	down	-4.69482	3.76836e-13	down	-2.44212	1.40407e-14	down	-3.51176	2.01934e-39	down	-6.43084	1.54099e-18	down	-1.41548	1.60315e-10	down	-1.8816	3.13085e-15	down
ADGRG1	ENSG00000205336	9289	TRUE	-0.983254	2.64196e-08	down	-2.30595	6.98033e-07	down	-1.61637	1.94351e-09	down	-1.82853	2.59898e-36	down	-1.64526	1.19215e-12	down	-1.25434	1.01873e-14	down	-0.872532	2.91088e-09	nc
ADORA1	ENSG00000163485	134	TRUE	-1.60717	5.78799e-29	down	-0.740135	4.93656e-05	down	-2.42143	2.05727e-09	down	-3.85956	7.4116e-38	down	-5.13842	6.36264e-28	down	-3.15003	2.58861e-08	down	-0.143226	0.710331	nc
ADORA2B	ENSG00000170425	136	TRUE	-1.76309	1.13146e-24	down	-1.53823	6.59204e-20	down	-1.48747	3.36114e-05	down	-1.96351	6.31625e-30	down	-0.436681	0.100701	nc	-0.259919	0.426553	nc	-1.08556	1.0421e-07	down
AFAP1	ENSG00000196526	60312	TRUE	-0.868067	7.45132e-34	down	-1.52805	3.60476e-46	down	-1.48563	4.43985e-14	down	-1.80223	2.13558e-47	down	0.40919	2.64651e-06	nc	-0.526467	4.56553e-06	nc	-0.584199	1.72572e-09	nc
AGRN	ENSG00000188157	375790	TRUE	-0.701339	1.79936e-10	down	-1.15009	7.05509e-16	down	-1.11975	0.00316138	down	-1.27473	3.92073e-20	down	-0.929148	6.01366e-08	down	-0.782015	5.7305e-05	down	-0.305898	0.167053	nc
AK4	ENSG00000162433	205	TRUE	-1.18449	3.27501e-20	down	-0.963477	2.59304e-13	down	-1.42562	0.00110079	down	-1.13316	4.64467e-16	down	-2.97029	1.18034e-20	down	-0.529958	0.0974399	nc	-0.626705	7.08647e-08	nc
AKR1B1	ENSG00000085662	231	TRUE	-1.11834	3.73744e-21	down	-1.28788	6.49302e-21	down	-1.29819	3.31252e-05	down	-1.86076	1.62526e-31	down	-1.42382	9.1163e-06	down	-2.76855	1.21127e-21	down	-1.5121	3.75192e-10	down
AKR1B10	ENSG00000198074	57016	TRUE	-4.09818	2.02948e-12	down	-7.99226	2.01563e-22	down	-3.76032	8.10107e-15	down	-5.61452	2.39831e-32	down	-0.508553	0.458096	nc	-5.94838	4.33563e-22	down	-1.48763	2.45706e-08	down
AKR1B15	ENSG00000227471	441282	TRUE	-1.16935	1.53731e-07	down	-7.52047	2.15271e-26	down	-4.3079	9.93108e-14	down	-5.04219	1.32977e-32	down	-4.92072	8.89166e-18	down	-3.68057	1.54043e-19	down	-2.12127	1.01442e-12	down
AKR1C1	ENSG00000187134	1645	TRUE	-2.18392	0.000319338	down	-5.91838	4.63705e-18	down	-2.79391	1.42953e-16	down	-3.58051	8.29013e-48	down	-4.79996	5.44383e-11	down	-3.08603	1.67878e-25	down	-2.71806	4.86299e-16	down
ALDH3B1	ENSG00000006534	221	TRUE	-2.62938	4.69685e-37	down	-3.63766	1.33906e-39	down	-3.72428	1.10277e-15	down	-4.30149	1.46228e-40	down	-1.31907	4.35669e-11	down	-2.34787	6.53955e-19	down	-2.90975	1.34502e-20	down
ALDH3B2	ENSG00000132746	222	TRUE	-1.44806	0.00506552	down	-3.0355	6.82017e-06	down	-2.04239	3.33081e-11	down	-2.87947	3.75906e-42	down	-0.176082	0.427209	nc	-0.240852	0.0706336	nc	-1.43927	0.102181	nc
ALS2CL	ENSG00000178038	259173	TRUE	-1.96137	1.77634e-13	down	-1.90433	1.03356e-10	down	-2.22186	7.85076e-10	down	-1.56271	1.65773e-25	down	-1.03416	1.59173e-08	down	-1.02242	4.68692e-12	down	-0.696632	0.000228661	nc
AMOTL2	ENSG00000114019	51421	TRUE	-1.10337	1.38245e-29	down	-1.64603	3.82685e-34	down	-2.3929	1.91783e-16	down	-1.72277	9.48761e-38	down	-0.504522	5.04558e-05	nc	-2.33484	3.19638e-25	down	-0.799024	3.2442e-12	nc
AMPD3	ENSG00000133805	272	TRUE	-1.15395	1.8341e-11	down	-0.597205	0.000179795	down	-1.47233	4.03061e-06	down	-1.09148	4.97704e-21	down	-1.64481	8.8729e-11	down	-0.146569	0.311558	nc	-0.0796671	0.536663	nc
AQP1	ENSG00000240583	358	TRUE	-0.861572	2.40925e-05	down	-1.08173	8.6789e-08	down	-2.12984	0.00420128	down	-2.29577	8.28821e-17	down	-0.328974	0.133754	nc	-0.250677	0.385577	nc	-1.09661	0.00227168	down
AQP3	ENSG00000165272	360	TRUE	-2.97989	1.83104e-25	down	-3.81898	6.28359e-19	down	-1.6249	1.30825e-05	down	-3.0012	7.49911e-34	down	-6.4509	5.05507e-27	down	-1.87147	1.35216e-13	down	-1.017	1.64162e-14	down
ARG2	ENSG00000081181	384	TRUE	-0.786998	1.61268e-09	down	-0.652069	3.92854e-10	down	-1.1791	0.021824	down	-1.6334	4.94633e-25	down	-3.20228	5.77632e-26	down	0.740907	0.00411253	up	-0.233803	0.337449	nc
ARHGAP26	ENSG00000145819	23092	TRUE	-1.9131	4.38052e-37	down	-1.11209	2.91783e-16	down	-0.833317	0.0158691	down	-1.30863	7.56932e-25	down	-1.79991	2.27876e-23	down	-1.0276	5.94765e-09	down	-0.574176	0.0130363	nc
ARHGAP29	ENSG00000137962	9411	TRUE	-1.18173	1.66292e-27	down	-1.67729	6.70623e-30	down	-0.947933	2.2559e-05	down	-0.620386	4.84323e-18	down	-1.2163	2.25627e-14	down	-0.977484	1.01079e-06	down	-0.970768	7.35846e-10	nc
ARHGEF4	ENSG00000136002	50649	TRUE	-2.11753	9.73969e-27	down	-2.28913	3.41522e-26	down	-2.1169	3.62563e-12	down	-2.55972	2.13484e-42	down	-2.92862	5.19988e-33	down	-0.18208	0.142938	nc	0.353234	0.000963612	nc
ARL4C	ENSG00000188042	10123	TRUE	-2.42628	4.33727e-46	down	-1.53468	1.79159e-28	down	-0.729136	0.00243514	down	-1.07091	4.36199e-26	down	-3.03758	2.43195e-37	down	-0.880278	8.39477e-05	down	0.801419	7.34081e-13	nc
ARL4D	ENSG00000175906	379	TRUE	-0.857897	4.12075e-12	down	-1.15359	1.04335e-18	down	-1.21288	7.25912e-07	down	-0.752518	9.0273e-22	down	-0.223514	0.426474	nc	-2.42298	8.79921e-28	down	-0.518338	3.69789e-05	nc
ARNT2	ENSG00000172379	9915	TRUE	-1.81904	2.67826e-16	down	-0.730627	5.01316e-05	down	-5.96496	3.88449e-19	down	-8.47544	2.13901e-34	down	-5.95461	1.93231e-26	down	-5.25994	1.40224e-18	down	-3.28929	4.49588e-22	down
ARRB1	ENSG00000137486	408	TRUE	-1.00348	4.55392e-14	down	-0.94851	1.52379e-11	down	-1.05325	0.00196378	down	-1.75948	2.63561e-30	down	-2.51393	1.81162e-26	down	0.11926	0.722196	nc	-1.45458	7.24346e-12	down
ARSL	ENSG00000157399	415	TRUE	-1.495	1.84873e-34	down	-3.09338	4.30061e-48	down	-2.43756	0.000237344	down	-5.03915	1.98884e-22	down	-2.70197	2.41679e-33	down	-3.74242	4.70334e-16	down	-2.09558	2.84073e-11	down
ASS1	ENSG00000130707	445	TRUE	-1.58586	1.67114e-05	down	-3.1899	1.20878e-17	down	-2.03718	0.00337112	down	-1.86907	5.537e-16	down	-1.38589	0.000508263	down	-0.239606	0.278243	nc	0.261325	0.000135354	nc
ATOH8	ENSG00000168874	84913	TRUE	-2.39065	6.54781e-17	down	-5.7918	2.26574e-20	down	-2.26344	0.00514623	down	-4.65792	2.73097e-26	down	1.67955	0.052814	nc	-1.27096	0.230232	nc	-3.63778	9.62725e-13	down
B3GALT5	ENSG00000183778	10317	TRUE	-2.60991	6.38511e-25	down	-3.40411	1.23973e-14	down	-5.73983	6.77215e-13	down	-6.36228	2.24276e-25	down	-3.06531	3.06319e-05	down	-8.17487	8.82337e-17	down	-2.08982	0.000189891	down
B4GALT1	ENSG00000086062	2683	TRUE	-1.16523	9.78379e-40	down	-1.66534	8.22612e-46	down	-0.89166	1.54674e-08	down	-1.24309	1.83999e-42	down	-1.11728	9.5003e-26	down	-0.733858	8.31307e-15	down	-0.924809	2.19386e-18	nc
BAG1	ENSG00000107262	573	TRUE	-1.20711	2.51397e-31	down	-1.3633	1.09557e-26	down	-1.50972	6.82286e-14	down	-2.65713	1.63888e-55	down	-1.65267	1.05703e-24	down	-0.343037	5.94741e-05	nc	-0.410649	1.3193e-07	nc
BCAR1	ENSG00000050820	9564	TRUE	-0.767635	8.0893e-14	down	-0.702936	1.1118e-08	down	-0.729239	0.0308477	down	-0.79174	8.62845e-15	down	-0.751141	1.71965e-06	down	-0.622299	7.62356e-05	down	-0.255186	0.201122	nc
BCAR3	ENSG00000137936	8412	TRUE	-1.57788	6.22819e-44	down	-1.63543	1.36218e-37	down	-1.32984	4.11818e-12	down	-1.49013	6.37619e-42	down	-1.91479	3.73804e-30	down	-0.634137	2.47563e-08	down	-0.231465	0.000505197	nc
BCL2L15	ENSG00000188761	440603	TRUE	-1.37309	3.46053e-10	down	-3.26232	9.834e-17	down	-1.94626	8.79568e-05	down	-3.60537	2.39213e-30	down	-1.43899	2.43261e-07	down	-2.34295	1.50237e-13	down	-3.15613	2.51725e-05	down
BCL3	ENSG00000069399	602	TRUE	-0.857379	4.33961e-18	down	-0.754462	1.28574e-12	down	-0.888609	0.000907318	down	-1.34703	5.80057e-29	down	-0.817446	1.88062e-08	down	-0.919919	7.16726e-11	down	-0.126172	0.154242	nc
BDH1	ENSG00000161267	622	TRUE	-1.42141	1.63236e-23	down	-1.74786	6.29735e-25	down	-2.12675	3.02302e-14	down	-2.76033	1.33734e-45	down	-3.29193	5.52415e-26	down	-1.76659	3.65588e-27	down	-1.04419	5.31836e-10	down
BEAN1	ENSG00000166546	146227	TRUE	-2.95268	1.17745e-18	down	-1.59169	1.04813e-09	down	-1.37364	4.89153e-06	down	-3.94529	7.5739e-35	down	-4.20508	1.10668e-29	down	-2.75199	1.15923e-08	down	-1.74114	0.000123814	down
BEGAIN	ENSG00000183092	57596	TRUE	-0.806556	0.0248929	down	-0.771136	0.0325873	down	-1.32614	3.2614e-05	down	-1.57106	1.09416e-26	down	-2.4192	3.90526e-10	down	-0.980632	3.36004e-08	down	-0.705789	0.000929402	nc
BMERB1	ENSG00000166780	89927	TRUE	-0.995969	4.94228e-24	down	-1.34901	2.17057e-25	down	-0.998475	0.000904758	down	-1.43599	1.26061e-29	down	-3.16417	7.31916e-32	down	-0.957749	0.000100967	down	0.469555	3.52164e-05	nc
BMP1	ENSG00000168487	649	TRUE	-1.47601	4.67883e-27	down	-2.96423	2.26784e-36	down	-1.77222	3.05949e-14	down	-3.035	7.34207e-55	down	-3.24516	3.17765e-20	down	-2.35865	7.55868e-27	down	-1.34725	8.06106e-17	down
BTBD11	ENSG00000151136	121551	TRUE	-3.78181	1.76693e-15	down	-3.89564	1.27365e-11	down	-3.16556	1.8532e-12	down	-3.66057	1.37913e-29	down	-3.95071	1.8481e-08	down	-6.35874	4.93491e-13	down	-1.49656	0.000904505	down
C19orf33	ENSG00000167644	64073	TRUE	-0.616211	1.24534e-11	down	-1.41366	4.50063e-21	down	-0.844551	0.0110583	down	-0.762213	2.54481e-14	down	-0.965472	1.67524e-09	down	-0.339343	0.00156152	nc	-0.420984	0.00517546	nc
C1S	ENSG00000182326	716	TRUE	-0.970416	2.01427e-16	down	-2.52909	2.19056e-32	down	-1.46988	5.4847e-07	down	-3.85558	6.08561e-48	down	-0.425475	0.00941066	nc	-2.33787	2.03124e-23	down	-1.66466	9.00625e-16	down
C3	ENSG00000125730	718	TRUE	-1.24736	1.80673e-16	down	-3.87731	1.26383e-35	down	-2.64463	5.81096e-07	down	-3.62892	1.24613e-30	down	-3.36808	7.86282e-25	down	-2.28199	2.10208e-14	down	-2.94214	4.92782e-12	down
CA12	ENSG00000074410	771	TRUE	-2.19081	1.03603e-25	down	-2.40224	1.50285e-20	down	-2.43884	7.72971e-05	down	-2.28974	2.20616e-13	down	-4.35711	1.80083e-17	down	-2.92382	0.000111233	down	-1.08787	4.48188e-05	down
CARD10	ENSG00000100065	29775	TRUE	-1.51218	5.10404e-20	down	-1.70483	1.72846e-16	down	-1.6522	2.65614e-07	down	-1.51706	3.76168e-26	down	-2.90875	1.0357e-19	down	-2.21751	2.97934e-18	down	-0.680959	3.74031e-05	nc
CASC8	ENSG00000246228	727677	TRUE	-1.54181	9.18487e-16	down	-2.10667	3.33443e-14	down	-2.49804	0.0116197	down	-5.14362	2.08394e-22	down	-2.10822	1.31938e-06	down	-2.0499	4.80104e-08	down	-3.20517	4.12219e-06	down
CCDC9B	ENSG00000188549	388115	TRUE	-2.33003	8.12214e-22	down	-2.3236	1.45151e-17	down	-3.049	8.19744e-09	down	-3.06971	3.68897e-21	down	-3.32252	2.84447e-15	down	-4.02413	2.66146e-20	down	-0.764343	0.00165662	nc
CCN5	ENSG00000064205	8839	TRUE	-4.118	5.27207e-14	down	-2.9303	2.99055e-05	down	-1.84725	0.000750851	down	-5.26713	1.06998e-29	down	-3.87514	0.00127292	down	-2.26673	3.1176e-11	down	-3.08499	1.7975e-18	down
CCND3	ENSG00000112576	896	TRUE	-1.15516	1.83106e-25	down	-3.48903	2.62987e-46	down	-1.10395	5.5269e-05	down	-2.31309	1.00457e-39	down	-1.33884	8.27257e-16	down	-1.04672	4.09476e-11	down	-1.08794	1.05361e-16	down
CD24	ENSG00000272398	100133941	TRUE	-0.628538	3.60659e-12	down	-1.76075	4.20602e-29	down	-1.04953	0.000549834	down	-2.42388	2.70642e-35	down	0.672	0.000207631	up	-2.09013	8.40234e-19	down	-2.21981	8.58163e-21	down
CD44	ENSG00000026508	960	TRUE	-2.40558	7.09726e-44	down	-3.72677	2.70791e-49	down	-1.95356	2.13128e-12	down	-2.48539	3.95999e-44	down	-2.00388	5.90991e-28	down	-1.01852	7.49582e-12	down	-1.64255	5.66612e-20	down
CD59	ENSG00000085063	966	TRUE	-0.765201	6.40506e-18	down	-0.723469	6.72722e-15	down	-0.605693	0.0123217	down	-1.52942	4.28783e-36	down	-1.79264	4.43137e-24	down	-0.643007	2.47223e-07	down	-0.338709	2.47616e-05	nc
CDH5	ENSG00000179776	1003	TRUE	-2.25812	8.83094e-08	down	-2.0438	0.00148169	down	-2.47108	0.032402	down	-4.88365	3.03984e-19	down	-3.75621	5.90179e-12	down	-1.46446	0.145697	nc	-4.41402	5.89522e-06	down
CDSN	ENSG00000204539	1041	TRUE	-2.54976	8.09355e-11	down	-4.95426	1.69009e-19	down	-2.93636	1.23827e-05	down	-2.88154	5.9324e-19	down	-5.61571	3.14334e-19	down	-3.34489	7.56397e-17	down	-2.00415	9.79649e-08	down
CELSR1	ENSG00000075275	9620	TRUE	-0.635462	1.4905e-15	down	-0.777148	4.11534e-17	down	-0.944067	0.000139121	down	-1.08176	2.29279e-26	down	-0.248659	0.0199163	nc	-0.167194	0.194117	nc	-0.27428	0.02493	nc
CFAP45	ENSG00000213085	25790	TRUE	-0.624683	8.24967e-05	down	-1.57771	1.21411e-12	down	-1.16572	0.0443483	down	-1.95706	7.54124e-19	down	-0.6362	0.00313342	down	-0.0198619	0.950984	nc	-1.47993	8.33e-07	down
CFI	ENSG00000205403	3426	TRUE	-1.35668	3.63347e-05	down	-2.23513	3.61586e-15	down	-1.20075	1.38202e-05	down	-1.87741	1.22215e-36	down	-0.839491	0.000676914	down	-3.4994	9.79021e-25	down	-1.95338	7.3426e-16	down
CHI3L2	ENSG00000064886	1117	TRUE	-0.711191	0.000153164	down	-4.96644	2.03923e-13	down	-1.5814	0.000571082	down	-5.25211	3.00865e-32	down	-2.42858	7.38695e-05	down	0.0486629	0.834747	nc	-1.55839	2.28119e-05	down
CHL1	ENSG00000134121	10752	TRUE	-0.932557	0.0234437	down	-2.14279	4.77836e-05	down	-1.85594	8.23967e-09	down	-1.82318	1.96938e-28	down	-4.2288	1.25239e-26	down	-3.2083	9.08201e-12	down	-0.676569	1.62907e-06	nc
CHST15	ENSG00000182022	51363	TRUE	-1.55078	2.84549e-31	down	-2.53212	8.59188e-34	down	-0.822912	0.000875876	down	-1.32475	1.167e-31	down	-1.81906	7.48784e-23	down	0.149208	0.295018	nc	0.317174	0.000125137	nc
CISH	ENSG00000114737	1154	TRUE	-3.15715	2.78907e-24	down	-4.76411	1.48496e-34	down	-3.17284	1.12646e-11	down	-3.51111	1.17952e-30	down	-1.52072	0.000210285	down	-2.98935	3.82399e-14	down	-2.0772	1.96467e-12	down
CLCF1	ENSG00000175505	23529	TRUE	-1.79551	4.20332e-36	down	-2.77599	7.91333e-37	down	-1.63385	4.56669e-08	down	-1.94937	6.16415e-32	down	-2.80891	1.0067e-34	down	-1.59676	1.46007e-19	down	-0.929936	6.17689e-11	nc
CLDN10	ENSG00000134873	9071	TRUE	-1.28205	6.56882e-20	down	-2.06323	9.45733e-32	down	-2.08883	0.0140188	down	-3.10807	1.48837e-23	down	-3.48399	3.14163e-23	down	-0.461756	0.00422712	nc	-0.123452	0.55962	nc
CLDN4	ENSG00000189143	1364	TRUE	-1.9309	8.27089e-17	down	-1.18228	6.21356e-10	down	-0.965156	1.38004e-06	down	-1.25644	2.55966e-36	down	-0.411871	0.000105755	nc	-0.333131	0.0013025	nc	0.0846855	0.813991	nc
CLMN	ENSG00000165959	79789	TRUE	-2.81824	2.47995e-37	down	-2.06129	1.39251e-29	down	-2.90139	1.02418e-14	down	-1.87986	6.6574e-31	down	-0.0392087	0.81685	nc	-1.84029	7.09472e-10	down	-1.97884	5.07424e-10	down
CLMP	ENSG00000166250	79827	TRUE	-1.96725	3.08101e-42	down	-1.86088	1.70364e-36	down	-1.63698	1.95921e-09	down	-1.6225	2.41777e-32	down	-6.56036	1.73679e-36	down	-2.47914	1.68475e-10	down	-1.15095	1.9558e-14	down
COL16A1	ENSG00000084636	1307	TRUE	-3.51315	9.41112e-30	down	-3.82431	8.33038e-19	down	-3.2142	0.00234166	down	-1.46331	5.61323e-05	down	-2.71403	4.64025e-09	down	-1.77072	1.65805e-07	down	-1.2461	0.0154837	down
COL18A1	ENSG00000182871	80781	TRUE	-1.34787	7.87485e-20	down	-1.84335	2.18499e-22	down	-1.28275	0.000889581	down	-1.21272	7.02997e-18	down	0.344892	0.120953	nc	-0.54583	0.0111451	nc	-0.498247	0.0103782	nc
COL27A1	ENSG00000196739	85301	TRUE	-2.29089	1.19411e-25	down	-2.85807	4.81351e-29	down	-2.22453	0.0472618	down	-1.44974	5.94766e-07	down	-1.9524	7.3423e-23	down	-2.79468	1.82851e-08	down	0.592609	0.0145877	nc
COL4A1	ENSG00000187498	1282	TRUE	-1.9916	1.33247e-27	down	-2.03608	1.52244e-26	down	-1.82871	4.33101e-06	down	-0.969726	7.92997e-11	down	-3.06868	1.56363e-10	down	-3.6068	1.65944e-06	down	-1.19179	0.0171067	down
COL4A2	ENSG00000134871	1284	TRUE	-1.55269	3.45997e-20	down	-2.35227	6.75849e-26	down	-1.64737	0.00032699	down	-1.05793	1.81308e-10	down	-2.71071	9.4802e-11	down	-3.0064	3.06703e-08	down	-1.57314	0.000176186	down
CPM	ENSG00000135678	1368	TRUE	-0.96282	6.15149e-23	down	-2.04036	2.98924e-36	down	-1.25357	2.17101e-06	down	-2.23927	1.73998e-41	down	-3.36526	2.10489e-31	down	-0.0463115	0.813199	nc	-0.514089	3.82369e-09	nc
CRIM1	ENSG00000150938	51232	TRUE	-1.17747	2.02716e-37	down	-0.668437	3.06291e-20	down	-0.863248	1.87927e-06	down	-0.871806	1.23679e-29	down	-0.719072	1.38356e-06	down	-0.849139	1.74546e-08	down	-1.47917	3.00475e-18	down
CRISPLD2	ENSG00000103196	83716	TRUE	-2.30602	1.55278e-22	down	-3.65999	2.33322e-21	down	-1.07398	0.0117346	down	-1.12555	7.39833e-16	down	0.615543	0.217632	nc	-0.773234	0.000896671	down	-0.818815	6.24069e-08	nc
CSRP1	ENSG00000159176	1465	TRUE	-1.17073	3.34231e-24	down	-0.976288	8.87847e-17	down	-1.8176	5.05431e-09	down	-1.42953	2.91243e-26	down	-1.8798	3.59914e-22	down	-1.55798	7.43015e-16	down	-1.33473	1.92777e-19	down
DANCR	ENSG00000226950	57291	TRUE	-1.02926	1.15664e-29	down	-1.13325	8.40936e-30	down	-0.698102	0.0013457	down	-1.46439	9.57986e-37	down	-1.29943	1.30114e-20	down	-0.951502	2.22827e-17	down	-0.84679	8.49752e-11	nc
DAPK1	ENSG00000196730	1612	TRUE	-1.24561	1.63211e-29	down	-1.0359	1.21781e-22	down	-0.763822	0.0135694	down	-0.720668	4.77537e-15	down	-0.672174	2.78058e-09	down	-1.25127	2.71269e-15	down	-1.3834	1.37659e-11	down
DDIT4	ENSG00000168209	54541	TRUE	-1.94333	2.67147e-32	down	-3.86316	1.79616e-44	down	-2.16368	0.000232611	down	-2.14778	4.47024e-18	down	-4.06624	8.31906e-28	down	-0.175877	0.658367	nc	-1.47562	3.73701e-13	down
DENND3	ENSG00000105339	22898	TRUE	-0.712859	2.13312e-19	down	-0.627782	6.64423e-13	down	-1.02728	0.00160371	down	-1.22133	3.46565e-23	down	-1.83702	1.27514e-26	down	0.0149171	0.926557	nc	0.236753	0.020513	nc
DEPP1	ENSG00000165507	11067	TRUE	-2.0162	1.23106e-10	down	-4.2257	1.78661e-19	down	-3.36217	1.29955e-10	down	-4.18077	4.85904e-39	down	0.192988	0.636978	nc	-3.04544	2.79053e-18	down	-0.840125	1.43822e-05	nc
DEPTOR	ENSG00000155792	64798	TRUE	-1.82977	1.97075e-16	down	-1.78333	5.5748e-19	down	-1.36794	0.0121602	down	-1.37279	2.70048e-16	down	-0.903348	1.14293e-05	down	-1.02995	3.45798e-07	down	-0.503223	0.0995425	nc
DGKD	ENSG00000077044	8527	TRUE	-0.959463	2.42035e-28	down	-1.1531	9.51777e-30	down	-1.12817	7.60579e-07	down	-0.58734	1.46189e-15	down	-1.19832	1.47319e-20	down	-0.963978	6.77392e-11	down	-0.497432	4.08065e-10	nc
DHRS3	ENSG00000162496	9249	TRUE	-2.04436	1.24172e-20	down	-3.13112	3.73109e-21	down	-1.70023	1.96062e-08	down	-2.9864	2.03373e-44	down	1.30944	0.000899592	up	-0.972897	6.43648e-05	down	-0.963756	0.000599729	nc
DNAJC15	ENSG00000120675	29103	TRUE	-1.96649	1.2173e-06	down	-1.85265	4.47684e-05	down	-1.25334	4.06106e-09	down	-1.49281	2.94838e-39	down	-4.30456	3.30956e-18	down	-1.35753	6.52135e-25	down	-0.751504	5.12437e-11	nc
DNASE1L3	ENSG00000163687	1776	TRUE	-3.25335	3.02299e-14	down	-6.29546	5.34291e-20	down	-2.91824	0.00359697	down	-4.83721	1.10725e-20	down	-8.06424	5.32246e-22	down	-2.51329	4.2306e-05	down	-1.26597	0.00402764	down
DNM1	ENSG00000106976	1759	TRUE	-0.80848	1.12387e-14	down	-1.45033	1.67941e-24	down	-1.82015	3.32128e-07	down	-1.73872	4.30711e-23	down	-0.831558	2.16275e-07	down	0.250445	0.480865	nc	-1.26087	2.45211e-10	down
DNM3	ENSG00000197959	26052	TRUE	-1.17584	5.15717e-13	down	-1.74167	1.65249e-13	down	-0.731009	0.0152093	down	-1.78728	1.44069e-32	down	-0.014497	0.965469	nc	-2.79131	2.05556e-06	down	-0.438205	0.0291893	nc
DOCK9	ENSG00000088387	23348	TRUE	-0.74221	1.1469e-21	down	-0.980015	2.24447e-25	down	-0.653955	0.000201979	down	-0.629246	7.07119e-23	down	-0.150257	0.207185	nc	-0.478225	0.000149924	nc	-0.382195	3.51472e-06	nc
DUSP1	ENSG00000120129	1843	TRUE	-1.38061	1.77033e-22	down	-1.11168	3.68196e-10	down	-1.50425	3.74941e-06	down	-1.42571	1.99085e-25	down	-1.76909	6.0294e-17	down	-0.728897	0.000148744	down	-0.826114	6.42943e-14	nc
DUSP5	ENSG00000138166	1847	TRUE	-2.12765	4.09603e-30	down	-2.78422	3.63309e-29	down	-2.79736	7.18305e-15	down	-3.54662	1.55313e-44	down	-5.42522	3.22813e-33	down	-0.061521	0.817277	nc	-0.417055	0.000178457	nc
DUSP7	ENSG00000164086	1849	TRUE	-1.16731	1.31377e-23	down	-2.68427	3.58152e-31	down	-1.6055	7.20726e-08	down	-1.38865	4.15234e-26	down	-1.92695	2.13549e-18	down	-1.26754	7.63934e-10	down	-0.338025	0.0053491	nc
ECM1	ENSG00000143369	1893	TRUE	-0.954941	9.20371e-14	down	-3.59626	4.28823e-26	down	-1.06707	1.30579e-07	down	-3.07432	7.63062e-50	down	-1.94381	3.72263e-16	down	-2.63246	2.56383e-28	down	0.551928	0.00235678	nc
EFEMP1	ENSG00000115380	2202	TRUE	-1.55502	1.06078e-19	down	-1.36173	2.70406e-11	down	-2.12977	3.28672e-12	down	-1.53586	1.58429e-25	down	1.79098	0.0131713	up	-1.07627	0.0076376	down	0.53189	0.00466658	nc
EHD1	ENSG00000110047	10938	TRUE	-1.18632	2.10136e-29	down	-0.72166	3.91935e-15	down	-1.17277	9.02685e-07	down	-1.07903	4.26601e-28	down	-1.43027	3.07586e-19	down	-0.759079	2.73688e-09	down	-0.290898	0.000800136	nc
EHD2	ENSG00000024422	30846	TRUE	-1.21245	3.71959e-28	down	-0.995318	1.00459e-19	down	-2.82534	9.03973e-14	down	-2.1439	1.75688e-33	down	-2.71045	5.61901e-27	down	-1.72303	3.68791e-12	down	-0.782906	1.0878e-09	nc
ELFN2	ENSG00000166897	114794	TRUE	-3.19318	1.95835e-33	down	-2.67691	6.97462e-24	down	-3.46912	1.33308e-08	down	-4.47843	3.12361e-28	down	-6.25785	6.59162e-19	down	-1.88569	0.0797162	nc	-0.942813	4.0533e-08	nc
EMP1	ENSG00000134531	2012	TRUE	-2.43929	9.09656e-24	down	-1.03176	8.56698e-05	down	-1.9455	3.40334e-08	down	-2.75047	1.8333e-33	down	-4.67561	1.75597e-25	down	-0.101803	0.783433	nc	-1.80066	1.29863e-13	down
ENDOD1	ENSG00000149218	23052	TRUE	-0.638314	6.14862e-13	down	-1.64824	1.28563e-29	down	-0.618761	0.00128403	down	-0.71685	2.99376e-24	down	-1.28329	6.07185e-14	down	0.162025	0.145388	nc	-0.649319	1.71317e-09	nc
ENO1	ENSG00000074800	2023	TRUE	-0.733396	7.29798e-29	down	-0.704579	1.99261e-24	down	-0.632515	5.49268e-05	down	-0.872736	4.2013e-33	down	-1.44659	4.31635e-32	down	-0.308235	0.000107954	nc	-0.229911	4.76088e-05	nc
ENO2	ENSG00000111674	2026	TRUE	-1.28723	1.3897e-12	down	-0.644021	0.000193788	down	-1.47828	0.0282046	down	-1.37284	9.92599e-11	down	-2.68213	1.33937e-12	down	-1.43779	7.60233e-07	down	-0.930475	1.35792e-10	nc
EPAS1	ENSG00000116016	2034	TRUE	-1.74025	4.45938e-39	down	-2.24884	1.74305e-41	down	-1.54823	4.0424e-11	down	-2.23448	4.88082e-47	down	-3.49651	1.21895e-41	down	-1.11715	1.28133e-14	down	-0.873913	5.41138e-18	nc
EPHA2	ENSG00000142627	1969	TRUE	-1.36104	3.71478e-30	down	-0.691773	1.85116e-13	down	-1.25614	1.49338e-06	down	-1.5769	2.02553e-33	down	-2.86417	9.10184e-33	down	-0.790902	3.26327e-08	down	0.0586029	0.507081	nc
EPHB2	ENSG00000133216	2048	TRUE	-3.052	4.04151e-47	down	-1.74663	6.45688e-25	down	-2.85967	1.84443e-18	down	-1.78089	2.5087e-31	down	-2.19533	7.31653e-13	down	-1.32352	0.000864964	down	-0.411249	0.0065662	nc
EPHB4	ENSG00000196411	2050	TRUE	-0.680851	8.60672e-24	down	-0.675317	2.89958e-21	down	-1.15814	1.94351e-09	down	-1.02226	8.74666e-33	down	-0.417161	4.21258e-07	nc	-1.27316	3.37826e-20	down	-0.615776	2.0382e-10	nc
EPSTI1	ENSG00000133106	94240	TRUE	-2.01008	6.22548e-12	down	-0.848663	0.0011469	down	-0.917491	0.00096665	down	-1.14938	8.70206e-26	down	-3.41484	4.52401e-26	down	-0.122097	0.420232	nc	-0.311413	0.000613567	nc
ETS2	ENSG00000157557	2114	TRUE	-2.16125	8.10414e-37	down	-2.71704	4.4417e-37	down	-1.2398	1.19126e-06	down	-1.98694	5.55233e-39	down	-1.69104	1.03353e-21	down	0.250436	0.0384991	nc	-0.222035	0.00421742	nc
EVA1C	ENSG00000166979	59271	TRUE	-1.83218	1.97459e-19	down	-3.16997	7.55545e-27	down	-1.66798	1.72804e-08	down	-1.87838	3.10984e-35	down	-2.13641	1.45551e-24	down	-0.537114	3.57642e-06	nc	-0.643285	3.48654e-07	nc
F3	ENSG00000117525	2152	TRUE	-1.5955	3.54005e-16	down	-2.89209	2.35855e-24	down	-1.41381	1.95697e-05	down	-1.72731	6.3807e-28	down	-4.75404	1.46751e-33	down	-1.63425	7.18687e-19	down	-0.403584	0.000334302	nc
FAM107B	ENSG00000065809	83641	TRUE	-1.19299	1.16608e-32	down	-1.29806	5.7825e-32	down	-0.935035	3.27527e-06	down	-1.39423	2.94838e-39	down	-0.714053	2.75478e-12	down	-0.134698	0.211755	nc	-0.580412	2.0382e-10	nc
FAM171A1	ENSG00000148468	221061	TRUE	-1.3758	1.78195e-34	down	-1.29208	3.8937e-33	down	-0.771426	0.000139149	down	-0.961365	2.6829e-29	down	-0.304187	0.177478	nc	-0.955788	2.05514e-10	down	-0.373822	1.17307e-05	nc
FAM20C	ENSG00000177706	56975	TRUE	-1.89946	1.23088e-26	down	-3.88928	2.45943e-29	down	-1.44493	5.43195e-06	down	-1.61752	4.25737e-29	down	-1.06776	9.90147e-11	down	0.119148	0.451238	nc	-0.557783	9.46704e-08	nc
FAM81A	ENSG00000157470	145773	TRUE	-0.964456	4.45699e-21	down	-1.20928	3.52477e-18	down	-1.07579	0.0435274	down	-1.33168	1.7188e-15	down	-1.48138	4.43102e-10	down	-1.10377	0.00230192	down	-0.634219	0.000482448	nc
FAM83A	ENSG00000147689	84985	TRUE	-3.69968	1.89339e-40	down	-5.68065	1.3819e-36	down	-2.38725	5.4392e-13	down	-3.67209	2.49793e-48	down	-6.23985	3.05608e-37	down	-2.08889	1.35918e-21	down	-1.61528	8.58163e-21	down
FAM83A-AS1	ENSG00000204949	100131726	TRUE	-2.74611	3.39153e-07	down	-4.21917	1.09118e-09	down	-1.8238	0.0187803	down	-3.13836	4.69023e-22	down	-5.82709	1.75587e-13	down	-0.63825	0.00108423	down	-1.44328	6.38512e-07	down
FIBCD1	ENSG00000130720	84929	TRUE	-1.45972	0.000523726	down	-2.55545	0.000177233	down	-1.10214	0.0042383	down	-2.37701	5.01252e-31	down	-1.31147	0.000125676	down	-2.18065	2.86633e-15	down	-0.47538	0.000681285	nc
FLJ22447	ENSG00000232774	400221	TRUE	-4.61135	6.9773e-30	down	-6.39508	3.82791e-27	down	-3.77524	5.07636e-09	down	-4.58853	6.43446e-22	down	-3.99456	9.38426e-09	down	0.613443	0.657868	nc	1.02292	0.00776281	up
FLNA	ENSG00000196924	2316	TRUE	-1.07072	1.72314e-14	down	-1.22542	2.40353e-14	down	-1.13748	0.00966278	down	-0.761186	7.99858e-10	down	-2.25858	1.28892e-17	down	-1.02373	1.38804e-05	down	0.0290581	0.822464	nc
FLNB	ENSG00000136068	2317	TRUE	-1.40506	1.58045e-37	down	-1.03611	7.10214e-27	down	-0.857208	2.30712e-05	down	-0.951606	7.76017e-29	down	-1.99762	2.01868e-32	down	-0.759116	5.57611e-11	down	-0.582609	8.84744e-06	nc
FMNL1	ENSG00000184922	752	TRUE	-1.54175	1.08845e-27	down	-1.19477	7.1489e-19	down	-1.5411	1.64332e-07	down	-0.701911	5.40615e-14	down	-0.334527	0.0055268	nc	-1.17427	1.41019e-13	down	-0.691315	7.92268e-11	nc
FNDC4	ENSG00000115226	64838	TRUE	-0.64362	0.00019663	down	-0.675862	1.64672e-05	down	-1.53081	5.98421e-11	down	-1.8026	1.27842e-40	down	-4.30358	3.95867e-24	down	-2.44071	4.9436e-31	down	-0.674889	2.08681e-08	nc
FOXO1	ENSG00000150907	2308	TRUE	-1.30091	1.13117e-28	down	-1.31992	1.55628e-23	down	-0.903393	0.000124868	down	-0.945459	5.54944e-23	down	-1.30924	6.40177e-17	down	-0.924664	2.91243e-06	down	-0.570523	3.54491e-07	nc
FOXQ1	ENSG00000164379	94234	TRUE	-2.02087	4.61065e-11	down	-2.877	3.87843e-11	down	-2.35561	1.8237e-09	down	-2.56691	2.89e-27	down	-3.3594	1.72416e-16	down	-0.817565	7.70133e-05	down	0.389628	0.00285655	nc
FSCN1	ENSG00000075618	6624	TRUE	-0.800394	7.22405e-12	down	-1.00895	1.24654e-13	down	-1.57374	4.97063e-05	down	-0.727181	4.69036e-10	down	-2.45304	7.1273e-19	down	-2.26221	3.30561e-15	down	1.21774	2.50349e-06	up
FURIN	ENSG00000140564	5045	TRUE	-0.749737	3.01931e-17	down	-1.60001	2.57207e-29	down	-1.09407	1.39689e-05	down	-2.07787	1.26863e-40	down	-2.18587	5.32562e-30	down	-0.720972	9.39725e-08	down	-0.472523	0.00105013	nc
FZD10	ENSG00000111432	11211	TRUE	-3.43515	2.74836e-06	down	-4.81005	4.90015e-09	down	-2.7074	5.90004e-10	down	-3.93325	1.17082e-35	down	-7.01334	5.45272e-12	down	-1.15748	4.95301e-07	down	-1.99063	1.90928e-20	down
GAL3ST1	ENSG00000128242	9514	TRUE	-1.40809	2.60441e-22	down	-1.98812	6.52295e-19	down	-2.90261	5.32068e-05	down	-2.91087	1.29893e-16	down	-0.874522	0.00123562	down	-1.76354	4.06503e-08	down	-2.42288	1.68054e-08	down
GAS6	ENSG00000183087	2621	TRUE	-1.60303	1.14286e-18	down	-1.47927	9.9975e-15	down	-0.727294	0.0111778	down	-0.922554	2.82066e-21	down	0.413545	0.510301	nc	-1.45208	3.44616e-20	down	-0.202601	0.0799822	nc
GBP2	ENSG00000162645	2634	TRUE	-1.35037	8.34778e-30	down	-3.49278	4.58387e-49	down	-1.21691	1.53273e-07	down	-1.6943	5.91561e-39	down	-3.5155	2.74281e-26	down	-1.63989	1.77768e-21	down	-1.40496	1.60174e-13	down
GCNT3	ENSG00000140297	9245	TRUE	-1.67388	4.79899e-26	down	-3.88209	5.7647e-34	down	-0.872963	0.0027178	down	-1.30444	1.3569e-27	down	0.400872	0.00125586	nc	0.712965	1.03013e-05	up	-1.73132	7.13989e-19	down
GDF15	ENSG00000130513	9518	TRUE	-2.54695	1.12967e-08	down	-1.77668	0.0011407	down	-3.12605	0.0125781	down	-2.81031	1.15174e-10	down	1.20803	2.75982e-05	up	-1.95298	0.0108038	down	-1.88607	0.00134834	down
GDPD5	ENSG00000158555	81544	TRUE	-1.63943	1.28592e-16	down	-0.613425	0.00682626	down	-1.89251	2.01905e-09	down	-3.76826	3.26568e-45	down	-1.0464	0.00135319	down	-1.32864	1.59989e-05	down	-3.04321	2.21715e-19	down
GEM	ENSG00000164949	2669	TRUE	-0.699136	3.85367e-20	down	-2.04861	2.38318e-34	down	-1.13561	2.90121e-05	down	-1.20438	8.90417e-24	down	-2.28166	1.99492e-23	down	-0.376031	0.0818674	nc	-0.691479	1.48851e-07	nc
GFOD1	ENSG00000145990	54438	TRUE	-2.24727	8.28697e-16	down	-5.24378	1.09487e-18	down	-1.47099	6.41928e-06	down	-1.22154	6.57745e-21	down	-0.460319	0.492213	nc	-2.69726	5.21839e-17	down	-0.617479	3.96801e-05	nc
GFPT2	ENSG00000131459	9945	TRUE	-3.29818	7.45132e-34	down	-3.21433	4.60758e-31	down	-2.03948	2.82828e-10	down	-3.12216	2.04477e-36	down	-7.9261	9.38464e-25	down	-2.00468	1.78595e-09	down	-1.63028	3.97142e-15	down
GLI2	ENSG00000074047	2736	TRUE	-2.42769	8.42728e-23	down	-0.637188	0.00624523	down	-2.6737	5.34069e-10	down	-2.33507	2.74621e-23	down	-1.46053	0.0832003	nc	-3.12126	1.03635e-22	down	-1.33774	0.00127321	down
GLP2R	ENSG00000065325	9340	TRUE	-3.32582	1.41631e-28	down	-7.22561	1.98413e-27	down	-4.2901	0.00103003	down	-3.93277	1.8988e-13	down	-2.89192	0.000347698	down	-0.969066	0.362014	nc	-2.64801	0.000284993	down
GLRX	ENSG00000173221	2745	TRUE	-0.839932	6.02965e-13	down	-1.49181	9.62508e-24	down	-0.845356	0.00614226	down	-1.26051	9.21529e-28	down	-3.92256	1.22603e-23	down	-0.873528	5.12847e-12	down	-0.55677	1.06639e-05	nc
GRAMD2A	ENSG00000175318	196996	TRUE	-1.94895	2.41148e-08	down	-2.43868	3.66524e-07	down	-2.60736	1.47896e-13	down	-2.60625	7.5283e-41	down	-0.810116	0.0138666	down	-2.39019	2.95177e-20	down	-2.03806	2.52912e-06	down
GRB7	ENSG00000141738	2886	TRUE	-0.586845	2.24977e-09	down	-1.18957	3.04131e-21	down	-0.792441	0.00568382	down	-0.761225	5.49303e-19	down	-1.48404	2.21398e-20	down	-0.78906	7.7506e-11	down	-0.0618884	0.82249	nc
GTF2IRD1	ENSG00000006704	9569	TRUE	-0.641639	6.32711e-20	down	-0.797799	1.33052e-22	down	-1.04469	1.03164e-06	down	-0.823637	6.72912e-25	down	0.594776	1.14591e-06	up	-0.900649	2.31037e-14	down	-0.685482	4.99519e-09	nc
GYG2	ENSG00000056998	8908	TRUE	-1.76886	4.41148e-31	down	-1.41155	7.20454e-27	down	-1.96162	0.000244612	down	-0.778024	3.31954e-07	down	-1.52446	5.58154e-17	down	-2.61075	2.42473e-11	down	-0.316223	0.00634715	nc
HEG1	ENSG00000173706	57493	TRUE	-1.55666	1.86937e-37	down	-1.1963	7.95627e-24	down	-2.03918	5.91573e-16	down	-1.8136	1.51972e-39	down	-0.968498	0.029032	down	-2.95741	9.58151e-05	down	0.563922	0.0719083	nc
HERC3	ENSG00000138641	8916	TRUE	-0.973793	8.50644e-14	down	-1.45751	8.98289e-21	down	-1.84075	2.02243e-10	down	-1.43806	3.47704e-29	down	-1.8205	3.88072e-13	down	-1.37451	3.01788e-07	down	0.219656	0.0251641	nc
HIF1A	ENSG00000100644	3091	TRUE	-1.05436	3.62952e-34	down	-1.48669	1.33906e-39	down	-1.34363	1.44292e-11	down	-1.07883	4.05173e-34	down	-1.72428	9.93715e-32	down	-0.466111	0.00171746	nc	-0.381749	3.60586e-08	nc
HOMER3	ENSG00000051128	9454	TRUE	-1.11212	9.09655e-22	down	-1.47019	6.74319e-20	down	-0.808455	0.0165724	down	-1.15706	1.16174e-22	down	-0.549158	0.000372147	nc	-0.442401	0.00073873	nc	0.0381754	0.725724	nc
HPCAL1	ENSG00000115756	3241	TRUE	-2.05177	1.71765e-46	down	-1.72712	5.1848e-37	down	-1.98508	1.66397e-16	down	-2.25012	5.03704e-50	down	-2.39403	1.0011e-27	down	-1.4313	3.33423e-23	down	-1.48689	3.4391e-13	down
HSH2D	ENSG00000196684	84941	TRUE	-1.71018	4.86816e-07	down	-2.45439	3.78019e-07	down	-1.13251	0.0436488	down	-0.933296	4.92938e-11	down	-2.49823	7.19704e-22	down	0.0138125	0.944274	nc	1.58704	0.0543484	nc
HSPA12A	ENSG00000165868	259217	TRUE	-2.23008	4.67037e-31	down	-2.59587	8.37477e-31	down	-0.752936	0.029765	down	-0.687807	4.20828e-12	down	-2.07245	2.39566e-13	down	-0.309323	0.0554394	nc	-0.262262	0.0139889	nc
HSPG2	ENSG00000142798	3339	TRUE	-1.83048	6.67106e-23	down	-1.43013	1.47819e-16	down	-2.41531	2.40255e-07	down	-2.32704	4.22367e-27	down	0.447756	0.0408374	nc	-1.99903	5.93245e-06	down	-1.62421	0.00091391	down
HTR1D	ENSG00000179546	3352	TRUE	-2.04472	7.07023e-31	down	-2.07273	4.76227e-19	down	-2.74899	7.925e-10	down	-2.45228	2.29643e-21	down	1.09058	0.00159819	up	-3.03939	2.14273e-09	down	-1.02637	1.73108e-08	down
IER3	ENSG00000137331	8870	TRUE	-1.3287	8.30828e-21	down	-2.81293	9.81728e-33	down	-0.904485	0.026584	down	-2.11832	8.32647e-29	down	-3.25731	1.27213e-27	down	-0.689293	0.000339325	down	-0.284909	0.00424343	nc
IER5	ENSG00000162783	51278	TRUE	-0.83439	1.42749e-18	down	-1.47436	6.01414e-25	down	-0.696477	0.00383574	down	-1.82332	1.00368e-40	down	-1.96683	1.08548e-25	down	-0.266993	0.0155702	nc	0.656622	1.75723e-08	nc
IFFO2	ENSG00000169991	126917	TRUE	-1.60597	1.13924e-36	down	-1.4385	1.21707e-27	down	-1.43428	3.40334e-08	down	-1.87928	2.8538e-36	down	-1.98273	7.32083e-19	down	-1.0816	1.04364e-08	down	-0.422472	0.00441525	nc
IFITM2	ENSG00000185201	10581	TRUE	-0.80548	1.29078e-13	down	-2.17351	3.93462e-31	down	-1.5537	0.00403218	down	-1.75956	4.52642e-20	down	-1.76892	1.53009e-18	down	-1.33406	1.15673e-13	down	-0.186343	0.852037	nc
IGFBP1	ENSG00000146678	3484	TRUE	-5.48423	3.6476e-10	down	-6.01196	1.60339e-09	down	-5.03499	2.21163e-06	down	-8.05163	2.05881e-19	down	-12.2454	4.75503e-19	down	-4.39358	3.39416e-06	down	-3.54092	2.30526e-09	down
IGFBP3	ENSG00000146674	3486	TRUE	-3.4467	2.27683e-16	down	-1.80815	0.000108054	down	-1.2031	0.00745794	down	-2.56456	8.03333e-31	down	-7.36459	2.10941e-23	down	-1.2525	4.39587e-08	down	-0.690106	1.72572e-09	nc
IGFBP4	ENSG00000141753	3487	TRUE	-1.80933	3.91945e-34	down	-4.00011	4.52443e-49	down	-2.79714	7.01415e-16	down	-3.8742	4.94458e-48	down	-3.37206	9.29174e-30	down	-2.62617	3.76686e-19	down	-1.56419	3.06514e-19	down
IGFBP7	ENSG00000163453	3490	TRUE	-0.775349	2.06147e-07	down	-0.757894	1.19589e-06	down	-1.73733	2.08119e-12	down	-3.20149	1.67313e-46	down	0.0976965	0.819002	nc	-0.893172	0.000102475	down	-1.40065	2.0389e-14	down
IGFN1	ENSG00000163395	91156	TRUE	-0.75718	0.00102354	down	-1.93989	2.76225e-08	down	-2.8699	1.99602e-05	down	-2.91879	2.23644e-15	down	-1.17858	0.000262062	down	-1.11631	0.103279	nc	1.95989	0.0014863	up
IL11	ENSG00000095752	3589	TRUE	-3.05044	2.18245e-31	down	-5.10301	2.59916e-27	down	-3.71368	3.01633e-05	down	-2.81022	1.23955e-08	down	-5.0699	2.20623e-19	down	-0.729391	0.385083	nc	-1.54654	2.11312e-05	down
IL4R	ENSG00000077238	3566	TRUE	-1.08177	6.54926e-22	down	-1.0969	1.5873e-18	down	-1.97951	2.29179e-10	down	-1.86954	1.28743e-33	down	-2.312	8.20452e-29	down	-1.69472	4.58175e-19	down	-0.270346	0.000167133	nc
INAVA	ENSG00000163362	55765	TRUE	-0.684835	4.33961e-18	down	-0.759961	1.64725e-16	down	-1.25953	6.80211e-06	down	-1.33163	1.3733e-26	down	-1.0017	2.52385e-13	down	-0.921337	4.25467e-05	down	-0.502728	0.000841307	nc
INF2	ENSG00000203485	64423	TRUE	-0.855124	6.98935e-18	down	-1.12281	2.60187e-20	down	-1.2317	1.31025e-05	down	-1.07073	6.0514e-23	down	-0.781255	8.47816e-09	down	-1.79002	3.93941e-20	down	-0.528889	0.00420193	nc
IRS2	ENSG00000185950	8660	TRUE	-0.744095	9.43535e-08	down	-0.864031	3.13086e-07	down	-0.758608	0.0335263	down	-0.655235	1.38332e-11	down	-0.777878	4.55611e-05	down	0.244304	0.171152	nc	-1.01972	1.29159e-09	down
ITGA10	ENSG00000143127	8515	TRUE	-2.54498	1.60177e-37	down	-4.07353	1.33246e-37	down	-2.25509	0.0015497	down	-2.51434	2.03024e-13	down	-3.18759	6.78219e-30	down	0.121858	0.790198	nc	2.03709	4.54636e-08	up
ITGA3	ENSG00000005884	3675	TRUE	-1.51365	4.17436e-35	down	-0.728034	3.86402e-16	down	-1.48191	2.00002e-09	down	-1.5249	4.55584e-35	down	-2.18036	1.45051e-31	down	-0.550427	7.60168e-06	nc	0.516718	1.82515e-10	nc
ITGB3	ENSG00000259207	3690	TRUE	-1.67544	1.97284e-22	down	-2.84725	1.44897e-26	down	-2.42693	0.00384105	down	-1.29569	6.77233e-06	down	-0.714607	0.0954166	nc	0.580519	0.559576	nc	0.916253	0.223838	nc
ITGB6	ENSG00000115221	3694	TRUE	-1.65743	1.26663e-08	down	-1.88664	3.93055e-06	down	-1.14483	0.000148354	down	-2.3296	1.28553e-37	down	-2.3868	4.13946e-15	down	-1.19807	2.31365e-11	down	0.371835	0.0798418	nc
KCNK3	ENSG00000171303	3777	TRUE	-4.72029	7.6551e-26	down	-7.44111	3.20088e-28	down	-3.62566	1.38608e-08	down	-7.51229	2.81882e-32	down	-5.40369	1.54838e-16	down	-2.92228	0.00242595	down	-3.19162	4.01205e-12	down
KCNN4	ENSG00000104783	3783	TRUE	-1.86053	6.89131e-26	down	-2.17729	2.39789e-20	down	-1.27244	9.18042e-06	down	-1.70205	8.60097e-32	down	-4.168	2.26222e-24	down	-0.669957	2.52702e-07	down	-0.969736	2.37971e-09	nc
KCTD6	ENSG00000168301	200845	TRUE	-0.856667	2.5684e-13	down	-0.978847	8.05586e-12	down	-0.784548	0.0146451	down	-1.06888	2.45549e-22	down	-0.336269	0.0220234	nc	0.627353	1.74984e-07	up	-0.381642	0.000670988	nc
KIAA1522	ENSG00000162522	57648	TRUE	-0.700116	5.33695e-25	down	-1.12845	3.35107e-33	down	-0.833406	5.36969e-07	down	-0.761683	6.29469e-29	down	0.0579444	0.436083	nc	-0.204922	0.0118894	nc	0.27701	0.000123639	nc
KIFC3	ENSG00000140859	3801	TRUE	-0.684812	2.90138e-15	down	-0.633404	3.11866e-12	down	-1.46495	8.96137e-07	down	-1.03874	1.44915e-21	down	-0.013442	0.918306	nc	-0.643456	2.1926e-06	down	0.161142	0.0532112	nc
KIRREL1	ENSG00000183853	55243	TRUE	-1.49812	1.70225e-32	down	-1.08319	9.82949e-22	down	-2.98058	1.42953e-16	down	-2.33716	6.19384e-36	down	-2.79295	2.92954e-21	down	-5.55292	2.79463e-08	down	0.991884	0.0720733	nc
KRT15	ENSG00000171346	3866	TRUE	-2.40351	6.59375e-12	down	-5.01411	1.53015e-13	down	-1.85487	8.25654e-05	down	-3.51249	2.48508e-35	down	-3.42847	8.0349e-23	down	-2.44766	7.32764e-15	down	0.0621421	0.949065	nc
KRT18	ENSG00000111057	3875	TRUE	-1.5799	1.47045e-29	down	-1.7032	2.27325e-26	down	-1.76727	3.98953e-09	down	-2.54721	3.8405e-41	down	-1.89019	5.5037e-23	down	-0.967153	2.8984e-10	down	-1.17334	3.75659e-05	down
KRT19	ENSG00000171345	3880	TRUE	-0.840373	1.54088e-05	down	-1.14778	0.00017599	down	-0.982448	0.00795565	down	-2.15688	1.03807e-30	down	-2.13235	8.68497e-20	down	-3.52969	2.89467e-27	down	-1.52733	0.190631	nc
KRT7	ENSG00000135480	3855	TRUE	-1.44749	1.80073e-22	down	-2.72808	9.56011e-31	down	-1.15437	0.00155351	down	-3.11119	7.60788e-39	down	-2.67985	2.07235e-23	down	-1.9389	1.70143e-16	down	-1.06591	6.89588e-13	down
KRT7-AS	ENSG00000257671	109729127	TRUE	-1.51419	1.6979e-27	down	-2.87532	2.78604e-27	down	-1.27254	4.62131e-07	down	-3.09789	3.2073e-46	down	-2.89394	3.39665e-25	down	-2.29646	7.80583e-29	down	-0.973827	6.94617e-12	nc
KRT8	ENSG00000170421	3856	TRUE	-1.29819	1.70115e-22	down	-1.31617	7.26008e-19	down	-1.47105	4.0757e-06	down	-2.60785	1.56069e-38	down	-1.39516	3.57774e-15	down	-0.869137	9.2279e-08	down	-1.28957	6.25723e-05	down
KRT80	ENSG00000167767	144501	TRUE	-2.5677	5.52075e-44	down	-4.47783	5.86776e-36	down	-2.48763	2.09794e-16	down	-4.30322	5.61147e-56	down	-3.06278	6.34289e-29	down	-1.34862	8.18055e-17	down	-0.882383	5.49043e-16	nc
KRT81	ENSG00000205426	3887	TRUE	-0.641477	3.60291e-06	down	-2.6736	3.31132e-24	down	-1.3392	0.0251961	down	-3.03007	2.01497e-26	down	-0.589222	0.0132017	down	-2.18183	2.15417e-12	down	1.1643	0.000144789	up
KSR1	ENSG00000141068	8844	TRUE	-1.54554	1.67837e-21	down	-1.46291	3.13958e-20	down	-2.39573	1.25057e-13	down	-2.78069	1.81252e-42	down	-1.19563	2.83446e-08	down	-2.14397	6.73057e-23	down	-1.15085	4.35769e-16	down
LAMA5	ENSG00000130702	3911	TRUE	-0.873713	6.1048e-13	down	-1.105	1.08585e-14	down	-1.40963	0.000334359	down	-1.29151	1.61391e-19	down	-0.494606	0.00300435	nc	-1.05435	2.65205e-07	down	-0.360815	0.174439	nc
LDLRAD2	ENSG00000187942	401944	TRUE	-1.79089	1.07436e-13	down	-1.71093	1.06973e-12	down	-2.36013	0.000287899	down	-1.95141	3.31223e-14	down	0.792562	0.0385632	up	-2.06201	1.12909e-06	down	-0.969518	0.00150014	nc
LETM2	ENSG00000165046	137994	TRUE	-1.53329	4.63688e-29	down	-3.28623	3.45666e-26	down	-1.36852	0.0103128	down	-2.33294	1.73132e-22	down	-4.12934	1.81089e-24	down	-1.07061	0.000231623	down	-1.03169	0.000291489	down
LIMK1	ENSG00000106683	3984	TRUE	-1.00526	1.99794e-30	down	-0.669913	3.05608e-19	down	-1.18924	2.83749e-09	down	-1.38384	7.46905e-39	down	-1.0789	8.30819e-18	down	-0.526719	3.79813e-07	nc	-0.26455	0.00120363	nc
LINC00511	ENSG00000227036	400619	TRUE	-2.15417	4.29747e-37	down	-1.19004	1.69251e-13	down	-1.86627	1.36852e-09	down	-2.8692	3.8442e-39	down	-3.1434	7.4715e-29	down	-2.26138	4.16408e-24	down	-1.12878	9.98054e-11	down
LINC02762	ENSG00000250303	283140	TRUE	-1.23937	1.19985e-20	down	-1.8676	3.49048e-19	down	-0.734878	0.0217298	down	-1.49542	2.0181e-29	down	0.348733	0.419387	nc	-1.28111	2.0136e-10	down	-0.213865	0.10197	nc
LIPG	ENSG00000101670	9388	TRUE	-2.49208	1.1263e-07	down	-3.04392	3.75919e-08	down	-2.09667	6.97323e-09	down	-3.21024	3.82911e-32	down	-4.97055	6.83601e-10	down	-3.09423	2.67304e-09	down	-1.05735	2.71745e-11	down
LOC101927630	ENSG00000236039	101927630	TRUE	-3.30635	2.42442e-13	down	-5.18823	7.92519e-17	down	-2.38508	0.00403521	down	-4.12112	2.42545e-22	down	-4.7815	1.07363e-17	down	-3.62719	1.76691e-09	down	-1.55692	0.123793	nc
LOC105371795	ENSG00000267288	105371795	TRUE	-2.19877	5.16649e-15	down	-2.14254	1.85388e-11	down	-2.5375	0.00966278	down	-2.60514	5.40615e-14	down	-1.03054	0.00434623	down	-2.53381	6.89833e-13	down	-2.00325	1.89827e-06	down
LOC388282	ENSG00000187185	388282	TRUE	-0.848275	1.50037e-19	down	-0.647596	6.83634e-07	down	-1.85638	0.000765213	down	-0.777004	4.09583e-08	down	1.43616	7.17026e-11	up	-0.841622	0.000363551	down	0.394691	0.19726	nc
LONRF3	ENSG00000175556	79836	TRUE	-0.918712	1.62549e-21	down	-1.38728	5.28598e-26	down	-1.25904	0.00322149	down	-1.67884	1.01219e-20	down	-2.04802	8.80201e-13	down	-3.22243	1.47874e-08	down	-0.431525	0.00436081	nc
LOXL2	ENSG00000134013	4017	TRUE	-1.93204	2.57126e-33	down	-1.55706	4.30209e-26	down	-2.09975	1.18888e-13	down	-2.68676	6.19977e-45	down	-4.92695	4.67703e-28	down	-2.16075	1.63985e-10	down	0.576628	9.09504e-10	nc
LPCAT1	ENSG00000153395	79888	TRUE	-2.08689	6.03658e-48	down	-2.20835	2.02333e-46	down	-1.64687	5.78328e-16	down	-1.42359	6.05629e-43	down	-1.14284	2.17154e-18	down	-1.13737	2.1796e-21	down	-1.10865	2.43791e-19	down
LRFN4	ENSG00000173621	78999	TRUE	-1.8382	1.51817e-26	down	-3.07055	3.65482e-33	down	-1.39602	0.00071903	down	-1.8404	4.95318e-24	down	-2.72646	2.48062e-22	down	-0.975788	1.13232e-06	down	-1.04841	0.00231717	down
LRP8	ENSG00000157193	7804	TRUE	-0.693203	1.27892e-19	down	-1.98793	1.85355e-42	down	-1.12864	1.07907e-07	down	-1.11773	1.17134e-31	down	-2.23601	2.6575e-28	down	-0.00802366	0.956504	nc	-0.489839	8.09229e-08	nc
LTBP2	ENSG00000119681	4053	TRUE	-2.09936	6.38756e-33	down	-1.51166	2.48871e-21	down	-1.62014	8.99585e-07	down	-2.18199	4.8673e-33	down	-3.13428	1.1019e-21	down	-1.20027	2.3472e-07	down	0.0995196	0.306848	nc
LTBP3	ENSG00000168056	4054	TRUE	-0.842478	3.76265e-11	down	-0.929009	4.02596e-11	down	-1.29874	1.67156e-05	down	-1.79517	3.31072e-32	down	0.105275	0.573314	nc	-0.767038	1.25001e-06	down	-0.401695	0.00197673	nc
MAFK	ENSG00000198517	7975	TRUE	-1.32286	4.39496e-18	down	-1.92268	1.63607e-19	down	-1.25355	0.00153451	down	-1.65369	4.07018e-24	down	-4.20301	5.51278e-31	down	-1.61892	6.20611e-13	down	-0.45156	0.0101069	nc
MAMLD1	ENSG00000013619	10046	TRUE	-1.22995	2.19256e-12	down	-1.86561	1.79441e-09	down	-2.19849	3.18711e-08	down	-1.0903	6.41406e-12	down	-3.95431	1.3931e-30	down	-1.81419	0.000163413	down	-0.19555	0.564817	nc
MAP1B	ENSG00000131711	4131	TRUE	-0.89631	4.21827e-14	down	-0.70059	5.89671e-09	down	-0.931794	0.0209904	down	-1.36504	3.72216e-20	down	0.570926	0.0478307	nc	-4.32361	2.28081e-07	down	-0.130574	0.442193	nc
MAP3K1	ENSG00000095015	4214	TRUE	-0.619216	2.3237e-17	down	-0.606783	9.53855e-12	down	-0.612023	0.00619055	down	-0.645194	1.19859e-18	down	-1.02409	6.74155e-12	down	-1.14443	1.47669e-08	down	-0.168624	0.0971092	nc
MAP3K9	ENSG00000006432	4293	TRUE	-0.676311	7.43719e-23	down	-0.791246	1.43247e-22	down	-0.660451	0.000928007	down	-0.834047	5.37808e-27	down	-0.235067	0.00508058	nc	-0.439368	8.21027e-05	nc	-0.154931	0.24636	nc
MAPK8IP3	ENSG00000138834	23162	TRUE	-0.652359	2.08527e-08	down	-1.43031	7.76155e-17	down	-1.70328	5.64421e-05	down	-1.20744	3.43142e-16	down	-0.95771	2.27873e-09	down	-1.35901	3.09978e-13	down	-0.124466	0.342953	nc
MBNL2	ENSG00000139793	10150	TRUE	-0.825315	4.39448e-23	down	-0.954284	8.68231e-24	down	-0.725061	0.000905601	down	-0.946249	5.05291e-28	down	-0.735404	2.68187e-06	down	-0.256555	0.186532	nc	-0.302008	0.000246179	nc
MBP	ENSG00000197971	4155	TRUE	-1.42621	3.65205e-36	down	-1.32036	1.76289e-31	down	-2.03089	4.95522e-07	down	-1.393	2.73007e-18	down	-1.03058	3.81577e-14	down	0.857731	0.18827	nc	1.59263	0.000114728	up
METRNL	ENSG00000176845	284207	TRUE	-1.68554	1.53764e-12	down	-2.35212	4.42026e-13	down	-1.5007	1.11833e-07	down	-2.32738	9.01482e-40	down	-0.776978	0.0174961	down	-0.878641	2.3755e-09	down	-0.227581	0.234914	nc
MGAT5B	ENSG00000167889	146664	TRUE	-2.41756	2.23149e-36	down	-2.69833	1.60335e-27	down	-2.48206	2.13884e-12	down	-2.48342	1.93217e-31	down	-1.55169	3.42055e-16	down	-1.95672	4.58879e-09	down	-1.29209	4.33796e-11	down
MGLL	ENSG00000074416	11343	TRUE	-1.79749	5.1654e-37	down	-1.99287	8.52584e-35	down	-2.28272	0.0016913	down	-3.76669	1.86323e-18	down	-3.83643	3.01554e-36	down	-6.07797	1.07386e-11	down	-2.31689	1.8945e-17	down
MGST1	ENSG00000008394	4257	TRUE	-0.624527	3.6551e-22	down	-1.00552	1.06568e-30	down	-0.635833	0.000244048	down	-0.660538	1.8345e-24	down	-0.508174	2.34203e-08	nc	-0.0634261	0.496275	nc	-0.473628	3.80756e-09	nc
MICAL2	ENSG00000133816	9645	TRUE	-2.82391	2.62467e-40	down	-2.32818	1.67393e-26	down	-2.3704	2.75111e-10	down	-1.73792	1.10324e-23	down	-3.18585	3.74642e-24	down	-1.85022	2.75052e-06	down	-0.283361	0.132139	nc
MILR1	ENSG00000271605	284021	TRUE	-3.48583	3.62667e-30	down	-4.25669	3.65082e-33	down	-3.09152	1.81962e-06	down	-4.3463	7.71899e-27	down	-6.2088	3.29047e-23	down	-3.21525	2.36458e-10	down	-2.71691	4.8166e-06	down
MIR4435-2HG	ENSG00000172965	541471	TRUE	-0.600305	4.72909e-14	down	-1.45715	7.08927e-21	down	-0.881128	0.00337049	down	-0.809202	3.70893e-17	down	-0.945735	1.04715e-06	down	-0.343895	0.00910706	nc	0.00494334	0.973919	nc
MLPH	ENSG00000115648	79083	TRUE	-2.78532	2.36049e-25	down	-1.42761	5.51579e-07	down	-2.06327	1.80022e-08	down	-2.63516	1.01373e-32	down	-1.80951	5.83131e-22	down	-0.398296	0.00342433	nc	-1.59711	6.11896e-12	down
MMP7	ENSG00000137673	4316	TRUE	-1.05455	4.83415e-07	down	-2.6952	8.53924e-14	down	-1.78132	0.000301657	down	-4.23959	4.1103e-37	down	-3.14929	3.34221e-14	down	-1.86212	1.8709e-06	down	0.249006	0.75005	nc
MOXD1	ENSG00000079931	26002	TRUE	-0.89172	4.06029e-13	down	-1.24759	1.91381e-18	down	-2.09236	0.040755	down	-1.91776	1.5274e-08	down	-0.166548	0.515332	nc	-2.5836	5.41831e-07	down	-0.201261	0.109602	nc
MSLN	ENSG00000102854	10232	TRUE	-0.961886	6.69185e-12	down	-3.0093	5.2476e-28	down	-1.71383	2.02776e-05	down	-2.28877	3.2394e-29	down	-1.55812	1.57445e-10	down	-0.740015	2.53148e-05	down	-1.21402	0.0343365	down
MSN	ENSG00000147065	4478	TRUE	-1.12757	2.61091e-15	down	-1.00706	9.77955e-12	down	-1.07175	0.0215416	down	-1.2156	8.04961e-16	down	-1.72697	3.32049e-08	down	-2.24525	9.1588e-11	down	-0.154396	0.0384032	nc
MTSS2	ENSG00000132613	92154	TRUE	-1.58164	2.9216e-22	down	-1.71042	1.64496e-21	down	-2.09675	1.30833e-10	down	-1.43587	2.4391e-27	down	1.07403	5.65253e-06	up	-0.899795	1.51313e-10	down	-1.23606	7.04655e-13	down
MUC16	ENSG00000181143	94025	TRUE	-3.6952	3.31751e-10	down	-6.98946	7.05967e-14	down	-1.11915	0.0273187	down	-2.78786	5.14859e-31	down	-1.41981	2.84076e-07	down	0.0693397	0.801181	nc	1.42938	0.0925928	nc
MYEOV	ENSG00000172927	26579	TRUE	-2.4722	3.18294e-31	down	-2.64997	1.25243e-15	down	-1.85373	3.11233e-09	down	-2.42581	4.28301e-38	down	-3.79184	2.79182e-29	down	-0.843732	2.3472e-07	down	0.260153	0.00565514	nc
MYLK	ENSG00000065534	4638	TRUE	-2.51366	1.86011e-44	down	-3.6969	3.37477e-50	down	-1.37439	0.000172266	down	-0.989474	8.39123e-14	down	-0.252769	0.319958	nc	-0.127632	0.731448	nc	-1.73163	2.23858e-15	down
MYO1E	ENSG00000157483	4643	TRUE	-1.17559	2.44899e-28	down	-1.44	2.32847e-28	down	-0.634069	0.0112021	down	-0.74299	2.08803e-19	down	-2.05621	3.45188e-29	down	-0.273141	0.0631299	nc	-0.0361922	0.55654	nc
NABP1	ENSG00000173559	64859	TRUE	-0.605669	5.091e-11	down	-0.724626	2.89404e-11	down	-0.936248	0.0030718	down	-0.654578	2.21283e-12	down	-1.63113	4.50879e-18	down	-0.59953	0.000124492	down	0.446228	7.1599e-05	nc
NAV1	ENSG00000134369	89796	TRUE	-2.60806	1.33693e-40	down	-3.58485	6.87217e-44	down	-2.49356	9.94273e-15	down	-2.38395	5.32001e-39	down	-2.01926	5.90179e-12	down	-1.99886	7.25813e-09	down	0.150343	0.371133	nc
NAV3	ENSG00000067798	89795	TRUE	-0.771262	1.01773e-06	down	-0.616136	0.0286587	down	-1.63907	0.00343825	down	-0.929699	8.42919e-05	down	-0.99584	0.269003	nc	-0.721921	0.503504	nc	-0.206661	0.700146	nc
NBEAL2	ENSG00000160796	23218	TRUE	-0.873833	1.44611e-16	down	-0.732648	5.76442e-12	down	-1.55795	4.91932e-08	down	-1.48891	3.40255e-30	down	-0.339809	0.00373685	nc	-0.449685	0.000531759	nc	-0.567292	0.000336509	nc
NCF2	ENSG00000116701	4688	TRUE	-4.0839	3.83873e-14	down	-4.32271	3.42695e-11	down	-2.65184	0.0114774	down	-3.72323	6.56637e-12	down	-2.88452	1.73943e-06	down	-3.47531	5.96716e-09	down	0.0773846	0.889018	nc
NCOR2	ENSG00000196498	9612	TRUE	-1.08319	2.19875e-20	down	-0.721355	2.73335e-11	down	-1.64689	2.84898e-07	down	-1.85633	1.67434e-31	down	-1.1536	2.36046e-12	down	-1.44621	1.48042e-13	down	-0.510957	0.0161835	nc
NEK6	ENSG00000119408	10783	TRUE	-1.47929	2.49385e-39	down	-1.01885	5.33856e-27	down	-1.19928	3.70672e-08	down	-0.843607	9.11403e-25	down	-1.22621	2.30723e-21	down	-0.293329	0.0134632	nc	0.0542121	0.451569	nc
NGEF	ENSG00000066248	25791	TRUE	-2.44763	3.68021e-21	down	-3.01406	1.70119e-13	down	-2.88235	6.59006e-12	down	-2.97041	1.9171e-26	down	-4.49421	2.63565e-20	down	-2.87945	9.87937e-15	down	-0.168743	0.325999	nc
NIBAN2	ENSG00000136830	64855	TRUE	-1.38568	8.41219e-28	down	-1.28739	4.47774e-22	down	-0.983421	0.000201979	down	-1.54078	2.3201e-32	down	-2.29615	3.90373e-27	down	-0.669514	9.79387e-07	down	0.314935	3.53056e-05	nc
NINJ1	ENSG00000131669	4814	TRUE	-0.828555	2.40968e-15	down	-1.25494	4.07519e-22	down	-1.83821	9.84993e-11	down	-1.66509	1.43505e-33	down	0.386032	0.0447354	nc	-0.927156	1.28882e-07	down	-0.367665	0.00079104	nc
NOTCH1	ENSG00000148400	4851	TRUE	-0.94885	8.85953e-23	down	-1.35522	4.26957e-27	down	-0.899676	0.0438095	down	-1.0599	4.64409e-14	down	0.306695	0.0369232	nc	-1.00034	0.000161322	down	0.253972	0.148561	nc
NPAS2	ENSG00000170485	4862	TRUE	-1.65542	1.16127e-34	down	-2.04508	2.22522e-34	down	-1.23701	5.18726e-09	down	-1.6452	5.83406e-42	down	-4.30615	1.0382e-36	down	-0.74879	1.55698e-11	down	-0.0828731	0.225196	nc
NPTXR	ENSG00000221890	23467	TRUE	-0.80641	2.15631e-16	down	-2.04386	9.27277e-32	down	-0.869712	2.26846e-06	down	-0.710866	1.90338e-22	down	2.74564	1.80756e-13	up	1.10977	0.00175459	up	0.915792	9.39967e-13	nc
NT5E	ENSG00000135318	4907	TRUE	-2.07967	1.54841e-38	down	-1.95234	4.24251e-32	down	-1.29043	1.40909e-05	down	-1.24087	1.30291e-22	down	-3.29307	6.85076e-36	down	-0.404924	0.0656658	nc	1.198	5.70258e-13	up
NUAK1	ENSG00000074590	9891	TRUE	-1.11197	1.74506e-30	down	-0.59853	4.26906e-16	down	-1.44865	7.63102e-06	down	-0.731247	1.95373e-10	down	-0.901555	3.48051e-13	down	-2.21799	1.07328e-08	down	-0.207927	0.0498098	nc
NUAK2	ENSG00000163545	81788	TRUE	-1.60002	7.87076e-41	down	-1.3271	7.40494e-28	down	-2.80026	9.98964e-08	down	-1.02023	1.75936e-08	down	-0.422856	0.0119652	nc	-1.88157	1.90937e-09	down	-1.71466	3.74288e-10	down
OTUD3	ENSG00000169914	23252	TRUE	-0.689227	1.09659e-13	down	-0.663464	4.2262e-15	down	-0.946551	0.000215502	down	-1.10459	3.56673e-26	down	-0.325317	0.0156517	nc	-0.49291	0.000239038	nc	-0.509736	6.42109e-06	nc
PAPPA	ENSG00000182752	5069	TRUE	-2.04213	2.91385e-31	down	-2.36106	2.24671e-28	down	-0.959695	0.00345623	down	-2.4192	7.46688e-34	down	-3.01632	1.04361e-07	down	-0.86937	0.588102	nc	-0.75933	0.231651	nc
PAQR5	ENSG00000137819	54852	TRUE	-2.36089	2.90507e-47	down	-2.02389	2.33288e-41	down	-2.88561	5.07341e-12	down	-2.1721	3.35542e-25	down	-4.5365	2.56159e-42	down	-2.69681	5.90954e-14	down	-0.571315	3.27153e-07	nc
PARVB	ENSG00000188677	29780	TRUE	-1.15725	7.57257e-29	down	-0.803241	4.70656e-18	down	-0.660374	0.0124641	down	-1.12837	8.61577e-28	down	-2.1369	9.52075e-22	down	-0.669044	3.31287e-06	down	-0.138184	0.160264	nc
PC	ENSG00000173599	5091	TRUE	-2.6548	5.9364e-50	down	-3.89201	9.02995e-52	down	-2.40091	3.80796e-15	down	-2.98635	9.19998e-46	down	-4.21942	3.12674e-46	down	-1.09691	8.50973e-14	down	-1.30468	1.99469e-12	down
PCOLCE2	ENSG00000163710	26577	TRUE	-0.684121	1.48514e-12	down	-0.969256	2.15883e-17	down	-0.961553	0.000317367	down	-2.05141	3.38938e-35	down	-1.47204	4.11382e-05	down	-0.608999	0.520961	nc	0.23641	0.0634344	nc
PCSK6	ENSG00000140479	5046	TRUE	-1.975	5.17395e-28	down	-2.79104	1.28028e-34	down	-1.30646	6.08977e-05	down	-2.74313	9.17996e-38	down	-1.541	3.2414e-16	down	-3.62399	8.74335e-12	down	-1.93643	8.09324e-18	down
PCSK9	ENSG00000169174	255738	TRUE	-2.24049	1.67209e-24	down	-4.71187	5.86776e-36	down	-2.02469	0.000105317	down	-3.14045	1.31303e-26	down	-3.56753	2.89971e-24	down	0.453783	0.0486262	nc	-0.729666	0.00012913	nc
PDGFA	ENSG00000197461	5154	TRUE	-1.06157	3.67632e-08	down	-1.37922	1.35597e-06	down	-1.27235	7.11444e-05	down	-0.779351	7.5354e-13	down	-0.862045	0.000263916	down	0.152753	0.266074	nc	-1.07859	2.64209e-13	down
PDGFB	ENSG00000100311	5155	TRUE	-4.02322	4.48354e-10	down	-3.80494	8.58485e-07	down	-2.29489	2.2519e-05	down	-2.29109	2.00753e-18	down	-1.44016	0.0128695	down	-4.278	4.51683e-16	down	0.0436412	0.818982	nc
PDLIM7	ENSG00000196923	9260	TRUE	-1.0753	6.06365e-14	down	-1.13057	1.89972e-09	down	-2.37492	1.76861e-06	down	-1.52496	7.31547e-14	down	-2.87849	8.60142e-22	down	-2.17213	2.91163e-13	down	-0.0735834	0.641593	nc
PDZK1IP1	ENSG00000162366	10158	TRUE	-1.96617	7.54291e-22	down	-3.94993	7.60393e-31	down	-4.26036	0.0441098	down	-3.65403	1.05077e-09	down	0.934738	0.0205568	up	-0.760144	0.0105067	down	NA	NA	NA
PECAM1	ENSG00000261371	5175	TRUE	-2.83512	3.18126e-20	down	-4.12707	1.1481e-25	down	-1.1309	0.0372795	down	-0.904753	1.05069e-10	down	-6.16998	3.34294e-21	down	-2.08286	8.07223e-21	down	-0.396663	0.0330028	nc
PHLDB2	ENSG00000144824	90102	TRUE	-1.05072	6.90488e-27	down	-1.51541	1.60648e-31	down	-1.34754	7.2953e-08	down	-0.89639	1.1038e-22	down	-1.2075	1.87158e-11	down	-0.996418	5.54477e-07	down	-0.936124	8.43967e-15	nc
PIM1	ENSG00000137193	5292	TRUE	-1.15506	4.63885e-20	down	-1.83267	5.9641e-31	down	-2.14787	6.67911e-14	down	-2.76415	2.07586e-42	down	-1.84754	9.03623e-14	down	-1.5529	1.20315e-19	down	-0.781686	3.73878e-08	nc
PKD1L2	ENSG00000166473	114780	TRUE	-0.925006	9.8856e-06	down	-1.99995	3.89302e-10	down	-1.99751	7.98604e-07	down	-2.0084	1.44328e-27	down	-0.524442	0.00298791	nc	-1.42834	3.26841e-15	down	-1.0604	8.28149e-07	down
PLAU	ENSG00000122861	5328	TRUE	-4.03727	1.63074e-50	down	-4.83681	2.09401e-49	down	-4.53498	2.59634e-09	down	-3.10606	9.52278e-16	down	-4.75389	4.22132e-34	down	-3.71919	1.06379e-14	down	-1.56856	1.5739e-14	down
PLAUR	ENSG00000011422	5329	TRUE	-0.811687	5.5324e-22	down	-1.32613	9.45183e-30	down	-1.21463	2.51278e-06	down	-1.19282	4.91933e-27	down	-4.0551	9.08739e-35	down	-0.783675	2.70831e-08	down	0.267844	0.000828364	nc
PLCD3	ENSG00000161714	113026	TRUE	-1.19842	1.09148e-30	down	-1.72104	3.5487e-33	down	-1.06431	6.6977e-06	down	-1.40974	2.52213e-31	down	-1.88066	4.33419e-21	down	-0.815492	8.58797e-08	down	-0.0758147	0.440862	nc
PLEKHA6	ENSG00000143850	22874	TRUE	-0.888789	5.23848e-28	down	-0.698054	1.95044e-15	down	-0.838508	6.31233e-05	down	-0.734306	2.69284e-22	down	-0.973	8.4267e-18	down	-0.0598158	0.577358	nc	-0.588417	1.117e-06	nc
PLPPR2	ENSG00000105520	64748	TRUE	-0.862925	5.5195e-19	down	-1.3829	2.18658e-26	down	-0.864668	0.000970791	down	-1.13507	6.29034e-26	down	-0.276892	0.0334791	nc	-0.542983	1.23268e-05	nc	0.206835	0.0151091	nc
PLXNA4	ENSG00000221866	91584	TRUE	-2.76411	1.40062e-08	down	-1.57306	0.00769531	down	-3.02196	0.0344034	down	-3.04486	1.04155e-08	down	-1.34255	0.000235209	down	-0.379787	0.766219	nc	0.120744	0.885889	nc
PLXNB2	ENSG00000196576	23654	TRUE	-1.1997	2.37985e-28	down	-0.775519	2.21244e-16	down	-1.0284	2.4449e-05	down	-1.03241	9.37962e-26	down	-0.33376	0.00168825	nc	-0.442514	0.000276501	nc	-0.402101	9.85931e-05	nc
PMEPA1	ENSG00000124225	56937	TRUE	-2.00851	1.26539e-38	down	-1.54856	1.19548e-27	down	-0.693374	0.00557823	down	-1.3591	2.7925e-31	down	-2.40755	1.23381e-30	down	-0.761123	1.12105e-08	down	0.276112	3.25875e-07	nc
PMP22	ENSG00000109099	5376	TRUE	-1.83624	2.05443e-39	down	-1.87492	1.60909e-37	down	-1.2009	0.0122243	down	-1.07874	8.74669e-14	down	-3.4625	3.45446e-20	down	0.0239358	0.984742	nc	-1.53115	3.5849e-10	down
PPARA	ENSG00000186951	5465	TRUE	-0.788882	1.95999e-17	down	-1.77391	6.79468e-39	down	-1.03191	2.35507e-05	down	-0.690534	9.26186e-20	down	-0.21109	0.116362	nc	-0.586761	0.000367775	down	-0.0736028	0.433188	nc
PPARGC1A	ENSG00000109819	10891	TRUE	-0.981558	8.54009e-07	down	-2.2495	3.09299e-14	down	-0.886875	0.000978797	down	-1.0865	2.7117e-25	down	-0.117855	0.793778	nc	-0.917315	9.14648e-09	down	-0.145498	0.040913	nc
PPIF	ENSG00000108179	10105	TRUE	-1.16226	1.44175e-38	down	-1.402	1.04654e-36	down	-1.36319	4.05488e-13	down	-1.7349	5.27998e-47	down	-1.2563	5.14846e-25	down	-1.26117	4.0602e-24	down	-1.55256	1.34302e-20	down
PPP1R3C	ENSG00000119938	5507	TRUE	-1.65697	1.82194e-26	down	-1.6706	1.26954e-17	down	-1.53568	1.04198e-08	down	-3.67656	2.63253e-49	down	-1.52854	0.00142823	down	-4.30468	6.15871e-18	down	-2.30427	1.37358e-14	down
PPP1R3G	ENSG00000219607	648791	TRUE	-1.90266	1.06411e-09	down	-1.59686	0.00205625	down	-1.67473	0.013504	down	-2.13108	4.48142e-17	down	-5.25499	1.56087e-11	down	-0.572151	0.0067509	nc	-1.08069	8.61496e-06	down
PRAG1	ENSG00000275342	157285	TRUE	-2.01852	1.23748e-18	down	-0.893436	0.000255673	down	-2.28158	1.70254e-12	down	-2.91616	4.98446e-38	down	-1.46238	3.0787e-10	down	-1.82021	1.37691e-16	down	-0.820252	9.19051e-07	nc
PRKCE	ENSG00000171132	5581	TRUE	-1.81617	3.67208e-47	down	-1.57254	4.47764e-37	down	-1.04281	7.6289e-06	down	-0.789359	1.86236e-21	down	-1.55892	5.31721e-20	down	0.384554	0.0297464	nc	-0.275249	0.00326319	nc
PRSS8	ENSG00000052344	5652	TRUE	-1.18525	5.38963e-05	down	-2.44761	9.72065e-16	down	-1.58882	3.4108e-09	down	-2.20904	1.74673e-42	down	-0.97792	3.07215e-08	down	-1.39921	2.04571e-17	down	0.110107	0.884768	nc
PTGFRN	ENSG00000134247	5738	TRUE	-0.857279	1.69732e-30	down	-0.848926	6.77604e-29	down	-0.66909	1.86571e-06	down	-0.946932	4.25076e-38	down	-1.01911	5.81686e-24	down	-0.607737	9.86291e-12	down	0.0293576	0.639152	nc
PTPRE	ENSG00000132334	5791	TRUE	-3.72202	1.77092e-39	down	-3.30594	2.75625e-31	down	-3.27865	2.24259e-22	down	-4.01641	6.71544e-48	down	-5.38317	1.57015e-28	down	-1.55636	9.36363e-18	down	-3.19579	4.49588e-22	down
PTPRS	ENSG00000105426	5802	TRUE	-0.808846	2.3464e-17	down	-1.34505	2.33841e-26	down	-1.07964	0.000127064	down	-0.849931	3.74733e-19	down	1.52253	1.38421e-07	up	0.411543	0.0395568	nc	-0.568367	4.37093e-07	nc
PTPRU	ENSG00000060656	10076	TRUE	-2.48946	2.69563e-16	down	-4.3201	9.84263e-17	down	-2.4117	1.16371e-09	down	-3.32975	1.34596e-33	down	-2.92172	1.61402e-13	down	-1.61831	5.47292e-14	down	-2.194	9.7899e-16	down
PYROXD2	ENSG00000119943	84795	TRUE	-1.30862	1.97391e-16	down	-1.69721	7.00098e-16	down	-2.34588	0.0175997	down	-2.92391	7.88089e-15	down	-0.78998	2.04393e-05	down	-1.7777	2.62672e-09	down	-2.43102	2.3925e-07	down
RAB3D	ENSG00000105514	9545	TRUE	-1.14902	1.16127e-34	down	-0.824402	6.49054e-26	down	-1.18933	1.16883e-08	down	-1.2255	6.48483e-35	down	-0.450509	2.54378e-07	nc	-0.780146	1.07284e-09	down	-0.0917349	0.264436	nc
RAB40B	ENSG00000141542	10966	TRUE	-0.943307	2.89608e-09	down	-2.73331	1.40941e-27	down	-1.3103	0.00374565	down	-1.19952	7.64927e-17	down	-0.0801246	0.774103	nc	-1.27846	2.90621e-14	down	-1.61046	3.80155e-09	down
RASA3	ENSG00000185989	22821	TRUE	-1.29383	1.41377e-22	down	-1.60638	1.52196e-25	down	-0.649411	0.031002	down	-0.789128	4.37893e-19	down	-1.39777	1.21232e-12	down	-0.136289	0.325555	nc	0.392204	4.82821e-06	nc
RASGRP1	ENSG00000172575	10125	TRUE	-2.09968	1.67958e-18	down	-1.53689	1.19105e-10	down	-2.38211	5.33168e-09	down	-2.04405	9.74231e-28	down	-0.651063	0.00442365	down	-0.137881	0.499889	nc	-0.501186	0.0302604	nc
RASSF7	ENSG00000099849	8045	TRUE	-0.608505	1.1529e-08	down	-1.10628	2.86777e-12	down	-0.951621	0.00979276	down	-1.02419	1.13288e-16	down	-0.397795	0.00597844	nc	-0.572577	1.43577e-05	nc	-0.998852	0.000518251	nc
RERG	ENSG00000134533	85004	TRUE	-1.10067	3.65858e-16	down	-0.848412	3.87984e-07	down	-1.58854	1.23827e-05	down	-2.06746	4.70242e-31	down	-3.15837	7.59422e-19	down	-0.844561	0.00139761	down	-0.407361	0.000376732	nc
RHOBTB2	ENSG00000008853	23221	TRUE	-1.59461	1.65063e-19	down	-1.65978	7.22031e-11	down	-1.26589	0.0037743	down	-1.19984	5.53023e-15	down	-0.202902	0.307522	nc	-2.00931	5.25811e-15	down	-0.985022	7.09946e-14	nc
RHOV	ENSG00000104140	171177	TRUE	-0.789308	7.53275e-26	down	-2.68345	3.59037e-52	down	-1.21379	1.64374e-09	down	-1.7656	7.47788e-46	down	-0.124709	0.118948	nc	0.0245352	0.827678	nc	-0.126619	0.045901	nc
RHPN2	ENSG00000131941	85415	TRUE	-0.926877	9.77964e-25	down	-1.51471	5.4691e-32	down	-1.59506	1.38376e-11	down	-1.86567	8.28754e-43	down	-1.29401	3.56598e-21	down	-0.360732	0.00214657	nc	-0.473497	0.000179495	nc
RNF157	ENSG00000141576	114804	TRUE	-1.67834	6.56465e-31	down	-2.52186	1.00484e-39	down	-2.42859	0.0227798	down	-2.46187	1.24207e-10	down	-2.84584	3.01843e-13	down	0.505616	0.606749	nc	-1.15745	1.1259e-05	down
RPH3AL	ENSG00000181031	9501	TRUE	-2.02953	3.79753e-30	down	-2.36742	1.60437e-23	down	-2.4493	1.29939e-10	down	-2.15155	3.99913e-29	down	-3.05602	7.86088e-26	down	-2.55614	1.48278e-16	down	-1.81186	3.54923e-12	down
RUNX2	ENSG00000124813	860	TRUE	-1.95109	5.94944e-26	down	-2.70894	4.24836e-25	down	-2.66401	1.42112e-12	down	-2.56829	8.92389e-33	down	-2.91168	3.16712e-15	down	-3.46585	8.32965e-11	down	-0.770663	0.0129153	nc
S100A14	ENSG00000189334	57402	TRUE	-1.44706	0.00187372	down	-4.63207	5.2056e-09	down	-3.85452	2.09656e-18	down	-6.96027	5.31692e-48	down	-7.8611	3.52801e-25	down	-2.97991	6.28309e-27	down	-1.24398	1.26964e-05	down
S100A3	ENSG00000188015	6274	TRUE	-1.40094	1.37083e-16	down	-3.71597	1.81516e-16	down	-2.04519	0.0026836	down	-3.20331	2.69806e-18	down	-4.27428	6.50311e-13	down	-1.9252	4.84837e-08	down	-1.17897	1.92493e-05	down
S100A8	ENSG00000143546	6279	TRUE	-1.93041	0.000149869	down	-7.62492	1.17343e-10	down	-2.87992	5.51736e-08	down	-7.43693	2.78019e-36	down	-7.43942	2.57158e-11	down	-1.75539	1.02898e-11	down	-1.4389	1.41018e-11	down
S100A9	ENSG00000163220	6280	TRUE	-2.74176	1.41783e-23	down	-8.41034	1.0658e-17	down	-1.97932	1.67119e-06	down	-5.91834	7.10096e-49	down	-6.22939	1.11932e-30	down	-1.81743	1.55389e-13	down	-0.974608	7.2412e-08	nc
SBNO2	ENSG00000064932	22904	TRUE	-0.994202	9.66721e-19	down	-1.39314	1.57634e-22	down	-0.899833	0.00338075	down	-0.991734	4.18217e-20	down	-1.03763	3.32176e-11	down	-0.755956	4.46845e-07	down	-0.0658865	0.623329	nc
SCARA3	ENSG00000168077	51435	TRUE	-2.16171	3.49171e-19	down	-2.47622	1.0281e-16	down	-1.94506	3.51645e-10	down	-3.28894	2.13509e-43	down	2.67352	1.53594e-06	up	-0.735499	1.3111e-06	down	-1.51835	1.57534e-16	down
SCARB1	ENSG00000073060	949	TRUE	-0.92805	1.13917e-25	down	-1.11194	5.21287e-26	down	-0.808662	0.000247119	down	-1.9711	1.86028e-44	down	-0.966525	2.54708e-11	down	-1.28249	4.47057e-16	down	-1.80656	3.70172e-20	down
SCAT1	ENSG00000267123	101928710	TRUE	-1.89135	1.95619e-13	down	-3.40531	2.22564e-22	down	-1.35953	0.0109386	down	-2.43641	2.11731e-24	down	-2.26395	7.85482e-06	down	-0.389452	0.212887	nc	0.395399	0.635507	nc
SCEL	ENSG00000136155	8796	TRUE	-1.48874	3.27224e-26	down	-0.860847	3.73592e-08	down	-1.96458	1.41957e-08	down	-2.4278	1.5182e-33	down	-1.02105	3.60793e-10	down	0.372049	0.047549	nc	-0.958662	0.341048	nc
SCNN1A	ENSG00000111319	6337	TRUE	-0.594267	0.00218774	down	-1.10181	2.54035e-07	down	-0.622886	0.0153136	down	-1.09805	2.64389e-27	down	0.393103	0.0659856	nc	0.0378075	0.790694	nc	-0.188189	0.565023	nc
SDCBP2	ENSG00000125775	27111	TRUE	-0.733775	0.0131894	down	-1.74001	1.99237e-05	down	-2.76127	3.75723e-10	down	-3.16611	4.68273e-31	down	-2.69177	3.24191e-09	down	-1.20236	3.28959e-12	down	-0.896191	0.00173935	nc
SEMA4A	ENSG00000196189	64218	TRUE	-0.959258	0.00674213	down	-0.882756	0.00135825	down	-4.26597	7.76462e-12	down	-3.34099	5.60034e-25	down	-0.908746	0.0018913	down	-2.32299	6.90598e-25	down	-1.97662	1.42536e-05	down
SERPINA1	ENSG00000197249	5265	TRUE	-0.964034	1.66464e-08	down	-5.85135	5.62495e-21	down	-1.4771	0.0213617	down	-3.62333	1.46678e-23	down	-6.63754	4.04427e-29	down	-3.95088	2.25896e-19	down	0.0171555	0.984846	nc
SERPINB9	ENSG00000170542	5272	TRUE	-1.38537	1.05461e-23	down	-2.37632	1.39998e-27	down	-1.16107	6.36937e-05	down	-1.46153	4.83981e-29	down	-5.09785	1.32388e-31	down	-0.483841	0.0249051	nc	0.186786	0.0621995	nc
SFTA2	ENSG00000196260	389376	TRUE	-2.33907	8.60512e-06	down	-5.59443	7.5339e-16	down	-2.19427	0.0127636	down	-3.63703	2.18445e-15	down	-4.62782	5.81894e-16	down	-2.23517	1.135e-21	down	-3.64166	6.02213e-05	down
SFXN3	ENSG00000107819	81855	TRUE	-0.761249	5.81224e-21	down	-0.679624	4.62358e-15	down	-1.06078	0.000121051	down	-0.757946	5.05733e-16	down	-1.4497	6.35679e-22	down	-0.980256	1.81215e-08	down	0.106823	0.201981	nc
SGK2	ENSG00000101049	10110	TRUE	-2.65872	1.36712e-27	down	-3.14828	2.11167e-27	down	-0.952897	0.000265124	down	-1.66443	5.2354e-33	down	-1.13224	1.43905e-09	down	-0.173466	0.115111	nc	-0.0329174	0.897484	nc
SH3PXD2A	ENSG00000107957	9644	TRUE	-0.925685	1.44653e-12	down	-1.30801	4.50451e-15	down	-2.63729	6.09828e-10	down	-1.99165	3.90139e-25	down	-0.708691	0.0170291	down	-3.40943	2.39108e-16	down	-0.855807	0.000711545	nc
SH3TC1	ENSG00000125089	54436	TRUE	-2.09862	6.84433e-26	down	-3.58667	1.45387e-28	down	-2.62761	4.7705e-11	down	-2.97696	3.99922e-36	down	-2.70109	7.44873e-25	down	-1.74419	5.26993e-14	down	-0.569746	5.01883e-06	nc
SHANK2	ENSG00000162105	22941	TRUE	-1.41169	3.3461e-33	down	-1.97958	2.81329e-36	down	-1.0443	8.23626e-06	down	-0.834066	1.69555e-22	down	-1.8251	5.07351e-27	down	0.0960749	0.503043	nc	0.0863879	0.521682	nc
SHB	ENSG00000107338	6461	TRUE	-1.24296	2.68097e-25	down	-1.08638	4.2321e-16	down	-0.789547	0.00777433	down	-1.37758	2.9721e-27	down	-2.32228	6.48869e-26	down	-0.677791	1.22598e-06	down	0.162536	0.173583	nc
SHISAL1	ENSG00000138944	85352	TRUE	-3.87453	1.79229e-21	down	-5.94195	1.64547e-22	down	-3.30578	0.000120671	down	-3.05343	5.11016e-13	down	-0.0407783	0.964501	nc	0.278673	0.819129	nc	-1.64825	5.78653e-06	down
SHMT2	ENSG00000182199	6472	TRUE	-0.682304	1.05686e-25	down	-1.31505	2.07495e-39	down	-0.952226	8.42971e-08	down	-1.17296	5.71318e-38	down	-0.956058	3.04685e-19	down	-0.520451	1.42766e-07	nc	-0.402932	8.55045e-08	nc
SHROOM1	ENSG00000164403	134549	TRUE	-0.64169	5.57281e-09	down	-1.93902	4.60343e-13	down	-2.2929	3.07259e-15	down	-2.33323	1.31122e-43	down	-2.31646	1.73654e-12	down	-2.50115	3.16646e-33	down	-0.323376	0.00441423	nc
SIRPA	ENSG00000198053	140885	TRUE	-1.88086	7.26671e-30	down	-2.86481	2.88699e-31	down	-2.14242	4.55811e-09	down	-1.75391	7.42994e-24	down	-0.068344	0.673543	nc	-0.973742	0.00142403	down	0.0475788	0.80911	nc
SLC12A8	ENSG00000221955	84561	TRUE	-1.01553	2.79206e-18	down	-1.45755	6.44901e-31	down	-0.807188	0.000196899	down	-1.00992	1.10908e-29	down	-0.855965	4.6666e-08	down	-0.605342	9.48543e-07	down	-0.179424	0.109221	nc
SLC16A3	ENSG00000141526	9123	TRUE	-1.78069	4.18585e-30	down	-3.40216	7.979e-37	down	-1.1627	0.000265395	down	-1.79762	1.10355e-30	down	-3.38524	2.3276e-29	down	-0.213676	0.189344	nc	0.0311098	0.772227	nc
SLC1A5	ENSG00000105281	6510	TRUE	-0.80574	2.83788e-27	down	-1.21454	1.73299e-34	down	-0.784827	1.23827e-05	down	-1.0487	2.4573e-34	down	-0.498667	1.8468e-07	nc	-0.574479	6.18735e-09	nc	-0.320393	4.69698e-06	nc
SLC22A3	ENSG00000146477	6581	TRUE	-2.64343	2.5466e-26	down	-2.31592	1.71901e-15	down	-1.13429	0.00163661	down	-2.41019	1.20724e-28	down	-1.56457	3.16442e-18	down	-1.54268	1.4198e-15	down	-0.0981905	0.500164	nc
SLC25A37	ENSG00000147454	51312	TRUE	-0.765242	5.42138e-18	down	-1.00898	5.61536e-22	down	-0.865763	3.40441e-05	down	-0.841703	2.7169e-25	down	-1.5745	1.22895e-23	down	-0.0586817	0.591581	nc	0.54953	8.22972e-11	nc
SLC2A1	ENSG00000117394	6513	TRUE	-2.22749	8.35989e-37	down	-1.11548	8.81844e-19	down	-2.94107	4.36887e-17	down	-2.89593	2.18442e-44	down	-4.10584	9.08762e-35	down	-2.43726	6.9882e-25	down	-1.74278	8.01465e-22	down
SLC30A1	ENSG00000170385	7779	TRUE	-2.21886	8.76621e-44	down	-2.7873	5.82013e-42	down	-1.00388	0.0022209	down	-1.39186	3.93496e-24	down	-1.29565	4.71936e-16	down	0.159538	0.611229	nc	-1.23524	4.74268e-06	down
SLC45A4	ENSG00000022567	57210	TRUE	-1.86673	7.92804e-41	down	-2.43042	2.66024e-44	down	-1.70864	1.70254e-12	down	-2.46615	7.18494e-50	down	-2.22092	7.34502e-33	down	-0.687538	3.44091e-09	down	-1.03095	9.34728e-15	down
SLC6A6	ENSG00000131389	6533	TRUE	-0.953322	1.72899e-17	down	-1.48032	4.8216e-25	down	-2.36717	2.2086e-13	down	-2.70989	7.37361e-43	down	-3.7716	2.57136e-33	down	-1.71218	3.37449e-17	down	-1.41045	2.21715e-19	down
SLPI	ENSG00000124107	6590	TRUE	-1.13851	1.17397e-15	down	-5.99622	2.57212e-28	down	-0.671933	0.0278381	down	-2.17427	9.62356e-38	down	-3.97901	1.40539e-28	down	0.797047	1.02414e-08	up	-0.548393	0.000232185	nc
SMAD7	ENSG00000101665	4092	TRUE	-0.864219	7.75532e-22	down	-1.19	6.92851e-20	down	-0.744248	0.00174998	down	-1.13522	4.04901e-27	down	-0.102469	0.522365	nc	-1.30734	1.10041e-16	down	-0.153537	0.0271955	nc
SMIM6	ENSG00000259120	100130933	TRUE	-3.65007	1.00347e-31	down	-5.29791	5.00099e-23	down	-2.28956	0.0221157	down	-3.35445	1.01138e-15	down	-3.49034	5.14054e-29	down	-1.77018	3.8091e-08	down	-2.35464	0.000130044	down
SMOC1	ENSG00000198732	64093	TRUE	-4.17397	7.11829e-50	down	-4.42314	5.09516e-50	down	-3.64809	1.56925e-16	down	-4.38616	3.24867e-38	down	-3.56627	2.00199e-38	down	-2.08089	2.13399e-17	down	-0.242211	0.000409493	nc
SMOX	ENSG00000088826	54498	TRUE	-2.15884	1.19649e-36	down	-3.24759	6.66587e-42	down	-2.9961	2.86779e-13	down	-3.71712	8.24981e-39	down	-2.90384	2.79182e-29	down	-2.32158	3.10566e-18	down	-1.60735	2.12892e-16	down
SMTN	ENSG00000183963	6525	TRUE	-1.01776	1.09298e-15	down	-1.45921	3.79116e-14	down	-1.37697	8.36147e-05	down	-1.65766	3.24405e-26	down	-2.97851	3.34294e-21	down	-0.740509	4.19926e-06	down	-0.00796501	0.951237	nc
SNAI1	ENSG00000124216	6615	TRUE	-1.53338	4.95761e-23	down	-3.84416	2.07512e-38	down	-1.60073	6.27434e-06	down	-2.02284	9.06202e-31	down	-2.98607	6.32378e-13	down	-0.517236	0.206032	nc	1.1534	2.96858e-08	up
SNED1	ENSG00000162804	25992	TRUE	-1.19747	1.05826e-08	down	-1.29503	2.06367e-10	down	-1.53279	5.4847e-07	down	-1.98357	3.71522e-32	down	-1.62376	3.28783e-14	down	-0.391432	0.0903627	nc	-0.526004	8.8003e-05	nc
SOX9	ENSG00000125398	6662	TRUE	-1.93232	4.55948e-16	down	-2.23365	5.75249e-11	down	-0.806454	0.0175579	down	-1.66403	2.56165e-27	down	-1.2175	7.23458e-09	down	-0.348888	0.0855912	nc	-0.117058	0.291442	nc
SPATA13	ENSG00000182957	221178	TRUE	-1.33483	1.23248e-14	down	-0.942605	4.97487e-08	down	-0.949308	0.00149693	down	-1.26362	7.25726e-26	down	-2.56635	2.43084e-18	down	-1.1239	4.70143e-13	down	-0.816943	3.10353e-07	nc
SPDEF	ENSG00000124664	25803	TRUE	-3.84159	9.65958e-14	down	-5.27113	1.25579e-10	down	-3.83016	3.97439e-05	down	-4.14181	5.38835e-15	down	-2.4192	1.23265e-08	down	-3.46975	8.15094e-12	down	-4.18068	0.000180075	down
SPINT1	ENSG00000166145	6692	TRUE	-1.91542	2.99548e-45	down	-2.21344	6.7771e-47	down	-0.970835	1.17419e-06	down	-1.36146	1.78581e-38	down	-1.40033	6.48254e-27	down	-0.43211	1.52499e-05	nc	0.42279	0.000192613	nc
SPSB1	ENSG00000171621	80176	TRUE	-1.53626	4.08724e-23	down	-1.14998	1.53979e-14	down	-2.26332	5.40881e-19	down	-2.38385	1.75307e-48	down	-4.55172	6.01381e-26	down	-1.84308	5.04198e-25	down	-1.50536	1.8187e-17	down
SRPX2	ENSG00000102359	27286	TRUE	-2.88724	1.64464e-25	down	-4.48725	3.31336e-20	down	-1.55015	6.00248e-10	down	-4.2448	1.58791e-47	down	-4.11585	3.90158e-20	down	-4.6012	9.1636e-20	down	-2.2031	1.14697e-10	down
ST3GAL1	ENSG00000008513	6482	TRUE	-1.57712	1.81018e-28	down	-1.55554	6.66778e-26	down	-0.688179	0.0499543	down	-1.34554	2.87536e-25	down	-1.59757	1.59055e-17	down	0.988424	7.18787e-07	up	1.38437	1.33853e-16	up
ST6GALNAC4	ENSG00000136840	27090	TRUE	-0.865831	8.31179e-20	down	-1.70816	7.31156e-36	down	-0.757977	0.0277166	down	-1.01951	5.60865e-21	down	-0.809902	6.33634e-05	down	0.0250253	0.945027	nc	-0.243401	0.0881567	nc
STAMBPL1	ENSG00000138134	57559	TRUE	-0.99675	1.8317e-30	down	-1.08807	6.10384e-27	down	-0.733954	0.00120285	down	-0.792746	1.21971e-23	down	-1.7801	3.76986e-28	down	-0.478038	0.000300251	nc	-0.794271	8.8767e-11	nc
STEAP3	ENSG00000115107	55240	TRUE	-1.67626	1.84739e-30	down	-1.97377	7.29327e-29	down	-0.673352	0.0386445	down	-1.28472	2.56043e-24	down	-4.47418	4.92176e-29	down	-0.099221	0.570992	nc	0.369834	3.12608e-06	nc
STX1A	ENSG00000106089	6804	TRUE	-1.39586	3.23287e-26	down	-1.05651	3.42595e-13	down	-1.35758	3.89755e-06	down	-1.29439	1.38723e-24	down	-1.77414	2.6091e-24	down	-0.693294	3.95487e-08	down	0.849136	5.98007e-08	nc
SYNE3	ENSG00000176438	161176	TRUE	-1.95382	1.92196e-39	down	-2.30138	7.38711e-36	down	-1.73514	0.00377016	down	-1.35164	8.12987e-12	down	-0.599969	0.0312678	down	-1.00037	0.0825522	nc	-0.542157	0.107278	nc
SYNPO	ENSG00000171992	11346	TRUE	-1.21887	4.22393e-24	down	-1.59346	2.81581e-23	down	-3.21364	6.18062e-17	down	-3.76375	3.96911e-42	down	-1.42645	1.1841e-07	down	-3.98689	3.77342e-18	down	-1.03981	4.5e-14	down
SYT12	ENSG00000173227	91683	TRUE	-3.49503	1.09888e-37	down	-6.45458	2.45618e-29	down	-2.37464	6.95829e-05	down	-4.04099	1.94494e-26	down	-7.19761	6.66717e-44	down	-0.0879654	0.701645	nc	-1.18413	1.46239e-11	down
SYT13	ENSG00000019505	57586	TRUE	-2.39835	7.66024e-10	down	-2.74744	1.05049e-13	down	-2.70266	6.05166e-10	down	-2.85916	7.4578e-28	down	-3.79597	1.56611e-15	down	-3.66017	8.36312e-18	down	-0.218097	0.169399	nc
SYT16	ENSG00000139973	83851	TRUE	-3.38991	7.86158e-26	down	-2.25633	6.23388e-15	down	-2.03212	7.51019e-05	down	-2.82072	1.0794e-24	down	-1.59729	2.83731e-05	down	-0.666181	0.0688558	nc	-1.87694	0.0217591	down
SYT8	ENSG00000149043	90019	TRUE	-2.08036	0.00196676	down	-3.23942	3.44592e-05	down	-3.11374	0.00337049	down	-3.02834	2.14214e-11	down	-1.42286	0.00327581	down	-1.02683	8.69986e-08	down	-1.98629	0.220909	nc
SYTL1	ENSG00000142765	84958	TRUE	-0.970505	2.0859e-08	down	-1.52675	2.63308e-11	down	-2.64321	0.0150343	down	-2.88377	1.68259e-11	down	0.737276	0.00128481	up	-1.25846	0.000467821	down	-0.215889	0.848114	nc
TAGLN2	ENSG00000158710	8407	TRUE	-1.16345	2.01374e-29	down	-1.66545	5.08081e-34	down	-0.829201	0.000249093	down	-1.65886	2.63456e-38	down	-1.73124	1.07479e-26	down	-0.844113	8.52072e-11	down	-0.785327	5.19856e-15	nc
TBC1D2	ENSG00000095383	55357	TRUE	-1.75611	1.06902e-33	down	-2.25567	1.5449e-36	down	-2.55144	3.21607e-19	down	-2.56672	5.52145e-47	down	-1.52402	1.26064e-15	down	-1.87282	3.57443e-26	down	-1.77647	5.22374e-16	down
TBC1D8	ENSG00000204634	11138	TRUE	-0.790787	1.13524e-12	down	-0.703473	3.65136e-09	down	-0.799292	0.0263518	down	-0.868615	8.36025e-16	down	-1.70017	2.85135e-19	down	0.73195	4.87318e-05	up	0.945447	6.90293e-14	nc
TCF7	ENSG00000081059	6932	TRUE	-0.680821	1.00285e-07	down	-1.0013	1.8782e-06	down	-0.710499	0.0106878	down	-0.84023	7.05353e-19	down	-2.64444	2.67312e-18	down	-1.14791	5.06246e-10	down	0.066661	0.576718	nc
TCIM	ENSG00000176907	56892	TRUE	-2.53871	4.95158e-27	down	-2.94381	3.83127e-28	down	-3.6411	2.21292e-12	down	-3.04201	3.07097e-28	down	-2.97702	1.75307e-32	down	-2.43766	7.9687e-06	down	-1.56086	3.08746e-05	down
TESC	ENSG00000088992	54997	TRUE	-1.97024	5.8729e-32	down	-3.51548	1.74244e-36	down	-1.61	2.43625e-07	down	-3.10528	3.70508e-39	down	-7.20689	5.43867e-32	down	-3.09816	6.33607e-31	down	0.167157	0.403096	nc
TFEB	ENSG00000112561	7942	TRUE	-0.762818	1.2342e-07	down	-1.51443	1.34397e-11	down	-1.32938	8.18003e-06	down	-2.16938	9.96072e-34	down	-0.500522	0.19989	nc	-1.9217	1.57112e-19	down	-0.846054	3.35025e-10	nc
TGM2	ENSG00000198959	7052	TRUE	-3.98082	5.02153e-40	down	-4.55495	7.49913e-39	down	-2.56652	2.92359e-07	down	-2.68607	3.3757e-28	down	-5.40331	4.48979e-30	down	-4.29836	4.33436e-15	down	-0.977616	7.98727e-16	nc
THSD4	ENSG00000187720	79875	TRUE	-1.91766	8.56423e-45	down	-2.69726	3.74936e-44	down	-0.848372	1.64135e-05	down	-1.55614	6.96411e-41	down	-3.26365	6.36045e-41	down	-0.0407786	0.806224	nc	0.407107	7.67776e-07	nc
TIMP2	ENSG00000035862	7077	TRUE	-1.16	7.45132e-34	down	-1.46915	4.19162e-37	down	-0.873796	1.19054e-06	down	-1.89443	2.94132e-49	down	0.300031	0.0260538	nc	0.544516	8.15411e-08	nc	-0.042122	0.411976	nc
TKT	ENSG00000163931	7086	TRUE	-0.639898	1.4745e-20	down	-2.27327	3.85222e-49	down	-0.851048	4.22202e-06	down	-1.37362	2.00872e-40	down	-0.697918	7.17332e-12	down	0.317626	0.000543074	nc	-0.520298	2.93149e-06	nc
TLE3	ENSG00000140332	7090	TRUE	-1.02201	1.34261e-33	down	-1.15335	5.54603e-33	down	-1.14167	1.14099e-10	down	-1.17193	6.40294e-38	down	-1.16993	3.08e-24	down	-0.875941	1.82852e-15	down	-0.825588	1.11154e-12	nc
TLR5	ENSG00000187554	7100	TRUE	-1.50697	2.46412e-10	down	-0.913669	9.65656e-08	down	-1.92297	0.000861952	down	-0.884092	7.12246e-08	down	0.296978	0.273334	nc	-0.0702671	0.851032	nc	-0.779543	0.0560817	nc
TM4SF1	ENSG00000169908	4071	TRUE	-0.88572	2.82212e-16	down	-1.27486	5.95204e-21	down	-0.926895	0.00636623	down	-1.0135	3.99289e-18	down	-2.83822	8.24893e-29	down	-1.07572	2.13388e-07	down	-0.144405	0.0152653	nc
TM4SF4	ENSG00000169903	7104	TRUE	-2.36064	1.26199e-47	down	-3.32149	7.96603e-46	down	-3.18708	0.00016819	down	-2.56335	1.021e-10	down	-3.31872	1.17548e-29	down	-2.72583	0.000106736	down	-4.13951	1.41355e-11	down
TMEM158	ENSG00000249992	25907	TRUE	-2.15841	3.36211e-17	down	-2.23972	1.3182e-11	down	-1.68176	7.22041e-06	down	-1.15484	1.26072e-12	down	-4.35726	5.23965e-21	down	1.88371	1.84831e-09	up	0.904008	0.00180257	nc
TMEM215	ENSG00000188133	401498	TRUE	-3.25863	5.68069e-19	down	-5.10796	2.45698e-25	down	-2.16291	0.0249209	down	-1.97256	1.79743e-08	down	-1.06722	0.102473	nc	-0.0331183	0.974367	nc	-0.174745	0.737501	nc
TMEM51	ENSG00000171729	55092	TRUE	-1.23936	3.77134e-30	down	-0.728191	2.76111e-14	down	-0.746865	0.00467046	down	-0.734914	1.16723e-17	down	-1.12996	2.31515e-12	down	-0.17586	0.246438	nc	-0.798772	3.5863e-07	nc
TMEM97	ENSG00000109084	27346	TRUE	-0.856176	5.87203e-23	down	-1.49724	1.96634e-36	down	-0.816241	0.00189083	down	-0.627474	9.08687e-16	down	-0.746854	3.3772e-09	down	-0.560095	0.000876645	nc	-0.671773	6.97788e-09	nc
TMPRSS13	ENSG00000137747	84000	TRUE	-3.24028	1.50561e-12	down	-3.84893	1.25549e-13	down	-1.50589	6.40566e-12	down	-2.67283	4.06034e-53	down	-2.52817	3.06954e-26	down	-0.586203	1.36463e-08	down	-1.28297	0.0291894	down
TNC	ENSG00000041982	3371	TRUE	-1.29123	8.29288e-23	down	-1.47544	3.1721e-20	down	-1.37104	1.82675e-05	down	-1.33666	9.87801e-21	down	-2.68763	1.47918e-17	down	-0.533027	0.773501	nc	1.35813	0.0045038	up
TNFAIP2	ENSG00000185215	7127	TRUE	-2.98578	1.03715e-30	down	-1.58907	3.11671e-16	down	-1.80332	3.2614e-05	down	-1.50129	1.23349e-20	down	0.101168	0.734709	nc	0.0369001	0.885952	nc	-1.31245	8.37824e-19	down
TNS4	ENSG00000131746	84951	TRUE	-3.60754	2.63009e-46	down	-6.95413	1.93391e-37	down	-4.46456	2.15122e-22	down	-5.46222	2.86886e-47	down	-5.96817	2.07672e-32	down	-5.00242	8.89642e-32	down	-1.95067	2.00559e-19	down
TPCN1	ENSG00000186815	53373	TRUE	-0.820374	3.04935e-25	down	-0.724248	1.34676e-20	down	-1.11675	1.43037e-07	down	-1.23836	4.48246e-35	down	-0.468542	1.30733e-06	nc	-0.647888	1.58621e-09	down	0.117476	0.094596	nc
TPM1	ENSG00000140416	7168	TRUE	-1.98707	2.84549e-31	down	-1.93348	1.34402e-26	down	-0.820843	0.0273877	down	-1.18263	7.64915e-19	down	-1.59866	3.40238e-15	down	-0.742653	4.1562e-05	down	0.297519	2.1377e-05	nc
TRIB2	ENSG00000071575	28951	TRUE	-1.23415	8.86275e-21	down	-1.47833	1.75204e-24	down	-2.22745	0.00112379	down	-2.64164	9.31756e-18	down	-1.33786	8.24617e-10	down	-2.91025	1.70778e-14	down	0.0535649	0.936381	nc
TRIM16	ENSG00000221926	10626	TRUE	-1.27855	2.91719e-12	down	-1.04946	1.18977e-11	down	-1.80497	9.35772e-07	down	-2.02324	1.14577e-26	down	-0.1016	0.771988	nc	-0.811809	9.13255e-05	down	-1.29253	2.57248e-08	down
TRIM16L	ENSG00000108448	147166	TRUE	-1.97426	3.78587e-19	down	-2.74931	6.03658e-31	down	-2.54353	6.14904e-14	down	-2.70422	2.86112e-38	down	-0.840304	0.0166265	down	-0.93361	3.08783e-06	down	-1.54155	9.25362e-15	down
TSC22D1	ENSG00000102804	8848	TRUE	-1.77717	7.15053e-51	down	-1.81809	8.17074e-49	down	-0.834937	2.99373e-07	down	-0.64256	1.93073e-25	down	-1.59988	1.96697e-33	down	-0.361099	8.79465e-05	nc	-0.476465	4.23464e-09	nc
TSKU	ENSG00000182704	25987	TRUE	-0.672034	1.1769e-14	down	-1.20482	9.16229e-23	down	-1.73299	4.68818e-18	down	-2.81897	7.30139e-62	down	-2.80259	4.9627e-30	down	-2.32964	2.80219e-37	down	-1.81901	4.78555e-21	down
TSPAN1	ENSG00000117472	10103	TRUE	-2.46272	1.04868e-27	down	-5.30134	1.00533e-22	down	-1.6508	0.00141081	down	-3.87694	1.78584e-25	down	-3.42473	2.70217e-22	down	-2.15179	2.50042e-16	down	-1.92939	2.18984e-08	down
TSPAN4	ENSG00000214063	7106	TRUE	-1.13151	2.94758e-26	down	-1.41897	1.14519e-26	down	-1.25051	0.000581413	down	-0.880287	1.08055e-13	down	-0.949735	1.05495e-08	down	0.570686	0.000207001	nc	-0.648312	4.31365e-07	nc
TST	ENSG00000128311	7263	TRUE	-0.970747	4.99067e-19	down	-1.26733	5.96089e-20	down	-0.910629	0.00045729	down	-1.1169	3.82256e-27	down	-1.5307	1.37239e-16	down	-0.546481	4.17297e-07	nc	-0.70705	2.02777e-07	nc
TTC39A	ENSG00000085831	22996	TRUE	-1.12914	1.47027e-18	down	-1.24668	1.29465e-27	down	-1.3103	2.05727e-09	down	-1.58643	2.92318e-41	down	-2.46653	9.24972e-26	down	-1.39554	7.69761e-21	down	-0.764656	0.000103272	nc
UGDH	ENSG00000109814	7358	TRUE	-0.661973	4.47387e-20	down	-2.03741	8.08006e-46	down	-1.54227	3.21474e-14	down	-1.9281	1.00215e-49	down	-0.939158	7.24363e-12	down	-1.11577	3.23354e-18	down	-0.809454	3.20762e-14	nc
UNC13D	ENSG00000092929	201294	TRUE	-1.94465	2.38189e-27	down	-2.97725	3.10489e-21	down	-0.908904	0.00220375	down	-1.29459	8.58909e-26	down	-3.68511	5.308e-32	down	-0.687659	2.69497e-06	down	-0.738211	9.90922e-10	nc
UNC5CL	ENSG00000124602	222643	TRUE	-2.53948	2.19394e-26	down	-1.96656	1.07322e-18	down	-2.05971	0.0295401	down	-0.943376	4.68741e-05	down	-2.55711	1.86065e-23	down	-2.51814	1.50105e-18	down	-0.1718	0.750675	nc
UNC93B1	ENSG00000110057	81622	TRUE	-1.54392	5.99345e-37	down	-1.33119	8.8309e-30	down	-1.00691	0.000277736	down	-1.7872	1.5191e-34	down	-0.792642	2.87294e-11	down	-0.42716	0.00501728	nc	-0.871207	1.26416e-08	nc
URB1	ENSG00000142207	9875	TRUE	-0.675581	2.06562e-22	down	-0.861038	3.60312e-25	down	-1.18554	3.08657e-09	down	-1.27589	1.00121e-37	down	-1.02475	4.91422e-20	down	-0.424631	6.59617e-05	nc	0.630352	1.82515e-10	nc
VEGFA	ENSG00000112715	7422	TRUE	-1.71329	8.48748e-31	down	-1.86201	4.07033e-30	down	-1.45582	2.03978e-06	down	-2.39047	1.05215e-37	down	-0.954336	3.6471e-11	down	-0.375908	0.00801538	nc	-0.545151	9.52223e-09	nc
VLDLR	ENSG00000147852	7436	TRUE	-0.940582	9.32215e-13	down	-2.86507	3.08293e-37	down	-2.89034	4.34051e-10	down	-2.18376	3.15075e-23	down	-3.63998	1.00307e-15	down	-2.79582	3.85327e-06	down	-0.755905	0.0457801	nc
VSIR	ENSG00000107738	64115	TRUE	-3.36796	1.24027e-39	down	-2.13205	4.43573e-21	down	-2.42438	4.15866e-13	down	-3.03879	6.83296e-43	down	0.355938	0.224634	nc	-0.611765	0.197829	nc	-1.56667	2.34779e-16	down
WIPF1	ENSG00000115935	7456	TRUE	-0.780447	5.78052e-23	down	-1.25261	1.89507e-30	down	-1.42357	6.99641e-07	down	-1.27167	7.68822e-22	down	0.125442	0.326666	nc	-0.746516	0.114753	nc	0.0258585	0.912044	nc
WNT7B	ENSG00000188064	7477	TRUE	-2.15954	2.99195e-37	down	-2.63382	2.70625e-33	down	-2.22566	9.03973e-14	down	-2.17961	4.78666e-39	down	-2.86081	8.96551e-26	down	-0.19579	0.10089	nc	-0.944259	9.16914e-06	nc
WWC1	ENSG00000113645	23286	TRUE	-1.18242	1.77092e-39	down	-1.5571	4.43046e-43	down	-1.14081	1.49535e-09	down	-1.243	6.73886e-38	down	0.18161	0.0192425	nc	-1.07022	8.84473e-17	down	-0.404344	4.64048e-07	nc
XDH	ENSG00000158125	7498	TRUE	-1.70782	2.26306e-28	down	-2.13041	1.75458e-21	down	-1.40125	5.02788e-05	down	-2.11553	1.04223e-33	down	-4.66028	1.71515e-25	down	-0.462849	0.00982351	nc	-0.886692	5.93171e-05	nc
ZBTB38	ENSG00000177311	253461	TRUE	-2.00083	1.63074e-50	down	-3.64401	1.05819e-54	down	-1.13775	2.38102e-10	down	-1.28056	1.00368e-40	down	-2.79059	4.85855e-40	down	-0.989354	1.98395e-13	down	-1.15709	1.62951e-17	down
ZC3H12A	ENSG00000163874	80149	TRUE	-1.51786	2.66102e-23	down	-2.05595	7.02607e-28	down	-1.92088	2.1618e-08	down	-0.716176	9.24497e-13	down	-2.20427	1.26309e-22	down	-1.13893	3.78201e-13	down	-0.715192	7.74059e-08	nc
ZFYVE19	ENSG00000166140	84936	TRUE	-0.75172	7.37861e-23	down	-1.56126	2.09247e-37	down	-1.16808	1.6886e-07	down	-1.07189	4.97194e-30	down	-1.66971	1.55808e-28	down	-0.826095	1.68667e-13	down	0.0933179	0.254867	nc
ZMIZ1	ENSG00000108175	57178	TRUE	-1.24241	6.90488e-27	down	-2.23387	1.32981e-34	down	-1.8465	8.63742e-13	down	-1.94957	5.83406e-42	down	-0.662618	2.18231e-05	down	-0.462086	0.00108678	nc	-1.8317	4.49991e-13	down
ZNF275	ENSG00000063587	10838	TRUE	-0.957116	1.03807e-21	down	-1.57707	3.03862e-29	down	-0.970711	1.20543e-05	down	-1.04714	3.87292e-28	down	-1.56661	2.33312e-25	down	-1.16189	2.48587e-15	down	-0.158645	0.0386166	nc
ZNF469	ENSG00000225614	84627	TRUE	-1.01851	0.00419401	down	-2.25723	3.87859e-05	down	-1.80824	0.0153587	down	-2.37247	4.50674e-14	down	1.86732	0.000524881	up	-0.0644108	0.956504	nc	-1.29704	0.0506277	nc
ZNRF3	ENSG00000183579	84133	TRUE	-0.794836	2.40819e-24	down	-2.32703	7.61422e-47	down	-1.0177	1.77288e-06	down	-1.7034	1.74842e-41	down	-0.619157	1.68708e-07	down	-1.22269	2.89463e-11	down	-0.901493	1.22149e-11	nc
A1BG	ENSG00000121410	1	FALSE	0.334637	0.0616091	nc	-0.556086	0.000186564	nc	-0.434238	0.603019	nc	-0.719233	5.99169e-07	down	1.15629	0.0190425	up	-0.373593	0.128737	nc	0.234809	0.325064	nc
A1BG-AS1	ENSG00000268895	503538	FALSE	0.404848	0.012571	nc	0.728762	6.66114e-05	up	-0.213081	0.818741	nc	0.159681	0.225954	nc	1.03696	0.00159918	up	-0.324135	0.305855	nc	0.637854	0.00758033	nc
A2M-AS1	ENSG00000245105	144571	FALSE	-0.128312	0.429271	nc	0.286865	0.0391969	nc	0.411191	0.780966	nc	0.792363	4.61501e-05	up	1.92922	8.14263e-10	up	0.638844	0.171731	nc	-0.409864	0.235851	nc
A4GALT	ENSG00000128274	53947	FALSE	0.448307	7.53112e-05	nc	0.0387968	0.796211	nc	-1.85418	7.29807e-07	down	-2.32288	2.37165e-34	down	1.07739	0.00870338	up	-0.267922	0.158413	nc	-0.923252	2.26463e-06	nc
AAAS	ENSG00000094914	8086	FALSE	0.334184	4.94265e-08	nc	0.832919	1.03585e-18	up	-0.426935	0.108553	nc	0.208269	0.000479622	nc	0.637895	3.18481e-08	up	-0.580299	3.06781e-08	nc	0.0445165	0.588846	nc
AACS	ENSG00000081760	65985	FALSE	0.050595	0.197879	nc	0.513514	2.79782e-20	nc	-1.05958	4.82582e-10	down	-0.741613	1.15438e-28	down	-0.129948	0.0751482	nc	-0.79167	4.19512e-15	down	-0.281765	0.000508664	nc
AADAT	ENSG00000109576	51166	FALSE	-0.216044	0.0106958	nc	0.019422	0.870458	nc	0.928936	0.0278637	up	1.66149	7.25401e-28	up	-0.596242	0.000244408	down	-0.793382	7.51086e-06	down	0.0223021	0.895731	nc
AAGAB	ENSG00000103591	79719	FALSE	0.0822711	0.0392329	nc	0.182823	8.31956e-05	nc	0.527857	0.000861409	nc	0.441636	1.25843e-18	nc	-0.013192	0.863642	nc	0.337253	4.26344e-05	nc	0.535916	2.552e-09	nc
AAK1	ENSG00000115977	22848	FALSE	0.0211785	0.754461	nc	0.0628511	0.38364	nc	-0.413318	0.124174	nc	-0.446467	1.59863e-11	nc	-0.0889348	0.594335	nc	-0.180565	0.573167	nc	-0.134016	0.248128	nc
AAMDC	ENSG00000087884	28971	FALSE	0.318837	0.00147168	nc	0.711107	9.94751e-08	up	0.180432	0.788647	nc	0.436269	3.179e-05	nc	0.835717	0.000625343	up	-0.490749	0.00342782	nc	-0.301027	0.137786	nc
AAMP	ENSG00000127837	14	FALSE	-0.152774	8.55058e-05	nc	-0.0969526	0.0215177	nc	-0.0944641	0.681476	nc	-0.18562	1.85906e-06	nc	-0.146888	0.0241714	nc	-0.112824	0.156398	nc	0.244139	0.000326294	nc
AAR2	ENSG00000131043	25980	FALSE	0.00122338	0.981001	nc	-0.0548607	0.291035	nc	0.10472	0.669596	nc	0.141015	0.000475045	nc	0.0733039	0.409388	nc	-0.070144	0.454024	nc	0.202311	0.00592155	nc
AARS1	ENSG00000090861	16	FALSE	0.254413	4.6242e-09	nc	0.346857	9.14153e-12	nc	-0.702878	1.35067e-05	down	-0.480028	3.26098e-19	nc	0.844751	3.03715e-19	up	-0.328714	0.000133377	nc	-0.39556	4.53941e-08	nc
AARS2	ENSG00000124608	57505	FALSE	0.294021	3.62431e-06	nc	1.24955	9.1224e-21	up	-0.192607	0.526594	nc	0.0306471	0.58016	nc	-0.188295	0.125103	nc	-0.402631	0.000338428	nc	0.178655	0.0274646	nc
AASDH	ENSG00000157426	132949	FALSE	0.0301373	0.654969	nc	-0.114889	0.0471238	nc	-0.0552363	0.895377	nc	0.426885	7.37904e-12	nc	-0.318595	0.00745762	nc	-0.177787	0.189505	nc	-0.0867898	0.433921	nc
AASDHPPT	ENSG00000149313	60496	FALSE	-0.0287821	0.640976	nc	0.468219	1.52913e-10	nc	0.209009	0.465378	nc	0.490514	2.29358e-15	nc	0.0124403	0.926089	nc	0.334501	0.0107361	nc	-0.0968272	0.276977	nc
AASS	ENSG00000008311	10157	FALSE	0.0259551	0.76545	nc	0.445544	1.89852e-09	nc	-0.607756	0.475627	nc	-0.352237	0.0137585	nc	0.45515	0.0478307	nc	-1.39281	0.0124568	down	-0.367272	0.208048	nc
AATBC	ENSG00000215458	284837	FALSE	0.175403	0.368569	nc	-0.126158	0.349514	nc	0.528764	0.763338	nc	-0.283712	0.146374	nc	0.532171	0.0121319	nc	-1.31246	0.0253467	down	0.0129885	0.981826	nc
AATF	ENSG00000275700	26574	FALSE	-0.0279763	0.457272	nc	-0.108938	0.00553471	nc	0.0491465	0.862502	nc	-0.0837655	0.0344763	nc	0.125807	0.0353554	nc	0.0116792	0.911613	nc	-0.0498915	0.509736	nc
ABALON	ENSG00000281376	103021294	FALSE	-1.20336	3.5425e-22	down	-0.0556348	0.697265	nc	-0.180056	0.851333	nc	-0.181871	0.163557	nc	-1.3598	3.06083e-09	down	-1.00294	0.133127	nc	0.0426741	0.878827	nc
ABAT	ENSG00000183044	18	FALSE	0.222142	0.272125	nc	-0.475928	3.14157e-05	nc	-1.08901	4.10554e-06	down	-0.79214	7.60587e-21	down	1.75945	3.08365e-08	up	-0.110798	0.674826	nc	-0.483268	0.00192056	nc
ABCA11P	ENSG00000251595	79963	FALSE	0.83541	1.30453e-07	up	1.23967	1.16716e-07	up	0.468278	0.54341	nc	0.805023	3.51911e-08	up	0.800892	6.95972e-05	up	0.0908055	0.707113	nc	-0.124091	0.510021	nc
ABCA12	ENSG00000144452	26154	FALSE	-1.45937	6.8561e-05	down	0.627606	0.176966	nc	0.00878902	0.984066	nc	-0.202769	0.00107111	nc	-3.14006	1.68849e-22	down	0.30031	0.0661926	nc	-0.764053	0.16215	nc
ABCA13	ENSG00000179869	154664	FALSE	-0.208185	0.325159	nc	-0.906009	0.00657628	down	-0.461169	0.814078	nc	-0.697653	0.000194928	down	-0.170585	0.44937	nc	1.81464	0.0372922	up	-1.37369	0.00500713	down
ABCA2	ENSG00000107331	20	FALSE	-0.158056	0.0385788	nc	-0.550105	6.83381e-10	nc	-1.21275	4.033e-05	down	-0.934453	1.98482e-19	down	0.126546	0.325745	nc	-0.444603	0.00380073	nc	-0.161467	0.197824	nc
ABCA3	ENSG00000167972	21	FALSE	-0.115036	0.116154	nc	-0.194748	0.0159971	nc	-0.252945	0.674625	nc	0.799324	2.85705e-11	up	-0.274071	0.0842138	nc	-0.335319	0.130008	nc	-0.399497	9.25585e-05	nc
ABCA5	ENSG00000154265	23461	FALSE	0.283296	0.00923446	nc	0.811221	4.48552e-09	up	-0.208924	0.696432	nc	0.721481	2.54144e-14	up	1.13266	7.62142e-08	up	-0.344756	0.00404213	nc	0.751636	6.07278e-07	nc
ABCA7	ENSG00000064687	10347	FALSE	0.469012	2.51009e-05	nc	0.194512	0.076148	nc	-0.0933761	0.852322	nc	0.366835	4.01389e-07	nc	0.60497	0.000429068	up	0.207653	0.109343	nc	0.170495	0.0836795	nc
ABCB10	ENSG00000135776	23456	FALSE	-0.172887	0.00124908	nc	-0.435399	4.58698e-08	nc	-0.0257106	0.953534	nc	-0.0107605	0.858071	nc	-0.462825	0.00147161	nc	0.176989	0.396753	nc	-0.148271	0.117475	nc
ABCB6	ENSG00000115657	10058	FALSE	-0.160713	0.256305	nc	-0.34446	0.00741923	nc	0.336239	0.128097	nc	0.319863	8.01974e-10	nc	0.234237	0.158566	nc	0.728832	2.78052e-12	up	0.643095	2.93116e-11	nc
ABCB7	ENSG00000131269	22	FALSE	0.240672	2.65651e-07	nc	0.598943	1.56515e-19	up	0.10346	0.766919	nc	0.101685	0.0413683	nc	-0.150974	0.0773128	nc	-0.118074	0.464121	nc	0.217438	0.0292787	nc
ABCB8	ENSG00000197150	11194	FALSE	0.187385	0.000496205	nc	0.487969	2.30529e-11	nc	0.274682	0.363079	nc	0.148219	0.00842772	nc	0.554423	3.23742e-08	nc	0.4403	7.14395e-05	nc	0.458786	1.12262e-05	nc
ABCB9	ENSG00000150967	23457	FALSE	0.348342	3.97795e-05	nc	0.163095	0.124095	nc	-0.187022	0.832942	nc	-0.249881	0.0415847	nc	0.363413	0.0987271	nc	-0.319924	0.211685	nc	0.641392	0.00543232	nc
ABCC1	ENSG00000103222	4363	FALSE	-0.523792	2.23384e-15	nc	-0.0996521	0.0931761	nc	-1.45629	3.46276e-12	down	-1.32926	1.92944e-38	down	-1.22539	8.45697e-20	down	-0.729605	9.46723e-12	down	-0.477456	6.95692e-09	nc
ABCC10	ENSG00000124574	89845	FALSE	0.336946	9.81216e-10	nc	0.201772	0.000206871	nc	0.281988	0.27615	nc	0.222569	1.19421e-05	nc	0.0815394	0.362081	nc	-0.200519	0.0510103	nc	0.741685	1.17921e-10	nc
ABCC11	ENSG00000121270	85320	FALSE	0.165478	0.372446	nc	0.478507	0.00059803	nc	0.86453	0.352012	nc	1.7179	7.84863e-19	up	0.461154	0.267226	nc	1.73929	5.50539e-06	up	0.396142	0.474484	nc
ABCC2	ENSG00000023839	1244	FALSE	-0.327497	0.000737636	nc	-1.13024	1.43282e-13	down	-0.250795	0.452296	nc	-0.0314494	0.622558	nc	-0.499657	0.00120757	nc	0.0765114	0.597353	nc	-0.241187	0.000209419	nc
ABCC4	ENSG00000125257	10257	FALSE	-1.42454	3.98451e-38	down	-1.28755	4.83725e-32	down	-0.281713	0.402411	nc	-0.749618	6.3152e-19	down	-1.20924	1.0879e-13	down	-1.36037	0.00286236	down	-1.51596	2.08495e-17	down
ABCC5	ENSG00000114770	10057	FALSE	0.071325	0.239134	nc	1.19493	1.65914e-28	up	-0.300204	0.375688	nc	0.26557	3.75592e-05	nc	0.559054	2.06331e-06	nc	-0.20308	0.12717	nc	0.29801	0.000143285	nc
ABCC9	ENSG00000069431	10060	FALSE	-0.727253	0.00422204	down	-0.743702	0.00367778	down	-1.01888	0.758221	nc	3.87379	4.60223e-13	up	-0.607351	0.0565396	nc	-2.37304	0.0214629	down	1.96514	4.68794e-08	up
ABCD1	ENSG00000101986	215	FALSE	0.442683	0.000203122	nc	0.359062	0.0110779	nc	-0.218857	0.54448	nc	-0.799187	4.25837e-19	down	0.205414	0.294203	nc	-0.635562	1.11084e-06	down	-0.0845574	0.492153	nc
ABCD3	ENSG00000117528	5825	FALSE	-0.253458	1.96553e-06	nc	-0.633636	2.41438e-17	down	0.207007	0.435022	nc	0.235981	3.1969e-06	nc	-0.477015	3.20253e-06	nc	0.165166	0.241528	nc	-0.319648	2.11312e-05	nc
ABCD4	ENSG00000119688	5826	FALSE	-0.0577921	0.28248	nc	0.774484	2.59325e-18	up	-0.0643439	0.882876	nc	0.186135	0.00186075	nc	0.186715	0.0251741	nc	-0.492703	7.75496e-07	nc	-0.0259945	0.816951	nc
ABCE1	ENSG00000164163	6059	FALSE	-0.19959	0.0006422	nc	-0.246652	0.000167439	nc	0.27931	0.395646	nc	0.0981848	0.0976832	nc	-0.387594	0.00260937	nc	0.26735	0.05684	nc	-0.0358744	0.684609	nc
ABCF1	ENSG00000204574	23	FALSE	-0.013973	0.709327	nc	0.0294406	0.447944	nc	-0.105674	0.586808	nc	0.0555372	0.0928197	nc	-0.0369511	0.560642	nc	-0.126512	0.0809789	nc	0.04862	0.465374	nc
ABCF2	ENSG00000033050	10061	FALSE	-0.034073	0.330047	nc	0.586505	1.05743e-24	up	0.312451	0.0464643	nc	0.077589	0.0254724	nc	-0.206807	0.000726611	nc	0.0211351	0.830863	nc	0.0245323	0.728069	nc
ABCF3	ENSG00000161204	55324	FALSE	0.0891226	0.0276899	nc	-0.233368	6.61028e-07	nc	0.134535	0.570549	nc	-0.0305857	0.455889	nc	0.122744	0.0922084	nc	-0.268043	0.000709605	nc	0.0677313	0.361788	nc
ABCG1	ENSG00000160179	9619	FALSE	-0.428675	4.16662e-05	nc	-0.245915	0.022236	nc	-1.14431	0.129067	nc	-1.52675	2.38532e-15	down	0.258065	0.135699	nc	-1.24063	0.000645719	down	-0.491146	0.000290963	nc
ABHD10	ENSG00000144827	55347	FALSE	0.228681	3.57247e-06	nc	-0.0898949	0.0686525	nc	-0.105404	0.74192	nc	0.115722	0.0155212	nc	-0.00320329	0.980172	nc	-0.160746	0.12045	nc	-0.116599	0.274307	nc
ABHD11	ENSG00000106077	83451	FALSE	-0.111665	0.188705	nc	-0.203597	0.0631897	nc	-0.495642	0.0950781	nc	-0.746684	4.26296e-18	down	0.0661815	0.690697	nc	-0.447344	3.08248e-06	nc	0.306736	0.029389	nc
ABHD12	ENSG00000100997	26090	FALSE	-0.0679496	0.157006	nc	-0.153374	0.00435415	nc	-0.0712392	0.792957	nc	-0.800944	5.04878e-30	down	-0.644747	9.42473e-11	down	-0.0428182	0.639563	nc	-0.2073	0.00261851	nc
ABHD13	ENSG00000139826	84945	FALSE	0.0432535	0.608226	nc	0.285708	0.0042181	nc	0.378598	0.364334	nc	0.639611	2.52243e-13	up	-0.230545	0.13712	nc	0.462593	0.036937	nc	-0.0466751	0.728193	nc
ABHD14A	ENSG00000248487	25864	FALSE	0.255055	0.0027023	nc	0.0997686	0.256826	nc	0.426232	0.526336	nc	0.340574	0.000957384	nc	0.211384	0.241906	nc	0.542968	0.000153972	nc	-0.311568	0.128793	nc
ABHD14B	ENSG00000114779	84836	FALSE	0.258283	8.28132e-06	nc	0.271785	1.28392e-05	nc	0.0189841	0.964283	nc	-0.191387	0.000323656	nc	0.442576	1.03099e-05	nc	0.211577	0.0339234	nc	0.311214	0.00109261	nc
ABHD15	ENSG00000168792	116236	FALSE	0.224338	3.28863e-05	nc	0.433399	2.41993e-09	nc	0.428394	0.118955	nc	0.380965	6.40464e-10	nc	0.885335	2.83289e-12	up	0.579108	1.84669e-05	nc	-0.316721	0.000842475	nc
ABHD16A	ENSG00000204427	7920	FALSE	0.451221	0.00210547	nc	0.338591	0.0396377	nc	0.519619	0.59192	nc	0.0601588	0.682238	nc	0.247768	0.392788	nc	0.658555	0.109076	nc	0.519676	0.18257	nc
ABHD17B	ENSG00000107362	51104	FALSE	-0.0512416	0.545839	nc	0.272292	0.00477052	nc	0.146821	0.768478	nc	0.218754	0.00139412	nc	0.361519	0.0400376	nc	0.255896	0.243456	nc	-0.304661	0.00409483	nc
ABHD17C	ENSG00000136379	58489	FALSE	-0.506792	2.17025e-11	nc	-0.53613	8.49444e-13	nc	-0.944377	3.09521e-06	down	-1.31533	1.00622e-37	down	-2.14209	2.4911e-32	down	-1.21366	5.55867e-17	down	-0.4477	1.19716e-07	nc
ABHD18	ENSG00000164074	80167	FALSE	-0.0242968	0.726744	nc	-0.65328	6.53769e-18	down	0.0339814	0.950419	nc	0.163652	0.0108448	nc	-0.020896	0.868358	nc	0.116046	0.371863	nc	-0.0329604	0.783449	nc
ABHD2	ENSG00000140526	11057	FALSE	-0.497174	9.25975e-18	nc	-0.463752	4.64811e-14	nc	-0.417632	0.0290098	nc	-0.736376	7.05238e-26	down	-0.756152	4.03222e-15	down	-0.170523	0.153923	nc	0.119246	0.0910107	nc
ABHD3	ENSG00000158201	171586	FALSE	0.258469	9.35646e-05	nc	0.149739	0.0501214	nc	0.697723	0.0159484	up	0.95922	1.49909e-26	up	-0.249949	0.0394658	nc	0.751046	2.05027e-06	up	0.49834	2.21001e-06	nc
ABHD4	ENSG00000100439	63874	FALSE	-0.0581313	0.230229	nc	-1.3182	8.84462e-38	down	-0.350806	0.0301993	nc	-0.389808	4.95402e-16	nc	-0.2998	0.000769467	nc	-0.101973	0.20552	nc	-0.248163	0.000250173	nc
ABHD5	ENSG00000011198	51099	FALSE	-0.232199	0.000391632	nc	-0.284233	0.000577186	nc	0.62106	0.0262308	up	0.344991	9.26006e-08	nc	-0.425678	0.00388056	nc	0.254011	0.0817724	nc	0.248626	0.0148371	nc
ABHD6	ENSG00000163686	57406	FALSE	-1.13114	2.35098e-21	down	-0.657782	1.1645e-08	down	0.960879	0.00164441	up	-0.3138	1.13824e-05	nc	-2.24594	1.36469e-16	down	0.823708	5.66387e-05	up	0.207467	0.0113961	nc
ABHD8	ENSG00000127220	79575	FALSE	0.963743	1.95628e-17	up	0.770284	2.65802e-10	up	-0.0224675	0.968432	nc	-0.0174545	0.813737	nc	0.847392	5.11234e-06	up	-0.201303	0.215668	nc	0.0759555	0.568869	nc
ABI1	ENSG00000136754	10006	FALSE	0.0900304	0.052169	nc	0.218513	7.19356e-05	nc	0.346015	0.048936	nc	0.317368	3.71135e-12	nc	0.220088	0.0124901	nc	0.135779	0.171646	nc	0.171158	0.00646597	nc
ABI2	ENSG00000138443	10152	FALSE	0.346338	1.07422e-12	nc	0.843394	2.41632e-28	up	0.0947151	0.750708	nc	0.437954	1.85967e-15	nc	0.546314	3.5717e-10	nc	0.461937	1.71464e-05	nc	0.0488569	0.482198	nc
ABI3BP	ENSG00000154175	25890	FALSE	1.30569	1.80146e-07	up	-0.394074	0.0698461	nc	0.0140347	0.985506	nc	0.251969	0.0148223	nc	-0.939905	0.0159175	down	0.784387	0.0343046	up	0.829659	0.000602024	nc
ABITRAM	ENSG00000119328	54942	FALSE	-0.112584	0.0575956	nc	-0.102862	0.0905747	nc	-0.109687	0.784502	nc	0.00539518	0.927541	nc	-0.642949	2.10225e-08	down	-0.118046	0.423134	nc	0.00250988	0.983858	nc
ABL1	ENSG00000097007	25	FALSE	0.0305053	0.456599	nc	0.205865	5.06725e-06	nc	-0.30806	0.0590171	nc	-0.22157	4.61899e-08	nc	0.116616	0.0888867	nc	-0.356494	1.86361e-05	nc	0.0314572	0.637448	nc
ABL2	ENSG00000143322	27	FALSE	-0.0246796	0.611195	nc	-0.235228	8.92852e-06	nc	-0.101274	0.740886	nc	0.199157	4.35816e-05	nc	-0.727333	1.66849e-14	down	-0.164693	0.187919	nc	0.807287	8.74167e-07	nc
ABLIM1	ENSG00000099204	3983	FALSE	-0.230605	1.44806e-05	nc	0.0372196	0.530613	nc	-0.237326	0.35632	nc	-0.621771	9.98021e-20	down	-0.416391	2.60465e-05	nc	0.165671	0.146771	nc	0.166342	0.0233269	nc
ABLIM2	ENSG00000163995	84448	FALSE	0.307747	0.08901	nc	-0.513113	7.95932e-05	nc	-0.977511	0.190264	nc	-1.15053	2.52099e-12	down	0.701174	0.0277243	up	-0.561221	0.124424	nc	-0.0427915	0.925819	nc
ABLIM3	ENSG00000173210	22885	FALSE	-1.00073	0.000207913	down	-0.28843	0.482621	nc	-1.54984	6.94858e-07	down	-0.884072	5.97659e-15	down	-4.3207	1.76307e-11	down	-1.61382	2.52684e-12	down	-0.534673	6.01974e-05	nc
ABR	ENSG00000159842	29	FALSE	-0.710197	1.2502e-24	down	-0.0408129	0.500597	nc	-0.280814	0.199661	nc	-0.177453	0.000129849	nc	-1.24646	9.21168e-23	down	-0.00664603	0.957289	nc	0.289696	0.000231269	nc
ABRACL	ENSG00000146386	58527	FALSE	0.190167	0.0077582	nc	0.515016	1.16019e-10	nc	0.123527	0.739966	nc	-0.0261125	0.628872	nc	-0.291796	0.00931159	nc	-0.15413	0.170515	nc	0.119781	0.25187	nc
ABRAXAS1	ENSG00000163322	84142	FALSE	-0.0184697	0.83062	nc	-0.0303992	0.657921	nc	0.774117	0.197598	nc	0.622557	1.31703e-08	up	0.16581	0.38881	nc	-0.233368	0.481929	nc	0.572533	0.000128616	nc
ABRAXAS2	ENSG00000165660	23172	FALSE	-0.0884687	0.0549949	nc	0.732087	9.03091e-20	up	0.0662698	0.833076	nc	-0.084844	0.0392972	nc	-0.324745	0.00178218	nc	0.0895891	0.453961	nc	-0.189163	0.0135203	nc
ABT1	ENSG00000146109	29777	FALSE	-0.0951523	0.0597855	nc	-0.223364	0.000140149	nc	0.324466	0.196399	nc	0.378704	6.37605e-12	nc	-0.290888	0.00202374	nc	-0.158252	0.14288	nc	0.218522	0.0124744	nc
ABTB1	ENSG00000114626	80325	FALSE	-0.0727993	0.492773	nc	-0.326125	0.0011105	nc	0.276592	0.630876	nc	0.256064	0.00125706	nc	-0.233385	0.14584	nc	0.256177	0.0455094	nc	1.77581	2.09148e-13	up
ABTB2	ENSG00000166016	25841	FALSE	-1.29651	2.06602e-29	down	-0.920521	4.91667e-11	down	0.463611	0.174533	nc	0.152312	0.0192125	nc	0.858155	1.37612e-10	up	1.4215	1.2499e-10	up	0.952372	1.31774e-08	nc
ACAA1	ENSG00000060971	30	FALSE	0.115206	0.121666	nc	0.494182	1.10874e-07	nc	0.397856	0.150107	nc	0.469704	4.86574e-13	nc	0.0599286	0.651892	nc	0.37079	0.000176829	nc	1.01807	5.39177e-11	up
ACAA2	ENSG00000167315	10449	FALSE	0.142582	0.000531191	nc	0.16957	0.000144513	nc	0.320606	0.063879	nc	0.0348721	0.365394	nc	-0.163996	0.0502095	nc	0.356224	6.23648e-05	nc	0.143742	0.0274629	nc
ACACA	ENSG00000278540	31	FALSE	-0.0749309	0.0525146	nc	-0.346703	2.22622e-12	nc	-0.322468	0.0780713	nc	-0.605673	2.89741e-23	down	-0.00494142	0.946311	nc	-0.0769604	0.429788	nc	-0.561137	3.48789e-09	nc
ACACB	ENSG00000076555	32	FALSE	-0.498841	3.6476e-10	nc	0.373598	1.9078e-05	nc	0.169186	0.719411	nc	0.664662	1.92886e-14	up	0.579351	0.000996788	nc	-0.188284	0.122917	nc	-0.333188	6.28208e-05	nc
ACAD10	ENSG00000111271	80724	FALSE	0.152633	0.00638371	nc	-0.0422356	0.482524	nc	-0.301422	0.30972	nc	-0.114355	0.0391032	nc	0.525479	1.52633e-07	nc	-0.434342	2.28022e-05	nc	0.0478153	0.632552	nc
ACAD8	ENSG00000151498	27034	FALSE	-0.0430505	0.363092	nc	0.31663	3.86291e-09	nc	-0.19746	0.310845	nc	-0.201024	2.1567e-07	nc	0.124785	0.121785	nc	-0.0784906	0.301668	nc	-0.208695	0.0184962	nc
ACAD9	ENSG00000177646	28976	FALSE	0.0338568	0.408239	nc	0.321889	4.40513e-10	nc	-0.26484	0.165015	nc	-0.284232	3.02866e-10	nc	0.0333555	0.661838	nc	-0.293695	0.000146545	nc	-0.228047	0.00822924	nc
ACADM	ENSG00000117054	34	FALSE	0.125376	0.058384	nc	0.555348	4.37705e-11	nc	0.297928	0.314099	nc	-0.464056	2.98591e-12	nc	-0.0786742	0.603845	nc	0.012041	0.955919	nc	-0.283645	0.000315469	nc
ACADS	ENSG00000122971	35	FALSE	-0.183956	0.0686933	nc	-1.37895	2.64951e-17	down	-0.691211	0.0315605	down	-0.775148	3.71032e-16	down	-1.02763	1.16217e-06	down	-0.820423	1.02414e-08	down	-0.106726	0.524172	nc
ACADSB	ENSG00000196177	36	FALSE	0.273274	2.69018e-05	nc	0.715756	9.26874e-18	up	-0.292127	0.236145	nc	-0.379979	7.43442e-12	nc	0.450875	0.00290669	nc	-0.0656994	0.682922	nc	-0.426637	1.38799e-05	nc
ACADVL	ENSG00000072778	37	FALSE	-0.0497413	0.31736	nc	0.291814	1.53519e-07	nc	-0.276796	0.215847	nc	-0.366151	9.24933e-12	nc	-0.115802	0.128909	nc	-0.0815026	0.38678	nc	-0.0106213	0.895438	nc
ACAP1	ENSG00000072818	9744	FALSE	0.867905	1.04009e-07	up	1.3639	1.00441e-13	up	1.04477	0.295576	nc	1.71072	6.90232e-14	up	1.02842	7.77082e-06	up	0.761652	5.25988e-05	up	0.981043	0.0167983	nc
ACAP2	ENSG00000114331	23527	FALSE	0.15221	0.00273656	nc	-0.0595206	0.282866	nc	0.315678	0.178109	nc	0.470265	3.48014e-15	nc	-0.0215795	0.851047	nc	0.382895	0.0177504	nc	0.140717	0.0884188	nc
ACAP3	ENSG00000131584	116983	FALSE	-0.108413	0.154139	nc	-1.70925	6.59303e-24	down	-0.262802	0.491857	nc	-0.563208	1.09305e-11	nc	-0.0516212	0.7054	nc	-1.10304	4.33371e-15	down	0.0970526	0.284221	nc
ACAT1	ENSG00000075239	38	FALSE	-0.201528	6.42078e-05	nc	-0.555904	1.37839e-15	nc	0.0723507	0.849895	nc	-0.181554	0.00071157	nc	-0.900782	4.75474e-10	down	-0.512671	6.22852e-05	nc	-0.143954	0.082979	nc
ACAT2	ENSG00000120437	39	FALSE	0.618927	2.70685e-15	up	-0.279991	7.78892e-05	nc	-0.0837379	0.859651	nc	-0.623644	3.05591e-15	down	-0.242525	0.0798999	nc	0.0567287	0.790702	nc	-0.534392	8.45159e-07	nc
ACBD3	ENSG00000182827	64746	FALSE	0.0611549	0.131329	nc	-0.833091	1.76343e-30	down	-0.14058	0.531335	nc	-0.116742	0.0025557	nc	-0.11978	0.0972142	nc	0.134302	0.246792	nc	0.0855908	0.223786	nc
ACBD4	ENSG00000181513	79777	FALSE	0.105385	0.197126	nc	1.08085	6.15188e-22	up	0.0125477	0.984042	nc	0.727292	5.73361e-16	up	1.06175	2.48865e-09	up	0.442052	0.000126544	nc	0.445047	0.0109346	nc
ACBD5	ENSG00000107897	91452	FALSE	0.206424	2.02021e-06	nc	-0.334422	1.85039e-09	nc	0.478038	0.00140542	nc	0.181082	1.07877e-06	nc	0.0884194	0.324555	nc	-0.125732	0.241502	nc	-0.165254	0.00980589	nc
ACBD6	ENSG00000230124	84320	FALSE	0.187385	3.36463e-05	nc	0.528857	4.88446e-17	nc	-0.51373	0.0383547	nc	-0.389248	1.66702e-10	nc	0.408212	8.21494e-06	nc	-0.282197	0.015644	nc	-0.283191	0.00692118	nc
ACCS	ENSG00000110455	84680	FALSE	0.278612	0.033915	nc	1.1829	1.95782e-14	up	0.343109	0.372968	nc	0.761687	1.22386e-18	up	0.423977	0.00240375	nc	0.0462219	0.672895	nc	0.763452	8.2132e-08	nc
ACD	ENSG00000102977	65057	FALSE	0.0283242	0.712309	nc	-0.34213	4.58903e-06	nc	-0.222801	0.578417	nc	-0.197108	0.00294269	nc	0.476122	0.00172727	nc	-0.11923	0.383755	nc	0.191897	0.128952	nc
ACER3	ENSG00000078124	55331	FALSE	0.0351452	0.653114	nc	0.0901467	0.232552	nc	0.389624	0.222817	nc	0.131035	0.0365672	nc	-0.571862	0.000159988	nc	0.195205	0.262448	nc	-0.268799	0.00427563	nc
ACHE	ENSG00000087085	43	FALSE	-0.362314	0.0058389	nc	-0.529481	0.0704274	nc	0.299937	0.869618	nc	1.25511	5.71457e-13	up	1.87622	1.42178e-11	up	-3.39043	3.37826e-20	down	0.195684	0.696652	nc
ACIN1	ENSG00000100813	22985	FALSE	-0.0321103	0.437469	nc	0.150651	0.000865461	nc	-0.114098	0.626519	nc	0.121284	0.00218236	nc	0.152703	0.0180873	nc	0.0148036	0.870632	nc	-0.14206	0.0140593	nc
ACLY	ENSG00000131473	47	FALSE	0.0655834	0.0490855	nc	-0.0931204	0.0105765	nc	-0.12904	0.470704	nc	-0.379866	2.35655e-18	nc	-0.209169	0.000396586	nc	-0.0836476	0.283438	nc	-0.41645	1.03507e-08	nc
ACO2	ENSG00000100412	50	FALSE	0.134819	0.00159131	nc	-0.296221	5.66955e-09	nc	-0.29274	0.107039	nc	-0.591628	1.27936e-23	down	-0.139515	0.119478	nc	-0.42585	0.00233736	nc	0.0888825	0.197534	nc
ACOT1	ENSG00000184227	641371	FALSE	0.445334	0.0012035	nc	1.00576	7.30244e-09	up	1.08404	0.309402	nc	0.936627	8.86862e-07	up	1.05217	0.000695235	up	1.11516	0.0110186	up	0.548555	0.103452	nc
ACOT11	ENSG00000162390	26027	FALSE	1.23989	2.25481e-16	up	1.90619	3.87862e-13	up	-0.148361	0.755683	nc	-0.867266	2.98102e-19	down	0.558668	0.000413436	nc	-0.503558	0.000233149	nc	-0.223494	0.121744	nc
ACOT13	ENSG00000112304	55856	FALSE	0.2599	1.89047e-08	nc	0.0152848	0.758316	nc	0.545493	0.00036839	nc	0.367604	2.73334e-16	nc	-0.232809	0.00839789	nc	1.0918	7.79109e-23	up	0.699084	6.74369e-11	nc
ACOT2	ENSG00000119673	10965	FALSE	0.368424	4.41088e-07	nc	0.862482	9.72065e-16	up	0.416515	0.329358	nc	0.453002	1.77898e-08	nc	0.912376	1.06452e-07	up	0.377048	0.0369445	nc	0.0706742	0.650399	nc
ACOT4	ENSG00000177465	122970	FALSE	0.217293	0.000730871	nc	-0.0528824	0.437444	nc	-0.200339	0.646383	nc	-0.153284	0.013242	nc	-0.120058	0.37198	nc	0.407593	0.00996446	nc	-0.402336	0.0371898	nc
ACOT7	ENSG00000097021	11332	FALSE	0.5977	1.33499e-09	up	0.729437	3.1942e-08	up	0.402878	0.18811	nc	0.0921847	0.152946	nc	1.38855	7.52362e-10	up	1.13858	4.49722e-12	up	0.423418	8.38276e-05	nc
ACOT8	ENSG00000101473	10005	FALSE	0.0534547	0.440912	nc	-0.375468	2.4817e-06	nc	-0.195938	0.597817	nc	-0.461432	8.39362e-12	nc	-0.0150418	0.921644	nc	-0.413919	0.000376952	nc	0.0082841	0.9452	nc
ACOT9	ENSG00000123130	23597	FALSE	0.0915103	0.00814646	nc	0.320917	5.90088e-12	nc	0.109557	0.658784	nc	0.550835	6.18001e-23	nc	-0.354382	3.83489e-08	nc	0.089439	0.297195	nc	0.80043	4.05588e-12	nc
ACOX1	ENSG00000161533	51	FALSE	0.116158	0.00520461	nc	-0.340983	2.15895e-11	nc	0.378758	0.0467383	nc	0.639626	2.83058e-24	up	0.73875	1.19289e-17	up	0.74485	7.98543e-13	up	0.0863784	0.248806	nc
ACOX3	ENSG00000087008	8310	FALSE	0.366855	1.1361e-07	nc	0.258913	0.000301864	nc	-0.453893	0.109653	nc	-0.421203	5.40188e-10	nc	0.303451	0.0314961	nc	-0.566439	7.21029e-06	nc	0.138645	0.139639	nc
ACP1	ENSG00000143727	52	FALSE	-0.0604343	0.153692	nc	-0.0206952	0.652559	nc	-0.174415	0.419147	nc	-0.30008	3.18198e-11	nc	0.00661822	0.935253	nc	0.0466379	0.617441	nc	-0.150954	0.0242379	nc
ACP2	ENSG00000134575	53	FALSE	0.272286	9.21196e-08	nc	1.24812	5.93697e-28	up	0.176241	0.432803	nc	0.101691	0.0143606	nc	0.102917	0.263198	nc	-0.169073	0.0486262	nc	0.116993	0.0632842	nc
ACP6	ENSG00000162836	51205	FALSE	-0.175592	0.00356968	nc	0.378268	3.50935e-07	nc	-0.276932	0.155737	nc	-0.292065	4.73546e-10	nc	-0.190794	0.0333385	nc	-0.299098	0.000388442	nc	-0.052535	0.475773	nc
ACP7	ENSG00000183760	390928	FALSE	-0.586264	0.00135709	down	-0.17941	0.526216	nc	-0.0830018	0.93252	nc	-1.47732	3.82777e-17	down	-0.515561	0.200083	nc	0.0776407	0.903908	nc	0.990003	0.169757	nc
ACSF2	ENSG00000167107	80221	FALSE	1.02939	4.55962e-14	up	0.81836	8.48077e-14	up	-1.08263	0.000110099	down	-1.18248	1.97686e-26	down	1.186	1.32957e-06	up	-1.44973	5.5264e-19	down	-1.20178	2.43282e-12	down
ACSF3	ENSG00000176715	197322	FALSE	-0.0756445	0.321864	nc	0.720419	1.12246e-05	up	-0.362588	0.193507	nc	-0.235225	5.72452e-05	nc	-0.345821	0.0119381	nc	-0.330914	0.00202492	nc	-0.192248	0.0318735	nc
ACSL1	ENSG00000151726	2180	FALSE	-0.0614794	0.492967	nc	-0.146964	0.112446	nc	-1.21221	8.96137e-07	down	-1.5642	1.96616e-35	down	0.556892	0.00117218	nc	-0.702757	3.31951e-07	down	-0.922855	3.29591e-12	nc
ACSL3	ENSG00000123983	2181	FALSE	-0.0551342	0.287258	nc	-0.54923	3.43174e-15	nc	-0.191018	0.45816	nc	-0.209725	1.70462e-05	nc	0.266926	0.0043498	nc	0.593374	4.53117e-06	up	-0.176819	0.00730833	nc
ACSL4	ENSG00000068366	2182	FALSE	-1.1681	3.78366e-27	down	-3.07151	1.11522e-47	down	-0.921128	0.00152233	down	-0.383106	6.8421e-07	nc	-3.92629	1.35505e-38	down	-1.95825	6.81299e-06	down	-0.240123	0.00154473	nc
ACSL5	ENSG00000197142	51703	FALSE	-2.12483	4.23417e-05	down	-3.16006	5.73696e-06	down	-2.36858	0.28655	nc	-4.99956	4.34752e-13	down	-7.70434	1.89644e-27	down	-7.23716	5.9854e-12	down	-1.55785	0.147783	nc
ACSM3	ENSG00000005187	6296	FALSE	-0.399177	0.000566654	nc	-1.89142	6.86239e-34	down	0.0789601	0.92288	nc	0.085701	0.417853	nc	0.271125	0.320016	nc	-0.304586	0.231296	nc	-1.4747	1.84079e-05	down
ACSS1	ENSG00000154930	84532	FALSE	-1.1653	2.94604e-16	down	-0.335049	0.00076207	nc	-2.31089	1.17711e-08	down	-1.10603	1.6422e-14	down	1.2404	5.35781e-07	up	0.59075	0.189332	nc	0.759385	4.28295e-07	nc
ACSS2	ENSG00000131069	55902	FALSE	-0.817156	4.67113e-27	down	-2.0988	3.68687e-47	down	-0.229899	0.256434	nc	-0.524107	1.95635e-20	nc	-0.850594	9.97912e-16	down	0.0496795	0.565872	nc	-0.177016	0.0310787	nc
ACTA2	ENSG00000107796	59	FALSE	0.181164	0.259181	nc	0.451598	0.00269983	nc	-1.67051	1.36668e-05	down	1.40413	1.01133e-10	up	0.00071675	0.998728	nc	2.26547	0.000381163	up	1.69315	1.8316e-08	up
ACTB	ENSG00000075624	60	FALSE	-0.15975	0.00746984	nc	0.188836	0.00522471	nc	-0.545132	0.0286088	nc	-0.495845	1.86121e-12	nc	-0.743744	6.64925e-11	down	-0.199433	0.0943853	nc	0.0685866	0.245684	nc
ACTG1	ENSG00000184009	71	FALSE	0.107471	0.0765538	nc	-0.349347	8.98335e-07	nc	0.0421606	0.92128	nc	-0.0685957	0.250876	nc	-0.0330098	0.758654	nc	0.238034	0.0459754	nc	0.317512	0.000409155	nc
ACTL6A	ENSG00000136518	86	FALSE	0.0202057	0.622994	nc	0.166589	0.000332995	nc	0.0682832	0.785994	nc	0.102135	0.0062883	nc	-0.259608	0.000510901	nc	-0.0741549	0.403868	nc	-0.222001	0.00176389	nc
ACTN1	ENSG00000072110	87	FALSE	-0.757576	9.91889e-17	down	-0.524985	4.43767e-09	nc	-1.43475	4.51367e-07	down	-0.96969	1.19765e-20	down	-1.96378	1.8531e-23	down	-1.46388	1.38975e-13	down	-0.604695	1.8881e-11	nc
ACTN4	ENSG00000130402	81	FALSE	-0.601931	7.76319e-21	down	-0.186218	0.000656511	nc	-0.905714	5.35076e-07	down	-0.694704	1.20554e-24	down	-0.568257	3.47482e-10	nc	-0.505658	1.91873e-07	nc	-0.213682	0.00297694	nc
ACTR10	ENSG00000131966	55860	FALSE	0.318629	8.21876e-11	nc	1.51059	5.29331e-39	up	0.182332	0.467883	nc	0.272634	1.1182e-08	nc	0.399033	4.45408e-06	nc	0.260332	0.00706362	nc	-0.0928244	0.200654	nc
ACTR1A	ENSG00000138107	10121	FALSE	0.20083	3.56842e-07	nc	0.19142	9.86288e-06	nc	0.171066	0.41918	nc	0.0802159	0.0385679	nc	-0.252304	0.000122411	nc	-0.102876	0.220053	nc	0.354172	8.28584e-06	nc
ACTR1B	ENSG00000115073	10120	FALSE	-0.138378	0.00348376	nc	-0.131601	0.0115467	nc	-0.127534	0.645312	nc	-0.0325216	0.479663	nc	-0.233699	0.00244657	nc	-0.00195175	0.987297	nc	-0.249669	0.00450959	nc
ACTR2	ENSG00000138071	10097	FALSE	0.036761	0.507143	nc	0.234608	7.46798e-05	nc	0.304665	0.206908	nc	0.311142	1.22505e-08	nc	-0.391134	2.18204e-05	nc	0.608395	6.03512e-07	up	0.0183811	0.852291	nc
ACTR3	ENSG00000115091	10096	FALSE	-0.0359716	0.460595	nc	-0.30319	6.03962e-08	nc	0.272348	0.196156	nc	0.214429	3.27449e-06	nc	-0.423889	7.81272e-07	nc	0.340583	0.000479	nc	0.090968	0.127451	nc
ACTR3B	ENSG00000133627	57180	FALSE	-0.244197	0.000615467	nc	0.0722848	0.342471	nc	-0.0274952	0.965647	nc	-0.0438004	0.569546	nc	-0.324363	0.0300947	nc	0.139063	0.379315	nc	-0.280827	0.0285533	nc
ACTR5	ENSG00000101442	79913	FALSE	-0.605363	8.6672e-14	down	-0.990731	1.89587e-21	down	-0.130686	0.762431	nc	-0.20828	0.00141337	nc	-0.158852	0.130534	nc	-0.388519	0.000112157	nc	-0.378662	0.000530854	nc
ACTR6	ENSG00000075089	64431	FALSE	-0.0134566	0.867648	nc	-0.0862493	0.201558	nc	-0.114609	0.796875	nc	-0.0289372	0.642553	nc	-0.441321	0.00737784	nc	0.637341	0.000300093	up	-0.254603	0.00989667	nc
ACTR8	ENSG00000113812	93973	FALSE	-0.0237637	0.596026	nc	-0.346924	5.53884e-12	nc	0.108689	0.568119	nc	0.178427	2.07757e-07	nc	-0.169057	0.0432038	nc	-0.14721	0.0497656	nc	-0.170366	0.00985218	nc
ACTRT3	ENSG00000184378	84517	FALSE	0.715045	1.30537e-08	up	1.11488	1.12819e-14	up	0.946285	0.313587	nc	0.62789	0.000157826	up	1.03673	3.98834e-06	up	0.513128	0.243011	nc	0.336463	0.33601	nc
ACVR1	ENSG00000115170	90	FALSE	0.0641072	0.123181	nc	0.222034	1.59773e-06	nc	0.0738274	0.792933	nc	0.345434	1.08852e-12	nc	-0.0993002	0.200409	nc	0.277133	0.0312241	nc	0.368021	2.47848e-05	nc
ACVR1B	ENSG00000135503	91	FALSE	-0.516779	8.88532e-20	nc	-1.24973	3.44228e-38	down	-0.0322885	0.925607	nc	0.121244	0.00662297	nc	-0.702128	1.17838e-15	down	-0.125663	0.229127	nc	-0.00554867	0.94757	nc
ACVR2A	ENSG00000121989	92	FALSE	0.110056	0.225924	nc	0.0587771	0.549108	nc	0.317697	0.510026	nc	0.558641	1.18356e-10	nc	-0.0337118	0.843208	nc	-0.175374	0.370098	nc	0.124011	0.258735	nc
ACVR2B	ENSG00000114739	93	FALSE	-0.489809	1.86911e-08	nc	-0.524775	4.59596e-11	nc	-0.376328	0.375357	nc	-0.0513137	0.459992	nc	0.242619	0.0656109	nc	-0.225938	0.203434	nc	0.20847	0.200193	nc
ACY1	ENSG00000243989	95	FALSE	-0.0950731	0.498796	nc	-0.72154	2.19863e-06	down	-0.417857	0.440058	nc	-0.816108	3.09858e-13	down	-0.595212	0.0372862	down	-0.658135	0.000705194	down	0.439888	0.0983096	nc
ACYP1	ENSG00000119640	97	FALSE	0.285324	2.36974e-06	nc	-0.172908	0.00542226	nc	0.485373	0.202091	nc	0.202027	0.0023425	nc	0.158698	0.222513	nc	0.157614	0.12676	nc	0.514099	0.000735918	nc
ACYP2	ENSG00000170634	98	FALSE	0.12063	0.289605	nc	-0.422648	0.00158787	nc	0.145392	0.85425	nc	-0.173145	0.103753	nc	0.103429	0.671378	nc	-0.127739	0.531772	nc	-0.589001	0.00231946	nc
ADA	ENSG00000196839	100	FALSE	-0.253762	0.000220454	nc	0.0436909	0.473046	nc	0.620047	0.026703	up	0.115849	0.0362679	nc	-0.660011	0.000176423	down	0.594746	0.000356572	up	0.629834	2.25604e-06	nc
ADAL	ENSG00000168803	161823	FALSE	0.428865	1.01304e-14	nc	0.608185	1.2349e-16	up	0.0443264	0.907629	nc	-0.0276914	0.588172	nc	0.0488091	0.638795	nc	-0.187469	0.133301	nc	-0.0391929	0.724196	nc
ADAM10	ENSG00000137845	102	FALSE	-0.378353	1.04276e-12	nc	-0.622815	1.60651e-19	down	0.133019	0.614275	nc	-0.123851	0.00501547	nc	-0.0921717	0.262809	nc	0.756849	4.02099e-10	up	0.198338	0.00140868	nc
ADAM11	ENSG00000073670	4185	FALSE	0.435657	0.0856943	nc	0.458716	0.0136033	nc	1.03237	0.383129	nc	0.761457	0.000121478	up	2.20435	1.53197e-09	up	1.10298	0.0449162	up	1.05378	0.00193138	up
ADAM15	ENSG00000143537	8751	FALSE	-0.427322	1.03424e-08	nc	-0.6093	1.74708e-12	down	-0.366987	0.148914	nc	-0.937404	3.20829e-26	down	-0.52451	6.09145e-05	nc	-0.328269	0.00393086	nc	0.0128706	0.885112	nc
ADAM17	ENSG00000151694	6868	FALSE	-0.263526	5.94026e-11	nc	-0.122435	0.0026613	nc	0.181176	0.304514	nc	0.40491	6.21072e-19	nc	0.0054029	0.948829	nc	0.416465	0.00107982	nc	0.576825	1.74572e-10	nc
ADAM19	ENSG00000135074	8728	FALSE	0.132251	0.69066	nc	3.02525	6.77263e-11	up	-1.51597	2.17101e-06	down	-1.11879	1.63735e-16	down	1.86254	0.00252334	up	-2.83589	1.47145e-09	down	0.866905	3.57399e-07	nc
ADAM22	ENSG00000008277	53616	FALSE	0.951009	3.14217e-23	up	2.3036	1.56344e-35	up	0.783528	0.275438	nc	1.68047	5.11614e-19	up	1.36966	4.41365e-09	up	-0.218165	0.617234	nc	0.360122	0.0776968	nc
ADAM28	ENSG00000042980	10863	FALSE	-2.64638	1.91144e-06	down	-1.39323	0.0196609	down	-0.591712	0.230919	nc	-0.886939	1.20726e-14	down	0.923157	0.00971099	up	-1.81637	1.80159e-06	down	-1.09296	7.18375e-05	down
ADAM8	ENSG00000151651	101	FALSE	-2.07196	9.45583e-20	down	-2.33871	5.7823e-16	down	-0.356769	0.375099	nc	-1.47677	2.01284e-26	down	-2.39356	8.19798e-19	down	-0.49552	0.00225263	nc	1.58402	6.35762e-11	up
ADAM9	ENSG00000168615	8754	FALSE	0.0993775	0.0285881	nc	0.3573	1.18918e-10	nc	0.195898	0.3627	nc	0.538861	7.60077e-21	nc	0.94441	2.02032e-18	up	0.710468	6.27022e-09	up	0.581059	6.46027e-13	nc
ADAMTS13	ENSG00000160323	11093	FALSE	0.491282	0.014292	nc	1.19056	9.72884e-14	up	-0.385385	0.690831	nc	0.13865	0.292348	nc	1.66324	1.51303e-11	up	0.472122	0.0229289	nc	0.0416556	0.876819	nc
ADAMTS3	ENSG00000156140	9508	FALSE	0.0682232	0.504181	nc	0.671567	1.23073e-05	up	0.881217	0.0775812	nc	1.29036	1.12242e-21	up	2.31861	4.8204e-05	up	0.580508	0.19051	nc	1.29909	2.93677e-13	up
ADAMTS6	ENSG00000049192	11174	FALSE	1.58938	1.01842e-12	up	3.04082	2.63503e-19	up	1.1875	0.173407	nc	2.72929	2.63856e-23	up	5.56373	3.74603e-12	up	1.17581	0.00343048	up	1.81333	8.37294e-13	up
ADAMTS7	ENSG00000136378	11173	FALSE	-0.212984	0.471699	nc	1.1751	1.12083e-05	up	1.29878	0.596052	nc	5.03039	3.01186e-27	up	3.20103	1.89745e-08	up	0.0683491	0.956504	nc	2.27218	2.62171e-05	up
ADAMTSL4	ENSG00000143382	54507	FALSE	-1.04626	3.74533e-09	down	-2.26104	1.93442e-23	down	-1.00264	0.0476105	down	0.515997	7.8818e-06	nc	-1.69747	3.95953e-17	down	-1.23114	1.17905e-08	down	-0.709893	1.51967e-06	nc
ADAMTSL4-AS1	ENSG00000203804	574406	FALSE	-0.10897	0.822854	nc	0.587148	0.166381	nc	0.892316	0.789676	nc	1.92455	1.1239e-06	up	-0.801918	0.019611	down	0.487339	0.379028	nc	1.614	0.0834525	nc
ADAMTSL5	ENSG00000185761	339366	FALSE	0.278583	0.0202456	nc	-0.612529	0.00109688	down	0.554061	0.313013	nc	1.06905	2.01629e-18	up	-0.379868	0.0355766	nc	1.12128	4.50386e-12	up	1.07173	2.08681e-08	up
ADAP1	ENSG00000105963	11033	FALSE	0.426617	0.0782641	nc	-0.88584	0.00110212	down	0.340506	0.343009	nc	0.218316	0.000798844	nc	0.627243	0.000232987	up	1.15097	9.46427e-15	up	-0.321684	0.296406	nc
ADAP2	ENSG00000184060	55803	FALSE	0.521215	9.1197e-07	nc	0.570959	8.74024e-07	nc	0.558652	0.170924	nc	0.756373	4.51397e-16	up	0.248422	0.149866	nc	0.413556	0.00966028	nc	0.866728	0.010018	nc
ADAR	ENSG00000160710	103	FALSE	0.14444	2.95961e-05	nc	0.19758	6.51476e-07	nc	0.441967	0.000777302	nc	0.457891	9.39731e-23	nc	-0.532473	3.23184e-15	nc	0.387234	5.79263e-08	nc	0.211914	4.6939e-05	nc
ADARB1	ENSG00000197381	104	FALSE	-0.649276	4.80587e-11	down	-0.357735	1.14404e-05	nc	-0.723339	0.0506857	nc	-0.747838	1.18694e-12	down	0.29853	0.0224919	nc	-1.28771	1.30168e-16	down	-1.17862	2.67985e-16	down
ADAT1	ENSG00000065457	23536	FALSE	0.386884	5.22243e-12	nc	0.756569	1.04945e-20	up	0.293722	0.162105	nc	0.151991	0.000426685	nc	0.0611708	0.58009	nc	-0.0796813	0.748518	nc	-0.0253285	0.806145	nc
ADAT2	ENSG00000189007	134637	FALSE	-0.501481	3.12471e-07	nc	0.772648	3.02636e-11	up	-0.326869	0.615735	nc	-0.0122851	0.916834	nc	-1.1256	1.42405e-13	down	-0.349176	0.00544797	nc	-0.394731	0.00645095	nc
ADAT3	ENSG00000213638	113179	FALSE	-0.0862839	0.613531	nc	-0.157077	0.603518	nc	-0.331326	0.726265	nc	-0.37023	0.0229037	nc	0.0928778	0.781997	nc	-0.414624	0.0521611	nc	-0.489606	0.117152	nc
ADCK1	ENSG00000063761	57143	FALSE	0.282582	9.8771e-06	nc	1.49331	2.24284e-25	up	0.178354	0.743286	nc	0.0986241	0.231898	nc	0.341617	0.00903706	nc	-0.0120607	0.93413	nc	-0.152372	0.240335	nc
ADCK2	ENSG00000133597	90956	FALSE	0.186393	0.000485195	nc	-0.246304	0.000226892	nc	0.110127	0.772533	nc	-0.477377	2.26284e-13	nc	-0.210596	0.0658884	nc	-0.0310489	0.857251	nc	0.206707	0.0194738	nc
ADCK5	ENSG00000173137	203054	FALSE	0.160848	0.21613	nc	0.258559	0.146439	nc	-0.458095	0.564655	nc	-0.0992162	0.513282	nc	0.547651	0.00977241	nc	-0.553919	4.85168e-05	nc	0.326652	0.0686158	nc
ADCY1	ENSG00000164742	107	FALSE	-0.0633963	0.653542	nc	0.0137787	0.927041	nc	-0.742852	0.000793972	down	-0.87856	7.9541e-26	down	-0.284325	0.203435	nc	-0.73433	9.92284e-05	down	0.214208	0.0117995	nc
ADCY3	ENSG00000138031	109	FALSE	-0.468024	4.68023e-12	nc	0.0987621	0.122154	nc	-1.63434	2.53828e-12	down	-1.89346	1.84829e-44	down	-0.590216	0.000172127	down	-1.76867	1.58688e-16	down	-1.09726	1.35139e-12	down
ADCY4	ENSG00000129467	196883	FALSE	1.93543	0.000266519	up	2.93677	4.87428e-11	up	2.37853	0.287798	nc	3.45085	2.42584e-16	up	3.63027	6.73944e-06	up	4.05182	2.0975e-20	up	-0.621345	0.493931	nc
ADCY6	ENSG00000174233	112	FALSE	0.400195	1.49297e-12	nc	0.719855	4.70607e-21	up	-0.246947	0.313813	nc	-0.0658863	0.172707	nc	0.841417	7.52318e-16	up	-0.0911403	0.38184	nc	-0.233439	0.000668384	nc
ADCY7	ENSG00000121281	113	FALSE	-0.575808	9.29402e-09	nc	0.54831	3.21257e-07	nc	-1.16918	6.27664e-07	down	-1.22009	1.27679e-30	down	-0.760446	6.26362e-07	down	-0.908211	7.43828e-07	down	-0.197564	0.0420994	nc
ADCY9	ENSG00000162104	115	FALSE	-0.928947	5.35734e-24	down	-1.62562	5.40181e-34	down	-0.953724	1.28017e-05	down	-0.555291	8.96236e-17	nc	-1.64925	1.5265e-12	down	-0.863995	3.08783e-06	down	-0.204841	0.0191114	nc
ADD1	ENSG00000087274	118	FALSE	0.229208	1.00221e-12	nc	0.467634	1.13399e-23	nc	0.198307	0.114895	nc	0.3155	2.22819e-18	nc	0.315237	1.14308e-09	nc	-0.150838	0.00714977	nc	0.250125	2.44713e-05	nc
ADD3	ENSG00000148700	120	FALSE	0.27393	1.14431e-06	nc	0.697159	1.46624e-19	up	0.220372	0.419147	nc	0.521302	1.07595e-17	nc	0.539265	1.0728e-06	nc	-0.728692	0.000602303	down	0.224927	0.00650117	nc
ADGRA3	ENSG00000152990	166647	FALSE	-0.242204	8.07188e-08	nc	1.01995	5.89001e-31	up	-0.11956	0.62173	nc	0.390886	1.90258e-15	nc	-0.0348974	0.656615	nc	-0.231247	0.00708271	nc	-0.110113	0.106148	nc
ADGRB2	ENSG00000121753	576	FALSE	0.13218	0.117323	nc	1.00206	7.90369e-18	up	-0.893488	0.0108799	down	0.113591	0.212731	nc	3.8173	1.41206e-18	up	-0.441669	0.231484	nc	0.15183	0.233252	nc
ADGRE2	ENSG00000127507	30817	FALSE	-1.33715	0.00598837	down	-0.662657	0.153481	nc	-0.648792	0.542983	nc	-1.08708	4.19933e-08	down	-8.19316	7.94728e-25	down	-1.6644	6.74164e-09	down	-0.240101	0.141745	nc
ADGRE5	ENSG00000123146	976	FALSE	-0.298918	1.17223e-08	nc	-0.172392	0.00228811	nc	-0.0266595	0.959177	nc	0.358534	1.02776e-07	nc	-1.39127	1.16152e-24	down	-0.635961	0.000671602	down	0.393399	2.0818e-05	nc
ADGRG2	ENSG00000173698	10149	FALSE	-2.25902	2.98391e-23	down	-3.25678	5.27926e-18	down	1.2363	0.657507	nc	1.32231	0.000684646	up	-0.0799459	0.884427	nc	-0.796177	0.456029	nc	-0.210675	0.803212	nc
ADGRG6	ENSG00000112414	57211	FALSE	0.638649	3.57287e-20	up	0.81357	1.30536e-22	up	0.690444	0.00364553	up	0.747341	5.61554e-22	up	0.998417	4.07568e-15	up	0.600692	0.00145543	up	1.19526	4.31585e-14	up
ADGRL1	ENSG00000072071	22859	FALSE	0.488274	1.2516e-12	nc	0.73083	1.08961e-17	up	-0.0895388	0.84338	nc	0.217984	0.000560155	nc	1.08647	1.64949e-14	up	0.876895	5.25539e-08	up	0.313816	0.000589216	nc
ADGRL2	ENSG00000117114	23266	FALSE	0.325392	6.62168e-05	nc	1.63525	1.6731e-25	up	0.456032	0.0109386	nc	1.00915	2.87713e-35	up	0.477167	7.45127e-05	nc	0.187025	0.0834129	nc	0.537759	1.62245e-10	nc
ADH5	ENSG00000197894	128	FALSE	-0.0696304	0.0889595	nc	0.199121	1.17075e-05	nc	0.356269	0.0583508	nc	0.437163	4.32104e-17	nc	-0.37382	3.18728e-06	nc	0.335426	0.000230988	nc	0.327817	1.76661e-05	nc
ADI1	ENSG00000182551	55256	FALSE	-0.186619	5.56941e-06	nc	-0.208088	3.2755e-05	nc	-0.14447	0.507249	nc	-0.229947	5.55028e-08	nc	-0.391745	1.60482e-07	nc	-0.351164	9.99612e-06	nc	-0.209535	0.00209724	nc
ADIPOR1	ENSG00000159346	51094	FALSE	-0.12692	6.72398e-05	nc	-0.271722	6.03991e-12	nc	-0.148411	0.345864	nc	-0.300037	1.95658e-15	nc	-0.210273	9.60261e-05	nc	0.0177845	0.818787	nc	0.166833	0.00365329	nc
ADIPOR2	ENSG00000006831	79602	FALSE	-0.221207	2.13711e-08	nc	-0.284944	4.05008e-10	nc	-0.0216733	0.934643	nc	-0.0886899	0.0127473	nc	-0.285412	1.26993e-05	nc	-0.0255822	0.7849	nc	-0.228031	0.00018709	nc
ADK	ENSG00000156110	132	FALSE	-0.0540472	0.226245	nc	-0.243984	2.1025e-06	nc	0.102624	0.715223	nc	0.178287	5.00048e-05	nc	-0.0842289	0.420889	nc	-0.0253426	0.848437	nc	0.584147	8.68145e-09	nc
ADM	ENSG00000148926	133	FALSE	0.955601	6.87794e-06	up	1.96104	1.77878e-09	up	0.275929	0.808169	nc	0.294873	0.0400677	nc	-0.0752156	0.821535	nc	-0.471615	0.0238169	nc	-0.101485	0.304546	nc
ADM2	ENSG00000128165	79924	FALSE	-0.258731	0.0126354	nc	-0.523286	5.20719e-11	nc	-0.958439	0.0845525	nc	-1.22232	1.22182e-18	down	1.43375	1.76029e-07	up	-1.40914	1.1173e-07	down	0.00166638	0.992912	nc
ADM5	ENSG00000224420	199800	FALSE	0.262404	0.140651	nc	-0.528562	0.000682459	nc	-0.828385	0.371591	nc	-0.162264	0.383615	nc	0.680079	0.00168759	up	-0.5128	0.000562749	nc	-0.202696	0.418382	nc
ADNP	ENSG00000101126	23394	FALSE	0.0700884	0.0611706	nc	0.0751677	0.0671797	nc	0.014379	0.96011	nc	0.165937	1.06729e-05	nc	0.466255	9.52612e-11	nc	-0.113215	0.159567	nc	-0.0937416	0.0931203	nc
ADNP2	ENSG00000101544	22850	FALSE	0.10063	0.00543891	nc	-0.166069	2.64263e-05	nc	-0.0126429	0.96677	nc	-0.0447227	0.231244	nc	0.072487	0.322401	nc	-0.169234	0.0995491	nc	-0.234751	0.00205161	nc
ADO	ENSG00000181915	84890	FALSE	-0.169911	8.68153e-05	nc	-0.255787	4.95338e-07	nc	-0.101064	0.740048	nc	0.162381	0.000348259	nc	-0.0134823	0.884782	nc	0.124952	0.308431	nc	-0.0303984	0.76379	nc
ADPGK	ENSG00000159322	83440	FALSE	-0.234241	9.26701e-09	nc	-0.047026	0.257294	nc	-0.0750165	0.765348	nc	-0.251013	1.5403e-09	nc	-0.532426	6.51221e-13	nc	-0.310834	3.9707e-05	nc	0.157593	0.0130076	nc
ADPRH	ENSG00000144843	141	FALSE	0.43392	4.80596e-05	nc	0.584753	1.12252e-06	nc	1.32987	1.2213e-05	up	1.21832	9.17637e-30	up	0.780175	9.22835e-05	up	1.11482	7.64048e-12	up	0.379966	0.00605963	nc
ADPRHL1	ENSG00000153531	113622	FALSE	0.368892	1.52914e-07	nc	-0.310454	0.00128017	nc	-0.165106	0.685374	nc	-0.952995	6.8448e-21	down	-0.99801	1.17453e-08	down	0.249768	0.167337	nc	0.167944	0.0381882	nc
ADPRHL2	ENSG00000116863	54936	FALSE	-0.130919	0.0191203	nc	-0.0564187	0.417231	nc	-0.111654	0.78514	nc	-0.265158	1.1063e-05	nc	-0.634188	1.87836e-08	down	-0.216046	0.0505962	nc	-0.0858886	0.440556	nc
ADPRM	ENSG00000170222	56985	FALSE	0.270481	0.00968001	nc	-0.408732	2.52934e-06	nc	0.271901	0.741828	nc	0.0701167	0.514858	nc	0.0748936	0.74278	nc	0.454802	0.0580702	nc	-0.120872	0.599648	nc
ADRA1D	ENSG00000171873	146	FALSE	1.21859	1.83838e-10	up	1.6912	1.65345e-14	up	0.447744	0.556075	nc	0.593316	2.20009e-06	up	2.1035	3.34003e-07	up	-1.68402	0.0317588	down	-0.555452	0.00870582	nc
ADRM1	ENSG00000130706	11047	FALSE	0.180866	0.0129027	nc	-0.242507	0.0046351	nc	0.373404	0.280123	nc	0.130066	0.0588947	nc	-0.0262148	0.855721	nc	0.0913052	0.548869	nc	0.305076	0.0633689	nc
ADSL	ENSG00000239900	158	FALSE	-0.289188	2.32607e-05	nc	0.323907	3.05052e-05	nc	-0.101548	0.850986	nc	-0.170439	0.015876	nc	0.0355216	0.864039	nc	-0.297362	0.0608892	nc	-0.242449	0.034747	nc
ADSS1	ENSG00000185100	122622	FALSE	0.14689	0.360481	nc	-0.288088	0.0270009	nc	-0.118917	0.875015	nc	-0.434237	2.48817e-06	nc	-2.34633	3.26549e-15	down	-1.7141	1.49859e-16	down	-0.963886	4.3096e-09	nc
ADSS2	ENSG00000035687	159	FALSE	-0.305048	6.3779e-10	nc	0.0730031	0.144321	nc	-0.338751	0.117326	nc	-0.244052	5.71691e-07	nc	-0.262218	0.00150772	nc	-0.0433624	0.747844	nc	-0.141423	0.0462799	nc
ADTRP	ENSG00000111863	84830	FALSE	-1.62463	5.06488e-14	down	-4.47383	4.58502e-21	down	-1.73081	0.152897	nc	-3.55691	9.93847e-15	down	-2.95539	1.23258e-07	down	-2.80642	0.000127752	down	-2.40643	0.0034414	down
AEBP2	ENSG00000139154	121536	FALSE	-0.135625	0.00919766	nc	-0.371879	5.55396e-09	nc	-0.0784782	0.853009	nc	0.209493	0.000302709	nc	0.00120275	0.992224	nc	0.233562	0.207381	nc	-0.121223	0.245594	nc
AEN	ENSG00000181026	64782	FALSE	-0.564258	2.29506e-19	nc	-0.211661	0.000440524	nc	0.159625	0.657375	nc	0.00810859	0.892085	nc	-0.553311	1.49966e-08	nc	0.148897	0.281041	nc	0.262228	0.00306756	nc
AFAP1L1	ENSG00000157510	134265	FALSE	0.0469583	0.766472	nc	-0.286985	0.179555	nc	-1.03563	0.25832	nc	-0.00211401	0.992335	nc	1.16747	0.000422744	up	-2.55525	6.07489e-08	down	-0.00386743	0.987974	nc
AFDN	ENSG00000130396	4301	FALSE	0.220457	1.1576e-07	nc	0.239388	2.79814e-07	nc	0.443296	0.00571521	nc	0.570684	4.81054e-24	nc	0.515534	7.38079e-12	nc	0.35302	3.25232e-05	nc	0.489872	4.47289e-08	nc
AFF1	ENSG00000172493	4299	FALSE	0.173544	0.00107812	nc	-0.34052	5.92582e-08	nc	0.459729	0.0431551	nc	0.522791	3.02448e-16	nc	-0.0151464	0.885877	nc	0.0683898	0.681898	nc	0.165071	0.0462799	nc
AFF4	ENSG00000072364	27125	FALSE	0.110064	0.0199221	nc	-0.207425	8.00999e-05	nc	0.222374	0.348855	nc	0.207101	1.15797e-05	nc	-0.0502149	0.583324	nc	0.155354	0.245424	nc	-0.0149694	0.857127	nc
AFG1L	ENSG00000135537	246269	FALSE	0.390218	3.22767e-05	nc	0.834605	9.69387e-10	up	0.534209	0.288351	nc	-0.148288	0.0908694	nc	0.376404	0.0755914	nc	0.616772	0.000350238	up	-0.139079	0.379025	nc
AFG3L1P	ENSG00000223959	172	FALSE	0.0928328	0.139382	nc	0.461859	4.4911e-09	nc	-0.335538	0.424183	nc	0.0410187	0.586299	nc	0.436047	4.38592e-06	nc	-0.0703752	0.510597	nc	-0.185357	0.0923247	nc
AFG3L2	ENSG00000141385	10939	FALSE	-0.138891	0.00155801	nc	-0.168434	0.000740549	nc	-0.0587028	0.842905	nc	-0.339663	2.64809e-12	nc	-0.186136	0.0243466	nc	-0.481035	1.84509e-06	nc	-0.170063	0.0207338	nc
AFMID	ENSG00000183077	125061	FALSE	-0.433244	8.58392e-10	nc	-0.314982	9.22283e-07	nc	-0.325635	0.360119	nc	-0.444762	5.26967e-10	nc	-0.277154	0.00328681	nc	0.259575	0.00661636	nc	-1.05549	1.30428e-12	down
AFTPH	ENSG00000119844	54812	FALSE	-0.161138	0.000492636	nc	-0.342641	7.03375e-10	nc	-0.014597	0.965278	nc	0.159249	0.000141888	nc	0.108269	0.221434	nc	0.000329949	0.998222	nc	-0.161888	0.020343	nc
AGA	ENSG00000038002	175	FALSE	0.347534	3.4505e-08	nc	0.661656	1.85159e-17	up	0.261775	0.416855	nc	0.213298	6.0444e-05	nc	-0.0738431	0.527237	nc	0.323985	0.00415656	nc	0.0441365	0.652753	nc
AGAP1	ENSG00000157985	116987	FALSE	-0.570875	1.83614e-20	nc	-0.590844	7.67255e-19	down	-0.615625	0.000544197	down	-0.844813	8.00058e-30	down	-0.594265	1.81092e-10	down	-0.119641	0.330262	nc	-0.22786	0.00201327	nc
AGAP2-AS1	ENSG00000255737	100130776	FALSE	0.0780412	0.600986	nc	-0.124386	0.261662	nc	-0.297701	0.718616	nc	-0.677466	7.43882e-07	down	-1.02943	0.0089283	down	0.182765	0.634427	nc	0.498131	0.00290989	nc
AGAP3	ENSG00000133612	116988	FALSE	-0.11235	0.0556239	nc	-0.731126	1.33389e-18	down	-0.374179	0.161446	nc	-0.28765	1.60288e-06	nc	1.07888	1.50528e-17	up	0.0839385	0.464178	nc	-0.19945	0.0116145	nc
AGAP6	ENSG00000204149	414189	FALSE	-0.417619	0.0256572	nc	0.163329	0.47335	nc	-0.156447	0.937431	nc	-0.241428	0.29223	nc	-0.317758	0.184452	nc	-0.324218	0.169836	nc	-0.15804	0.709637	nc
AGBL2	ENSG00000165923	79841	FALSE	0.951665	2.74399e-09	up	2.03493	1.88047e-20	up	0.757733	0.488746	nc	2.75054	6.17585e-23	up	2.21917	3.2318e-12	up	1.59407	1.25289e-08	up	1.15751	0.00337575	up
AGBL5	ENSG00000084693	60509	FALSE	0.248484	1.13845e-08	nc	0.255977	7.49499e-08	nc	-0.241638	0.226684	nc	-0.370634	3.45026e-14	nc	0.4032	3.47206e-06	nc	-0.678972	9.74122e-10	down	-0.0448979	0.544712	nc
AGER	ENSG00000204305	177	FALSE	0.246278	0.11811	nc	0.825752	2.2197e-07	up	-0.519566	0.511894	nc	0.0316706	0.833439	nc	0.142719	0.46633	nc	-0.0461731	0.69978	nc	0.56817	0.0274901	nc
AGFG1	ENSG00000173744	3267	FALSE	-0.178385	2.50859e-06	nc	-0.532052	6.20018e-21	nc	-0.428799	0.00384936	nc	-0.461569	9.44637e-21	nc	0.292184	1.37684e-05	nc	0.117572	0.186771	nc	-0.444196	4.72061e-09	nc
AGFG2	ENSG00000106351	3268	FALSE	0.204632	0.000505001	nc	0.169012	0.0118343	nc	-0.410442	0.107372	nc	-0.208238	0.000140301	nc	-0.0971743	0.380805	nc	-0.257035	0.048601	nc	-0.580923	5.71091e-05	nc
AGGF1	ENSG00000164252	55109	FALSE	0.113466	0.0212796	nc	0.0759762	0.173417	nc	0.221103	0.436003	nc	0.291364	3.72834e-08	nc	-0.115423	0.304689	nc	0.256997	0.0548632	nc	-0.177333	0.0361101	nc
AGK	ENSG00000006530	55750	FALSE	-0.239611	2.66952e-06	nc	0.787631	1.2824e-14	up	-0.788934	0.00019055	down	-0.871789	8.77944e-25	down	-0.617815	6.17953e-10	down	-0.575776	5.54726e-08	nc	-0.419589	1.49576e-05	nc
AGL	ENSG00000162688	178	FALSE	0.282162	1.44429e-07	nc	0.623317	1.61221e-17	up	0.436371	0.0454615	nc	0.337416	4.13086e-10	nc	-0.148794	0.134423	nc	0.172934	0.218967	nc	0.276948	0.000244855	nc
AGMAT	ENSG00000116771	79814	FALSE	-0.527002	8.51369e-07	nc	-0.382967	7.07229e-05	nc	-0.413906	0.720782	nc	-0.262819	0.0730748	nc	-1.26386	1.35027e-07	down	1.54122	0.00282854	up	0.5771	0.0039211	nc
AGO1	ENSG00000092847	26523	FALSE	-0.010537	0.799957	nc	0.0780418	0.0479203	nc	-0.0932415	0.677263	nc	-0.0688496	0.0537849	nc	-0.00492732	0.946919	nc	-0.158987	0.068842	nc	0.149354	0.0519371	nc
AGO2	ENSG00000123908	27161	FALSE	-0.124304	0.0231894	nc	-0.380732	6.9447e-09	nc	0.312471	0.257932	nc	0.170182	0.00206709	nc	-0.389826	2.49533e-05	nc	0.51238	2.75731e-05	nc	0.413376	0.0207743	nc
AGO3	ENSG00000126070	192669	FALSE	-0.149726	0.00508763	nc	-0.691854	1.71675e-20	down	0.0408214	0.920546	nc	0.102287	0.045883	nc	-0.0138757	0.90518	nc	-0.339562	0.00734709	nc	0.249463	0.011828	nc
AGO4	ENSG00000134698	192670	FALSE	0.0553401	0.462883	nc	0.293769	3.39055e-05	nc	0.0883537	0.837659	nc	0.537373	4.01785e-15	nc	-0.105477	0.337254	nc	0.206757	0.0729655	nc	0.0583579	0.536175	nc
AGPAT1	ENSG00000204310	10554	FALSE	0.357276	1.02382e-13	nc	0.286816	4.01032e-09	nc	-0.033689	0.912414	nc	0.0312251	0.462171	nc	0.311902	3.74852e-05	nc	-0.146235	0.18504	nc	0.237686	0.00156889	nc
AGPAT2	ENSG00000169692	10555	FALSE	-0.278379	1.6636e-05	nc	-0.601911	1.84722e-13	down	-0.191257	0.70586	nc	-0.355433	1.88572e-05	nc	-0.583941	1.43778e-07	nc	0.0175423	0.919241	nc	0.74654	5.56235e-07	nc
AGPAT3	ENSG00000160216	56894	FALSE	-0.274768	3.62168e-09	nc	0.153546	0.00155822	nc	-0.139674	0.57145	nc	0.0618665	0.148882	nc	-0.72516	5.39867e-15	down	-0.188995	0.0333118	nc	0.154271	0.0165993	nc
AGPAT4	ENSG00000026652	56895	FALSE	0.47728	1.43012e-09	nc	0.516447	9.60397e-11	nc	0.00231242	0.997333	nc	0.77526	3.15444e-13	up	0.46292	0.0011443	nc	0.963343	7.40896e-06	up	1.2793	3.20274e-11	up
AGPAT5	ENSG00000155189	55326	FALSE	-0.315898	9.65952e-07	nc	-0.0261104	0.678296	nc	0.286519	0.248318	nc	0.149079	0.00121251	nc	-0.162291	0.294888	nc	1.09747	3.44088e-10	up	-0.0697197	0.35467	nc
AGPS	ENSG00000018510	8540	FALSE	-0.279234	9.87078e-07	nc	0.0364557	0.565376	nc	0.263545	0.310845	nc	-0.256242	2.29618e-06	nc	-0.676437	3.4391e-09	down	0.129483	0.369711	nc	-0.0769626	0.23711	nc
AGR2	ENSG00000106541	10551	FALSE	-1.10355	3.26026e-12	down	-1.63057	5.68497e-15	down	-0.414161	0.312522	nc	-0.642848	1.85917e-11	down	-0.793455	5.37477e-08	down	0.758199	5.76007e-06	up	-0.852647	2.70345e-10	nc
AGTPBP1	ENSG00000135049	23287	FALSE	0.101331	0.0774203	nc	0.526249	3.69529e-11	nc	0.0264471	0.95775	nc	0.325669	3.50861e-07	nc	-0.0201075	0.894664	nc	0.503512	0.00122056	nc	0.0765258	0.423092	nc
AGTRAP	ENSG00000177674	57085	FALSE	0.0640439	0.457679	nc	-0.347805	0.000145902	nc	-0.718187	0.00507031	down	-1.06018	3.82811e-26	down	-0.700645	1.80052e-06	down	-0.803449	1.56972e-09	down	-0.404742	8.44807e-06	nc
AHCTF1	ENSG00000153207	25909	FALSE	-0.231206	1.28059e-08	nc	-0.209341	1.50915e-06	nc	0.0725019	0.802209	nc	0.295067	8.8121e-11	nc	-0.269765	0.0003202	nc	0.181204	0.0810749	nc	-0.00866218	0.920184	nc
AHCY	ENSG00000101444	191	FALSE	0.0604064	0.170838	nc	-0.402833	3.93483e-13	nc	-0.0129172	0.968002	nc	-0.0381023	0.379972	nc	-0.253965	0.000689701	nc	0.262361	0.00340897	nc	0.30515	6.19976e-06	nc
AHCYL1	ENSG00000168710	10768	FALSE	-0.151506	7.19314e-06	nc	-0.787532	3.65482e-33	down	-0.527196	3.27332e-05	nc	-0.770931	1.10968e-35	down	-0.482919	1.0999e-12	nc	-0.530671	3.67069e-12	nc	-0.372676	5.25193e-08	nc
AHCYL2	ENSG00000158467	23382	FALSE	0.0321888	0.540458	nc	0.212139	5.50276e-05	nc	0.08578	0.777134	nc	-0.0341115	0.442766	nc	0.475456	7.5199e-07	nc	0.839434	4.62576e-11	up	-0.293561	5.40029e-05	nc
AHDC1	ENSG00000126705	27245	FALSE	-0.341729	0.00122991	nc	-0.855755	1.93448e-08	down	-1.50697	5.89554e-06	down	-1.49062	1.58385e-25	down	-0.251411	0.316445	nc	-0.757669	7.47431e-05	down	-0.276626	0.061526	nc
AHI1	ENSG00000135541	54806	FALSE	0.285257	1.53138e-05	nc	0.170159	0.00945662	nc	0.550403	0.0347313	nc	0.642508	1.79806e-18	up	0.651204	5.26621e-09	up	0.400177	0.00694652	nc	-0.0772759	0.306102	nc
AHNAK	ENSG00000124942	79026	FALSE	-0.557382	1.10202e-07	nc	-0.818419	3.30974e-10	down	-0.625914	0.135229	nc	-0.904278	2.60658e-14	down	-1.80233	3.76604e-16	down	-0.7441	0.000151308	down	0.0503667	0.881927	nc
AHNAK2	ENSG00000185567	113146	FALSE	-1.96194	4.11336e-23	down	-1.36499	1.11695e-12	down	-0.558595	0.328224	nc	-0.793353	3.0574e-09	down	-1.78304	1.43158e-12	down	0.538502	0.0238918	nc	1.92442	1.50966e-05	up
AHR	ENSG00000106546	196	FALSE	0.246952	0.00175358	nc	0.106412	0.246997	nc	0.0632399	0.879444	nc	0.218844	8.97116e-05	nc	0.242266	0.0753041	nc	0.450349	0.000265406	nc	0.140832	0.319286	nc
AHSA1	ENSG00000100591	10598	FALSE	-0.0595428	0.161042	nc	-0.0984468	0.0291255	nc	0.176911	0.441395	nc	-0.272906	3.3289e-09	nc	-0.286985	7.09896e-05	nc	0.0104051	0.924625	nc	0.13082	0.02635	nc
AHSA2P	ENSG00000173209	130872	FALSE	-0.0363167	0.730003	nc	0.776015	8.99157e-12	up	-0.522107	0.253271	nc	0.742254	4.71068e-12	up	0.169361	0.164442	nc	-0.0968072	0.507826	nc	0.245752	0.0228954	nc
AIDA	ENSG00000186063	64853	FALSE	-0.183645	0.0223557	nc	-0.0645668	0.45634	nc	0.536449	0.271026	nc	0.652075	3.03538e-10	up	-0.828297	4.98744e-06	down	0.545297	0.0572054	nc	0.444274	0.00548141	nc
AIF1L	ENSG00000126878	83543	FALSE	0.153587	0.321115	nc	0.271608	0.0729419	nc	-1.51462	1.46599e-06	down	-1.64105	1.27387e-31	down	1.61988	1.66796e-08	up	1.26856	1.59166e-06	up	-0.887496	7.74466e-05	nc
AIFM1	ENSG00000156709	9131	FALSE	0.3515	8.07069e-14	nc	0.334152	6.30088e-11	nc	0.248837	0.187334	nc	-0.108439	0.0054425	nc	-0.082774	0.284338	nc	0.12745	0.13391	nc	-0.0516154	0.440862	nc
AIFM2	ENSG00000042286	84883	FALSE	-0.00462701	0.930441	nc	-0.0882279	0.0840772	nc	-0.0309755	0.915898	nc	-0.119909	0.002913	nc	0.132476	0.119701	nc	-0.0847113	0.31923	nc	-0.146492	0.0157691	nc
AIFM3	ENSG00000183773	150209	FALSE	0.120912	0.292928	nc	0.952318	1.72952e-16	up	-0.523184	0.621472	nc	-0.151286	0.364498	nc	0.493603	4.90142e-06	nc	0.919729	1.34425e-07	up	0.108923	0.774001	nc
AIG1	ENSG00000146416	51390	FALSE	0.175418	0.000526843	nc	0.260723	5.91441e-07	nc	-0.158664	0.589105	nc	-0.212502	5.32089e-06	nc	-0.751386	8.03694e-12	down	-0.189147	0.0440174	nc	-0.150925	0.0789244	nc
AIMP1	ENSG00000164022	9255	FALSE	-0.0832718	0.0483375	nc	0.410527	2.50651e-13	nc	-0.00328233	0.991466	nc	0.0499969	0.215105	nc	-0.136531	0.0774528	nc	0.225823	0.00605616	nc	-0.39601	6.78449e-06	nc
AIMP2	ENSG00000106305	7965	FALSE	-0.257028	3.55503e-06	nc	-0.0771208	0.252014	nc	0.226808	0.447841	nc	-0.0831018	0.107367	nc	-0.141024	0.255248	nc	0.187521	0.196404	nc	-0.190275	0.0383538	nc
AIP	ENSG00000110711	9049	FALSE	0.276837	5.27784e-08	nc	-0.575473	4.83639e-18	nc	0.0158079	0.968469	nc	0.0162663	0.754806	nc	0.286775	0.00080934	nc	0.263098	0.0107135	nc	-0.0211439	0.804753	nc
AJM1	ENSG00000232434	389813	FALSE	0.683702	5.65876e-12	up	0.0197564	0.847389	nc	-0.128851	0.922174	nc	-0.117442	0.490999	nc	0.136645	0.29283	nc	-0.230699	0.27833	nc	-0.225262	0.423391	nc
AJUBA	ENSG00000129474	84962	FALSE	-0.102026	0.0206196	nc	0.911166	1.79698e-26	up	0.232083	0.485022	nc	1.39268	4.68518e-35	up	1.01505	4.23316e-15	up	-0.188816	0.175308	nc	0.468368	1.27879e-07	nc
AK1	ENSG00000106992	203	FALSE	-0.238621	0.0187213	nc	0.111444	0.483443	nc	-0.728293	0.0623162	nc	-1.23591	3.1062e-21	down	0.369225	0.0950538	nc	-0.391699	0.0165425	nc	-0.185407	0.199047	nc
AK2	ENSG00000004455	204	FALSE	-0.276595	1.74822e-10	nc	-0.280718	7.30227e-09	nc	-0.266874	0.1173	nc	-0.215198	5.59022e-08	nc	-0.627921	6.38378e-14	down	0.0448641	0.59226	nc	-0.123942	0.0626704	nc
AK3	ENSG00000147853	50808	FALSE	-0.0347402	0.563996	nc	-0.559432	1.07195e-15	nc	-0.105413	0.751697	nc	0.00724229	0.890919	nc	-0.089794	0.436264	nc	-0.181895	0.10089	nc	0.00592387	0.954986	nc
AK6	ENSG00000085231	102157402	FALSE	-0.215216	0.000866932	nc	-0.499468	2.74836e-10	nc	0.213059	0.751907	nc	0.513394	2.7716e-07	nc	-0.0939808	0.555774	nc	0.525763	0.0217277	nc	-0.106997	0.382384	nc
AK7	ENSG00000140057	122481	FALSE	0.593977	4.98862e-06	up	-0.13217	0.159266	nc	0.634516	0.346015	nc	0.793999	9.55938e-13	up	0.376829	0.124509	nc	2.31062	2.49148e-11	up	-0.246199	0.147607	nc
AK9	ENSG00000155085	221264	FALSE	0.333083	0.00437218	nc	0.741993	6.26741e-09	up	0.447174	0.664052	nc	-0.21314	0.110188	nc	0.137561	0.542155	nc	-0.17029	0.526779	nc	-0.296433	0.330541	nc
AKAP1	ENSG00000121057	8165	FALSE	0.0430081	0.209315	nc	-0.073707	0.057516	nc	0.319081	0.0241413	nc	0.38813	4.03129e-19	nc	0.414492	4.5161e-10	nc	0.417206	1.06996e-08	nc	0.0111867	0.892101	nc
AKAP10	ENSG00000108599	11216	FALSE	-0.057124	0.245417	nc	0.180914	0.00119808	nc	0.0716763	0.835603	nc	0.305797	1.06519e-09	nc	0.0301748	0.76298	nc	-0.00752382	0.95795	nc	0.386368	3.75855e-05	nc
AKAP11	ENSG00000023516	11215	FALSE	-0.0472602	0.431569	nc	0.0335502	0.594991	nc	-0.119277	0.726741	nc	0.022656	0.674209	nc	-0.23218	0.0492998	nc	-0.127319	0.503203	nc	-0.0671979	0.498086	nc
AKAP12	ENSG00000131016	9590	FALSE	-0.297146	0.00228652	nc	-1.15794	2.59752e-16	down	-0.206899	0.730235	nc	-1.22082	1.116e-19	down	-5.76408	2.00199e-38	down	-0.732922	0.295635	nc	1.52029	1.42233e-19	up
AKAP13	ENSG00000170776	11214	FALSE	-0.342456	3.82329e-08	nc	-0.250459	0.000135928	nc	-0.254992	0.388004	nc	0.0207803	0.724041	nc	-0.280204	0.00436527	nc	-0.206967	0.0990241	nc	0.264672	0.140714	nc
AKAP17A	ENSG00000197976	8227	FALSE	-0.0211791	0.748946	nc	-0.86425	2.42274e-21	down	-0.36355	0.249661	nc	-0.11441	0.064796	nc	-0.120258	0.235807	nc	-0.352741	0.00198176	nc	0.0231157	0.798739	nc
AKAP5	ENSG00000179841	9495	FALSE	-0.362945	1.95569e-09	nc	0.284861	0.000308757	nc	0.0572415	0.940742	nc	0.50377	3.73258e-07	nc	-0.75136	4.50768e-07	down	-0.822209	0.00377359	down	-0.687318	2.64587e-05	nc
AKAP6	ENSG00000151320	9472	FALSE	0.894907	5.51335e-13	up	1.54655	5.95105e-20	up	0.357273	0.478236	nc	0.853244	1.54296e-17	up	-0.305027	0.290585	nc	0.305572	0.460815	nc	0.318486	0.0773077	nc
AKAP7	ENSG00000118507	9465	FALSE	-0.0612555	0.558502	nc	-0.0412856	0.599594	nc	0.111862	0.893884	nc	0.5993	1.05033e-07	up	0.105296	0.661986	nc	0.45745	0.155183	nc	0.050479	0.808793	nc
AKAP8	ENSG00000105127	10270	FALSE	-0.0696299	0.183937	nc	-0.533594	7.29455e-14	nc	-0.188475	0.534188	nc	-0.199326	0.000160539	nc	0.10222	0.269037	nc	-0.241642	0.00826184	nc	-0.138843	0.0916164	nc
AKAP8L	ENSG00000011243	26993	FALSE	0.0855637	0.109526	nc	-0.390484	1.98962e-09	nc	-0.259921	0.366962	nc	-0.213689	0.000101365	nc	0.0859809	0.342431	nc	-0.369662	0.000120626	nc	-0.245996	0.00572629	nc
AKAP9	ENSG00000127914	10142	FALSE	0.107357	0.0830001	nc	-0.264008	0.000113013	nc	0.423561	0.116156	nc	0.717934	1.64995e-19	up	0.26164	0.00963993	nc	0.206765	0.180776	nc	0.510135	1.39009e-06	nc
AKIP1	ENSG00000166452	56672	FALSE	0.232415	0.000370043	nc	0.535288	9.84601e-11	nc	0.0613356	0.905026	nc	-0.0352452	0.614421	nc	-0.0819573	0.62112	nc	-0.00826397	0.966637	nc	-0.312332	0.00143067	nc
AKIRIN1	ENSG00000174574	79647	FALSE	0.315303	2.01517e-12	nc	0.43084	1.30524e-15	nc	0.42003	0.0216706	nc	0.64425	3.54065e-25	up	0.0626564	0.359672	nc	0.353793	0.00303249	nc	0.180541	0.00428041	nc
AKIRIN2	ENSG00000135334	55122	FALSE	0.0226042	0.670347	nc	-0.521102	1.26253e-13	nc	-0.451963	0.0201428	nc	-0.547475	5.10686e-19	nc	-0.155006	0.147495	nc	-0.273905	0.0134523	nc	-0.183284	0.0213749	nc
AKNA	ENSG00000106948	80709	FALSE	0.170888	0.0713832	nc	0.529819	6.43968e-09	nc	0.0904351	0.878712	nc	-0.112241	0.120133	nc	1.58928	1.68662e-19	up	0.958161	3.15463e-08	up	0.949917	1.42626e-05	nc
AKR1A1	ENSG00000117448	10327	FALSE	-0.0698404	0.112668	nc	-0.279573	1.54957e-08	nc	-0.141513	0.608738	nc	-0.078199	0.0842021	nc	-0.0886501	0.226638	nc	-0.232892	0.00957429	nc	0.205261	0.00984351	nc
AKR1C3	ENSG00000196139	8644	FALSE	-0.484048	0.12673	nc	-4.14055	1.89073e-18	down	-1.69397	1.00008e-11	down	-1.91602	2.66741e-41	down	-2.6704	1.18029e-07	down	-2.55586	2.55483e-31	down	-2.22057	1.88894e-20	down
AKR7A2	ENSG00000053371	8574	FALSE	-0.0726539	0.30578	nc	-0.490111	1.22763e-10	nc	-0.0791816	0.845556	nc	-0.0941005	0.0940106	nc	0.132453	0.360517	nc	0.231209	0.1213	nc	-0.0536181	0.619175	nc
AKT1	ENSG00000142208	207	FALSE	-0.126755	0.00356968	nc	0.15824	0.00128239	nc	-0.160251	0.461573	nc	-0.251552	1.11631e-08	nc	0.00680204	0.934351	nc	-0.0181454	0.854261	nc	0.0871286	0.149749	nc
AKT1S1	ENSG00000204673	84335	FALSE	0.179209	0.000276875	nc	-0.406489	3.11554e-11	nc	0.338474	0.143755	nc	-0.22739	6.62309e-06	nc	0.0687331	0.482455	nc	0.192309	0.0540344	nc	-0.184886	0.0126643	nc
AKT2	ENSG00000105221	208	FALSE	-0.0384231	0.365242	nc	-0.144472	0.00149113	nc	-0.120351	0.624336	nc	-0.0509203	0.214304	nc	-0.172214	0.0129973	nc	-0.240378	0.00330233	nc	-0.266307	0.000864716	nc
AKTIP	ENSG00000166971	64400	FALSE	0.0677097	0.455557	nc	0.46297	3.9193e-07	nc	0.187016	0.76754	nc	0.354546	7.50056e-06	nc	0.52085	0.00206303	nc	0.237581	0.1509	nc	-0.075762	0.746466	nc
ALAD	ENSG00000148218	210	FALSE	0.330966	6.76662e-08	nc	0.370015	4.75491e-08	nc	-0.608828	0.0029215	down	-0.520241	2.19293e-16	nc	0.0921885	0.400953	nc	-0.677525	1.51293e-08	down	-0.331565	8.15207e-05	nc
ALAS1	ENSG00000023330	211	FALSE	0.27752	2.70625e-09	nc	0.0717396	0.128197	nc	0.29085	0.0798443	nc	0.261324	2.13637e-10	nc	-0.0658501	0.436086	nc	-0.303445	0.00050864	nc	-0.200297	0.00101455	nc
ALCAM	ENSG00000170017	214	FALSE	0.281786	1.9024e-07	nc	1.06362	5.95864e-29	up	0.319487	0.207265	nc	0.859698	1.51154e-26	up	1.68677	2.77912e-24	up	-0.0333496	0.828958	nc	0.503444	2.43274e-08	nc
ALDH16A1	ENSG00000161618	126133	FALSE	0.275525	0.000876444	nc	-0.308251	0.000882388	nc	-0.242324	0.592649	nc	-0.162634	0.0270193	nc	0.325233	0.0397028	nc	-0.426121	0.00305034	nc	0.232555	0.0836251	nc
ALDH18A1	ENSG00000059573	5832	FALSE	-0.296823	5.98647e-12	nc	-0.447382	5.12235e-18	nc	-0.739173	1.4018e-06	down	-0.657585	1.60198e-27	down	-0.484215	4.60656e-11	nc	-0.732818	1.86183e-14	down	-0.312032	3.23435e-05	nc
ALDH1A1	ENSG00000165092	216	FALSE	1.37513	1.88354e-06	up	2.5961	2.12366e-16	up	1.12374	0.244016	nc	2.34964	4.02331e-30	up	4.27879	1.80124e-07	up	-0.346558	0.761785	nc	2.5214	0.00799827	up
ALDH1A3	ENSG00000184254	220	FALSE	-0.531455	0.012871	nc	0.97149	8.48883e-05	up	-1.2602	0.00734146	down	-1.22127	8.81705e-17	down	0.0790996	0.901411	nc	-1.63121	0.0136778	down	-0.585054	0.477543	nc
ALDH1B1	ENSG00000137124	219	FALSE	-0.673913	4.09961e-18	down	-0.197074	0.00333773	nc	-0.358812	0.233747	nc	-0.429539	5.46125e-10	nc	-0.119329	0.406549	nc	-0.622426	0.00140182	down	-0.369661	1.41903e-05	nc
ALDH2	ENSG00000111275	217	FALSE	-1.27035	8.53701e-30	down	-3.24388	3.85222e-49	down	-0.880027	0.0986238	nc	-1.54137	6.11221e-18	down	-1.53206	1.74473e-15	down	-1.80403	7.40168e-08	down	-0.930153	1.05953e-10	nc
ALDH3A2	ENSG00000072210	224	FALSE	0.292074	8.61598e-12	nc	0.124588	0.00209853	nc	-0.495976	0.000209193	nc	-0.591824	5.65995e-28	down	0.260428	0.000149124	nc	0.125269	0.0766446	nc	0.351817	1.8499e-07	nc
ALDH4A1	ENSG00000159423	8659	FALSE	0.519624	3.01143e-11	nc	1.21229	1.06404e-23	up	0.55708	0.0525605	nc	0.640558	8.40056e-18	up	0.98984	8.49762e-10	up	0.88123	2.69907e-10	up	0.491757	0.000265002	nc
ALDH5A1	ENSG00000112294	7915	FALSE	-0.224753	0.00170942	nc	-0.262794	8.65671e-05	nc	-0.278321	0.416506	nc	-0.279007	5.81047e-06	nc	-0.684573	1.46973e-07	down	-0.116979	0.38302	nc	-0.243009	0.0265524	nc
ALDH6A1	ENSG00000119711	4329	FALSE	-0.452776	1.11785e-07	nc	-0.950186	1.49218e-23	down	-1.12363	2.80008e-05	down	-1.1977	6.867e-29	down	-0.238667	0.193468	nc	-0.464247	0.0150181	nc	-1.17528	5.41627e-14	down
ALDH7A1	ENSG00000164904	501	FALSE	0.246106	2.75761e-05	nc	0.277265	1.45986e-05	nc	0.456186	0.121957	nc	0.483619	2.67387e-12	nc	0.375994	0.00871145	nc	0.127033	0.415625	nc	-0.13964	0.243066	nc
ALDH9A1	ENSG00000143149	223	FALSE	-0.0435362	0.265651	nc	-0.167689	7.73389e-05	nc	-0.095212	0.687371	nc	0.28986	3.44888e-11	nc	0.152905	0.0265815	nc	0.181389	0.0413706	nc	0.0783815	0.1928	nc
ALDOA	ENSG00000149925	226	FALSE	-0.0814428	0.138951	nc	-0.615012	1.38124e-15	down	-0.25451	0.313813	nc	-0.445119	2.08233e-13	nc	-1.94592	1.06199e-31	down	0.260497	0.00889345	nc	-0.151018	0.026093	nc
ALDOC	ENSG00000109107	230	FALSE	-0.392007	0.000239851	nc	-1.94517	9.07595e-29	down	-0.303308	0.28438	nc	-0.742015	1.13096e-21	down	-2.75265	2.47792e-13	down	-0.0827714	0.645557	nc	0.228954	0.0277047	nc
ALG1	ENSG00000033011	56052	FALSE	-0.078075	0.273561	nc	0.0780291	0.426053	nc	0.0722982	0.899358	nc	0.0566008	0.492967	nc	-0.476392	0.00179042	nc	0.0278298	0.952456	nc	0.228729	0.0812233	nc
ALG10	ENSG00000139133	84920	FALSE	-0.0836828	0.394058	nc	0.0441172	0.702949	nc	0.163838	0.849405	nc	1.13165	2.13821e-15	up	-0.438937	0.0494694	nc	0.576491	0.12074	nc	0.382103	0.0243757	nc
ALG10B	ENSG00000175548	144245	FALSE	0.0355549	0.744643	nc	0.249064	0.0186219	nc	0.025878	0.977339	nc	0.724942	1.59613e-08	up	0.475017	0.0188524	nc	-0.00160956	0.997478	nc	0.0912145	0.745183	nc
ALG11	ENSG00000253710	440138	FALSE	-0.0588487	0.430923	nc	0.200257	0.0184025	nc	0.15631	0.750876	nc	0.445559	3.74198e-10	nc	-0.161173	0.328262	nc	-0.200092	0.463543	nc	0.0117085	0.930362	nc
ALG12	ENSG00000182858	79087	FALSE	0.210003	0.000152733	nc	-0.0887353	0.147133	nc	-0.0980555	0.838934	nc	0.0478887	0.477242	nc	0.336743	0.00378596	nc	-0.029141	0.905816	nc	0.276906	0.0161146	nc
ALG13	ENSG00000101901	79868	FALSE	0.0949045	0.0264387	nc	0.561829	7.49279e-19	nc	0.190896	0.499458	nc	0.19115	5.38796e-05	nc	0.115025	0.118152	nc	0.502812	1.66283e-06	nc	-0.29544	0.00049081	nc
ALG14	ENSG00000172339	199857	FALSE	-0.269131	6.89086e-05	nc	-0.955762	9.31439e-24	down	0.101217	0.871683	nc	-0.192411	0.0132086	nc	-0.50873	0.000221261	nc	-0.00800643	0.969315	nc	-0.506928	0.00038161	nc
ALG2	ENSG00000119523	85365	FALSE	-0.320369	1.21649e-12	nc	-0.422818	4.97364e-14	nc	0.0346313	0.915878	nc	-0.134144	0.00197848	nc	-0.333817	4.41357e-05	nc	-0.0207108	0.848635	nc	-0.0460251	0.611478	nc
ALG3	ENSG00000214160	10195	FALSE	-0.365854	1.0059e-09	nc	-0.246366	7.68331e-05	nc	-0.0758392	0.84338	nc	-0.21622	9.93642e-05	nc	-0.548192	9.28423e-08	nc	-0.129747	0.236167	nc	-0.168068	0.137228	nc
ALG5	ENSG00000120697	29880	FALSE	-0.0715661	0.17581	nc	0.0801805	0.210426	nc	-0.174704	0.625065	nc	0.265901	2.55563e-06	nc	-0.526255	1.07422e-06	nc	0.0348312	0.777385	nc	-0.117619	0.226568	nc
ALG6	ENSG00000088035	29929	FALSE	0.265759	0.000307873	nc	0.364021	1.31221e-05	nc	0.335283	0.478053	nc	0.579935	9.88176e-11	nc	0.208715	0.228708	nc	0.0419285	0.855846	nc	-0.470002	0.000568147	nc
ALG8	ENSG00000159063	79053	FALSE	-0.00687424	0.901609	nc	0.280452	2.42845e-06	nc	0.343984	0.122016	nc	0.241079	5.33901e-07	nc	-0.449691	5.93775e-06	nc	0.487426	1.93085e-07	nc	0.15535	0.0313116	nc
ALKBH1	ENSG00000100601	8846	FALSE	-0.0648311	0.14198	nc	-0.375709	2.41643e-10	nc	0.171852	0.654249	nc	0.144556	0.0115621	nc	-0.267746	0.00577584	nc	-0.119126	0.476545	nc	0.0401607	0.734093	nc
ALKBH2	ENSG00000189046	121642	FALSE	-0.235637	5.63029e-05	nc	-0.303872	5.03727e-07	nc	0.23209	0.564316	nc	-0.0394647	0.537632	nc	-0.276813	0.0274981	nc	-0.128673	0.288262	nc	0.0844167	0.412639	nc
ALKBH3	ENSG00000166199	221120	FALSE	0.150928	0.0157453	nc	0.992808	1.77798e-18	up	0.378427	0.10972	nc	0.337855	3.90564e-10	nc	-0.0842788	0.572447	nc	0.0717777	0.520961	nc	0.37565	0.000207053	nc
ALKBH4	ENSG00000160993	54784	FALSE	0.127275	0.0544453	nc	-0.0889099	0.226164	nc	-0.070582	0.900433	nc	0.11482	0.121265	nc	0.486692	0.000599643	nc	-0.014641	0.947999	nc	-0.0520256	0.731894	nc
ALKBH5	ENSG00000091542	54890	FALSE	0.0283638	0.458969	nc	-0.449733	5.92973e-18	nc	0.0171327	0.948814	nc	-0.150805	2.6247e-05	nc	-0.287322	1.04695e-05	nc	0.0555708	0.50959	nc	-0.380645	2.14306e-07	nc
ALKBH7	ENSG00000125652	84266	FALSE	0.116839	0.265651	nc	-0.922241	1.71681e-14	down	-0.416422	0.489805	nc	-0.621768	1.08903e-08	down	-0.061935	0.774841	nc	-0.0378915	0.882135	nc	0.0499293	0.831899	nc
ALKBH8	ENSG00000137760	91801	FALSE	0.117915	0.101565	nc	1.59108	1.67934e-23	up	0.318949	0.406289	nc	0.671526	3.4768e-16	up	-0.0671557	0.681215	nc	0.323672	0.0595603	nc	0.346489	0.00355106	nc
ALMS1	ENSG00000116127	7840	FALSE	-0.0382057	0.527631	nc	-0.0594189	0.307743	nc	-0.198418	0.515608	nc	0.0129943	0.81306	nc	0.127581	0.265664	nc	0.201186	0.357753	nc	-0.046201	0.769897	nc
ALMS1-IT1	ENSG00000230002	100874291	FALSE	0.97372	2.34594e-05	up	-0.173652	0.259813	nc	-0.0193124	0.98739	nc	0.4486	0.00734993	nc	0.55985	0.133268	nc	0.535018	0.180464	nc	0.311954	0.457961	nc
ALOX12-AS1	ENSG00000215067	100506713	FALSE	0.772083	2.14411e-05	up	0.17345	0.340369	nc	-0.191508	0.878712	nc	0.819146	4.63713e-05	up	0.963115	7.96104e-05	up	0.240233	0.348854	nc	-0.206287	0.54189	nc
ALOXE3	ENSG00000179148	59344	FALSE	0.721932	1.72167e-19	up	0.692831	0.000194993	up	1.71766	0.0798345	nc	1.62815	6.87915e-10	up	-0.958015	0.00644427	down	2.00714	4.42006e-06	up	1.13957	0.0885919	nc
ALPK1	ENSG00000073331	80216	FALSE	0.250807	0.0248205	nc	-0.121572	0.21113	nc	0.319844	0.478641	nc	0.391189	3.5409e-07	nc	0.70674	1.35937e-05	up	0.68106	6.4356e-08	up	0.0381274	0.725974	nc
ALPK3	ENSG00000136383	57538	FALSE	-0.17889	0.00270955	nc	-0.819733	4.07699e-19	down	-0.520797	0.321175	nc	-0.845755	3.17607e-13	down	0.204984	0.0191053	nc	-0.303465	0.0610751	nc	-1.28094	7.47074e-08	down
ALS2	ENSG00000003393	57679	FALSE	0.406326	5.50082e-15	nc	0.548777	1.45151e-17	nc	0.742983	1.36668e-05	up	0.673966	2.13698e-26	up	0.157991	0.0466145	nc	0.711491	1.86911e-12	up	0.452736	2.71441e-07	nc
ALYREF	ENSG00000183684	10189	FALSE	0.0268002	0.624092	nc	-0.135212	0.0169989	nc	0.0646112	0.87048	nc	-0.05317	0.335232	nc	-0.00658176	0.95243	nc	0.140279	0.277836	nc	0.027802	0.742006	nc
AMACR	ENSG00000242110	23600	FALSE	0.662556	2.45864e-10	up	0.505565	5.54338e-07	nc	0.536048	0.0183322	nc	0.658506	6.46332e-22	up	0.272053	0.202634	nc	0.547983	0.000150319	nc	0.47917	3.15118e-05	nc
AMBRA1	ENSG00000110497	55626	FALSE	0.0991014	0.0111474	nc	-0.0222052	0.622026	nc	0.219514	0.16929	nc	0.190368	7.36439e-08	nc	0.551291	1.64263e-10	nc	0.0904607	0.226812	nc	0.0271076	0.704483	nc
AMD1	ENSG00000123505	262	FALSE	-0.75536	9.38809e-22	down	-1.29922	3.83553e-29	down	-0.310016	0.307986	nc	-0.751548	1.64995e-19	down	-1.07792	1.26123e-15	down	-0.337135	0.0372998	nc	-0.810155	1.24052e-11	nc
AMDHD1	ENSG00000139344	144193	FALSE	0.481036	7.16757e-09	nc	0.875515	1.94162e-14	up	4.43322	0.000158403	up	3.70129	3.32289e-31	up	-0.786901	1.45645e-07	down	1.97769	0.000242315	up	0.548309	0.0271849	nc
AMDHD2	ENSG00000162066	51005	FALSE	0.138417	0.228674	nc	0.5756	0.00226555	nc	0.0420323	0.960296	nc	0.721107	7.82308e-11	up	0.847107	1.25608e-07	up	0.256833	0.180206	nc	0.38497	0.0930102	nc
AMER1	ENSG00000184675	139285	FALSE	-0.483403	4.1235e-09	nc	-0.318926	5.73617e-05	nc	0.11409	0.882698	nc	0.0286643	0.771973	nc	0.0688969	0.699036	nc	-0.418523	0.221303	nc	0.497507	0.00157158	nc
AMFR	ENSG00000159461	267	FALSE	0.161125	5.43948e-06	nc	0.335629	2.58451e-13	nc	0.498176	0.0002019	nc	0.559407	7.56078e-27	nc	0.196343	0.00135717	nc	0.637479	5.03388e-15	up	0.311487	4.3822e-06	nc
AMH	ENSG00000104899	268	FALSE	-0.165648	0.490857	nc	-0.636553	0.0269175	down	-1.06664	0.224351	nc	0.581959	0.0039204	nc	0.744913	0.0179951	up	-0.650087	8.94458e-06	down	-0.583352	0.0211159	nc
AMIGO1	ENSG00000181754	57463	FALSE	-0.649805	1.23851e-12	down	0.500457	5.43836e-06	nc	-1.51831	1.2213e-05	down	-0.950593	2.02199e-16	down	0.566854	0.00107121	nc	-1.26877	1.22554e-07	down	-0.618067	5.51886e-06	nc
AMIGO2	ENSG00000139211	347902	FALSE	-0.688331	1.77726e-12	down	-0.304385	0.00218197	nc	-0.796661	0.013504	down	-1.02317	3.34618e-19	down	-0.636965	0.000844878	down	-1.60285	1.38173e-14	down	-0.463469	3.50652e-08	nc
AMMECR1	ENSG00000101935	9949	FALSE	0.0498355	0.387143	nc	0.508593	9.06203e-12	nc	-0.071055	0.851333	nc	-0.0372007	0.496235	nc	-0.0693959	0.574006	nc	0.170241	0.23493	nc	0.0544638	0.562489	nc
AMMECR1L	ENSG00000144233	83607	FALSE	0.0560765	0.140651	nc	0.376453	2.39461e-13	nc	0.202789	0.315569	nc	0.20448	4.73516e-07	nc	0.181843	0.00907877	nc	0.155062	0.0954687	nc	0.0896981	0.214268	nc
AMN	ENSG00000166126	81693	FALSE	-0.406978	0.147666	nc	0.228386	0.301131	nc	-0.445798	0.727016	nc	-0.37542	0.0266865	nc	0.20439	0.656745	nc	-0.54917	0.000460422	nc	-0.316139	0.499595	nc
AMN1	ENSG00000151743	196394	FALSE	-0.198515	0.00120487	nc	-0.248637	1.12083e-05	nc	0.43425	0.386771	nc	0.155519	0.0371806	nc	0.483984	0.000138111	nc	1.08197	0.000514978	up	-0.367881	0.0158183	nc
AMOT	ENSG00000126016	154796	FALSE	-0.126016	0.0143896	nc	0.843461	5.60856e-23	up	-0.348791	0.322301	nc	0.470004	3.47761e-09	nc	3.67881	4.73946e-20	up	-0.172461	0.477171	nc	-0.735403	1.23449e-05	nc
AMOTL1	ENSG00000166025	154810	FALSE	-0.620457	3.0292e-16	down	-0.536147	7.21226e-11	nc	0.242509	0.252536	nc	-0.545939	4.3892e-20	nc	-1.12435	5.67899e-17	down	0.85572	1.12135e-13	up	0.135184	0.0811365	nc
AMPD2	ENSG00000116337	271	FALSE	-0.0022985	0.969255	nc	-0.440532	4.60555e-12	nc	-0.556555	0.00780078	nc	-0.65722	5.64342e-21	down	-0.369054	0.000101638	nc	-0.46636	1.46523e-05	nc	0.131882	0.0677856	nc
AMT	ENSG00000145020	275	FALSE	0.590351	0.0266005	up	1.71842	1.55618e-10	up	-1.07996	0.356051	nc	1.5095	1.26664e-09	up	0.949136	0.000100542	up	0.204921	0.353448	nc	1.59823	0.000436711	up
AMZ2	ENSG00000196704	51321	FALSE	0.0526306	0.155646	nc	0.400567	9.96386e-16	nc	-0.14168	0.491178	nc	-0.403795	7.07965e-18	nc	0.0122047	0.885432	nc	-0.154707	0.0498031	nc	-0.347305	2.52036e-05	nc
AMZ2P1	ENSG00000214174	201283	FALSE	0.462089	7.19582e-08	nc	0.843078	2.41307e-18	up	0.248352	0.701241	nc	0.403539	1.20971e-05	nc	1.22876	6.14654e-12	up	0.538344	0.00137443	nc	-0.0568806	0.761069	nc
ANAPC1	ENSG00000153107	64682	FALSE	-0.114961	0.0780651	nc	-0.169014	0.0230273	nc	-0.140287	0.699502	nc	-0.300348	5.08343e-07	nc	-0.31394	0.048991	nc	0.042041	0.895337	nc	-0.172995	0.101829	nc
ANAPC10	ENSG00000164162	10393	FALSE	-0.0846091	0.282307	nc	-0.311889	9.70856e-05	nc	0.000753542	0.999106	nc	-0.183521	0.038521	nc	-0.520154	0.00478934	nc	0.0802209	0.742889	nc	-0.401328	0.0245853	nc
ANAPC11	ENSG00000141552	51529	FALSE	0.128216	0.0143055	nc	-0.582176	2.51571e-16	nc	-0.298504	0.270688	nc	-0.573415	6.73881e-17	nc	-0.0898339	0.354202	nc	-0.0779342	0.49824	nc	-0.0607884	0.57942	nc
ANAPC13	ENSG00000129055	25847	FALSE	-0.149609	0.00103943	nc	-0.62214	1.30728e-19	down	-0.482627	0.0272697	nc	-0.286987	4.88531e-08	nc	0.0260881	0.801038	nc	-0.315552	0.00186525	nc	-0.386268	1.10696e-05	nc
ANAPC15	ENSG00000110200	25906	FALSE	0.215988	0.0163785	nc	0.480053	0.000105675	nc	-0.0943378	0.884571	nc	0.0208198	0.819824	nc	0.318953	0.149616	nc	-0.240933	0.235918	nc	0.0162802	0.932907	nc
ANAPC16	ENSG00000166295	119504	FALSE	-0.174055	4.15249e-06	nc	-0.0596956	0.139044	nc	-0.262684	0.143851	nc	-0.323646	5.75469e-13	nc	-0.139298	0.0300817	nc	-0.113774	0.148614	nc	-0.611902	3.63278e-11	nc
ANAPC2	ENSG00000176248	29882	FALSE	0.135849	0.0155788	nc	0.172518	0.00631014	nc	-0.0410903	0.941871	nc	-0.0370286	0.617415	nc	0.317592	0.00060378	nc	-0.274526	0.03921	nc	-0.0150579	0.907905	nc
ANAPC4	ENSG00000053900	29945	FALSE	0.172776	0.000933348	nc	0.271369	5.67058e-06	nc	0.223613	0.499989	nc	0.613715	5.85154e-18	up	0.468225	2.67702e-07	nc	0.288457	0.00126414	nc	-0.233677	0.0124771	nc
ANAPC5	ENSG00000089053	51433	FALSE	-0.178861	7.53694e-06	nc	-0.109952	0.01277	nc	-0.352479	0.0406812	nc	-0.2629	3.0288e-09	nc	-0.394719	1.64434e-08	nc	-0.632613	1.26827e-12	down	-0.26608	0.000218469	nc
ANAPC7	ENSG00000196510	51434	FALSE	0.086501	0.0161662	nc	0.105826	0.00830819	nc	0.276916	0.16785	nc	0.0932777	0.018398	nc	0.0254453	0.7242	nc	-0.0195632	0.824759	nc	-0.232292	0.00151294	nc
ANG	ENSG00000214274	283	FALSE	1.5639	1.16424e-17	up	0.594251	4.50328e-08	up	1.49769	0.0172738	up	1.19271	8.75759e-20	up	0.815719	0.00464449	up	0.494672	0.0110442	nc	1.30702	1.19592e-05	up
ANGEL1	ENSG00000013523	23357	FALSE	-0.11756	0.0112149	nc	0.243823	2.85499e-06	nc	-0.0563924	0.874933	nc	0.078361	0.098027	nc	-0.115484	0.141031	nc	-0.181842	0.0931875	nc	0.154372	0.0843207	nc
ANGEL2	ENSG00000174606	90806	FALSE	-0.0513328	0.284057	nc	-0.120059	0.0115655	nc	0.0214407	0.961758	nc	0.195607	0.00028935	nc	0.0110019	0.916181	nc	-0.154012	0.229345	nc	0.166681	0.0776143	nc
ANGPTL1	ENSG00000116194	9068	FALSE	0.318273	0.0100294	nc	2.62072	3.28834e-21	up	1.12928	0.769261	nc	0.43959	0.338565	nc	0.420307	0.0491371	nc	1.36592	0.257708	nc	1.53618	0.121843	nc
ANGPTL4	ENSG00000167772	51129	FALSE	-2.04799	7.19882e-26	down	-0.662653	0.00100248	down	-0.770034	0.144796	nc	-1.21629	1.39781e-15	down	-3.3432	2.91504e-24	down	0.931542	1.76781e-05	up	0.974199	2.49341e-12	nc
ANK2	ENSG00000145362	287	FALSE	0.210985	0.00590669	nc	1.11451	1.09584e-18	up	0.78124	0.0112623	up	0.679444	1.4014e-13	up	-1.61121	0.00011692	down	-0.821752	0.149508	nc	0.658757	8.172e-06	nc
ANK3	ENSG00000151150	288	FALSE	-1.17711	1.07294e-06	down	-0.0636656	0.811852	nc	-0.228413	0.535568	nc	-0.202216	0.00101605	nc	0.380562	0.0619016	nc	-0.0383087	0.861102	nc	-0.294302	0.0944324	nc
ANKAR	ENSG00000151687	150709	FALSE	0.440633	7.51632e-05	nc	0.207333	0.076766	nc	0.435712	0.631137	nc	1.12636	1.26486e-11	up	0.519004	0.00530706	nc	0.361206	0.211685	nc	0.693517	0.00220829	nc
ANKDD1A	ENSG00000166839	348094	FALSE	0.019038	0.925736	nc	-0.0746833	0.6599	nc	-0.71996	0.539935	nc	-0.49026	0.0148238	nc	0.560471	0.00959989	nc	-0.278495	0.555924	nc	0.180701	0.533716	nc
ANKEF1	ENSG00000132623	63926	FALSE	-0.0026871	0.972639	nc	0.363768	7.10564e-05	nc	0.234758	0.321115	nc	-0.0219878	0.628885	nc	0.490011	0.000319738	nc	0.537796	4.66634e-05	nc	0.15793	0.0994679	nc
ANKFY1	ENSG00000185722	51479	FALSE	0.0291298	0.428801	nc	0.409629	1.16809e-15	nc	0.0236392	0.924573	nc	0.191488	1.28596e-07	nc	-0.302122	2.46598e-06	nc	-0.17776	0.0427536	nc	-0.108914	0.0829766	nc
ANKH	ENSG00000154122	56172	FALSE	-0.258336	7.53655e-06	nc	-0.30669	9.1763e-06	nc	-0.00427422	0.987991	nc	-0.366264	6.3966e-14	nc	-0.457016	5.77193e-06	nc	0.166535	0.089743	nc	0.676568	2.89488e-11	nc
ANKHD1	ENSG00000131503	54882	FALSE	0.174269	0.0964254	nc	-0.563415	1.86748e-07	nc	0.0626547	0.92891	nc	0.242749	0.00225361	nc	0.117477	0.592329	nc	0.119305	0.329165	nc	0.000104522	0.999686	nc
ANKIB1	ENSG00000001629	54467	FALSE	0.0403224	0.345431	nc	0.262004	4.79879e-08	nc	0.308797	0.105859	nc	0.340636	8.90893e-13	nc	0.186655	0.0100249	nc	0.116304	0.276904	nc	0.224241	0.00115377	nc
ANKLE1	ENSG00000160117	126549	FALSE	-0.51865	1.94198e-08	nc	-0.900937	8.29687e-17	down	-0.487684	0.652229	nc	-0.863987	4.37883e-07	down	0.14133	0.661279	nc	-0.674964	0.109718	nc	1.02319	0.000438474	up
ANKLE2	ENSG00000176915	23141	FALSE	-0.560184	2.05117e-21	nc	-0.592458	2.96058e-19	down	-0.718718	3.12958e-05	down	-0.408202	8.73877e-15	nc	-0.376607	3.42042e-07	nc	-0.728876	5.60278e-14	down	-0.098599	0.0856701	nc
ANKMY1	ENSG00000144504	51281	FALSE	-0.0191891	0.845788	nc	0.0611718	0.522303	nc	-0.162364	0.814697	nc	-0.283827	0.00230417	nc	0.01177	0.930863	nc	-0.176952	0.205618	nc	-0.300078	0.0552514	nc
ANKMY2	ENSG00000106524	57037	FALSE	-0.0136888	0.776997	nc	-0.0158832	0.738866	nc	-0.00330115	0.991863	nc	0.314629	1.17422e-10	nc	-0.421029	3.75987e-07	nc	0.227197	0.00725396	nc	0.0771619	0.313682	nc
ANKRA2	ENSG00000164331	57763	FALSE	-0.234822	0.00104285	nc	-0.831158	2.34806e-19	down	-0.362077	0.334341	nc	-0.493479	3.52858e-11	nc	-0.0480933	0.729632	nc	-0.973829	2.28861e-06	down	-0.381084	0.00302011	nc
ANKRD10	ENSG00000088448	55608	FALSE	-0.0017795	0.981552	nc	-0.768576	3.08077e-17	down	0.188639	0.632976	nc	0.66996	1.98018e-17	up	0.666365	1.42515e-09	up	0.345522	0.000134314	nc	-0.137576	0.123899	nc
ANKRD11	ENSG00000167522	29123	FALSE	-0.137951	0.00930113	nc	-0.177227	0.00392962	nc	-0.344179	0.169693	nc	-0.16718	0.00175191	nc	-0.088635	0.349507	nc	-0.127162	0.332766	nc	0.387472	6.03558e-06	nc
ANKRD12	ENSG00000101745	23253	FALSE	0.214512	0.00175092	nc	-0.305356	5.66182e-05	nc	0.683431	0.0356013	up	0.96815	2.68778e-22	up	0.34064	0.0125192	nc	0.632676	0.00111395	up	0.217641	0.00707416	nc
ANKRD13A	ENSG00000076513	88455	FALSE	-0.329079	1.78935e-12	nc	-0.262669	2.42183e-07	nc	-0.135324	0.645709	nc	0.0696445	0.126053	nc	-0.609661	7.57602e-12	down	-0.31394	0.00325216	nc	0.0104461	0.909336	nc
ANKRD13B	ENSG00000198720	124930	FALSE	0.343321	0.000157854	nc	0.676042	3.13358e-15	up	0.00382642	0.996495	nc	-0.140121	0.193961	nc	2.49997	3.74002e-15	up	-0.326201	0.12942	nc	0.60777	0.000183407	nc
ANKRD13C	ENSG00000118454	81573	FALSE	0.133245	0.000501652	nc	0.351443	3.63926e-12	nc	0.48061	0.0129648	nc	1.03893	3.87496e-36	up	0.339218	7.72942e-06	nc	0.43525	6.18503e-05	nc	0.930389	4.15334e-13	nc
ANKRD13D	ENSG00000172932	338692	FALSE	0.108438	0.0526743	nc	-0.48325	1.742e-12	nc	-0.290658	0.348855	nc	-0.170696	0.0032773	nc	-0.00950031	0.924699	nc	0.116214	0.27578	nc	0.515958	2.78008e-07	nc
ANKRD16	ENSG00000134461	54522	FALSE	0.199727	0.00908383	nc	0.882547	1.04405e-16	up	0.0711087	0.922107	nc	0.0058539	0.949886	nc	0.569062	0.000103721	nc	-0.238671	0.168596	nc	-0.218778	0.192378	nc
ANKRD17	ENSG00000132466	26057	FALSE	-0.069432	0.153288	nc	0.04393	0.414658	nc	0.225084	0.35632	nc	0.28467	2.14693e-08	nc	-0.481176	9.17967e-08	nc	0.058313	0.642211	nc	-0.0189314	0.779438	nc
ANKRD18A	ENSG00000180071	253650	FALSE	-0.147454	0.328058	nc	-0.285982	0.048206	nc	-1.464	0.0659721	nc	-0.575266	0.00503546	nc	-1.34857	4.29768e-08	down	-1.23982	0.00121985	down	-0.197414	0.621485	nc
ANKRD18B	ENSG00000230453	441459	FALSE	0.317778	0.0182213	nc	0.374699	0.0299667	nc	0.597713	0.567506	nc	0.214704	0.118754	nc	-1.5458	0.000226837	down	0.297585	0.457134	nc	0.15901	0.521975	nc
ANKRD22	ENSG00000152766	118932	FALSE	-0.690912	0.180318	nc	-2.94908	3.88254e-08	down	0.639259	0.136359	nc	0.263157	0.000843735	nc	-3.03823	4.02774e-23	down	0.451472	0.000212045	nc	0.860048	0.000408877	nc
ANKRD23	ENSG00000163126	200539	FALSE	-0.0388291	0.827301	nc	0.476643	0.00454892	nc	-0.157553	0.874264	nc	0.141112	0.289574	nc	0.310976	0.0906022	nc	-0.208351	0.327993	nc	0.250585	0.236271	nc
ANKRD24	ENSG00000089847	170961	FALSE	-0.186842	0.343332	nc	-1.76597	1.18415e-10	down	-0.348624	0.838934	nc	-0.0680476	0.762748	nc	0.415463	0.339497	nc	0.631544	0.0703333	nc	0.12572	0.77684	nc
ANKRD26	ENSG00000107890	22852	FALSE	0.114857	0.160862	nc	0.170318	0.0723577	nc	-0.0886526	0.879005	nc	0.11995	0.0992419	nc	-0.0752865	0.664711	nc	0.143586	0.463718	nc	-0.211073	0.0272793	nc
ANKRD27	ENSG00000105186	84079	FALSE	-0.281071	7.40714e-08	nc	-0.548079	1.40734e-16	nc	-0.312732	0.206809	nc	-0.173841	0.000558507	nc	-0.0834383	0.459254	nc	0.0348763	0.795449	nc	-0.245858	0.0048787	nc
ANKRD28	ENSG00000206560	23243	FALSE	0.254483	1.71502e-08	nc	0.988778	8.6726e-31	up	0.217537	0.295688	nc	0.531872	3.58123e-21	nc	0.708224	3.24362e-14	up	0.318157	0.00185491	nc	-0.357373	3.29462e-06	nc
ANKRD29	ENSG00000154065	147463	FALSE	-1.76736	8.71098e-26	down	-1.52325	8.0701e-25	down	-0.72532	0.126663	nc	-1.55401	5.8296e-23	down	-3.87588	4.99634e-23	down	-2.05432	3.00968e-13	down	-0.850464	0.000562319	nc
ANKRD31	ENSG00000145700	256006	FALSE	-0.0400312	0.805338	nc	1.26758	2.75951e-07	up	0.818849	0.337795	nc	1.13254	2.89394e-10	up	-0.313396	0.375699	nc	1.46894	0.00183659	up	-0.159957	0.603654	nc
ANKRD33B	ENSG00000164236	651746	FALSE	-1.66357	1.26874e-20	down	-1.00603	3.47952e-06	down	-1.98196	0.0134865	down	-0.0135583	0.954933	nc	0.632164	0.131251	nc	-1.89791	0.0145948	down	0.224088	0.292829	nc
ANKRD34A	ENSG00000272031	284615	FALSE	0.730944	1.97639e-08	up	1.07353	7.0017e-15	up	0.280083	0.691842	nc	1.0402	4.10229e-15	up	1.81066	2.07045e-07	up	1.04616	1.18793e-05	up	0.553816	0.000331127	nc
ANKRD36	ENSG00000135976	375248	FALSE	0.054739	0.786812	nc	0.976493	1.68052e-07	up	0.429207	0.66978	nc	1.565	1.40537e-15	up	1.42794	1.6556e-07	up	1.17874	0.0219747	up	1.03753	0.00153594	up
ANKRD36B	ENSG00000196912	57730	FALSE	0.127176	0.496546	nc	0.936853	3.87396e-06	up	0.360408	0.736086	nc	1.71886	3.52054e-16	up	1.36536	4.9879e-07	up	0.765418	0.180111	nc	0.712691	0.0276666	nc
ANKRD36C	ENSG00000174501	400986	FALSE	0.156005	0.40729	nc	0.665245	9.82809e-05	up	0.234585	0.880611	nc	1.97904	5.27345e-14	up	1.67715	1.64004e-06	up	0.832123	0.212908	nc	0.757747	0.13429	nc
ANKRD37	ENSG00000186352	353322	FALSE	0.159781	0.446305	nc	-0.316158	0.346449	nc	2.04537	0.0537211	nc	2.03817	1.01712e-19	up	-2.70781	1.44824e-11	down	2.1968	3.86037e-16	up	1.08047	7.61356e-08	up
ANKRD39	ENSG00000213337	51239	FALSE	0.283963	8.95755e-05	nc	-0.340735	8.25756e-06	nc	0.241133	0.501514	nc	-0.499488	1.02666e-12	nc	0.0804006	0.630874	nc	0.0523088	0.713922	nc	0.237812	0.0271149	nc
ANKRD40	ENSG00000154945	91369	FALSE	-0.185815	2.40695e-06	nc	0.0252385	0.603153	nc	-0.0561537	0.8383	nc	0.0182788	0.648116	nc	-0.0131594	0.881057	nc	-0.342694	0.000125703	nc	-0.0691703	0.4034	nc
ANKRD42	ENSG00000137494	338699	FALSE	-0.0628872	0.421876	nc	-0.105363	0.255049	nc	0.862912	8.25175e-05	up	0.572559	7.54415e-19	nc	-0.198631	0.139303	nc	0.323836	0.0256745	nc	0.251162	0.00592658	nc
ANKRD44	ENSG00000065413	91526	FALSE	-0.212318	0.00495435	nc	-0.217548	0.0413011	nc	-0.0603159	0.938025	nc	0.991699	2.0499e-14	up	0.178408	0.422875	nc	0.0750295	0.867962	nc	0.795512	5.32878e-05	nc
ANKRD46	ENSG00000186106	157567	FALSE	-0.359227	1.68511e-05	nc	0.429165	1.14902e-05	nc	0.04236	0.944652	nc	0.380671	4.00711e-06	nc	-0.365131	0.0289175	nc	-0.115457	0.602755	nc	-0.0973184	0.428436	nc
ANKRD49	ENSG00000168876	54851	FALSE	0.176413	0.0907488	nc	-0.239286	0.0317679	nc	0.276035	0.578417	nc	0.307291	3.82966e-05	nc	0.0377953	0.859047	nc	0.0262877	0.852006	nc	0.0993702	0.449065	nc
ANKRD50	ENSG00000151458	57182	FALSE	0.549394	3.23905e-17	nc	0.0117452	0.844886	nc	0.359836	0.146599	nc	0.745769	2.71342e-23	up	0.907737	6.06347e-12	up	0.354844	0.0781901	nc	0.459068	6.03786e-07	nc
ANKRD52	ENSG00000139645	283373	FALSE	-0.128521	0.000885073	nc	0.394877	4.07939e-14	nc	-0.606689	0.000111379	down	-0.518568	3.26278e-21	nc	0.0406664	0.562188	nc	-0.509162	1.09257e-08	nc	0.425765	5.65214e-08	nc
ANKRD54	ENSG00000100124	129138	FALSE	0.00875439	0.91878	nc	-0.18534	0.0953236	nc	-0.0079091	0.985849	nc	-0.178347	0.00238589	nc	-0.0893934	0.60218	nc	-0.260317	0.00925382	nc	0.121921	0.268577	nc
ANKRD6	ENSG00000135299	22881	FALSE	0.343427	0.0039801	nc	0.691097	2.38563e-07	up	0.00165979	0.998244	nc	0.542299	9.62112e-09	nc	0.310994	0.0998805	nc	0.334673	0.0483791	nc	0.253129	0.0764108	nc
ANKRD61	ENSG00000157999	100310846	FALSE	-0.315195	0.256709	nc	-0.228898	0.264635	nc	-1.15391	0.253379	nc	0.3403	0.0500542	nc	-0.226799	0.461583	nc	-0.27004	0.58355	nc	-0.36898	0.232938	nc
ANKRD9	ENSG00000156381	122416	FALSE	0.179666	0.00256278	nc	-0.882658	5.53454e-22	down	-0.391137	0.0408839	nc	-0.722212	5.87108e-26	down	-0.024697	0.851648	nc	-0.471748	3.6103e-07	nc	-0.106608	0.107846	nc
ANKS1A	ENSG00000064999	23294	FALSE	-0.127588	0.00443632	nc	-0.278109	8.61185e-08	nc	0.0135458	0.966857	nc	-0.148894	0.00033884	nc	-0.315199	7.22677e-05	nc	-0.250399	0.00967038	nc	0.149637	0.039677	nc
ANKS3	ENSG00000168096	124401	FALSE	-0.200197	0.00559137	nc	0.238822	0.00454892	nc	-0.78747	0.0995607	nc	-0.149206	0.128591	nc	0.0689849	0.629258	nc	-0.511893	2.06983e-06	nc	-0.0814947	0.579333	nc
ANKS6	ENSG00000165138	203286	FALSE	-0.103334	0.0347593	nc	0.158914	0.00177778	nc	-0.328019	0.0795381	nc	-0.223318	3.80346e-07	nc	-0.0654655	0.449015	nc	-0.331251	7.14395e-05	nc	-0.309844	0.000196463	nc
ANKZF1	ENSG00000163516	55139	FALSE	-0.6737	1.08145e-12	down	-0.881864	9.55625e-18	down	-0.718363	0.0209129	down	-0.44361	1.05597e-08	nc	-0.745051	3.33252e-09	down	-0.396436	0.00079155	nc	0.0270718	0.767149	nc
ANLN	ENSG00000011426	54443	FALSE	0.153214	0.00152628	nc	-0.611393	2.28149e-17	down	0.0912114	0.766919	nc	-0.152543	0.00134557	nc	-1.5412	1.25211e-27	down	0.0120756	0.9381	nc	0.0886769	0.113688	nc
ANO1	ENSG00000131620	55107	FALSE	-0.210379	0.759435	nc	-0.978615	0.149727	nc	-2.00568	1.34112e-11	down	-2.98838	9.32352e-45	down	1.93302	1.14388e-05	up	0.70253	8.40674e-07	up	-0.92576	0.0324998	nc
ANO10	ENSG00000160746	55129	FALSE	0.411346	5.43402e-13	nc	0.314363	7.89816e-09	nc	0.302603	0.143851	nc	0.26005	1.39264e-08	nc	0.571992	1.22692e-06	nc	0.694641	3.52917e-11	up	0.187373	0.0346414	nc
ANO3	ENSG00000134343	63982	FALSE	2.19668	5.3033e-17	up	3.06032	5.75076e-15	up	0.73748	0.0799139	nc	0.623897	6.06888e-12	up	-1.184	1.24321e-08	down	0.688721	9.88428e-05	up	1.0151	2.21379e-06	up
ANO6	ENSG00000177119	196527	FALSE	-0.103824	0.0204164	nc	0.227374	7.15198e-06	nc	-0.375794	0.0429839	nc	-0.226691	5.53261e-07	nc	0.391084	2.72398e-06	nc	0.119308	0.354164	nc	0.328925	5.28038e-07	nc
ANO8	ENSG00000074855	57719	FALSE	0.35653	0.000262329	nc	1.63661	3.56952e-14	up	-0.0322361	0.966648	nc	0.21191	0.0217296	nc	1.14496	1.02586e-14	up	0.502259	0.00102107	nc	0.21382	0.101341	nc
ANO9	ENSG00000185101	338440	FALSE	0.11949	0.85182	nc	1.8119	0.00243859	up	-1.59703	0.0131785	down	-0.680968	8.71815e-06	down	0.577161	0.260063	nc	-1.59541	3.1739e-15	down	-0.864021	0.265614	nc
ANP32A	ENSG00000140350	8125	FALSE	0.0751838	0.0344246	nc	0.540894	2.17634e-21	nc	0.357269	0.0263605	nc	0.370243	5.73637e-16	nc	0.459303	4.74016e-11	nc	0.564698	2.88287e-11	nc	0.0437882	0.520613	nc
ANP32AP1	ENSG00000259516	723972	FALSE	0.161747	0.264202	nc	0.773286	6.00704e-06	up	0.236267	0.833556	nc	0.388511	0.0120656	nc	0.576145	0.0648404	nc	0.450656	0.329824	nc	-0.0826823	0.81095	nc
ANP32B	ENSG00000136938	10541	FALSE	-0.182485	0.000145549	nc	-0.207664	7.37212e-05	nc	0.033971	0.92355	nc	-0.00327256	0.948964	nc	-0.0940179	0.297176	nc	0.410916	4.4074e-05	nc	-0.338716	8.37738e-06	nc
ANP32D	ENSG00000139223	23519	FALSE	0.00451234	0.978455	nc	0.601346	0.000465016	up	0.344693	0.776042	nc	0.556402	0.00141145	nc	0.130993	0.689677	nc	0.622821	0.110883	nc	-0.0562739	0.87821	nc
ANP32E	ENSG00000143401	81611	FALSE	0.273594	7.55651e-05	nc	0.243429	0.00113118	nc	0.157009	0.707122	nc	0.276541	5.62818e-05	nc	0.386484	0.000762896	nc	0.365421	0.0140619	nc	-0.272769	0.0536226	nc
ANTKMT	ENSG00000103254	65990	FALSE	-0.136172	0.255042	nc	-0.1121	0.45071	nc	0.0402465	0.971069	nc	-0.467362	0.000544677	nc	0.530005	0.0152543	nc	-0.01963	0.930969	nc	-0.0907516	0.695191	nc
ANTXR1	ENSG00000169604	84168	FALSE	-0.688148	3.79202e-21	down	-0.430441	9.64235e-11	nc	-1.2375	9.33401e-09	down	-1.02058	1.13737e-27	down	1.49297	8.36994e-06	up	-2.33346	0.00469713	down	-0.238087	0.0759984	nc
ANTXR2	ENSG00000163297	118429	FALSE	-0.661866	2.27876e-19	down	-0.108627	0.0927694	nc	-1.02673	5.12331e-05	down	-0.890353	1.51542e-24	down	-4.1416	9.26634e-40	down	-1.82386	6.03894e-15	down	0.195002	0.0449763	nc
ANXA1	ENSG00000135046	301	FALSE	0.203892	0.00120186	nc	1.17146	5.68414e-25	up	0.0976624	0.806842	nc	0.257174	2.08604e-05	nc	0.18626	0.096257	nc	0.961714	4.09628e-12	up	1.053	1.5606e-16	up
ANXA10	ENSG00000109511	11199	FALSE	0.953532	0.161118	nc	-0.185503	0.82871	nc	-1.02988	0.780451	nc	-0.579365	0.296995	nc	-3.12578	3.7888e-15	down	-2.6926	0.00293138	down	0.842596	0.102187	nc
ANXA11	ENSG00000122359	311	FALSE	0.404045	8.93629e-18	nc	0.39387	3.35145e-15	nc	0.162963	0.360339	nc	0.270628	1.06471e-11	nc	0.476913	7.034e-12	nc	-0.032011	0.680693	nc	0.864917	4.57844e-14	nc
ANXA2	ENSG00000182718	302	FALSE	-0.321228	7.13773e-10	nc	0.282646	8.12374e-07	nc	-0.293305	0.16247	nc	-0.697129	1.70593e-24	down	-0.957932	2.00678e-19	down	-0.217912	0.0130655	nc	-0.00440192	0.953119	nc
ANXA2R	ENSG00000177721	389289	FALSE	0.758289	9.27623e-08	up	-0.700755	5.17694e-07	down	1.82658	1.28031e-05	up	1.87354	9.22699e-34	up	1.26164	1.26661e-05	up	1.63858	2.21002e-16	up	1.32346	1.36622e-07	up
ANXA3	ENSG00000138772	306	FALSE	-0.937401	8.91596e-14	down	0.921662	2.15523e-09	up	-0.779446	0.131287	nc	-0.397191	0.00053008	nc	-0.863378	8.62435e-06	down	-1.17972	1.35246e-06	down	0.490688	0.29365	nc
ANXA4	ENSG00000196975	307	FALSE	-0.831927	1.79141e-28	down	-0.735887	2.54393e-23	down	0.237671	0.381101	nc	0.356028	1.50235e-10	nc	0.0116503	0.904103	nc	0.637183	5.86878e-08	up	0.250126	0.00107493	nc
ANXA5	ENSG00000164111	308	FALSE	-0.0830973	0.0451061	nc	-0.162159	0.000549244	nc	0.0610439	0.830928	nc	-0.0973175	0.0178934	nc	-1.05277	6.86515e-24	down	-0.19499	0.0227553	nc	0.272385	4.61407e-05	nc
ANXA6	ENSG00000197043	309	FALSE	0.764904	5.41302e-20	up	0.330345	1.09723e-06	nc	-1.05375	6.41928e-06	down	-0.844978	4.8993e-22	down	1.87025	1.42161e-14	up	-3.50538	1.60549e-24	down	-0.249219	0.00101455	nc
ANXA7	ENSG00000138279	310	FALSE	0.179367	5.00495e-08	nc	-0.0204222	0.558644	nc	0.337899	0.00702579	nc	0.198239	1.81774e-09	nc	0.412143	1.04935e-11	nc	0.523484	2.87886e-12	nc	0.0843441	0.138638	nc
ANXA9	ENSG00000143412	8416	FALSE	0.62902	2.69368e-09	up	0.52132	1.76081e-06	nc	-1.61593	8.45103e-13	down	-2.49096	3.65321e-49	down	0.0443019	0.801264	nc	-0.322625	0.00492973	nc	-1.81786	8.56704e-11	down
AOC2	ENSG00000131480	314	FALSE	-0.0689406	0.576186	nc	-0.451515	0.000124964	nc	0.118265	0.88586	nc	0.116261	0.233553	nc	0.961089	8.63073e-06	up	0.73452	1.11463e-06	up	-0.0812559	0.665832	nc
AOC3	ENSG00000131471	8639	FALSE	0.129177	0.503646	nc	-0.77598	9.878e-07	down	0.273339	0.851869	nc	-0.484125	0.00499638	nc	1.37668	2.86178e-06	up	1.19206	9.69288e-09	up	-0.176234	0.633615	nc
AOPEP	ENSG00000148120	84909	FALSE	-0.575934	3.17562e-11	nc	-0.710461	8.55181e-09	down	0.131998	0.723491	nc	0.075357	0.184113	nc	0.105712	0.548615	nc	-0.434732	8.32094e-06	nc	0.230577	0.00683251	nc
AOX1	ENSG00000138356	316	FALSE	-0.83643	9.94602e-19	down	1.08787	1.61601e-19	up	-1.01944	0.257999	nc	-1.36326	1.16458e-09	down	-1.82375	3.28521e-07	down	-1.77332	0.00419445	down	-1.44501	0.00154343	down
AP1AR	ENSG00000138660	55435	FALSE	-0.283481	6.87957e-06	nc	-0.103545	0.105857	nc	-0.015689	0.971069	nc	0.0691968	0.166522	nc	-0.239902	0.0329982	nc	0.176857	0.2843	nc	-0.112458	0.25875	nc
AP1B1	ENSG00000100280	162	FALSE	0.13431	0.00228984	nc	-0.0550035	0.280169	nc	-0.10066	0.721177	nc	-0.282173	9.23137e-09	nc	-0.529747	2.73749e-10	nc	-0.149949	0.118692	nc	0.265185	0.000427266	nc
AP1G1	ENSG00000166747	164	FALSE	0.20611	2.0368e-07	nc	-0.316465	3.92041e-11	nc	0.321403	0.043208	nc	0.395674	2.35607e-17	nc	-0.0405632	0.566049	nc	0.211941	0.00607937	nc	0.0557748	0.345844	nc
AP1G2	ENSG00000213983	8906	FALSE	0.249881	0.000262829	nc	0.591384	6.41367e-11	up	0.0571863	0.922468	nc	0.413662	2.39589e-07	nc	0.797548	2.32275e-11	up	0.112841	0.306759	nc	0.078561	0.576386	nc
AP1M1	ENSG00000072958	8907	FALSE	-0.0158417	0.772038	nc	-0.319459	1.2855e-07	nc	-0.306394	0.239525	nc	-0.211235	8.04283e-05	nc	-0.411775	5.79662e-05	nc	-0.405047	0.000443572	nc	0.107411	0.162902	nc
AP1M2	ENSG00000129354	10053	FALSE	-0.769625	6.85354e-10	down	0.360414	0.00662651	nc	-0.114379	0.728512	nc	-0.555105	3.46192e-17	nc	0.209728	0.037416	nc	0.135451	0.182279	nc	-0.178686	0.188352	nc
AP1S1	ENSG00000106367	1174	FALSE	-0.168227	0.000298541	nc	0.203381	5.53773e-05	nc	-0.0770173	0.80834	nc	-0.351566	2.03704e-11	nc	0.213621	0.0123094	nc	0.108384	0.280506	nc	-0.0306734	0.699074	nc
AP1S2	ENSG00000182287	8905	FALSE	-0.655429	4.79563e-09	down	-1.16131	1.94468e-14	down	0.102217	0.917959	nc	0.58028	2.89554e-05	nc	-2.02804	5.11804e-08	down	0.506856	0.147702	nc	0.341625	0.100655	nc
AP1S3	ENSG00000152056	130340	FALSE	-0.812454	4.35709e-17	down	-0.864987	3.42985e-11	down	-0.098542	0.826227	nc	-0.535373	2.78767e-13	nc	-2.65342	5.65728e-23	down	0.415024	0.0818463	nc	-1.17286	3.71989e-12	down
AP2A1	ENSG00000196961	160	FALSE	0.276048	5.17419e-08	nc	-0.586315	1.08961e-17	down	-0.131813	0.649745	nc	-0.1021	0.031313	nc	0.232821	0.00645137	nc	-0.180942	0.0965703	nc	0.227176	0.00261597	nc
AP2A2	ENSG00000183020	161	FALSE	-0.186874	2.4091e-05	nc	-0.0602648	0.224174	nc	-0.413454	0.0354954	nc	-0.419261	1.16524e-14	nc	-0.561323	4.91302e-10	nc	-0.552403	1.09257e-08	nc	-0.236262	0.00142238	nc
AP2B1	ENSG00000006125	163	FALSE	-0.0775972	0.0372018	nc	0.0117661	0.78779	nc	0.168117	0.353012	nc	0.271043	2.2037e-11	nc	0.0992621	0.126937	nc	0.43236	1.44029e-07	nc	0.0564216	0.292562	nc
AP2M1	ENSG00000161203	1173	FALSE	-0.0413059	0.29129	nc	0.0708859	0.0923843	nc	-0.122865	0.560141	nc	-0.263655	3.095e-10	nc	-0.399023	6.01117e-09	nc	-0.341779	9.1362e-06	nc	-0.207406	0.000363216	nc
AP2S1	ENSG00000042753	1175	FALSE	0.103901	0.0872606	nc	0.232619	0.000741082	nc	-0.520416	0.0268375	nc	-0.593075	9.52824e-17	down	-0.360446	0.00236454	nc	-0.346238	0.00121317	nc	-0.144672	0.0494294	nc
AP3B1	ENSG00000132842	8546	FALSE	0.245805	1.77076e-07	nc	0.329577	3.40563e-09	nc	0.264203	0.250419	nc	0.217963	3.34905e-06	nc	-0.0911986	0.374659	nc	0.176028	0.230495	nc	0.0453666	0.613038	nc
AP3B2	ENSG00000103723	8120	FALSE	0.280912	0.0600692	nc	0.386909	0.000380786	nc	-0.185712	0.814078	nc	0.255526	0.00324768	nc	0.675384	0.00317545	up	1.31711	4.85751e-08	up	0.798904	0.000378564	nc
AP3D1	ENSG00000065000	8943	FALSE	0.0838304	0.019694	nc	0.0854474	0.0322367	nc	-0.0336121	0.89155	nc	-0.0124353	0.729643	nc	0.154903	0.011088	nc	-0.0440889	0.580043	nc	0.508105	3.07673e-10	nc
AP3M1	ENSG00000185009	26985	FALSE	0.0404499	0.341481	nc	0.350346	2.26105e-11	nc	0.34452	0.0595479	nc	0.347255	4.63838e-13	nc	-0.22582	0.00225315	nc	0.277385	0.0128953	nc	-0.0620279	0.339609	nc
AP3M2	ENSG00000070718	10947	FALSE	-0.0443525	0.498295	nc	0.676258	2.39658e-15	up	-0.276217	0.387072	nc	0.207989	0.000311114	nc	0.106619	0.43656	nc	-0.13713	0.278688	nc	-0.318557	0.00141601	nc
AP3S1	ENSG00000177879	1176	FALSE	-0.50789	4.89871e-07	nc	-0.697303	1.18473e-10	down	-0.0326356	0.964283	nc	0.23338	0.00548944	nc	-0.471449	0.0498663	nc	0.149707	0.466461	nc	0.201661	0.181502	nc
AP3S2	ENSG00000157823	10239	FALSE	-0.175472	0.000112884	nc	-0.325158	8.70458e-10	nc	-0.52756	0.0171208	nc	-0.51272	9.89623e-17	nc	-0.287304	0.00155396	nc	-0.2121	0.0466827	nc	-0.6672	7.71808e-08	nc
AP4B1	ENSG00000134262	10717	FALSE	0.144353	0.0575181	nc	0.13431	0.141907	nc	0.000724505	0.99881	nc	-0.14569	0.022801	nc	0.109103	0.454932	nc	-0.697074	1.70835e-09	down	0.249201	0.0284631	nc
AP4E1	ENSG00000081014	23431	FALSE	0.0407001	0.474099	nc	0.253495	0.000261395	nc	0.103752	0.782425	nc	-0.00202468	0.972867	nc	-0.672591	3.20938e-08	down	-0.0563607	0.7411	nc	-0.142073	0.0745877	nc
AP4M1	ENSG00000221838	9179	FALSE	0.332511	6.15943e-10	nc	0.30646	1.24074e-06	nc	0.343543	0.204158	nc	0.357966	4.23777e-10	nc	-0.00758911	0.942196	nc	-0.270399	0.0238557	nc	0.287784	0.0032425	nc
AP4S1	ENSG00000100478	11154	FALSE	0.171437	0.00291665	nc	0.74863	8.60435e-15	up	0.303296	0.542122	nc	0.685698	9.77778e-13	up	0.616032	3.7608e-06	up	0.388178	0.0106133	nc	-0.349807	0.00441525	nc
AP5B1	ENSG00000254470	91056	FALSE	0.386033	2.5665e-09	nc	-0.207353	0.00416625	nc	0.268797	0.488643	nc	0.55483	7.29692e-13	nc	0.0461232	0.676777	nc	0.0934724	0.604712	nc	0.508863	2.01498e-05	nc
AP5M1	ENSG00000053770	55745	FALSE	-0.0930076	0.114803	nc	0.268989	0.000343193	nc	0.00706782	0.986075	nc	0.0468493	0.397575	nc	-0.299267	0.00587096	nc	0.166909	0.285787	nc	-0.202367	0.0159069	nc
AP5S1	ENSG00000125843	55317	FALSE	0.437987	1.97034e-11	nc	-0.339408	8.18759e-07	nc	0.277157	0.417115	nc	0.101452	0.0813966	nc	0.0918517	0.508986	nc	0.0377901	0.818436	nc	0.0448297	0.679207	nc
AP5Z1	ENSG00000242802	9907	FALSE	0.255368	0.0017394	nc	-0.275535	0.00639288	nc	-0.115197	0.840707	nc	-0.0915685	0.257468	nc	0.501475	0.000352558	nc	-0.338182	0.0196517	nc	0.107641	0.365771	nc
APAF1	ENSG00000120868	317	FALSE	0.515036	2.37005e-16	nc	0.148048	0.00927963	nc	0.214498	0.53186	nc	0.472216	1.22681e-12	nc	0.449235	5.86532e-05	nc	0.127552	0.610132	nc	0.664501	2.15748e-08	nc
APBA1	ENSG00000107282	320	FALSE	1.07768	0.0409395	up	0.156345	0.797062	nc	-1.3982	0.193381	nc	-0.161513	0.519799	nc	6.96602	1.11112e-15	up	-1.29458	0.0458369	down	-1.29336	0.000454683	down
APBA3	ENSG00000011132	9546	FALSE	0.0620753	0.459769	nc	-0.160475	0.0857303	nc	-0.0617037	0.929644	nc	0.158098	0.066528	nc	0.184805	0.254264	nc	-0.308878	0.0676537	nc	0.675927	2.9664e-05	nc
APBB1	ENSG00000166313	322	FALSE	-0.864632	2.02079e-18	down	-0.120563	0.159605	nc	-0.543356	0.474203	nc	0.230025	0.0639166	nc	-0.639981	0.00804316	down	-0.404116	0.251926	nc	-0.337818	0.00589895	nc
APBB2	ENSG00000163697	323	FALSE	-0.153339	0.00226428	nc	0.247907	4.41173e-06	nc	0.375589	0.143851	nc	0.896523	2.62804e-26	up	0.616942	7.18678e-09	up	0.716363	2.37763e-07	up	1.33123	3.39208e-16	up
APBB3	ENSG00000113108	10307	FALSE	0.690558	2.32369e-08	up	-0.0847811	0.472235	nc	0.212707	0.784365	nc	0.900773	8.50541e-15	up	0.600414	0.00125568	up	-0.212176	0.0659696	nc	0.571082	0.000945533	nc
APC	ENSG00000134982	324	FALSE	0.298872	8.14083e-09	nc	0.419361	1.29274e-11	nc	0.480525	0.0224744	nc	0.464974	5.02054e-16	nc	0.160461	0.154102	nc	-0.0306725	0.878012	nc	0.326144	0.000456739	nc
APC2	ENSG00000115266	10297	FALSE	0.327559	0.0099062	nc	0.589371	0.000258217	up	1.20801	0.083749	nc	0.95723	1.19431e-10	up	0.520612	0.0300583	nc	1.77114	4.78323e-09	up	1.58753	4.72061e-09	up
APEH	ENSG00000164062	327	FALSE	0.340395	9.33973e-11	nc	-0.00766692	0.891731	nc	0.0598832	0.85354	nc	0.0536903	0.244505	nc	-0.331413	7.01521e-05	nc	0.0616868	0.567974	nc	0.452291	1.03555e-07	nc
APEX1	ENSG00000100823	328	FALSE	-0.114954	0.000920224	nc	-0.285554	2.07476e-11	nc	-0.006773	0.978536	nc	-0.0370915	0.276971	nc	0.281126	3.68894e-06	nc	-0.426617	6.29425e-09	nc	-0.163704	0.00854811	nc
APEX2	ENSG00000169188	27301	FALSE	0.249174	1.04642e-07	nc	0.385093	1.05247e-11	nc	0.110497	0.723883	nc	0.130806	0.0067163	nc	0.0930928	0.287973	nc	0.146463	0.161834	nc	0.154202	0.0745877	nc
APH1A	ENSG00000117362	51107	FALSE	0.0896586	0.0145241	nc	0.089925	0.0229713	nc	0.0178019	0.946661	nc	0.143402	6.85519e-05	nc	0.339585	1.74621e-07	nc	-0.0927138	0.227599	nc	0.30564	1.16169e-05	nc
APH1B	ENSG00000138613	83464	FALSE	0.199541	6.91383e-05	nc	0.828511	2.67309e-24	up	-0.197361	0.567292	nc	0.133252	0.0120722	nc	-0.421719	0.00033329	nc	0.155893	0.229749	nc	0.223179	0.0148111	nc
API5	ENSG00000166181	8539	FALSE	0.00575365	0.924197	nc	0.317831	5.73523e-07	nc	-0.00439841	0.990092	nc	0.00677893	0.891865	nc	-0.127331	0.277751	nc	0.0906921	0.470262	nc	-0.0290911	0.732034	nc
APLF	ENSG00000169621	200558	FALSE	-0.00732738	0.960802	nc	0.43902	0.00016198	nc	0.677716	0.284693	nc	1.10252	4.08843e-17	up	0.329712	0.183185	nc	0.407645	0.0779261	nc	0.936004	3.19679e-06	nc
APLP1	ENSG00000105290	333	FALSE	1.88497	3.74505e-30	up	1.30335	6.32308e-25	up	0.223032	0.646367	nc	0.252323	0.00189044	nc	5.26788	4.10225e-19	up	2.33561	2.59281e-09	up	0.465983	0.00038161	nc
APLP2	ENSG00000084234	334	FALSE	-0.156818	8.90766e-07	nc	-0.727414	2.38062e-32	down	0.0607691	0.736699	nc	0.148245	7.55278e-07	nc	-0.380684	4.85747e-11	nc	0.345141	2.62077e-08	nc	0.660027	3.13085e-15	nc
APMAP	ENSG00000101474	57136	FALSE	0.101946	0.0050238	nc	0.190553	3.41515e-06	nc	0.0954273	0.647126	nc	-0.129529	0.000238591	nc	0.256062	7.02388e-05	nc	0.399929	1.85174e-07	nc	-0.0860437	0.160905	nc
APOBEC3B	ENSG00000179750	9582	FALSE	1.10507	1.00746e-13	up	-0.311333	0.0361949	nc	0.791347	0.12178	nc	1.43681	4.24748e-24	up	2.29337	1.29e-10	up	4.68897	8.67122e-11	up	2.12028	6.9968e-12	up
APOBEC3F	ENSG00000128394	200316	FALSE	1.36732	2.29874e-12	up	0.286404	0.0392425	nc	1.10979	0.150841	nc	1.41497	9.31273e-17	up	0.667618	0.0238899	up	2.10512	6.07494e-07	up	1.24404	8.07566e-05	up
APOC1	ENSG00000130208	341	FALSE	0.288621	0.16499	nc	-1.2166	1.63173e-07	down	-0.345411	0.488643	nc	-0.39803	1.88005e-06	nc	-1.24292	0.000178715	down	0.202824	0.152677	nc	0.337604	0.0479513	nc
APOE	ENSG00000130203	348	FALSE	1.4471	6.91071e-22	up	1.52595	2.678e-26	up	0.098183	0.894104	nc	0.531171	2.28434e-09	nc	2.18092	2.52498e-20	up	0.330405	0.247049	nc	1.24363	1.22312e-05	up
APOL2	ENSG00000128335	23780	FALSE	-0.00446967	0.967265	nc	0.203615	0.0519927	nc	0.0864916	0.814078	nc	-0.314772	8.76197e-09	nc	-1.0932	3.42905e-11	down	-1.2516	6.35606e-24	down	0.304304	0.000206163	nc
APOL6	ENSG00000221963	80830	FALSE	0.183136	0.0390766	nc	-0.765272	6.93297e-16	down	0.572087	0.023603	nc	0.574215	8.12839e-19	nc	-0.60497	0.000761252	down	1.07057	5.48198e-07	up	0.531632	0.00934456	nc
APOLD1	ENSG00000178878	81575	FALSE	-0.094265	0.267771	nc	0.516158	6.46799e-07	nc	0.072198	0.899175	nc	0.298051	0.000109393	nc	-0.934535	1.19973e-09	down	0.490167	0.0234113	nc	0.188385	0.100844	nc
APOM	ENSG00000204444	55937	FALSE	-0.0388112	0.746308	nc	-0.105144	0.367351	nc	-0.581631	0.527675	nc	-0.203546	0.189984	nc	-0.266611	0.135262	nc	-0.385226	0.0639037	nc	-0.0800667	0.850541	nc
APOO	ENSG00000184831	79135	FALSE	-0.285132	2.21654e-05	nc	0.16643	0.036126	nc	-0.576112	0.0201868	nc	-1.20026	9.82532e-31	down	-0.306837	0.031818	nc	-0.310754	0.0134136	nc	-0.0489325	0.667745	nc
APOOL	ENSG00000155008	139322	FALSE	0.0209187	0.78041	nc	0.244174	0.00105915	nc	-0.025867	0.957768	nc	0.0220865	0.716178	nc	-0.0493037	0.713035	nc	0.15198	0.557346	nc	-0.233752	0.0142943	nc
APP	ENSG00000142192	351	FALSE	-0.00338118	0.930402	nc	-0.207708	6.56495e-08	nc	-0.0292229	0.898217	nc	-0.153335	4.27215e-06	nc	-0.14002	0.00974287	nc	0.929345	7.55261e-22	up	-0.126676	0.00848651	nc
APPBP2	ENSG00000062725	10513	FALSE	0.0593986	0.184547	nc	0.0493179	0.308038	nc	0.268095	0.267105	nc	0.477365	1.27594e-16	nc	0.335108	0.000113695	nc	0.152923	0.162603	nc	-0.00292584	0.973638	nc
APPL1	ENSG00000157500	26060	FALSE	0.0135097	0.821884	nc	0.0698912	0.228219	nc	0.537016	0.012773	nc	0.514523	8.99512e-17	nc	0.168498	0.15512	nc	0.564234	6.07444e-05	nc	0.0167905	0.857127	nc
APPL2	ENSG00000136044	55198	FALSE	0.00234184	0.96088	nc	0.650374	2.49446e-24	up	-0.0667001	0.84765	nc	0.0915845	0.0473236	nc	0.627485	8.68993e-13	up	0.255019	0.00742873	nc	0.0790396	0.339949	nc
APRT	ENSG00000198931	353	FALSE	0.0129908	0.862007	nc	-0.293775	0.000138635	nc	0.18654	0.631163	nc	-0.201149	0.00218824	nc	-0.539969	6.77815e-06	nc	0.140663	0.297145	nc	-0.0334029	0.774241	nc
APTR	ENSG00000214293	100505854	FALSE	-0.0562232	0.560725	nc	0.370784	4.67991e-05	nc	-0.44902	0.413206	nc	-0.186855	0.0553603	nc	0.859713	4.83711e-07	up	0.21461	0.294462	nc	-0.445206	0.0410481	nc
APTX	ENSG00000137074	54840	FALSE	0.020916	0.692093	nc	0.451525	4.29881e-12	nc	0.0701367	0.842387	nc	-0.248869	6.99278e-07	nc	-0.0700248	0.480576	nc	0.203705	0.0351658	nc	-0.274329	0.0010441	nc
AQP11	ENSG00000178301	282679	FALSE	0.972766	2.68259e-10	up	1.03943	5.38078e-13	up	0.610156	0.413005	nc	0.725099	3.61788e-08	up	1.39619	8.70096e-06	up	0.38676	0.17386	nc	0.712047	0.00336507	nc
AQR	ENSG00000021776	9716	FALSE	0.089165	0.0198727	nc	0.250325	6.42667e-08	nc	0.152258	0.47852	nc	0.241475	9.17135e-09	nc	-0.0945472	0.175474	nc	0.0295074	0.774188	nc	-0.113366	0.0899426	nc
ARAF	ENSG00000078061	369	FALSE	0.187285	1.27188e-05	nc	-0.294515	9.38296e-09	nc	-0.122242	0.693031	nc	0.031957	0.516927	nc	-0.257481	0.000341078	nc	-0.398002	6.48637e-05	nc	-0.0523544	0.547443	nc
ARAP1	ENSG00000186635	116985	FALSE	0.0422873	0.469607	nc	0.412948	1.30128e-09	nc	-0.108523	0.727574	nc	0.0379808	0.4415	nc	0.0339149	0.728227	nc	-0.358974	0.000230543	nc	0.479331	2.94483e-06	nc
ARAP2	ENSG00000047365	116984	FALSE	0.470348	1.16828e-09	nc	0.561788	1.55005e-09	nc	1.11445	7.19971e-05	up	1.70284	1.77306e-38	up	0.87153	4.83314e-13	up	1.11697	2.92457e-10	up	1.09549	6.63387e-09	up
ARAP3	ENSG00000120318	64411	FALSE	-1.12362	3.14845e-10	down	-0.377055	0.0033835	nc	-0.834806	0.0322464	down	-0.65424	5.88218e-11	down	1.95824	7.62552e-06	up	0.274536	0.139684	nc	0.842443	1.367e-05	nc
ARCN1	ENSG00000095139	372	FALSE	-0.0849142	0.00940569	nc	-0.498602	4.37744e-22	nc	-0.186375	0.196645	nc	-0.262323	3.39572e-13	nc	-0.413068	9.52612e-11	nc	-0.0778574	0.248441	nc	0.0683289	0.188162	nc
AREG	ENSG00000109321	374	FALSE	0.543091	2.85799e-08	nc	1.0635	2.01751e-16	up	1.85448	1.56707e-05	up	0.86257	1.59927e-13	up	-2.64863	9.5003e-26	down	2.43046	7.69427e-10	up	0.873369	0.000237742	nc
AREL1	ENSG00000119682	9870	FALSE	-0.0304057	0.363977	nc	0.198096	1.16716e-07	nc	-0.0184404	0.939719	nc	0.109082	0.000774611	nc	0.222014	5.44535e-05	nc	0.122316	0.105206	nc	0.0271809	0.723411	nc
ARF1	ENSG00000143761	375	FALSE	-0.154777	9.43459e-06	nc	-0.579861	1.45402e-24	nc	-0.367401	0.00816649	nc	-0.499315	8.67695e-24	nc	-0.395285	2.52711e-10	nc	-0.399466	1.77243e-08	nc	-0.117883	0.0233478	nc
ARF3	ENSG00000134287	377	FALSE	0.149877	4.13141e-06	nc	0.691623	1.46576e-29	up	0.17291	0.250389	nc	0.307752	9.30626e-16	nc	-0.123421	0.0185898	nc	0.299068	2.9972e-06	nc	0.317715	2.4483e-06	nc
ARF4	ENSG00000168374	378	FALSE	-0.122934	0.00664325	nc	-0.922794	2.25336e-28	down	0.0931236	0.736678	nc	0.223637	8.84483e-07	nc	-0.510213	6.88243e-09	nc	0.0901098	0.340757	nc	0.357328	8.09743e-06	nc
ARF5	ENSG00000004059	381	FALSE	0.180665	0.000543494	nc	0.402988	3.29311e-10	nc	-0.0154899	0.967588	nc	-0.0655349	0.1907	nc	-0.0136425	0.889528	nc	-0.0677034	0.520017	nc	-0.11654	0.101972	nc
ARF6	ENSG00000165527	382	FALSE	-0.288248	9.47395e-12	nc	-0.294215	7.84908e-10	nc	-0.0644458	0.809269	nc	0.151278	0.000122947	nc	-0.398195	4.90256e-08	nc	0.584759	1.61705e-09	nc	0.0937857	0.157203	nc
ARFGAP1	ENSG00000101199	55738	FALSE	0.0234107	0.726749	nc	-0.29241	9.88366e-06	nc	-0.76679	0.000521719	down	-0.447786	3.08118e-12	nc	-0.0929224	0.351095	nc	-0.746249	8.5633e-11	down	0.226961	0.00194543	nc
ARFGAP2	ENSG00000149182	84364	FALSE	0.0947434	0.0263983	nc	0.277014	3.81388e-07	nc	0.0490744	0.854081	nc	0.397034	1.56156e-16	nc	0.248916	0.000615552	nc	-0.20897	0.00306635	nc	0.313444	3.84646e-06	nc
ARFGAP3	ENSG00000242247	26286	FALSE	-0.306078	2.69324e-10	nc	-0.940927	2.98073e-31	down	-0.345226	0.0827413	nc	-0.0880358	0.0359858	nc	-0.883496	1.12975e-17	down	-0.416786	2.33844e-05	nc	-0.0562118	0.488157	nc
ARFGEF1	ENSG00000066777	10565	FALSE	0.027942	0.583866	nc	0.0256845	0.634445	nc	0.0911752	0.750971	nc	-0.00606515	0.895656	nc	-0.012998	0.897216	nc	0.0232019	0.875245	nc	-0.115406	0.0739158	nc
ARFGEF2	ENSG00000124198	10564	FALSE	0.0200378	0.681257	nc	-0.168487	0.000554495	nc	0.21079	0.322301	nc	-0.0118932	0.783928	nc	0.00336227	0.969825	nc	-0.0653902	0.598975	nc	0.051145	0.459725	nc
ARFGEF3	ENSG00000112379	57221	FALSE	0.435502	0.00420938	nc	-0.701618	2.80215e-05	down	-0.32839	0.314823	nc	-0.949158	8.43692e-24	down	0.55781	0.0664138	nc	-1.31134	6.71886e-07	down	-0.494221	0.0702559	nc
ARFIP1	ENSG00000164144	27236	FALSE	0.110938	0.0468032	nc	-0.432346	1.26674e-10	nc	0.290473	0.303974	nc	0.293367	1.03661e-07	nc	-0.0305477	0.805562	nc	0.209772	0.132918	nc	0.034301	0.727944	nc
ARFIP2	ENSG00000132254	23647	FALSE	0.0206295	0.628167	nc	-0.688881	2.59773e-26	down	0.0560495	0.856323	nc	-0.172562	4.11036e-05	nc	-0.476885	1.883e-10	nc	-0.435241	6.07489e-08	nc	-0.143419	0.0659847	nc
ARFRP1	ENSG00000101246	10139	FALSE	-0.529766	1.64334e-07	nc	-0.16018	0.17577	nc	-0.662635	0.0359714	down	-0.490213	1.94417e-09	nc	-0.687147	1.4816e-05	down	-1.00059	3.15117e-11	down	0.483994	1.58526e-05	nc
ARGLU1	ENSG00000134884	55082	FALSE	-0.105389	0.0768019	nc	0.507372	1.72704e-10	nc	-0.378145	0.175743	nc	0.390489	1.35253e-09	nc	0.253309	0.00394632	nc	0.000907634	0.995002	nc	-0.0136747	0.894065	nc
ARHGAP1	ENSG00000175220	392	FALSE	-0.0324143	0.513626	nc	-0.55322	5.911e-16	nc	-0.280552	0.129026	nc	-0.0691449	0.0877638	nc	-0.397974	1.17213e-06	nc	-0.254989	0.00159055	nc	0.412137	1.14718e-07	nc
ARHGAP10	ENSG00000071205	79658	FALSE	-0.275005	2.14625e-06	nc	0.350461	1.00642e-05	nc	0.286431	0.338213	nc	0.461691	4.50217e-13	nc	-0.488501	1.32739e-05	nc	1.15536	8.50505e-16	up	0.671032	7.01981e-07	nc
ARHGAP11A	ENSG00000198826	9824	FALSE	0.144653	0.00657719	nc	-0.389964	1.12173e-08	nc	0.00284886	0.993835	nc	-0.14498	0.00568217	nc	-0.660248	1.53827e-07	down	0.0269185	0.887404	nc	-0.455434	5.75018e-08	nc
ARHGAP12	ENSG00000165322	94134	FALSE	-0.0493778	0.3838	nc	0.0977802	0.0993725	nc	-0.147309	0.552193	nc	-0.169988	8.33928e-05	nc	0.31717	0.000879861	nc	0.569214	6.62853e-08	nc	0.248662	0.00109261	nc
ARHGAP17	ENSG00000140750	55114	FALSE	-0.0314965	0.511154	nc	-0.14231	0.00764536	nc	0.431979	0.0119389	nc	0.537113	1.40362e-21	nc	0.0485166	0.611335	nc	-0.0161832	0.894299	nc	0.106909	0.119798	nc
ARHGAP18	ENSG00000146376	93663	FALSE	-0.403849	7.87523e-12	nc	-0.0887047	0.0866066	nc	0.4143	0.156607	nc	0.65548	4.94249e-17	up	0.986066	2.11136e-13	up	0.980207	8.70641e-06	up	0.874341	2.86451e-10	nc
ARHGAP19	ENSG00000213390	84986	FALSE	0.509932	2.62769e-19	nc	-0.551745	1.80481e-19	nc	-0.0619882	0.891402	nc	-0.31581	1.32164e-07	nc	0.558798	2.28871e-09	nc	-0.249742	0.108937	nc	-0.0649975	0.594541	nc
ARHGAP21	ENSG00000107863	57584	FALSE	-0.0390665	0.558805	nc	-0.243673	0.000493472	nc	-0.329011	0.134232	nc	-0.321839	1.10324e-09	nc	-0.486278	2.49861e-06	nc	-0.341731	0.0015383	nc	0.0299192	0.675879	nc
ARHGAP23	ENSG00000275832	57636	FALSE	-0.211004	0.0923704	nc	0.47587	0.00263738	nc	-1.5335	0.00919099	down	-0.825092	3.47243e-07	down	0.509023	0.127743	nc	-1.53182	0.00138322	down	0.652664	0.00123388	nc
ARHGAP24	ENSG00000138639	83478	FALSE	0.436579	2.65066e-08	nc	1.94217	1.36452e-29	up	0.451773	0.659008	nc	0.692897	0.000136192	up	1.03521	5.3893e-06	up	-0.504222	0.347721	nc	0.531747	0.13685	nc
ARHGAP25	ENSG00000163219	9938	FALSE	-0.229624	0.0399174	nc	0.251824	0.0203417	nc	-0.975259	0.305935	nc	0.477521	0.00838822	nc	-0.407291	0.0165524	nc	0.39927	0.297977	nc	1.58381	1.53405e-05	up
ARHGAP27	ENSG00000159314	201176	FALSE	0.320243	0.000100965	nc	0.438368	2.07656e-05	nc	0.0577283	0.882842	nc	0.0814375	0.123676	nc	0.117633	0.25995	nc	0.174457	0.0898	nc	0.544995	1.99924e-05	nc
ARHGAP30	ENSG00000186517	257106	FALSE	0.727679	0.040816	up	2.67079	4.34712e-06	up	-0.408546	0.649745	nc	-0.495894	0.000851415	nc	-1.61687	2.21339e-08	down	0.205063	0.211643	nc	-0.178506	0.402921	nc
ARHGAP31	ENSG00000031081	57514	FALSE	-0.421417	1.62943e-08	nc	0.13884	0.109494	nc	0.0722495	0.887114	nc	0.938764	5.41286e-19	up	-0.220194	0.38046	nc	1.38603	6.31175e-05	up	1.75853	4.66737e-14	up
ARHGAP32	ENSG00000134909	9743	FALSE	-0.040133	0.604198	nc	0.219865	0.00370128	nc	0.562475	0.0101376	nc	0.576219	8.35497e-18	nc	-0.0382783	0.737485	nc	0.44215	4.68766e-05	nc	0.834801	3.66991e-12	nc
ARHGAP33	ENSG00000004777	115703	FALSE	0.362656	0.00104392	nc	-1.09658	3.70667e-13	down	-1.16662	0.0304893	down	-0.410531	0.00231631	nc	0.806311	0.000341427	up	-1.35331	7.68595e-14	down	-0.73004	0.000144893	nc
ARHGAP35	ENSG00000160007	2909	FALSE	0.24947	5.6566e-11	nc	0.0305139	0.412414	nc	-0.181689	0.256034	nc	-0.201784	1.08899e-08	nc	0.77983	5.93054e-21	up	0.00366113	0.971547	nc	-0.179854	0.00399739	nc
ARHGAP39	ENSG00000147799	80728	FALSE	-0.205463	0.0208807	nc	0.0313466	0.810788	nc	-0.298934	0.654598	nc	-0.180297	0.0826798	nc	0.120041	0.410573	nc	-0.0338314	0.867261	nc	0.0231053	0.879703	nc
ARHGAP4	ENSG00000089820	393	FALSE	0.572099	0.000197032	nc	0.880637	2.22504e-07	up	0.635526	0.451137	nc	1.46566	3.69429e-19	up	1.76814	1.27841e-13	up	0.810304	3.94175e-07	up	0.434593	0.015563	nc
ARHGAP42	ENSG00000165895	143872	FALSE	-0.60361	4.40392e-06	down	-0.353944	0.0580849	nc	-0.478118	0.287925	nc	-0.528969	2.12368e-08	nc	-1.04586	0.00668626	down	-0.772574	0.0382822	down	-1.44466	6.52464e-12	down
ARHGAP44	ENSG00000006740	9912	FALSE	1.03571	2.18651e-09	up	1.93806	8.89844e-21	up	-0.373277	0.0921069	nc	-0.446963	7.06643e-15	nc	1.00181	0.00328681	up	0.432989	0.000171151	nc	-0.281494	0.0014123	nc
ARHGAP45	ENSG00000180448	23526	FALSE	-0.685026	6.23359e-11	down	-1.36802	3.98243e-16	down	-0.398768	0.386771	nc	-0.468766	1.42012e-07	nc	-1.21428	1.01521e-08	down	-0.676555	1.49622e-06	down	-0.221645	0.0720733	nc
ARHGAP5	ENSG00000100852	394	FALSE	-0.108941	0.0889185	nc	-0.235043	0.00102491	nc	0.0066696	0.988238	nc	0.509223	2.04354e-12	nc	-0.526175	2.61211e-05	nc	0.162815	0.494308	nc	-0.139085	0.12338	nc
ARHGDIA	ENSG00000141522	396	FALSE	0.156047	0.0159703	nc	-0.364354	2.67047e-06	nc	0.0605067	0.898969	nc	0.196033	0.00395174	nc	-0.690884	5.98975e-09	down	0.173956	0.20189	nc	0.314471	0.0347026	nc
ARHGDIB	ENSG00000111348	397	FALSE	-1.63452	4.6056e-06	down	-0.737254	0.172678	nc	-1.84422	6.93867e-05	down	-3.63704	1.71172e-31	down	-4.955	2.14976e-15	down	-2.04374	1.36376e-12	down	-2.79045	1.49529e-06	down
ARHGEF1	ENSG00000076928	9138	FALSE	-0.186658	0.0052253	nc	-0.671082	2.40018e-10	down	-0.150296	0.709556	nc	-0.137429	0.0334679	nc	-0.706977	2.01879e-08	down	-0.430307	0.000270397	nc	0.2882	0.00924642	nc
ARHGEF10L	ENSG00000074964	55160	FALSE	-0.895627	1.66517e-05	down	-0.157904	0.416994	nc	-0.943037	0.000552738	down	-0.794474	1.34758e-18	down	-0.465688	0.0429262	nc	-0.450173	0.00102088	nc	-0.259426	0.0133305	nc
ARHGEF11	ENSG00000132694	9826	FALSE	0.405799	1.17025e-18	nc	0.851203	1.07786e-31	up	0.369822	0.0109838	nc	0.49343	5.12825e-23	nc	0.659118	3.45502e-18	up	0.0317485	0.696891	nc	0.309236	2.35362e-06	nc
ARHGEF12	ENSG00000196914	23365	FALSE	0.0325018	0.498404	nc	-0.32093	3.18041e-09	nc	0.032243	0.914859	nc	0.0147885	0.734411	nc	-0.485595	5.26621e-09	nc	0.177785	0.0535537	nc	-0.00243992	0.977089	nc
ARHGEF16	ENSG00000130762	27237	FALSE	0.690822	1.53411e-05	up	0.0524517	0.725901	nc	-0.182726	0.69366	nc	-0.486243	1.97924e-09	nc	0.376656	0.00662913	nc	-0.480809	0.00050864	nc	-0.325887	0.349164	nc
ARHGEF17	ENSG00000110237	9828	FALSE	-0.0624076	0.424988	nc	0.307955	0.000407693	nc	-0.071528	0.880507	nc	0.227631	0.00053182	nc	1.45492	1.03508e-11	up	0.666511	3.08234e-07	up	-0.213875	0.0164963	nc
ARHGEF18	ENSG00000104880	23370	FALSE	0.0845245	0.549961	nc	0.209125	0.217005	nc	-0.343843	0.579445	nc	-0.198319	0.0630397	nc	-0.894612	0.000115908	down	-0.292052	0.332804	nc	0.154558	0.464892	nc
ARHGEF19	ENSG00000142632	128272	FALSE	-0.34619	0.000184364	nc	0.843977	2.47167e-12	up	-0.883583	0.00325893	down	-0.846744	2.5233e-19	down	-0.166768	0.314905	nc	-1.04186	6.93692e-09	down	0.290416	0.0234257	nc
ARHGEF2	ENSG00000116584	9181	FALSE	-0.678272	5.30809e-26	down	-0.550752	3.20521e-18	nc	-0.265273	0.321314	nc	0.177482	0.000777143	nc	-0.495819	3.57106e-09	nc	0.470152	5.37934e-05	nc	0.591998	2.81302e-09	nc
ARHGEF25	ENSG00000240771	115557	FALSE	0.264676	0.016428	nc	1.28534	1.01783e-22	up	-0.604285	0.10908	nc	-0.30442	9.7137e-05	nc	2.55109	1.4533e-08	up	-0.19825	0.319567	nc	0.572698	1.95088e-06	nc
ARHGEF26	ENSG00000114790	26084	FALSE	0.745958	2.33343e-05	up	0.439959	0.0178288	nc	-0.360469	0.391389	nc	-0.0560115	0.487908	nc	0.70013	0.0118168	up	-0.265492	0.333759	nc	-0.266151	0.0629489	nc
ARHGEF28	ENSG00000214944	64283	FALSE	-0.776456	1.35358e-27	down	-0.154427	0.0020344	nc	-0.911702	0.00020356	down	-0.862919	2.65962e-21	down	-1.58576	4.75131e-24	down	-2.09629	4.33563e-22	down	-1.23254	1.79078e-12	down
ARHGEF3	ENSG00000163947	50650	FALSE	-0.425758	8.36822e-09	nc	-0.11088	0.104035	nc	-0.19102	0.448842	nc	-0.44979	2.25257e-15	nc	-0.144369	0.184766	nc	-0.173465	0.10543	nc	-0.10594	0.294965	nc
ARHGEF35	ENSG00000213214	445328	FALSE	-0.202904	0.306918	nc	-0.126912	0.599943	nc	0.589238	0.457779	nc	0.2122	0.0757401	nc	-0.549196	0.0626729	nc	0.128202	0.67127	nc	0.739792	0.0152262	nc
ARHGEF37	ENSG00000183111	389337	FALSE	-0.0844003	0.395763	nc	0.872839	1.10639e-14	up	0.0564152	0.884698	nc	0.245433	8.72324e-07	nc	0.615256	0.000300779	up	0.350953	0.000793988	nc	0.203596	0.0564208	nc
ARHGEF38	ENSG00000236699	54848	FALSE	0.0328012	0.85077	nc	-0.143573	0.370484	nc	0.846508	0.196127	nc	1.52764	7.1871e-22	up	1.62252	1.79628e-14	up	0.897174	5.83189e-08	up	0.392235	0.64604	nc
ARHGEF39	ENSG00000137135	84904	FALSE	0.398794	1.43358e-07	nc	0.041521	0.731578	nc	0.252101	0.606615	nc	0.0392484	0.620134	nc	0.0417376	0.833823	nc	0.0266517	0.873428	nc	-0.297506	0.0100445	nc
ARHGEF40	ENSG00000165801	55701	FALSE	-0.020205	0.795588	nc	-0.28729	0.000312471	nc	-0.204991	0.666357	nc	0.195527	0.0118874	nc	0.726982	6.77644e-08	up	0.339544	0.0764875	nc	0.809134	1.78382e-08	nc
ARHGEF5	ENSG00000050327	7984	FALSE	0.289899	6.82457e-05	nc	-0.314867	9.63937e-05	nc	0.402263	0.285333	nc	0.352588	1.1718e-07	nc	-0.272969	0.00959989	nc	0.257576	0.0263774	nc	0.717742	2.16047e-06	nc
ARHGEF7	ENSG00000102606	8874	FALSE	0.100946	0.0177439	nc	0.675936	2.04712e-21	up	0.106391	0.665333	nc	0.344347	1.6131e-13	nc	0.196493	0.00720671	nc	0.181477	0.0137831	nc	0.128554	0.0411085	nc
ARHGEF9	ENSG00000131089	23229	FALSE	0.122435	0.0299747	nc	0.210211	0.000361813	nc	-0.109145	0.766157	nc	-0.477183	3.05423e-14	nc	0.232785	0.0193512	nc	0.359243	0.000594189	nc	-0.622922	5.29193e-07	nc
ARID1A	ENSG00000117713	8289	FALSE	0.544887	6.35081e-20	nc	0.677199	3.09188e-21	up	0.332274	0.0935807	nc	0.517256	6.72793e-19	nc	0.873073	2.30757e-18	up	0.31491	0.000942432	nc	0.317985	0.000426992	nc
ARID1B	ENSG00000049618	57492	FALSE	0.517306	2.80328e-21	nc	0.640556	1.12742e-22	up	0.878123	2.00112e-07	up	0.739757	3.96358e-29	up	1.03378	6.29299e-24	up	0.78773	7.74207e-12	up	0.741056	2.86681e-12	nc
ARID2	ENSG00000189079	196528	FALSE	0.175939	3.88403e-05	nc	0.569866	2.88872e-19	nc	0.404919	0.0262507	nc	0.644153	1.38681e-24	up	0.446013	7.23307e-08	nc	0.130039	0.267677	nc	0.167987	0.0163133	nc
ARID3A	ENSG00000116017	1820	FALSE	0.146523	0.11093	nc	-0.927951	2.96646e-16	down	-0.481604	0.213556	nc	-0.30894	6.67036e-05	nc	-0.568599	6.90194e-05	nc	-0.568542	2.04049e-05	nc	0.219355	0.0230896	nc
ARID3B	ENSG00000179361	10620	FALSE	0.947751	3.19975e-22	up	0.600563	3.15514e-12	up	0.393153	0.447895	nc	0.521398	8.28344e-09	nc	0.533487	1.10546e-06	nc	0.105202	0.561527	nc	0.695342	3.64846e-05	nc
ARID4A	ENSG00000032219	5926	FALSE	0.30669	1.33808e-07	nc	0.397755	2.92902e-08	nc	0.201238	0.57883	nc	0.678852	5.52215e-19	up	0.25419	0.0265639	nc	0.0497979	0.823666	nc	0.115715	0.179658	nc
ARID4B	ENSG00000054267	51742	FALSE	0.0306719	0.519446	nc	-0.176731	0.000536092	nc	0.219002	0.384514	nc	0.395701	1.95607e-13	nc	-0.282713	0.00110959	nc	-0.130595	0.350081	nc	0.108666	0.125302	nc
ARID5A	ENSG00000196843	10865	FALSE	-0.839315	5.4776e-08	down	-0.358007	0.0618267	nc	-0.203708	0.750146	nc	-0.0927147	0.34857	nc	-0.586531	0.0146654	down	0.0308379	0.880514	nc	0.156098	0.332566	nc
ARID5B	ENSG00000150347	84159	FALSE	0.747907	9.23297e-25	up	0.622881	3.26935e-18	up	-0.368535	0.0818625	nc	0.0800932	0.063257	nc	0.684708	1.25266e-07	up	-0.986069	9.79945e-10	down	0.17582	0.0228596	nc
ARIH1	ENSG00000166233	25820	FALSE	0.0486709	0.27141	nc	-0.189418	7.0692e-05	nc	-0.0115762	0.971691	nc	0.181771	3.52725e-05	nc	0.0533228	0.484734	nc	-0.161013	0.137837	nc	-0.154672	0.0234546	nc
ARIH2	ENSG00000177479	10425	FALSE	-0.0726307	0.0683507	nc	0.068816	0.126962	nc	0.0125233	0.96677	nc	-0.0456288	0.234866	nc	-0.143229	0.0339133	nc	-0.174045	0.018973	nc	-0.108839	0.0987001	nc
ARL1	ENSG00000120805	400	FALSE	-0.167163	0.000277396	nc	0.132801	0.00633039	nc	-0.340494	0.0974517	nc	-0.220849	1.76298e-06	nc	-0.0427765	0.621745	nc	0.186864	0.0458832	nc	-1.13898	4.93155e-15	down
ARL10	ENSG00000175414	285598	FALSE	0.0490231	0.738907	nc	0.71363	8.4729e-07	up	0.0574077	0.963649	nc	0.340742	0.0156094	nc	0.872332	0.00712445	up	-0.106465	0.837218	nc	0.530807	0.00563647	nc
ARL13B	ENSG00000169379	200894	FALSE	0.204988	0.00128676	nc	0.224598	0.00215279	nc	-0.151358	0.709669	nc	0.128073	0.0310222	nc	0.0155344	0.931517	nc	-0.0707465	0.79518	nc	-0.0925585	0.393264	nc
ARL14	ENSG00000179674	80117	FALSE	-0.22675	0.00887404	nc	-0.381903	0.00485388	nc	1.00557	0.326297	nc	1.54573	7.18909e-13	up	-2.36816	2.66484e-16	down	-1.50581	1.18097e-06	down	-0.0377554	0.96566	nc
ARL14EP	ENSG00000152219	120534	FALSE	0.0768276	0.274447	nc	0.273778	0.00114015	nc	-0.0370422	0.954366	nc	0.149572	0.060227	nc	0.097676	0.549309	nc	0.136581	0.394353	nc	-0.275179	0.0331996	nc
ARL15	ENSG00000185305	54622	FALSE	0.356015	9.6765e-07	nc	0.617657	5.78548e-12	up	0.219814	0.69127	nc	0.747964	5.61723e-13	up	0.4284	0.00914344	nc	0.547937	0.0170327	nc	0.511692	0.000260713	nc
ARL16	ENSG00000214087	339231	FALSE	0.0258136	0.690196	nc	-0.0438856	0.490072	nc	-0.2632	0.50729	nc	-0.300169	1.31166e-05	nc	0.557661	1.55738e-06	nc	-0.335971	0.000677581	nc	0.0123136	0.93314	nc
ARL2	ENSG00000213465	402	FALSE	0.136008	0.0811946	nc	0.177288	0.0304561	nc	0.243311	0.646757	nc	0.400519	1.80932e-06	nc	0.127476	0.490599	nc	0.82943	2.702e-07	up	0.350338	0.00141964	nc
ARL2BP	ENSG00000102931	23568	FALSE	-0.175655	0.0335016	nc	-1.109	2.61674e-15	down	0.0944466	0.893546	nc	-0.100082	0.270003	nc	-0.158831	0.57132	nc	-0.712497	0.218961	nc	0.0382138	0.871973	nc
ARL3	ENSG00000138175	403	FALSE	0.077428	0.116351	nc	0.145851	0.00428052	nc	-0.115612	0.809269	nc	-0.310797	2.69917e-06	nc	0.655392	3.11183e-08	up	-0.122342	0.50137	nc	-0.95078	3.4214e-10	nc
ARL4A	ENSG00000122644	10124	FALSE	-0.0681331	0.550807	nc	-0.364765	0.00808046	nc	0.796	0.0862948	nc	0.612807	1.12444e-11	up	-0.525518	0.0162985	nc	-0.104219	0.53896	nc	0.0777354	0.512235	nc
ARL5A	ENSG00000162980	26225	FALSE	-0.194582	0.00301408	nc	-0.25873	0.000269697	nc	-0.0460258	0.938276	nc	-0.12534	0.0771059	nc	-0.358498	0.00755787	nc	-0.0939842	0.758138	nc	-0.0511626	0.697922	nc
ARL5B	ENSG00000165997	221079	FALSE	-0.157577	0.0666151	nc	-0.537198	1.66464e-08	nc	0.572287	0.119827	nc	1.28435	2.6305e-27	up	-0.871411	1.14072e-06	down	1.00514	6.60937e-06	up	0.228453	0.0853608	nc
ARL6	ENSG00000113966	84100	FALSE	0.25604	0.00242503	nc	1.55106	6.28185e-22	up	0.152257	0.840586	nc	0.722431	2.4071e-11	up	-0.181684	0.550222	nc	0.291163	0.344415	nc	0.0250566	0.896664	nc
ARL6IP1	ENSG00000170540	23204	FALSE	0.25319	2.94348e-05	nc	-0.545888	1.52758e-12	nc	-0.0404226	0.914859	nc	-0.146092	0.00579393	nc	0.0712912	0.56684	nc	0.153987	0.176578	nc	-0.0282514	0.647451	nc
ARL6IP5	ENSG00000144746	10550	FALSE	-0.248149	1.38227e-06	nc	-0.342987	3.59069e-08	nc	-0.314608	0.156894	nc	-0.315465	2.47364e-09	nc	-0.550207	1.01521e-08	nc	0.0629864	0.583752	nc	0.0105252	0.91585	nc
ARL6IP6	ENSG00000177917	151188	FALSE	-0.170817	0.000391486	nc	-0.222778	7.01877e-05	nc	-0.170412	0.565678	nc	0.377907	6.77026e-11	nc	-0.254319	0.02249	nc	0.0251251	0.899187	nc	-0.114922	0.215355	nc
ARL8A	ENSG00000143862	127829	FALSE	0.0868366	0.0564349	nc	0.206765	1.99065e-05	nc	0.180343	0.54448	nc	0.0261223	0.59434	nc	0.478811	4.69686e-09	nc	0.185391	0.0773729	nc	0.443858	7.49307e-06	nc
ARL8B	ENSG00000134108	55207	FALSE	-0.00499462	0.941306	nc	-0.196683	0.00209634	nc	0.147815	0.657375	nc	0.261898	3.02941e-06	nc	-0.156855	0.160576	nc	0.165665	0.192944	nc	0.11624	0.150102	nc
ARMC1	ENSG00000104442	55156	FALSE	-0.0378126	0.533152	nc	-0.444549	1.92262e-10	nc	0.166381	0.652364	nc	0.192011	0.000908084	nc	-0.250569	0.0477941	nc	0.25501	0.166468	nc	-0.435205	9.4205e-07	nc
ARMC10	ENSG00000170632	83787	FALSE	-0.352306	3.50567e-05	nc	-0.196277	0.00706934	nc	0.106607	0.877426	nc	-0.0501614	0.582084	nc	0.198508	0.264738	nc	0.0313561	0.895053	nc	0.204604	0.202164	nc
ARMC2	ENSG00000118690	84071	FALSE	0.50374	0.0048704	nc	0.88243	1.96674e-07	up	-0.35022	0.703676	nc	0.291725	0.0230558	nc	0.868111	0.000707918	up	-0.0861477	0.84953	nc	0.0525889	0.873002	nc
ARMC5	ENSG00000140691	79798	FALSE	0.297045	0.00243671	nc	-0.119023	0.337389	nc	0.303144	0.553946	nc	0.155344	0.0578918	nc	-0.111084	0.557101	nc	-0.344344	0.00753365	nc	-0.114605	0.374718	nc
ARMC6	ENSG00000105676	93436	FALSE	-0.268882	1.97524e-06	nc	-0.400898	7.43843e-08	nc	0.137891	0.734194	nc	-0.157183	0.00886722	nc	-0.338799	0.00263968	nc	-0.242718	0.042351	nc	-0.0562855	0.618921	nc
ARMC7	ENSG00000125449	79637	FALSE	-0.0996475	0.043962	nc	0.18608	0.00232426	nc	0.137246	0.719411	nc	0.128883	0.0208999	nc	0.417803	2.23478e-05	nc	0.819784	1.76277e-11	up	-0.0984067	0.307764	nc
ARMC8	ENSG00000114098	25852	FALSE	0.149827	0.000452105	nc	0.419345	8.76275e-13	nc	0.203363	0.437499	nc	0.511402	6.62932e-18	nc	0.162801	0.0377316	nc	0.160112	0.109718	nc	0.172425	0.042966	nc
ARMC9	ENSG00000135931	80210	FALSE	0.263383	1.09469e-06	nc	1.75359	1.32812e-30	up	-0.0599542	0.899175	nc	0.436437	1.46821e-09	nc	0.0944331	0.315074	nc	0.107537	0.526994	nc	0.0406288	0.766093	nc
ARMCX2	ENSG00000184867	9823	FALSE	0.491392	3.68813e-17	nc	0.700445	5.05891e-23	up	0.160705	0.74758	nc	0.511549	1.33393e-12	nc	1.51138	2.29018e-23	up	0.373727	0.00637147	nc	0.0429677	0.752467	nc
ARMCX3	ENSG00000102401	51566	FALSE	-0.0452796	0.336909	nc	-0.856827	1.13906e-27	down	0.287295	0.297689	nc	0.546063	7.46269e-18	nc	-0.0370714	0.672004	nc	0.229602	0.0818366	nc	0.335151	0.000125591	nc
ARMCX4	ENSG00000196440	100131755	FALSE	0.436914	2.56046e-06	nc	0.823033	8.0122e-10	up	1.90146	0.410423	nc	-0.385531	0.332285	nc	0.203012	0.1945	nc	-0.866095	0.054912	nc	0.0932952	0.868993	nc
ARMCX5	ENSG00000125962	64860	FALSE	0.369356	5.01858e-09	nc	0.786704	2.15061e-17	up	0.210575	0.618156	nc	0.0383452	0.559274	nc	0.211882	0.0506173	nc	-0.0413008	0.839851	nc	-0.0547312	0.702971	nc
ARMCX5-GPRASP2	ENSG00000158301	100528062	FALSE	0.435395	6.3975e-08	nc	0.953155	2.53039e-12	up	0.0325812	0.963136	nc	0.186045	0.0313816	nc	0.214335	0.20707	nc	-0.108638	0.699203	nc	-0.196909	0.162202	nc
ARMCX6	ENSG00000198960	54470	FALSE	0.311419	1.17341e-05	nc	0.185702	0.0185612	nc	0.603547	0.238079	nc	0.481344	1.68145e-07	nc	0.559074	0.000103938	nc	-0.135858	0.592824	nc	0.0133642	0.942333	nc
ARMH1	ENSG00000198520	339541	FALSE	0.605804	0.000105958	up	2.07696	2.42167e-19	up	-0.363844	0.864834	nc	0.605616	0.053837	nc	1.816	5.83768e-17	up	0.757887	0.030749	up	0.180064	0.788621	nc
ARMH3	ENSG00000120029	79591	FALSE	0.0901678	0.0146883	nc	0.150835	0.000299297	nc	0.422279	0.02883	nc	0.106644	0.00728631	nc	-0.0867093	0.237587	nc	0.100296	0.307998	nc	0.1811	0.0467573	nc
ARMH4	ENSG00000139971	145407	FALSE	2.17004	2.07269e-18	up	1.8189	2.13099e-16	up	0.00506032	0.991866	nc	-1.33511	3.79381e-26	down	2.79291	5.70821e-09	up	-0.440212	0.169553	nc	-0.63862	7.86958e-05	nc
ARMT1	ENSG00000146476	79624	FALSE	-0.289427	7.44239e-07	nc	-0.236628	0.000272676	nc	0.0677547	0.857368	nc	-0.176768	0.000705373	nc	-0.473505	0.000120049	nc	0.0125564	0.956504	nc	-0.239214	0.00508162	nc
ARNT	ENSG00000143437	405	FALSE	0.196349	3.3777e-08	nc	-0.0641348	0.0743886	nc	0.035833	0.879444	nc	0.302782	2.90329e-14	nc	0.323441	2.26948e-07	nc	-0.107792	0.151051	nc	0.0785565	0.17422	nc
ARNTL	ENSG00000133794	406	FALSE	-0.360212	3.92876e-06	nc	-0.25137	0.006153	nc	-0.497568	0.0561011	nc	-0.510295	5.63301e-13	nc	-0.988672	2.09436e-08	down	-0.683273	4.92445e-05	down	-0.160721	0.103685	nc
ARNTL2	ENSG00000029153	56938	FALSE	-0.406346	6.16494e-09	nc	0.321621	1.86604e-05	nc	-0.571792	0.0455971	nc	0.0526034	0.438081	nc	-1.40184	7.14225e-19	down	-0.161676	0.395073	nc	0.13316	0.100438	nc
ARPC1A	ENSG00000241685	10552	FALSE	0.0927983	0.0275807	nc	-0.273973	6.31967e-08	nc	-0.0191521	0.953813	nc	-0.194525	1.10264e-05	nc	-0.206483	0.00684889	nc	0.276765	0.000332112	nc	0.261818	0.0014739	nc
ARPC1B	ENSG00000130429	10095	FALSE	-0.157635	0.033793	nc	-0.908482	1.83457e-15	down	0.0493202	0.912162	nc	-0.29921	9.37938e-07	nc	-0.140881	0.276554	nc	0.870433	4.65914e-14	up	-0.00514151	0.975015	nc
ARPC2	ENSG00000163466	10109	FALSE	-0.0814678	0.0284631	nc	0.400332	6.83818e-15	nc	-0.132049	0.513944	nc	-0.241141	1.87647e-09	nc	-0.473075	2.72049e-11	nc	0.00205336	0.984359	nc	0.154227	0.00641007	nc
ARPC3	ENSG00000111229	10094	FALSE	0.143366	0.00283419	nc	-0.0458423	0.361945	nc	0.209982	0.512039	nc	0.0831436	0.108536	nc	-0.290982	0.00175898	nc	0.22165	0.0270492	nc	0.156776	0.112041	nc
ARPC4	ENSG00000241553	10093	FALSE	0.0713401	0.17815	nc	0.652878	1.89483e-17	up	0.330214	0.169011	nc	0.42909	4.80238e-13	nc	-0.146399	0.0945475	nc	0.3969	4.58286e-05	nc	0.49578	3.80756e-09	nc
ARPC5	ENSG00000162704	10092	FALSE	0.0241212	0.63842	nc	0.483766	2.6097e-14	nc	0.0745877	0.815412	nc	0.33757	1.70821e-10	nc	0.240171	0.00313233	nc	0.446198	6.30604e-05	nc	0.109039	0.0544598	nc
ARPC5L	ENSG00000136950	81873	FALSE	-0.152499	0.00459963	nc	0.00305077	0.964396	nc	-0.167281	0.578836	nc	-0.348473	2.28367e-10	nc	-0.186755	0.0365602	nc	-0.0798163	0.429608	nc	0.089738	0.31698	nc
ARPIN	ENSG00000242498	348110	FALSE	0.0271649	0.58509	nc	1.15603	4.58617e-26	up	-0.535648	0.00375387	nc	-0.239594	3.10625e-07	nc	0.174345	0.0586423	nc	-0.292503	0.00497417	nc	-0.517961	5.13025e-07	nc
ARPP19	ENSG00000128989	10776	FALSE	-0.324497	7.38358e-08	nc	-0.368866	5.43209e-08	nc	-0.101442	0.787845	nc	-0.0341776	0.554948	nc	-0.378974	0.000149528	nc	-0.083765	0.524243	nc	-0.405018	6.99543e-05	nc
ARRB2	ENSG00000141480	409	FALSE	0.371275	2.37197e-12	nc	0.0894735	0.0899205	nc	0.396222	0.141406	nc	0.133277	0.00804112	nc	0.427313	9.05456e-05	nc	0.370006	0.000783587	nc	0.142048	0.202835	nc
ARRDC1	ENSG00000197070	92714	FALSE	-0.287648	0.00152398	nc	-0.309765	0.00202961	nc	-0.369671	0.290416	nc	-0.292772	2.92662e-05	nc	-0.173515	0.145991	nc	0.112896	0.32571	nc	0.676376	4.94921e-05	nc
ARRDC1-AS1	ENSG00000203993	85026	FALSE	-0.0231587	0.790787	nc	-0.0721464	0.424536	nc	-0.473093	0.343009	nc	-0.049085	0.597535	nc	0.303113	0.0656109	nc	-0.471784	0.000830461	nc	-0.276967	0.0431682	nc
ARRDC2	ENSG00000105643	27106	FALSE	-0.264952	0.000638802	nc	-0.30913	7.07642e-05	nc	0.875457	2.35659e-05	up	0.838085	1.71912e-28	up	2.41074	5.79814e-24	up	1.95227	2.14847e-34	up	0.812379	2.56804e-11	nc
ARRDC3	ENSG00000113369	57561	FALSE	-0.0364365	0.778855	nc	0.635273	1.66177e-06	up	-0.121333	0.87048	nc	-0.156566	0.121617	nc	-1.44029	2.13198e-07	down	-0.265628	0.307467	nc	0.0956211	0.310721	nc
ARRDC4	ENSG00000140450	91947	FALSE	0.466349	3.88481e-06	nc	-0.15331	0.141683	nc	0.889231	0.562436	nc	0.399084	0.0349083	nc	-0.43835	0.0100711	nc	1.50705	0.0263012	up	-0.347403	0.638042	nc
ARSA	ENSG00000100299	410	FALSE	0.108114	0.271015	nc	0.0231032	0.821073	nc	-0.273206	0.551528	nc	-0.0592586	0.446672	nc	-0.0820329	0.642283	nc	-0.365601	0.0152876	nc	0.657429	2.22729e-06	nc
ARSB	ENSG00000113273	411	FALSE	0.657992	9.66662e-26	up	0.577166	2.00405e-18	nc	0.821698	2.59206e-06	up	0.41801	1.33635e-16	nc	0.592898	2.27114e-08	up	0.828236	8.38412e-07	up	0.250788	0.00236732	nc
ARSD	ENSG00000006756	414	FALSE	-0.136939	0.0167839	nc	-1.04062	3.05404e-26	down	-0.55813	0.027013	nc	-0.451128	5.50636e-12	nc	0.247601	0.0028476	nc	-0.583454	7.13606e-08	nc	-0.214409	0.0202013	nc
ARSI	ENSG00000183876	340075	FALSE	-1.03961	2.53072e-12	down	0.152454	0.299944	nc	-1.9664	3.9003e-11	down	-2.14727	7.25447e-35	down	-2.99206	2.97945e-10	down	1.1124	0.136745	nc	1.19444	1.38538e-07	up
ARSJ	ENSG00000180801	79642	FALSE	-0.142368	0.0118872	nc	1.1795	3.32655e-24	up	-0.53772	0.360119	nc	0.448165	0.00131455	nc	0.118056	0.582758	nc	-0.760181	0.459194	nc	2.41861	0.00175443	up
ARSK	ENSG00000164291	153642	FALSE	0.114096	0.136438	nc	-0.989529	6.96635e-26	down	0.393221	0.380128	nc	0.545478	2.11697e-11	nc	0.442543	0.0321571	nc	0.724081	0.00570583	up	-0.341194	0.00235004	nc
ARV1	ENSG00000173409	64801	FALSE	-0.00276324	0.962828	nc	0.0187244	0.750668	nc	0.0185476	0.969606	nc	0.003111	0.960339	nc	-0.292184	0.00289612	nc	0.225504	0.0259519	nc	0.125097	0.308806	nc
ARVCF	ENSG00000099889	421	FALSE	-0.684267	2.35218e-12	down	-0.74841	1.13119e-08	down	-0.416666	0.769328	nc	0.49523	0.0121813	nc	0.273105	0.0304152	nc	-0.713719	0.00288563	down	0.64757	0.0300323	nc
ASAH1	ENSG00000104763	427	FALSE	-0.57622	2.9179e-18	nc	-1.53436	2.55596e-39	down	0.243534	0.283616	nc	0.322257	1.70663e-10	nc	-0.477833	1.6717e-07	nc	0.552079	4.66198e-08	nc	-0.545847	7.83219e-10	nc
ASAP1	ENSG00000153317	50807	FALSE	-0.56641	1.03537e-18	nc	0.127209	0.0202478	nc	-0.330229	0.180608	nc	-0.0786512	0.127926	nc	-0.644103	2.16503e-10	down	0.462893	0.000879602	nc	0.211765	0.00105928	nc
ASAP2	ENSG00000151693	8853	FALSE	-0.453892	1.3263e-13	nc	0.416947	4.44661e-10	nc	-0.576234	0.00098408	nc	-0.804812	5.21061e-29	down	-0.801663	2.46457e-10	down	0.0391911	0.858072	nc	-0.447872	7.47164e-07	nc
ASAP3	ENSG00000088280	55616	FALSE	1.28849	8.22072e-15	up	1.19256	1.53655e-15	up	-1.09789	0.00957638	down	-0.320783	0.00227713	nc	3.36742	1.6849e-06	up	-0.157835	0.650566	nc	-0.710142	6.70854e-06	nc
ASB1	ENSG00000065802	51665	FALSE	-0.422068	1.95628e-17	nc	-0.153945	0.000535871	nc	-0.317651	0.0625943	nc	-0.747411	6.44829e-30	down	-0.671679	2.94816e-15	down	-0.100368	0.257697	nc	-0.291431	1.77249e-05	nc
ASB13	ENSG00000196372	79754	FALSE	-0.93825	4.46685e-29	down	0.120416	0.0251475	nc	-0.475624	0.00494953	nc	-0.468121	2.18096e-18	nc	-1.30893	1.91729e-17	down	-0.418511	1.33367e-05	nc	-0.0887831	0.237627	nc
ASB16-AS1	ENSG00000267080	339201	FALSE	0.255342	0.00927057	nc	1.03091	5.50222e-11	up	0.130633	0.826788	nc	0.441992	3.79402e-07	nc	0.66647	7.28275e-05	up	-0.311909	0.00333773	nc	0.362024	0.010687	nc
ASB3	ENSG00000115239	51130	FALSE	0.191702	0.194092	nc	-0.192954	0.188443	nc	0.118907	0.926286	nc	-0.396472	0.00799579	nc	-0.314375	0.266272	nc	0.0098586	0.970451	nc	-0.137808	0.646578	nc
ASB7	ENSG00000183475	140460	FALSE	0.230772	2.28576e-07	nc	0.462321	4.21284e-15	nc	0.36064	0.106209	nc	0.321415	5.19668e-11	nc	0.243689	0.00417653	nc	0.115132	0.318794	nc	0.111329	0.18185	nc
ASB8	ENSG00000177981	140461	FALSE	-0.0223091	0.593801	nc	-0.303302	2.08129e-09	nc	-0.0140767	0.962596	nc	-0.136735	0.000220728	nc	-0.00770302	0.933448	nc	-0.388281	4.76518e-06	nc	-0.19851	0.0126424	nc
ASB9	ENSG00000102048	140462	FALSE	0.570322	1.40031e-09	nc	0.229799	0.018727	nc	0.207292	0.775644	nc	1.11903	5.3257e-17	up	0.621848	0.000436128	up	0.552439	0.00660802	nc	-0.420911	0.0365627	nc
ASCC1	ENSG00000138303	51008	FALSE	-0.0484776	0.208208	nc	-0.184367	1.50034e-05	nc	0.168422	0.4563	nc	-0.0728234	0.0641034	nc	-0.246938	0.00145667	nc	0.398941	0.000254993	nc	-0.491652	2.65595e-08	nc
ASCC2	ENSG00000100325	84164	FALSE	0.029556	0.48429	nc	-0.299437	1.53688e-08	nc	-0.142187	0.534864	nc	-0.412154	5.98266e-16	nc	-0.246679	0.000690459	nc	-0.189072	0.0144423	nc	-0.035827	0.654083	nc
ASCC3	ENSG00000112249	10973	FALSE	-0.14421	0.00216534	nc	-0.315935	1.21928e-07	nc	0.0476852	0.880507	nc	-0.216914	2.76014e-06	nc	-0.830278	2.57035e-13	down	-0.136697	0.379315	nc	-0.369396	5.1059e-06	nc
ASF1A	ENSG00000111875	25842	FALSE	0.201535	0.00125793	nc	0.61359	2.1493e-12	up	0.210627	0.486544	nc	0.308562	1.42445e-08	nc	0.463895	0.0012124	nc	0.0870454	0.533609	nc	-0.0814849	0.363411	nc
ASF1B	ENSG00000105011	55723	FALSE	-0.062976	0.322919	nc	-0.7751	6.99149e-14	down	-0.370175	0.186511	nc	-0.397577	1.73942e-09	nc	-0.318289	0.0337497	nc	-0.101708	0.489482	nc	-0.354087	7.84639e-05	nc
ASH1L	ENSG00000116539	55870	FALSE	-0.102969	0.0902817	nc	-0.399903	2.68144e-08	nc	-0.062572	0.878712	nc	0.0353797	0.547761	nc	-0.112055	0.297354	nc	-0.161962	0.263857	nc	-0.190712	0.212646	nc
ASH2L	ENSG00000129691	9070	FALSE	0.128907	0.00245555	nc	-0.14513	0.00115748	nc	-0.257035	0.167106	nc	-0.0726898	0.0607032	nc	-0.000220398	0.998071	nc	-0.271813	0.00359293	nc	-0.0130843	0.873485	nc
ASIC1	ENSG00000110881	41	FALSE	-0.696528	5.81978e-12	down	-1.02066	3.56284e-23	down	-0.97885	0.016216	down	-0.288144	0.00692029	nc	-1.46928	1.75625e-08	down	-0.051326	0.883198	nc	0.405621	0.00413162	nc
ASIC3	ENSG00000213199	9311	FALSE	-0.252377	0.107608	nc	0.496701	0.000151234	nc	-0.359102	0.82975	nc	0.573098	0.0043084	nc	1.98124	1.48681e-15	up	1.91329	5.58189e-16	up	-0.0140191	0.971443	nc
ASL	ENSG00000126522	435	FALSE	-0.275082	2.63117e-05	nc	0.176738	0.0205955	nc	0.152788	0.665432	nc	0.344866	6.01332e-09	nc	-0.194572	0.0904431	nc	0.427281	0.000302664	nc	0.999942	2.83856e-10	nc
ASMTL	ENSG00000169093	8623	FALSE	0.336793	4.78817e-05	nc	0.0264382	0.656961	nc	0.189968	0.750267	nc	0.401245	1.48048e-06	nc	0.490001	0.00155834	nc	0.307113	0.0497022	nc	1.46863	3.96345e-09	up
ASNSD1	ENSG00000138381	54529	FALSE	-0.0714133	0.1613	nc	-0.355341	8.02959e-09	nc	0.0954332	0.804665	nc	0.103541	0.0540969	nc	-0.390772	0.00014008	nc	-0.253655	0.0422358	nc	-0.205003	0.0085753	nc
ASPG	ENSG00000166183	374569	FALSE	0.823915	0.116995	nc	1.36495	0.0165455	up	1.26468	0.178041	nc	2.21191	9.29029e-19	up	1.13987	0.00209046	up	0.818162	0.00144176	up	0.12263	0.904344	nc
ASPH	ENSG00000198363	444	FALSE	0.393669	3.83418e-11	nc	-0.0884599	0.119122	nc	-0.0847574	0.795106	nc	0.00652052	0.899003	nc	0.0103377	0.925471	nc	1.40143	1.77768e-21	up	0.0458082	0.442605	nc
ASPHD1	ENSG00000174939	253982	FALSE	0.0634163	0.564469	nc	-0.76871	1.14363e-13	down	0.348907	0.570878	nc	0.0475372	0.602428	nc	0.399546	0.070197	nc	2.65545	7.52264e-14	up	0.756634	3.54536e-07	nc
ASPHD2	ENSG00000128203	57168	FALSE	-0.0102361	0.934696	nc	1.33867	3.51888e-22	up	-0.019082	0.984005	nc	0.184213	0.0870688	nc	-0.442053	0.0349662	nc	-0.433994	0.121385	nc	-0.00927384	0.972487	nc
ASPM	ENSG00000066279	259266	FALSE	0.341478	4.70942e-06	nc	-0.517002	1.53876e-08	nc	-0.146571	0.758253	nc	0.131255	0.0712274	nc	-0.614346	6.45588e-05	down	-0.277088	0.285678	nc	-0.362639	4.01607e-05	nc
ASPSCR1	ENSG00000169696	79058	FALSE	-0.101462	0.265492	nc	-0.359215	0.000144268	nc	-0.329127	0.38472	nc	-0.270687	0.000151306	nc	0.362104	0.0137557	nc	-0.230285	0.0467551	nc	-0.440554	0.00420144	nc
ASRGL1	ENSG00000162174	80150	FALSE	0.693922	5.47329e-08	up	0.703039	4.24704e-08	up	0.728466	0.412741	nc	0.61681	7.43627e-06	up	1.26852	4.16708e-06	up	1.07827	0.000698082	up	-0.00421775	0.987862	nc
ASTE1	ENSG00000034533	28990	FALSE	0.128063	0.121903	nc	-0.169966	0.07022	nc	0.0792238	0.913537	nc	0.237627	0.0112834	nc	0.199108	0.241281	nc	0.152323	0.52973	nc	-0.0568015	0.749098	nc
ASTN2	ENSG00000148219	23245	FALSE	0.180884	0.0383038	nc	0.203284	0.0392871	nc	0.30677	0.621855	nc	0.0973217	0.314959	nc	0.807451	0.000291302	up	0.583082	0.0435791	nc	-0.14782	0.428642	nc
ASXL1	ENSG00000171456	171023	FALSE	0.0647402	0.0797949	nc	0.228031	1.71968e-07	nc	0.217506	0.226684	nc	0.412647	5.2926e-18	nc	0.0796709	0.205228	nc	0.0658214	0.40782	nc	0.406911	4.71638e-08	nc
ASXL2	ENSG00000143970	55252	FALSE	-0.149519	0.000698734	nc	-0.302645	1.10971e-08	nc	0.0151175	0.963829	nc	0.0969601	0.0197459	nc	-0.263989	0.00124075	nc	0.0721592	0.637211	nc	-0.0642902	0.431423	nc
ATAD1	ENSG00000138138	84896	FALSE	-0.174874	2.0787e-05	nc	-0.255378	4.21397e-08	nc	0.178605	0.412882	nc	0.225192	9.87914e-08	nc	-0.376814	5.86084e-07	nc	0.0227386	0.837638	nc	-0.299226	3.44467e-05	nc
ATAD2	ENSG00000156802	29028	FALSE	0.131815	0.00364565	nc	-0.538686	2.11681e-16	nc	-0.113812	0.691933	nc	0.0850803	0.0632365	nc	-0.562754	8.13368e-09	nc	0.203845	0.13286	nc	-0.314194	1.41204e-05	nc
ATAD2B	ENSG00000119778	54454	FALSE	0.228487	3.17339e-05	nc	0.409741	2.00696e-08	nc	0.319606	0.278038	nc	0.257303	9.26683e-06	nc	0.23829	0.0249378	nc	0.25004	0.069597	nc	-0.020986	0.850079	nc
ATAD3A	ENSG00000197785	55210	FALSE	-0.275741	7.162e-05	nc	-0.749955	6.97417e-14	down	-0.878038	0.00262898	down	-0.851575	4.49469e-18	down	-0.732609	3.95111e-07	down	-0.721158	1.09807e-06	down	-0.195074	0.113776	nc
ATAD3B	ENSG00000160072	83858	FALSE	-0.0123316	0.873495	nc	-0.062118	0.539436	nc	-0.102378	0.840472	nc	-0.515111	1.43963e-10	nc	-0.623552	5.23512e-07	down	-0.399061	0.00176568	nc	0.119982	0.240335	nc
ATAD3C	ENSG00000215915	219293	FALSE	-0.864038	0.0208835	down	-0.737848	0.00105176	down	0.17842	0.889415	nc	0.527906	0.000334092	nc	-0.767525	0.000227697	down	0.854561	7.04154e-11	up	0.10908	0.860358	nc
ATAD5	ENSG00000176208	79915	FALSE	-0.0604402	0.457866	nc	-0.444611	5.81497e-06	nc	-0.434341	0.226494	nc	0.126044	0.0770642	nc	-0.605288	0.00028145	down	-0.0608816	0.830476	nc	0.0451931	0.727852	nc
ATAT1	ENSG00000137343	79969	FALSE	0.118105	0.230316	nc	1.16129	1.2622e-19	up	-0.453168	0.447294	nc	-0.056585	0.577139	nc	1.16317	4.52157e-14	up	-0.510793	5.54939e-05	nc	-0.0462943	0.766784	nc
ATE1	ENSG00000107669	11101	FALSE	-0.280347	3.78776e-08	nc	-0.284818	1.35909e-07	nc	0.136026	0.639074	nc	0.451099	2.16504e-15	nc	-0.267712	0.00445037	nc	0.240218	0.128776	nc	-0.706806	1.33001e-09	nc
ATF1	ENSG00000123268	466	FALSE	-0.347399	1.8475e-10	nc	-0.59087	6.56177e-18	down	-0.46313	0.0257561	nc	-0.497053	1.59675e-16	nc	-0.649189	1.17052e-07	down	-0.148637	0.280998	nc	-0.191539	0.0283858	nc
ATF2	ENSG00000115966	1386	FALSE	0.0137097	0.79533	nc	-0.106508	0.0365226	nc	0.0632194	0.853811	nc	0.372623	6.78081e-12	nc	0.285354	0.00359658	nc	-0.0475356	0.790684	nc	-0.19187	0.00658126	nc
ATF3	ENSG00000162772	467	FALSE	0.690188	1.60202e-15	up	-1.01014	4.01124e-10	down	0.601909	0.476752	nc	0.883907	1.45847e-10	up	1.04407	1.12246e-07	up	0.710874	0.00787519	up	2.15674	1.23018e-15	up
ATF4	ENSG00000128272	468	FALSE	-0.198803	0.000193346	nc	-0.00590081	0.919582	nc	-0.462029	0.0522119	nc	-0.445652	3.70421e-13	nc	0.241727	0.0128181	nc	-0.411363	1.90348e-05	nc	-0.0604142	0.442607	nc
ATF5	ENSG00000169136	22809	FALSE	0.410029	1.03205e-12	nc	0.987601	7.54511e-18	up	0.509047	0.0798788	nc	0.53902	1.0896e-12	nc	0.168913	0.0694142	nc	0.0173472	0.905433	nc	0.292611	0.000690886	nc
ATF6	ENSG00000118217	22926	FALSE	-0.0067659	0.883072	nc	-0.0451221	0.307953	nc	0.482188	0.00231482	nc	0.405288	5.50309e-17	nc	-0.25628	0.000245543	nc	0.170681	0.0865022	nc	-0.340656	1.41734e-06	nc
ATF6B	ENSG00000213676	1388	FALSE	0.0795133	0.0749897	nc	0.194969	7.43921e-05	nc	-0.185162	0.406289	nc	-0.186201	1.59076e-05	nc	0.260378	0.000591643	nc	-0.420236	3.03733e-06	nc	-0.21855	0.000947344	nc
ATF7	ENSG00000170653	11016	FALSE	0.096665	0.015777	nc	-0.0947934	0.0231627	nc	0.36891	0.0480711	nc	0.502136	6.37088e-20	nc	0.234052	0.00159361	nc	0.042648	0.657036	nc	0.262689	0.00069126	nc
ATF7IP	ENSG00000171681	55729	FALSE	0.411973	1.06492e-13	nc	0.140842	0.00721028	nc	0.110199	0.709538	nc	0.505133	1.81049e-17	nc	0.437704	4.98152e-07	nc	-0.233838	0.0407637	nc	0.327559	2.16575e-05	nc
ATF7IP2	ENSG00000166669	80063	FALSE	0.402227	0.00670244	nc	0.493852	0.000150243	nc	-0.14906	0.839992	nc	0.799234	9.76062e-14	up	1.54074	8.89874e-06	up	0.440212	0.00282849	nc	0.552372	0.0107463	nc
ATG10	ENSG00000152348	83734	FALSE	0.474777	2.561e-13	nc	0.923404	3.16579e-22	up	0.601697	0.0454615	up	0.424111	1.85635e-10	nc	0.51793	0.000493406	nc	0.589527	4.76022e-05	up	0.284353	0.0145646	nc
ATG101	ENSG00000123395	60673	FALSE	-0.130311	0.0262409	nc	-0.401706	3.70739e-08	nc	0.174524	0.62914	nc	-0.0489443	0.394101	nc	-0.0860089	0.498682	nc	-0.0888548	0.585297	nc	0.314445	0.000777611	nc
ATG12	ENSG00000145782	9140	FALSE	-0.281392	5.45247e-06	nc	-0.273617	1.81439e-05	nc	0.119427	0.787674	nc	0.044857	0.461911	nc	-0.0527584	0.716157	nc	-0.109254	0.415625	nc	-0.0557073	0.60163	nc
ATG13	ENSG00000175224	9776	FALSE	0.0460787	0.253343	nc	0.0380247	0.37142	nc	0.148507	0.429807	nc	0.399067	1.9308e-18	nc	0.202669	0.00231646	nc	-0.0258897	0.760643	nc	0.15436	0.0123722	nc
ATG14	ENSG00000126775	22863	FALSE	0.037069	0.544899	nc	-0.206757	0.000326787	nc	-0.374791	0.172815	nc	-0.143734	0.00813453	nc	0.45064	3.87708e-06	nc	0.0176926	0.897774	nc	0.160655	0.0518242	nc
ATG16L1	ENSG00000085978	55054	FALSE	-0.116944	0.0046976	nc	-0.249558	3.3298e-07	nc	0.0944343	0.718273	nc	-0.0305437	0.465612	nc	-0.607031	2.44071e-13	down	-0.230798	0.00909467	nc	0.751471	1.97646e-12	nc
ATG16L2	ENSG00000168010	89849	FALSE	0.252278	0.151377	nc	0.376458	0.01482	nc	-0.969667	0.199315	nc	0.0214666	0.874945	nc	1.20899	1.02468e-06	up	-0.741721	1.91702e-07	down	0.232325	0.320189	nc
ATG2A	ENSG00000110046	23130	FALSE	0.195011	0.00350923	nc	0.103337	0.185004	nc	0.109886	0.809815	nc	0.194606	0.0027841	nc	-0.301001	0.00721661	nc	-0.540837	0.000110268	nc	0.571734	8.38172e-05	nc
ATG2B	ENSG00000066739	55102	FALSE	-0.240147	7.82797e-05	nc	-0.209305	0.00177419	nc	-0.391358	0.149707	nc	-0.179861	0.00235858	nc	-0.384261	0.000496224	nc	-0.674243	1.77589e-06	down	-0.550125	1.20987e-05	nc
ATG3	ENSG00000144848	64422	FALSE	-0.221664	1.09714e-07	nc	-0.319446	3.6962e-10	nc	0.17491	0.443028	nc	0.100347	0.0112407	nc	-0.287469	0.00450222	nc	-0.070424	0.522071	nc	-0.101865	0.227527	nc
ATG4A	ENSG00000101844	115201	FALSE	-0.0214507	0.754196	nc	-1.43599	1.01017e-31	down	0.464847	0.0949509	nc	0.366224	1.4611e-09	nc	-0.636148	8.90542e-07	down	-0.129673	0.426808	nc	0.342893	0.000610904	nc
ATG4B	ENSG00000168397	23192	FALSE	0.172486	0.00055238	nc	0.270473	6.6018e-06	nc	-0.269636	0.277476	nc	-0.0271012	0.588877	nc	0.0103774	0.914115	nc	-0.203217	0.0232588	nc	-0.0423534	0.583617	nc
ATG4C	ENSG00000125703	84938	FALSE	0.0158955	0.816659	nc	-0.325571	8.18741e-07	nc	-0.148034	0.796855	nc	0.334492	2.39103e-05	nc	-0.44391	0.00364743	nc	0.121437	0.699529	nc	-0.306926	0.00646527	nc
ATG4D	ENSG00000130734	84971	FALSE	0.0533019	0.453737	nc	-0.90505	4.22089e-20	down	-0.553433	0.0278637	nc	-0.992252	1.35371e-26	down	-0.0627224	0.631448	nc	-0.812054	9.49731e-11	down	0.0406841	0.759516	nc
ATG5	ENSG00000057663	9474	FALSE	0.00433263	0.943244	nc	-0.220516	7.15808e-05	nc	0.245581	0.352698	nc	0.215226	6.03964e-06	nc	0.123402	0.22342	nc	0.131479	0.280977	nc	-0.673101	8.36246e-11	nc
ATG7	ENSG00000197548	10533	FALSE	-0.418674	2.85085e-13	nc	0.0359627	0.571516	nc	-0.164185	0.596545	nc	0.0740732	0.139327	nc	-0.346003	0.000712116	nc	0.307006	0.0106664	nc	0.207957	0.0629608	nc
ATG9A	ENSG00000198925	79065	FALSE	-0.298545	2.17133e-09	nc	-0.740365	4.48436e-23	down	-0.355259	0.0736523	nc	-0.15396	0.000717749	nc	-0.735491	1.09396e-14	down	-0.426324	7.2953e-06	nc	0.45354	2.38043e-08	nc
ATG9B	ENSG00000181652	285973	FALSE	-1.10994	0.00365646	down	-0.176665	0.639862	nc	-3.61744	5.02788e-05	down	-1.97806	1.20376e-09	down	-1.15153	0.000193375	down	-0.952561	1.80154e-08	down	-0.297486	0.555735	nc
ATIC	ENSG00000138363	471	FALSE	-0.154477	0.000214765	nc	0.144122	0.00156306	nc	-0.0182691	0.953277	nc	0.0708974	0.0777752	nc	-0.36476	1.75781e-06	nc	0.109018	0.213522	nc	-0.470543	4.82419e-09	nc
ATL1	ENSG00000198513	51062	FALSE	0.464833	8.55868e-07	nc	0.620787	3.43223e-10	up	1.74537	1.08087e-07	up	1.48037	3.53847e-34	up	1.1321	1.18253e-07	up	1.2094	8.93419e-09	up	0.621713	1.26754e-06	nc
ATL2	ENSG00000119787	64225	FALSE	0.139967	0.00766473	nc	-0.0262527	0.669134	nc	0.216169	0.480501	nc	0.116584	0.0249437	nc	-0.458799	6.26927e-06	nc	0.102638	0.429875	nc	-0.156915	0.0345038	nc
ATL3	ENSG00000184743	25923	FALSE	-0.11965	0.0104116	nc	-0.0290796	0.581366	nc	-0.0645975	0.83344	nc	0.00280334	0.952061	nc	0.0122295	0.90452	nc	0.179921	0.0537338	nc	0.0990664	0.172506	nc
ATM	ENSG00000149311	472	FALSE	-0.120064	0.0762465	nc	-0.278375	0.000150779	nc	-0.526356	0.0778651	nc	0.0489196	0.461703	nc	-0.161144	0.198356	nc	-0.536181	0.000277579	nc	-0.136539	0.145593	nc
ATMIN	ENSG00000166454	23300	FALSE	-0.0222542	0.583631	nc	0.163364	0.000113161	nc	0.0452662	0.85721	nc	-0.067778	0.0547742	nc	0.0808807	0.224178	nc	0.00501611	0.960495	nc	-0.170553	0.00615608	nc
ATN1	ENSG00000111676	1822	FALSE	0.154082	0.00561155	nc	-0.216293	0.000491632	nc	-0.383559	0.131283	nc	-0.0611036	0.275769	nc	0.924426	4.27565e-16	up	-0.140676	0.223616	nc	-0.276854	0.000180204	nc
ATOX1	ENSG00000177556	475	FALSE	0.0487189	0.390817	nc	0.00105018	0.987112	nc	0.186604	0.586733	nc	-0.140222	0.013705	nc	-0.0984365	0.337837	nc	0.2364	0.0387395	nc	0.115475	0.203514	nc
ATP10D	ENSG00000145246	57205	FALSE	0.257485	3.25016e-05	nc	0.47271	4.02745e-11	nc	0.715087	0.000521719	up	0.340103	6.01395e-11	nc	1.21631	2.48888e-07	up	0.133857	0.46628	nc	-0.306486	3.15157e-05	nc
ATP11A	ENSG00000068650	23250	FALSE	-0.426413	3.66665e-09	nc	0.58614	1.81665e-11	up	-0.273756	0.410255	nc	0.0335539	0.603563	nc	-0.591916	3.23254e-07	down	-0.498388	0.00013085	nc	-0.637991	2.35231e-08	nc
ATP11B	ENSG00000058063	23200	FALSE	0.0426251	0.392179	nc	0.101538	0.0450529	nc	0.0659447	0.826807	nc	-0.0332593	0.451643	nc	-1.03306	3.75535e-19	down	0.315116	0.00410659	nc	-0.0141333	0.861326	nc
ATP13A1	ENSG00000105726	57130	FALSE	0.0629095	0.272184	nc	0.00829647	0.900745	nc	-0.0935517	0.806842	nc	-0.120627	0.0291622	nc	0.239067	0.00948722	nc	0.0578136	0.624389	nc	-0.223231	0.0157063	nc
ATP13A2	ENSG00000159363	23400	FALSE	-0.144094	0.0249559	nc	0.453737	3.28344e-08	nc	0.148472	0.683205	nc	-0.170752	0.00320636	nc	-0.448723	0.000456689	nc	-0.111078	0.45568	nc	0.204231	0.0146025	nc
ATP13A3	ENSG00000133657	79572	FALSE	-0.543219	5.55563e-18	nc	-0.526778	7.88102e-15	nc	0.081638	0.812978	nc	0.22787	1.11874e-05	nc	-0.561487	6.64001e-09	nc	0.287605	0.0566903	nc	0.208264	0.00364387	nc
ATP13A4	ENSG00000127249	84239	FALSE	-0.18399	0.705017	nc	-1.25634	0.0196084	down	-0.12785	0.95404	nc	0.135853	0.651183	nc	5.31088	2.14567e-11	up	-0.567358	0.169553	nc	-0.824164	0.368929	nc
ATP1A1	ENSG00000163399	476	FALSE	0.156358	0.000220563	nc	0.287399	9.49688e-09	nc	0.147778	0.489245	nc	0.123067	0.00157628	nc	0.385388	2.00845e-07	nc	0.389024	3.12124e-06	nc	0.389992	2.59019e-09	nc
ATP1A3	ENSG00000105409	478	FALSE	1.6855	1.86136e-14	up	0.19565	0.250272	nc	0.313972	0.567501	nc	0.423939	4.37481e-06	nc	3.0917	8.90826e-08	up	1.87761	1.79023e-05	up	1.46624	6.19829e-07	up
ATP1B1	ENSG00000143153	481	FALSE	-0.0662456	0.425417	nc	0.318709	0.000284638	nc	-0.15184	0.748666	nc	-0.445933	3.61621e-08	nc	-1.46329	3.78478e-18	down	-0.871909	1.32576e-07	down	0.0184229	0.823359	nc
ATP1B3	ENSG00000069849	483	FALSE	1.25026	1.21819e-27	up	1.36048	1.50059e-26	up	2.40987	2.7407e-14	up	2.36454	1.91961e-44	up	0.873483	4.54437e-10	up	2.89303	1.22082e-31	up	0.443134	1.06532e-08	nc
ATP23	ENSG00000166896	91419	FALSE	0.517111	1.24753e-09	nc	-0.392241	4.05457e-07	nc	0.815845	0.039837	up	0.420171	2.9447e-07	nc	-0.128896	0.543286	nc	0.422938	0.0505538	nc	0.00130367	0.993608	nc
ATP2A1	ENSG00000196296	487	FALSE	0.221591	0.196124	nc	0.326607	0.0342091	nc	-0.829575	0.442146	nc	-0.406661	0.0376888	nc	1.20173	9.06317e-10	up	-0.516054	0.0483579	nc	-0.292207	0.288787	nc
ATP2A2	ENSG00000174437	488	FALSE	-0.0917883	0.00847885	nc	-0.518876	2.7184e-21	nc	-0.276345	0.0810238	nc	-0.552673	1.291e-24	nc	-0.862818	1.41074e-23	down	-0.162172	0.0394648	nc	-0.638072	1.70185e-14	nc
ATP2A3	ENSG00000074370	489	FALSE	-0.243341	0.280651	nc	0.543273	0.0806691	nc	-1.37133	0.000750562	down	-1.53295	1.08814e-21	down	0.925168	4.37249e-06	up	-0.0248687	0.915245	nc	-1.20692	2.71906e-09	down
ATP2B1	ENSG00000070961	490	FALSE	-0.260347	0.000143822	nc	0.34667	2.00188e-05	nc	0.0705884	0.876306	nc	-0.276618	2.58645e-05	nc	-1.59811	3.68435e-22	down	0.396743	0.00845826	nc	0.326644	1.66618e-05	nc
ATP2B4	ENSG00000058668	493	FALSE	0.228874	6.33673e-06	nc	0.568334	2.99604e-17	nc	0.0248944	0.941558	nc	0.175781	0.000135602	nc	1.04387	1.73849e-18	up	0.110967	0.335252	nc	0.605659	9.5932e-08	nc
ATP2C1	ENSG00000017260	27032	FALSE	0.0158311	0.758721	nc	0.0324203	0.521156	nc	0.292551	0.150688	nc	0.180025	5.38305e-05	nc	0.140709	0.0895314	nc	0.332448	0.00161424	nc	-0.0216968	0.750128	nc
ATP2C2	ENSG00000064270	9914	FALSE	-2.43335	9.0919e-20	down	-0.607722	0.0111047	down	-0.21446	0.826085	nc	-0.563292	6.68183e-05	nc	-3.48617	8.71296e-21	down	-0.700036	0.00213991	down	1.13046	0.0147531	up
ATP2C2-AS1	ENSG00000261286	105371374	FALSE	-1.5819	2.73738e-14	down	-0.681578	0.000461929	down	-0.941382	0.301438	nc	-0.275209	0.13678	nc	-1.01929	2.30064e-09	down	0.721587	4.25135e-05	up	0.282121	0.395019	nc
ATP5F1A	ENSG00000152234	498	FALSE	0.0286844	0.46826	nc	-0.208628	1.16014e-06	nc	-0.136833	0.490862	nc	-0.593396	6.45195e-26	down	-0.199176	0.00170889	nc	-0.11907	0.121935	nc	-0.120071	0.0186832	nc
ATP5F1B	ENSG00000110955	506	FALSE	-0.0692903	0.0347493	nc	-0.176468	2.96764e-06	nc	-0.046335	0.830928	nc	-0.642799	4.39326e-31	down	-0.373661	1.25867e-09	nc	-0.251554	0.000101769	nc	-0.601886	2.8922e-14	nc
ATP5F1C	ENSG00000165629	509	FALSE	-0.0583189	0.186011	nc	0.0209242	0.671918	nc	0.0669398	0.816769	nc	-0.132389	0.00139217	nc	-0.364061	6.50119e-06	nc	-0.157009	0.0571153	nc	-0.0866074	0.159477	nc
ATP5F1D	ENSG00000099624	513	FALSE	-0.106993	0.300381	nc	-0.395084	0.000654325	nc	-0.104565	0.87975	nc	-0.241607	0.0120941	nc	-0.476695	0.00903082	nc	0.00213517	0.993467	nc	0.191569	0.492429	nc
ATP5F1E	ENSG00000124172	514	FALSE	-0.014861	0.8067	nc	0.157561	0.00762071	nc	0.101962	0.758221	nc	-0.14336	0.00460249	nc	-0.201466	0.031129	nc	0.196676	0.050414	nc	-0.0250969	0.726946	nc
ATP5IF1	ENSG00000130770	93974	FALSE	0.311706	2.00151e-10	nc	0.264647	4.14327e-07	nc	-0.0828716	0.769372	nc	-0.374422	1.33938e-13	nc	0.236257	0.00324269	nc	0.209639	0.00835626	nc	-0.276083	0.000186234	nc
ATP5MC1	ENSG00000159199	516	FALSE	-0.193532	0.00130964	nc	-0.0931635	0.157366	nc	-0.331359	0.204763	nc	-0.9095	6.01615e-26	down	-0.236985	0.0744629	nc	-0.201433	0.0476561	nc	-0.380374	0.000822888	nc
ATP5MC2	ENSG00000135390	517	FALSE	0.157442	0.000273278	nc	-0.0638271	0.166289	nc	-0.11678	0.645551	nc	-0.0459977	0.279046	nc	0.276696	0.000185055	nc	0.174582	0.0340829	nc	-0.300979	7.40836e-06	nc
ATP5MC3	ENSG00000154518	518	FALSE	0.000184689	0.996892	nc	-0.0627167	0.16481	nc	-0.210494	0.269444	nc	-0.717871	8.00059e-29	down	-0.629372	1.99022e-13	down	-0.222571	0.00402417	nc	-0.0300638	0.617208	nc
ATP5MD	ENSG00000173915	84833	FALSE	-0.112652	0.047616	nc	0.103934	0.095058	nc	0.0452613	0.926599	nc	-0.275675	2.49094e-05	nc	-0.600764	1.50365e-07	down	0.0707378	0.578401	nc	0.189264	0.0443609	nc
ATP5ME	ENSG00000169020	521	FALSE	0.0939182	0.130565	nc	0.230979	0.000553843	nc	-0.130228	0.765319	nc	-0.243974	0.000184328	nc	-0.212367	0.048696	nc	0.0169196	0.896245	nc	-0.205057	0.0251612	nc
ATP5MF	ENSG00000241468	9551	FALSE	0.0467637	0.332107	nc	0.460431	1.42898e-13	nc	-0.0268206	0.938374	nc	-0.412817	7.40142e-14	nc	-0.120926	0.137398	nc	-0.118796	0.18597	nc	-0.185489	0.0346414	nc
ATP5MG	ENSG00000167283	10632	FALSE	0.115015	0.0167455	nc	-0.0615387	0.227878	nc	-0.00565667	0.985053	nc	-0.217075	6.76036e-07	nc	-0.0612787	0.506614	nc	0.0820021	0.328642	nc	-0.20129	0.00132386	nc
ATP5MPL	ENSG00000156411	9556	FALSE	-0.0495565	0.315488	nc	-0.112524	0.0281392	nc	0.0374843	0.9087	nc	-0.350787	1.70499e-11	nc	-0.212417	0.00781539	nc	0.0299462	0.774297	nc	-0.0792889	0.163785	nc
ATP5PB	ENSG00000116459	515	FALSE	-0.0586418	0.197768	nc	-0.365955	2.10541e-10	nc	0.0316167	0.91988	nc	-0.566424	2.99303e-21	nc	-0.320794	0.000427927	nc	0.0535927	0.618291	nc	-0.147305	0.0296268	nc
ATP5PD	ENSG00000167863	10476	FALSE	0.0652325	0.191704	nc	0.0934469	0.0795795	nc	-0.15911	0.584524	nc	-0.294781	2.93669e-08	nc	-0.204606	0.0197389	nc	0.0943523	0.332514	nc	-0.0285415	0.743995	nc
ATP5PF	ENSG00000154723	522	FALSE	-0.0358559	0.466362	nc	-0.212986	6.07701e-05	nc	0.111375	0.719184	nc	-0.389522	2.45013e-12	nc	-0.266223	0.00225703	nc	-0.143569	0.120731	nc	-0.282072	0.000234545	nc
ATP5PO	ENSG00000241837	539	FALSE	0.132217	0.00339176	nc	0.320509	3.52332e-09	nc	-0.0902321	0.777442	nc	-0.350844	7.61644e-11	nc	0.0817619	0.337415	nc	-0.0319166	0.748684	nc	0.0379959	0.658641	nc
ATP6	ENSG00000198899	4508	FALSE	0.0565021	0.631696	nc	0.208696	0.0776536	nc	-0.653157	0.188132	nc	0.158554	0.137752	nc	-0.0715241	0.689968	nc	0.210353	0.32081	nc	0.2836	0.314673	nc
ATP6AP1	ENSG00000071553	537	FALSE	0.0485607	0.288632	nc	-0.784852	1.74231e-25	down	-0.20619	0.325726	nc	-0.543315	4.77806e-21	nc	-0.0142703	0.864855	nc	0.0649645	0.475271	nc	-0.337821	2.90659e-07	nc
ATP6AP1L	ENSG00000205464	92270	FALSE	0.0465813	0.765329	nc	0.442584	0.000145839	nc	-0.28053	0.781249	nc	-0.64124	3.61728e-06	down	0.59333	0.0176855	up	-0.47154	0.0258958	nc	-0.393043	0.0784677	nc
ATP6AP2	ENSG00000182220	10159	FALSE	-0.0250295	0.618339	nc	-0.510312	5.52336e-16	nc	-0.125082	0.645998	nc	-0.0859243	0.0528026	nc	-0.153519	0.0596468	nc	0.449903	9.63879e-05	nc	0.00301141	0.971072	nc
ATP6V0A1	ENSG00000033627	535	FALSE	0.0797573	0.0827012	nc	-0.49777	8.8196e-15	nc	0.656484	0.00109083	up	0.671911	1.65338e-23	up	-0.12536	0.118098	nc	0.231212	0.00727625	nc	0.545207	1.18876e-08	nc
ATP6V0A2	ENSG00000185344	23545	FALSE	-0.0140565	0.741914	nc	-0.0909094	0.0351975	nc	0.016632	0.96603	nc	0.10414	0.0287778	nc	-0.385328	1.08952e-06	nc	-0.452421	0.000105018	nc	-0.485189	3.54325e-07	nc
ATP6V0B	ENSG00000117410	533	FALSE	0.0705731	0.134756	nc	-0.311873	2.2026e-08	nc	-0.226744	0.345095	nc	-0.662779	1.15086e-22	down	0.0589865	0.466431	nc	0.00109974	0.993867	nc	-0.302425	1.94618e-05	nc
ATP6V0C	ENSG00000185883	527	FALSE	-0.154871	0.308523	nc	-0.784758	2.45378e-05	down	-0.52468	0.593498	nc	-0.388882	0.0152036	nc	-0.0622635	0.866351	nc	-0.370907	0.335634	nc	-0.0882555	0.772403	nc
ATP6V0D1	ENSG00000159720	9114	FALSE	-0.0516021	0.275333	nc	-0.391986	1.20142e-09	nc	0.0145463	0.96677	nc	-0.041145	0.365081	nc	-0.368074	1.05063e-05	nc	0.0397634	0.728248	nc	0.0871861	0.189565	nc
ATP6V0E1	ENSG00000113732	8992	FALSE	-0.0974134	0.0258008	nc	0.283196	5.36125e-08	nc	0.247732	0.220889	nc	-0.098816	0.0168677	nc	-0.0708726	0.351725	nc	0.0111188	0.916059	nc	0.361626	1.43028e-06	nc
ATP6V0E2	ENSG00000171130	155066	FALSE	0.567167	1.692e-18	nc	0.693283	3.12968e-19	up	-0.0318662	0.931884	nc	-0.276752	2.23916e-07	nc	0.875218	6.71009e-13	up	0.012569	0.923875	nc	-0.128549	0.152154	nc
ATP6V1A	ENSG00000114573	523	FALSE	-0.0161755	0.764138	nc	-0.641098	7.38787e-19	down	0.528907	0.00401864	nc	0.319124	1.34666e-10	nc	-0.524521	1.46915e-06	nc	0.545516	3.82805e-06	nc	0.311589	8.60574e-06	nc
ATP6V1B1	ENSG00000116039	525	FALSE	0.145674	0.663476	nc	-0.0907238	0.70743	nc	-3.12228	3.03325e-05	down	-1.86229	1.97179e-11	down	0.785033	0.00841373	up	-0.57312	0.00208372	nc	-1.46222	1.35529e-05	down
ATP6V1B2	ENSG00000147416	526	FALSE	0.230336	1.37431e-07	nc	0.0118272	0.814145	nc	0.33686	0.0321154	nc	0.260486	9.53599e-11	nc	0.177705	0.033688	nc	0.198492	0.0109401	nc	0.0461832	0.510341	nc
ATP6V1C1	ENSG00000155097	528	FALSE	-0.0257348	0.58971	nc	-0.176742	0.00036692	nc	0.0775669	0.809305	nc	0.0367143	0.427248	nc	-0.0855336	0.299143	nc	0.157773	0.170494	nc	0.0524222	0.44851	nc
ATP6V1C2	ENSG00000143882	245973	FALSE	-0.196436	0.0401906	nc	-0.53645	1.1175e-07	nc	-0.36204	0.461907	nc	-0.693143	1.03053e-13	down	-1.4249	6.42455e-14	down	0.991613	1.07116e-07	up	-0.324947	0.0161803	nc
ATP6V1D	ENSG00000100554	51382	FALSE	0.125838	0.00444028	nc	0.099701	0.047534	nc	0.502871	0.00508543	nc	0.511086	1.5225e-19	nc	-0.0326042	0.716157	nc	0.125153	0.186035	nc	0.257259	0.000336618	nc
ATP6V1E1	ENSG00000131100	529	FALSE	0.174368	0.0048558	nc	0.191913	0.0032525	nc	0.0909592	0.758617	nc	-0.000278729	0.995208	nc	0.188948	0.11708	nc	0.215275	0.0204848	nc	0.0446316	0.538405	nc
ATP6V1E2	ENSG00000250565	90423	FALSE	0.15723	0.0233887	nc	1.32893	1.50285e-20	up	0.0374264	0.949277	nc	-0.278472	3.57237e-05	nc	0.252233	0.179336	nc	0.613964	0.00400887	up	-0.391114	0.00196804	nc
ATP6V1F	ENSG00000128524	9296	FALSE	0.162421	0.000123384	nc	0.203962	1.76021e-05	nc	0.157171	0.514203	nc	-0.259789	1.22619e-08	nc	-0.00581123	0.943075	nc	0.107907	0.192121	nc	0.0145338	0.84795	nc
ATP6V1FNB	ENSG00000272899	100130705	FALSE	-0.140814	0.322831	nc	0.137107	0.510776	nc	-0.449193	0.693475	nc	0.467056	0.00522504	nc	1.18585	4.06704e-13	up	-0.536521	1.04546e-05	nc	-0.28484	0.17822	nc
ATP6V1G1	ENSG00000136888	9550	FALSE	-0.00230725	0.965137	nc	-0.149808	0.00188683	nc	-0.0747791	0.792957	nc	-0.575071	5.28663e-22	nc	-0.0624123	0.422284	nc	0.0634579	0.494531	nc	-0.365814	1.00745e-05	nc
ATP6V1H	ENSG00000047249	51606	FALSE	0.0985558	0.0328484	nc	-0.505705	1.41874e-15	nc	0.10423	0.698812	nc	-0.0362973	0.390111	nc	-0.133156	0.174203	nc	-0.0310523	0.776095	nc	0.0187185	0.814686	nc
ATP7A	ENSG00000165240	538	FALSE	0.218917	3.8389e-05	nc	0.387252	4.72707e-09	nc	0.497793	0.0421148	nc	0.544116	2.43762e-16	nc	-0.122769	0.282935	nc	0.632017	0.00128507	up	-0.148295	0.100662	nc
ATP7B	ENSG00000123191	540	FALSE	0.325066	1.75635e-07	nc	0.0516895	0.394412	nc	0.102142	0.808998	nc	-0.248789	6.92641e-05	nc	-0.644665	1.14575e-06	down	-0.556098	0.00264651	nc	-0.104492	0.291442	nc
ATP8	ENSG00000228253	4509	FALSE	0.0299781	0.855294	nc	0.296179	0.0591272	nc	-0.633474	0.412729	nc	0.33871	0.0231555	nc	-0.166837	0.464037	nc	0.439986	0.0897349	nc	0.426039	0.177625	nc
ATP8A1	ENSG00000124406	10396	FALSE	0.362137	0.112479	nc	-0.431107	0.0170426	nc	-1.1395	0.00190642	down	-1.68877	7.4399e-29	down	0.611934	0.0638316	nc	-1.26258	3.49502e-06	down	-0.80179	2.44393e-05	nc
ATP8B1	ENSG00000081923	5205	FALSE	-1.10495	1.17926e-18	down	-0.641588	1.02119e-07	down	0.636071	0.00123232	up	0.45508	1.44836e-15	nc	1.00284	2.66565e-16	up	0.847093	1.10105e-09	up	0.189025	0.577429	nc
ATP8B2	ENSG00000143515	57198	FALSE	0.354897	4.63543e-10	nc	0.646687	1.00487e-17	up	-0.794932	3.17227e-05	down	-0.241389	1.9299e-06	nc	3.08234	5.9697e-31	up	0.263605	0.722247	nc	0.316158	6.08067e-05	nc
ATP8B3	ENSG00000130270	148229	FALSE	-0.485308	1.13258e-08	nc	-1.65723	1.40067e-30	down	0.207469	0.821342	nc	0.463637	0.000723475	nc	-0.0085982	0.976157	nc	1.26633	5.8315e-05	up	0.895145	9.45408e-06	nc
ATP9A	ENSG00000054793	10079	FALSE	-0.226936	0.00114601	nc	0.467649	3.67062e-09	nc	-0.307247	0.108673	nc	-0.311009	8.69124e-11	nc	1.6817	7.61991e-29	up	0.15105	0.155092	nc	-0.0611802	0.37857	nc
ATP9B	ENSG00000166377	374868	FALSE	0.204607	0.000692493	nc	0.926323	1.13212e-22	up	-0.299012	0.112246	nc	-0.174734	2.39517e-05	nc	0.309978	0.00709396	nc	0.0221771	0.838477	nc	-0.350772	7.2611e-05	nc
ATPAF1	ENSG00000123472	64756	FALSE	-0.204247	2.52707e-07	nc	0.227373	1.97083e-06	nc	-0.473226	0.00752237	nc	-0.617183	4.44583e-23	down	-0.247275	0.00091327	nc	-0.455201	1.83357e-06	nc	-0.477055	1.11424e-07	nc
ATPAF2	ENSG00000171953	91647	FALSE	0.205118	0.0201493	nc	0.0592072	0.541105	nc	-0.362556	0.351044	nc	-0.57039	5.57279e-12	nc	-0.06416	0.738799	nc	-0.0108273	0.954981	nc	0.0319609	0.833512	nc
ATPSCKMT	ENSG00000150756	134145	FALSE	-0.115917	0.108493	nc	0.897747	2.25902e-14	up	0.0612368	0.835793	nc	-0.159408	0.00018157	nc	0.326424	0.0393378	nc	-0.0908379	0.346005	nc	-0.0408837	0.624961	nc
ATR	ENSG00000175054	545	FALSE	-0.153548	0.00297345	nc	-0.107223	0.0617756	nc	0.169447	0.583901	nc	0.31903	1.1368e-08	nc	-0.511382	7.20825e-07	nc	0.0207947	0.899187	nc	0.111772	0.19623	nc
ATRAID	ENSG00000138085	51374	FALSE	0.159618	0.000289771	nc	0.273103	7.0631e-08	nc	-0.0326038	0.911329	nc	-0.253401	8.40626e-09	nc	0.0921747	0.236466	nc	0.260078	0.0012362	nc	-0.133028	0.0230838	nc
ATRIP	ENSG00000164053	84126	FALSE	-0.406599	0.00498104	nc	-0.482494	0.00668906	nc	0.0957597	0.941558	nc	0.0234364	0.892084	nc	-0.56986	0.132012	nc	-0.446476	0.414457	nc	-0.170905	0.565466	nc
ATRN	ENSG00000088812	8455	FALSE	-0.0450129	0.267056	nc	0.00300138	0.94818	nc	-0.26645	0.1231	nc	-0.185318	2.40162e-06	nc	0.165558	0.0229979	nc	-0.0291571	0.805157	nc	-0.209342	0.00074928	nc
ATRX	ENSG00000085224	546	FALSE	0.0820712	0.15878	nc	0.105867	0.0902488	nc	0.180867	0.639941	nc	0.513185	1.52646e-12	nc	0.0237997	0.831247	nc	0.000752821	0.997941	nc	0.0999917	0.33291	nc
ATXN1	ENSG00000124788	6310	FALSE	0.219999	4.53455e-05	nc	0.0480753	0.424973	nc	-0.470896	0.03948	nc	0.076746	0.136427	nc	0.0393819	0.745831	nc	0.261636	0.0850497	nc	0.903881	2.73109e-10	nc
ATXN10	ENSG00000130638	25814	FALSE	-0.313646	1.57394e-14	nc	-0.0862988	0.0212739	nc	0.0065918	0.979562	nc	-0.11103	0.0015125	nc	0.0398505	0.575449	nc	0.260755	0.00205212	nc	-0.355412	1.70848e-06	nc
ATXN1L	ENSG00000224470	342371	FALSE	0.0350976	0.303484	nc	0.140495	0.000169554	nc	0.172398	0.285642	nc	0.34421	3.53323e-17	nc	0.360441	7.11952e-09	nc	0.165311	0.0595148	nc	0.124488	0.0474604	nc
ATXN2	ENSG00000204842	6311	FALSE	0.126423	0.000307081	nc	-0.0866189	0.0234562	nc	-0.195688	0.320586	nc	-0.0979987	0.00818275	nc	0.493009	1.114e-10	nc	-0.0187832	0.858042	nc	-0.33827	7.57568e-05	nc
ATXN2L	ENSG00000168488	11273	FALSE	0.142405	0.00289599	nc	-0.211126	7.35639e-05	nc	-0.20673	0.459652	nc	0.21059	5.56487e-05	nc	0.0812041	0.32666	nc	-0.313254	0.00685414	nc	0.145958	0.0222644	nc
ATXN3	ENSG00000066427	4287	FALSE	0.179097	0.00774533	nc	-0.0960013	0.113681	nc	-0.132311	0.799408	nc	0.454293	9.40878e-10	nc	0.427254	0.000263524	nc	0.0836617	0.561416	nc	0.0451819	0.722887	nc
ATXN7	ENSG00000163635	6314	FALSE	0.322282	8.738e-10	nc	0.519431	1.86272e-14	nc	0.623221	0.00835595	up	1.07531	3.78685e-31	up	0.413422	7.81058e-06	nc	0.649161	1.66321e-06	up	0.195755	0.0380724	nc
ATXN7L1	ENSG00000146776	222255	FALSE	0.0870307	0.170019	nc	0.367522	8.69416e-07	nc	-0.335741	0.427875	nc	0.0834301	0.282679	nc	0.589546	4.72551e-07	up	0.398475	0.0277625	nc	0.0607577	0.667302	nc
ATXN7L2	ENSG00000162650	127002	FALSE	0.460366	2.49994e-07	nc	0.0424751	0.580578	nc	0.525107	0.429216	nc	0.396388	0.000344723	nc	0.934589	2.799e-09	up	-0.303688	0.0430419	nc	0.508388	0.00217997	nc
ATXN7L3	ENSG00000087152	56970	FALSE	0.228647	1.7323e-08	nc	-0.11088	0.00880653	nc	0.188124	0.305516	nc	0.11797	0.00093077	nc	0.387331	1.55281e-08	nc	-0.226643	0.00118868	nc	0.446483	1.1902e-08	nc
ATXN7L3B	ENSG00000253719	552889	FALSE	0.000663708	0.984993	nc	0.251986	2.17557e-11	nc	0.0653533	0.712598	nc	0.212412	3.83557e-11	nc	0.107444	0.0295752	nc	-0.103292	0.087163	nc	-0.353196	5.99468e-07	nc
AUH	ENSG00000148090	549	FALSE	-0.321242	0.0012292	nc	-0.47041	4.54346e-07	nc	-0.324734	0.399899	nc	-0.325652	1.78817e-06	nc	-0.0972257	0.638795	nc	-0.183035	0.333512	nc	0.212283	0.0787498	nc
AUNIP	ENSG00000127423	79000	FALSE	-0.322603	3.96873e-05	nc	-0.81276	1.43566e-12	down	-0.203135	0.645709	nc	-0.186947	0.00714433	nc	-0.0660065	0.754079	nc	-0.0388153	0.874759	nc	0.0912717	0.553616	nc
AUP1	ENSG00000115307	550	FALSE	0.0361214	0.418826	nc	0.404388	1.90125e-12	nc	0.240723	0.233676	nc	0.139551	0.000793124	nc	0.069622	0.343769	nc	0.115873	0.15737	nc	0.142154	0.0216538	nc
AURKA	ENSG00000087586	6790	FALSE	0.694283	2.80725e-20	up	0.066999	0.284394	nc	0.58918	0.0117561	up	0.159113	0.00296818	nc	0.629197	2.95111e-07	up	0.792518	7.95137e-10	up	0.392069	5.1593e-08	nc
AURKAIP1	ENSG00000175756	54998	FALSE	0.0463528	0.532132	nc	-0.524385	1.67781e-09	nc	-0.0714905	0.893389	nc	-0.621859	1.4635e-12	down	-0.0313813	0.817251	nc	-0.0488238	0.769509	nc	-0.0392091	0.740864	nc
AURKB	ENSG00000178999	9212	FALSE	0.261968	8.73047e-06	nc	-0.472824	6.90139e-10	nc	-0.0864543	0.837226	nc	-0.166505	0.00343551	nc	-0.370571	0.0101551	nc	-0.297128	0.00420098	nc	0.266893	0.00134717	nc
AVEN	ENSG00000169857	57099	FALSE	-0.448303	3.60481e-11	nc	-0.366677	0.000106423	nc	-0.62108	0.0540864	nc	-0.390931	3.78288e-07	nc	-0.618889	8.72785e-07	down	-0.471229	0.00589932	nc	-0.0965263	0.451686	nc
AVIL	ENSG00000135407	10677	FALSE	-0.174888	0.522142	nc	-0.0357995	0.92446	nc	-0.0043591	0.998244	nc	0.151834	0.454998	nc	1.37603	0.00126556	up	0.375794	0.0203488	nc	0.933316	0.000913096	nc
AVL9	ENSG00000105778	23080	FALSE	0.0243514	0.481759	nc	-0.210984	5.22151e-08	nc	0.0518414	0.808455	nc	-0.129632	5.03712e-05	nc	0.100757	0.0798991	nc	0.0293822	0.728496	nc	0.0655817	0.303721	nc
AVPI1	ENSG00000119986	60370	FALSE	0.558228	2.53647e-13	nc	-0.395542	4.07178e-07	nc	0.588066	0.0426422	up	0.611742	3.88653e-15	up	1.10812	2.80365e-14	up	1.17073	1.37444e-13	up	0.0944563	0.25939	nc
AXIN1	ENSG00000103126	8312	FALSE	-0.147349	0.0446896	nc	-0.285236	0.000260419	nc	-0.20804	0.551528	nc	-0.355622	1.56735e-08	nc	-0.0670173	0.620299	nc	0.146585	0.193201	nc	-0.038964	0.676981	nc
AXIN2	ENSG00000168646	8313	FALSE	0.332767	0.116491	nc	1.91564	1.13811e-07	up	-1.13909	0.00102279	down	-1.97589	8.97319e-30	down	-0.347224	0.155602	nc	-2.64302	2.91517e-28	down	-1.1462	3.81837e-09	down
AXL	ENSG00000167601	558	FALSE	-1.40118	8.71506e-36	down	-1.07654	1.03241e-24	down	-1.5686	0.00909916	down	0.816628	5.57116e-05	up	-4.05233	1.28545e-33	down	0.436941	0.535787	nc	0.909795	0.00325317	nc
AZI2	ENSG00000163512	64343	FALSE	0.07455	0.104953	nc	0.3546	3.60019e-10	nc	0.129916	0.67201	nc	0.0869122	0.0577517	nc	-0.371445	6.30055e-05	nc	0.290188	0.0583487	nc	0.168489	0.0434384	nc
AZIN1	ENSG00000155096	51582	FALSE	-0.286747	6.82819e-09	nc	-0.293966	1.06372e-07	nc	-0.189157	0.430031	nc	-0.646172	3.11168e-23	down	-0.325485	0.000135634	nc	0.0299379	0.823777	nc	-0.459077	3.65554e-09	nc
AZIN2	ENSG00000142920	113451	FALSE	-0.500034	0.000792245	nc	-1.58479	7.26532e-17	down	-1.32524	0.107682	nc	-1.62877	1.2052e-10	down	0.363034	0.449541	nc	0.237388	0.667219	nc	0.270199	0.373956	nc
B3GALNT1	ENSG00000169255	8706	FALSE	0.0178798	0.842605	nc	1.02538	2.10831e-24	up	-0.462222	0.223511	nc	-0.0404804	0.575894	nc	0.12791	0.322781	nc	-0.458696	0.0995184	nc	-0.141322	0.170184	nc
B3GALNT2	ENSG00000162885	148789	FALSE	-0.187718	2.55503e-05	nc	0.570744	3.04151e-17	nc	0.542024	0.00366687	nc	0.279762	5.24921e-09	nc	0.275401	0.00162087	nc	0.108492	0.593766	nc	0.362009	1.4322e-05	nc
B3GALT4	ENSG00000235863	8705	FALSE	1.10736	2.29102e-15	up	1.06881	3.3304e-12	up	-0.0835099	0.906772	nc	-0.185001	0.0237731	nc	0.471967	0.00587888	nc	0.443483	0.0035966	nc	0.0253386	0.938786	nc
B3GALT6	ENSG00000176022	126792	FALSE	-0.254714	1.63317e-05	nc	0.687589	1.26122e-14	up	0.236498	0.560244	nc	0.38981	9.53445e-08	nc	0.084368	0.473379	nc	0.203949	0.132325	nc	0.146141	0.132443	nc
B3GAT3	ENSG00000149541	26229	FALSE	0.249008	0.000384291	nc	-0.296127	7.94398e-05	nc	0.173637	0.662314	nc	0.124894	0.0362926	nc	0.494736	0.000142208	nc	0.399125	0.000437901	nc	0.537745	9.81726e-07	nc
B3GLCT	ENSG00000187676	145173	FALSE	-0.320632	9.39219e-08	nc	-0.35955	1.57585e-05	nc	0.00209706	0.996251	nc	0.137388	0.0168847	nc	-0.357906	0.0145058	nc	-0.0267306	0.888723	nc	0.399708	2.38573e-05	nc
B3GNT2	ENSG00000170340	10678	FALSE	0.215246	0.000354564	nc	-0.182395	0.00573337	nc	-0.159924	0.633129	nc	-0.235606	1.07535e-05	nc	-0.682872	1.03039e-08	down	-0.580952	0.000510189	nc	-0.499025	2.14743e-06	nc
B3GNT3	ENSG00000179913	10331	FALSE	-0.18513	0.558963	nc	0.435601	0.0637387	nc	-1.65162	2.44251e-10	down	-1.93753	2.29467e-40	down	-4.48312	3.65822e-21	down	-1.24082	6.49186e-15	down	-0.674599	0.024412	nc
B3GNT4	ENSG00000176383	79369	FALSE	0.376538	1.27727e-05	nc	-0.467883	3.45806e-05	nc	-0.165477	0.907735	nc	0.719059	0.000179554	up	0.547535	0.0182488	nc	-0.0333579	0.907395	nc	-0.179313	0.680108	nc
B3GNT5	ENSG00000176597	84002	FALSE	-0.363018	3.66043e-05	nc	-0.246994	0.00361678	nc	0.846512	0.00209711	up	1.01878	1.93451e-26	up	-0.92755	3.99957e-10	down	1.13376	1.18097e-06	up	2.10718	9.60815e-17	up
B3GNT9	ENSG00000237172	84752	FALSE	0.442431	7.17078e-06	nc	-0.176913	0.0859004	nc	-0.794522	0.00325893	down	-1.09613	4.36199e-26	down	0.824592	0.00599511	up	0.719456	0.000361151	up	-0.374309	0.00061723	nc
B3GNTL1	ENSG00000175711	146712	FALSE	-0.494289	2.49838e-09	nc	0.372895	7.48491e-06	nc	-0.527281	0.214539	nc	-0.453291	3.3586e-07	nc	-0.251238	0.082098	nc	-0.151738	0.295018	nc	-0.0318097	0.873583	nc
B4GALNT1	ENSG00000135454	2583	FALSE	1.10022	2.31026e-23	up	0.827804	2.36415e-15	up	0.81701	0.000143002	up	0.143923	0.00598378	nc	1.79735	3.56608e-09	up	1.05607	1.19466e-11	up	0.669773	5.38904e-11	nc
B4GALNT3	ENSG00000139044	283358	FALSE	-2.66215	1.44776e-10	down	-0.654921	0.0596127	nc	-2.38093	8.85907e-12	down	-1.92015	4.13012e-30	down	-0.688557	0.00100165	down	-2.70124	4.13315e-30	down	-0.924065	4.91002e-08	nc
B4GALNT4	ENSG00000182272	338707	FALSE	-0.292674	0.10856	nc	1.28412	5.98251e-14	up	-0.438073	0.71192	nc	-0.479226	0.00325992	nc	2.42291	2.48773e-08	up	-0.313172	0.0377195	nc	0.171452	0.698779	nc
B4GALT2	ENSG00000117411	8704	FALSE	-0.526228	3.06437e-16	nc	-0.654138	8.21226e-18	down	-0.882867	5.11835e-05	down	-0.976307	9.54194e-27	down	-0.304863	0.00102871	nc	-0.55691	1.27886e-06	nc	-0.28096	0.0044219	nc
B4GALT3	ENSG00000158850	8703	FALSE	0.0521805	0.28317	nc	-0.271487	3.16622e-07	nc	0.044431	0.88804	nc	-0.474176	6.28366e-17	nc	0.0100204	0.912183	nc	-0.154572	0.101278	nc	0.350818	2.50932e-07	nc
B4GALT4	ENSG00000121578	8702	FALSE	-0.00566903	0.935331	nc	0.361891	9.96249e-09	nc	0.827712	2.09761e-05	up	0.518827	6.86091e-18	nc	0.298831	0.00257962	nc	1.47294	1.25777e-25	up	0.146787	0.0318483	nc
B4GALT5	ENSG00000158470	9334	FALSE	-0.458265	1.35998e-18	nc	-0.697024	3.02066e-25	down	-0.72853	2.3702e-06	down	-0.734746	6.565e-30	down	0.692835	1.14263e-13	up	-0.449162	1.85648e-05	nc	-0.0402456	0.532196	nc
B4GALT6	ENSG00000118276	9331	FALSE	-0.00835733	0.90543	nc	1.49753	1.99135e-26	up	0.0483173	0.926266	nc	0.666065	9.26153e-15	up	-0.732621	9.87707e-06	down	-0.613297	0.185364	nc	0.414292	0.000193978	nc
B4GALT7	ENSG00000027847	11285	FALSE	0.109516	0.0858787	nc	0.819117	7.60758e-19	up	-0.346436	0.326327	nc	-0.453633	1.63246e-09	nc	0.480927	3.7573e-05	nc	-0.298942	0.0384285	nc	0.268325	0.0043418	nc
B4GAT1	ENSG00000174684	11041	FALSE	0.120431	0.015551	nc	0.234453	2.93194e-05	nc	-0.323113	0.449146	nc	-0.225435	0.00269925	nc	0.0542869	0.571403	nc	0.463543	0.0186847	nc	0.475583	2.11902e-05	nc
B9D1	ENSG00000108641	27077	FALSE	-0.35523	4.01287e-05	nc	0.0872875	0.292577	nc	-0.687937	0.074811	nc	-0.120242	0.16516	nc	-0.406064	0.00317932	nc	-0.144123	0.413928	nc	0.0518228	0.781824	nc
B9D2	ENSG00000123810	80776	FALSE	0.141113	0.261383	nc	-0.175109	0.238175	nc	0.0654372	0.960058	nc	0.184421	0.200753	nc	0.227726	0.410939	nc	-0.371348	0.202337	nc	0.299526	0.327571	nc
BABAM1	ENSG00000105393	29086	FALSE	0.0924174	0.0675639	nc	0.125261	0.0249819	nc	0.00388381	0.991242	nc	-0.272307	2.83311e-08	nc	0.0652023	0.532707	nc	-0.0307615	0.752436	nc	0.124542	0.126539	nc
BABAM2	ENSG00000158019	9577	FALSE	-0.675987	1.14352e-27	down	-0.103696	0.0189244	nc	0.0739872	0.792957	nc	-0.161709	8.37046e-05	nc	-0.276784	0.00573052	nc	0.286846	0.000744127	nc	0.0749376	0.341702	nc
BACE1	ENSG00000186318	23621	FALSE	-0.471069	1.61265e-17	nc	-0.064622	0.242614	nc	-0.476379	0.00554044	nc	-0.103639	0.0182199	nc	-0.17166	0.0594404	nc	-0.465934	9.40886e-05	nc	-0.28224	0.000275744	nc
BACE2	ENSG00000182240	25825	FALSE	0.2023	0.024342	nc	0.17013	0.0575399	nc	-0.648683	1.59254e-05	down	-1.59048	2.63253e-49	down	0.3796	0.0107378	nc	-1.61469	5.11542e-31	down	-1.28387	1.14154e-15	down
BACH1	ENSG00000156273	571	FALSE	-0.336882	3.37864e-08	nc	-0.708338	5.58016e-18	down	-0.0248184	0.956598	nc	-0.0990188	0.0718889	nc	-0.408168	0.00014338	nc	-0.336724	0.110305	nc	0.2854	0.000581296	nc
BAD	ENSG00000002330	572	FALSE	0.177669	0.0186491	nc	-0.347369	0.000925225	nc	-0.0885082	0.860045	nc	-0.46674	2.50471e-09	nc	0.566959	0.00117843	nc	-0.14855	0.287273	nc	-0.0409319	0.735051	nc
BAG2	ENSG00000112208	9532	FALSE	-0.354393	1.68745e-10	nc	-0.717459	4.42161e-20	down	0.0973079	0.741828	nc	-0.0856007	0.0540696	nc	-1.304	8.3873e-15	down	0.0685449	0.637211	nc	-0.10277	0.142901	nc
BAG3	ENSG00000151929	9531	FALSE	-0.229166	2.73879e-06	nc	-0.730724	9.31728e-21	down	-0.235685	0.224629	nc	-0.310687	1.68216e-11	nc	-0.723149	8.23533e-10	down	0.0460508	0.659887	nc	0.158903	0.0187661	nc
BAG4	ENSG00000156735	9530	FALSE	0.041152	0.553752	nc	-0.31646	3.47324e-06	nc	0.150809	0.694736	nc	0.139621	0.0122447	nc	-0.0623857	0.713698	nc	0.486234	0.0112457	nc	-0.067651	0.458404	nc
BAG5	ENSG00000166170	9529	FALSE	-0.132709	0.00051718	nc	0.480645	3.5459e-17	nc	-0.035509	0.890424	nc	0.0213397	0.566008	nc	-0.171873	0.00909646	nc	-0.0993596	0.205071	nc	-0.379541	2.61126e-07	nc
BAG6	ENSG00000204463	7917	FALSE	-0.0277625	0.491248	nc	-0.353278	9.49472e-13	nc	-0.204364	0.262768	nc	-0.108149	0.00350217	nc	-0.298039	5.39908e-06	nc	-0.474018	3.04223e-09	nc	-0.0177582	0.77048	nc
BAHCC1	ENSG00000266074	57597	FALSE	0.168248	0.147608	nc	-0.25524	0.00888093	nc	-0.509185	0.256034	nc	0.245364	0.00704827	nc	1.48274	1.01502e-11	up	-0.275017	0.101646	nc	-0.254238	0.219241	nc
BAHD1	ENSG00000140320	22893	FALSE	0.281785	4.72785e-09	nc	0.0658245	0.178409	nc	0.130955	0.615972	nc	0.0548239	0.197712	nc	1.31091	6.65213e-24	up	0.331659	0.000762763	nc	0.234414	0.0042063	nc
BAIAP2	ENSG00000175866	10458	FALSE	-0.471513	2.45183e-07	nc	-0.44675	3.90441e-05	nc	-1.00215	9.23895e-06	down	-0.842504	6.99959e-23	down	0.241158	0.109085	nc	-0.668797	7.46056e-09	down	-0.830023	2.26305e-09	nc
BAIAP2-DT	ENSG00000226137	440465	FALSE	0.507291	5.4288e-14	nc	1.34996	1.34351e-24	up	0.285741	0.380602	nc	0.369867	1.51914e-09	nc	1.36289	4.27264e-21	up	0.661672	2.68691e-06	up	-0.0754484	0.491331	nc
BAIAP2L1	ENSG00000006453	55971	FALSE	-0.031172	0.349042	nc	0.177262	1.34367e-06	nc	0.4685	0.000243341	nc	0.649007	8.85352e-32	up	-0.0477654	0.38454	nc	0.683699	9.00089e-19	up	0.457286	2.88719e-08	nc
BAIAP2L2	ENSG00000128298	80115	FALSE	-2.30238	1.34269e-10	down	-1.99117	2.13637e-07	down	-1.46245	0.0533872	nc	-0.508063	0.00805649	nc	0.957997	0.0110443	up	-0.427425	0.0439778	nc	-1.47696	3.5161e-06	down
BAIAP3	ENSG00000007516	8938	FALSE	0.19918	0.511744	nc	-2.24018	3.94222e-08	down	-0.882256	0.047722	down	-1.18053	1.64867e-17	down	-1.58764	5.34528e-11	down	-0.963558	7.13183e-10	down	0.908096	2.43923e-05	nc
BAK1	ENSG00000030110	578	FALSE	0.222759	0.000747616	nc	-0.0995887	0.140585	nc	0.0529046	0.89897	nc	0.00950564	0.865547	nc	-0.300484	0.0290928	nc	-0.298195	0.0528451	nc	0.644839	3.16067e-06	nc
BAMBI	ENSG00000095739	25805	FALSE	0.559667	1.05861e-10	nc	0.890258	1.17614e-10	up	-0.0356719	0.983822	nc	-1.2798	1.99035e-05	down	-1.54767	1.05703e-24	down	-3.00678	0.000328276	down	-0.688081	2.57466e-06	nc
BANF1	ENSG00000175334	8815	FALSE	0.0964052	0.0753043	nc	-0.226842	9.91122e-05	nc	0.353873	0.338067	nc	0.0132286	0.850431	nc	0.268567	0.0109547	nc	0.100639	0.429875	nc	0.0744343	0.569258	nc
BANK1	ENSG00000153064	55024	FALSE	0.806522	2.22383e-08	up	0.526025	0.000223273	nc	0.72032	0.124981	nc	0.233527	0.0028172	nc	1.99311	8.04719e-08	up	0.702469	0.00314126	up	0.68113	0.00906846	nc
BANP	ENSG00000172530	54971	FALSE	0.143	0.0491774	nc	-0.1014	0.248719	nc	0.11239	0.797923	nc	-0.190236	0.0018242	nc	0.712579	5.77193e-06	up	0.491298	4.10441e-05	nc	-0.30178	0.000213391	nc
BAP1	ENSG00000163930	8314	FALSE	0.0487077	0.251718	nc	-0.253827	1.73276e-07	nc	-0.136364	0.546263	nc	-0.249216	8.19941e-09	nc	0.165005	0.021616	nc	-0.426311	3.81578e-07	nc	0.17759	0.00621087	nc
BARD1	ENSG00000138376	580	FALSE	0.10566	0.0735431	nc	0.290886	0.000430042	nc	0.0625703	0.863574	nc	0.312267	6.13516e-09	nc	0.704094	7.00631e-07	up	0.567037	0.00100847	nc	-0.409535	2.422e-05	nc
BARX2	ENSG00000043039	8538	FALSE	0.964145	0.0752258	nc	1.54373	0.00894175	up	-0.882042	0.0674695	nc	-1.70493	1.12364e-25	down	-0.803142	0.00898297	down	-0.444728	0.130147	nc	-0.620244	0.540777	nc
BASP1	ENSG00000176788	10409	FALSE	-0.428723	5.96437e-13	nc	-1.11474	3.31512e-29	down	-0.0370992	0.9087	nc	-0.194428	2.99923e-05	nc	0.497108	2.81489e-06	nc	0.116565	0.236762	nc	0.078122	0.161389	nc
BATF2	ENSG00000168062	116071	FALSE	-0.471893	4.33195e-05	nc	-0.605271	5.12935e-07	down	0.378782	0.633129	nc	0.971652	8.1997e-13	up	-2.61625	1.39525e-23	down	0.554634	0.00296847	nc	0.837469	0.0225829	nc
BATF3	ENSG00000123685	55509	FALSE	0.611487	2.89852e-06	up	1.13343	3.53128e-06	up	-1.00794	0.261716	nc	-0.677763	0.000611356	down	-0.170692	0.665855	nc	1.12078	0.0729272	nc	1.21649	6.72324e-06	up
BAX	ENSG00000087088	581	FALSE	-0.0543681	0.268103	nc	-0.235928	2.72124e-06	nc	-0.236645	0.345095	nc	-0.174208	0.000185427	nc	0.492695	1.11211e-05	nc	-0.0714809	0.460246	nc	0.206827	0.00685802	nc
BAZ1A	ENSG00000198604	11177	FALSE	-0.216121	1.03557e-05	nc	-0.877538	5.19698e-24	down	0.658697	0.00196378	up	0.86633	2.36763e-27	up	-0.881347	9.14404e-15	down	0.237124	0.0634216	nc	0.687998	1.11299e-11	nc
BAZ1B	ENSG00000009954	9031	FALSE	0.00408453	0.922731	nc	-0.00184834	0.96733	nc	0.108005	0.617522	nc	0.170406	6.45921e-06	nc	-0.0405995	0.550217	nc	-0.174523	0.0323343	nc	-0.113549	0.0459013	nc
BAZ2A	ENSG00000076108	11176	FALSE	0.14246	0.000544661	nc	0.036462	0.427739	nc	0.143627	0.521412	nc	0.208497	7.82317e-07	nc	-0.0267021	0.722597	nc	0.117487	0.200671	nc	0.407492	6.63291e-08	nc
BAZ2B	ENSG00000123636	29994	FALSE	0.0626394	0.269594	nc	0.0335483	0.590588	nc	0.0381303	0.923818	nc	0.355166	1.17497e-09	nc	0.229101	0.0224764	nc	-0.0932903	0.544512	nc	-0.329796	0.455226	nc
BBC3	ENSG00000105327	27113	FALSE	0.215437	0.0750113	nc	-1.55441	4.26588e-15	down	0.041527	0.972916	nc	0.437649	0.00105482	nc	1.03341	0.000277052	up	0.161288	0.430565	nc	-0.158773	0.504466	nc
BBIP1	ENSG00000214413	92482	FALSE	0.211455	0.0266551	nc	-0.205839	0.0218139	nc	0.373386	0.538422	nc	-0.00953748	0.920095	nc	-0.287098	0.191612	nc	0.116059	0.630723	nc	-0.318054	0.0623617	nc
BBOF1	ENSG00000119636	80127	FALSE	0.28254	0.00211269	nc	-0.00298199	0.978523	nc	-0.348475	0.565695	nc	-0.508774	5.37307e-06	nc	-0.338487	0.0114324	nc	-0.428091	0.0469797	nc	-0.333446	0.036289	nc
BBS10	ENSG00000179941	79738	FALSE	0.137931	0.0376653	nc	0.14013	0.0570191	nc	0.734021	0.0605276	nc	1.53194	4.23327e-30	up	0.217604	0.206125	nc	0.251718	0.40029	nc	-0.0965236	0.318359	nc
BBS12	ENSG00000181004	166379	FALSE	0.342875	0.00010101	nc	0.433718	1.04765e-06	nc	0.586439	0.321755	nc	1.14026	3.66516e-18	up	-0.0603323	0.760644	nc	0.706885	0.0144356	up	0.182914	0.242205	nc
BBS2	ENSG00000125124	583	FALSE	0.330174	4.0877e-13	nc	0.153035	0.000171629	nc	-0.0659183	0.792957	nc	0.0502933	0.165608	nc	0.0654054	0.393006	nc	0.0385383	0.676912	nc	-0.0389224	0.602825	nc
BBS4	ENSG00000140463	585	FALSE	0.371718	5.96667e-14	nc	0.316707	4.44661e-10	nc	0.364866	0.101195	nc	0.449613	2.20158e-15	nc	0.454017	3.69029e-08	nc	0.291422	0.003436	nc	-0.0301138	0.749043	nc
BBS5	ENSG00000163093	129880	FALSE	0.308503	0.0412133	nc	1.15554	6.04266e-08	up	0.500675	0.578466	nc	0.320399	0.0179123	nc	0.205805	0.534941	nc	0.351771	0.18988	nc	0.310622	0.209502	nc
BBS7	ENSG00000138686	55212	FALSE	0.245542	1.10274e-06	nc	0.345079	1.91438e-09	nc	-0.083012	0.821342	nc	0.135588	0.00680502	nc	-0.233951	0.0322787	nc	0.148615	0.254949	nc	-0.130215	0.167828	nc
BBS9	ENSG00000122507	27241	FALSE	0.299668	2.32924e-05	nc	0.387764	1.05535e-07	nc	0.189509	0.678819	nc	0.269896	6.11411e-05	nc	0.444851	0.00843069	nc	0.0917309	0.661298	nc	-0.217705	0.038346	nc
BBX	ENSG00000114439	56987	FALSE	-0.0587169	0.219442	nc	0.105464	0.0424325	nc	0.23391	0.320763	nc	0.622831	7.03923e-22	up	-0.828159	1.02803e-13	down	0.633184	9.97831e-05	up	0.34187	1.61149e-05	nc
BCAM	ENSG00000187244	4059	FALSE	0.504072	6.74168e-06	nc	0.835217	9.09157e-12	up	-0.851388	0.0150996	down	-0.111102	0.172085	nc	2.95515	1.1705e-18	up	0.0428036	0.827627	nc	0.143041	0.183334	nc
BCAP29	ENSG00000075790	55973	FALSE	0.060426	0.239134	nc	0.357024	4.33993e-08	nc	0.647183	0.00983329	up	1.01656	4.6685e-28	up	-0.610029	2.43903e-09	down	0.489265	1.48012e-05	nc	0.447056	4.40554e-06	nc
BCAP31	ENSG00000185825	10134	FALSE	-0.236055	1.51375e-06	nc	-0.412965	1.27239e-11	nc	0.195756	0.400013	nc	-0.169129	0.000168653	nc	-0.680807	2.98342e-13	down	0.239909	0.00694595	nc	-0.0366828	0.520907	nc
BCAS1	ENSG00000064787	8537	FALSE	-1.74411	0.0197483	down	-0.220008	0.829705	nc	-2.62572	4.70467e-07	down	-3.88901	4.26173e-29	down	0.292866	0.497596	nc	-1.67131	3.19845e-10	down	-5.24272	2.65916e-07	down
BCAS2	ENSG00000116752	10286	FALSE	0.197371	0.000148564	nc	0.0556303	0.335068	nc	0.18123	0.543638	nc	0.238312	1.30924e-06	nc	0.0689199	0.544652	nc	0.447081	0.000534008	nc	0.0845317	0.315768	nc
BCAS3	ENSG00000141376	54828	FALSE	0.266354	4.56218e-05	nc	0.245404	2.77583e-05	nc	-0.262911	0.406289	nc	0.0772906	0.147868	nc	0.367298	0.00404319	nc	0.0444101	0.757262	nc	-0.2749	0.0209621	nc
BCAS4	ENSG00000124243	55653	FALSE	0.483639	1.32975e-10	nc	0.942021	2.30324e-21	up	0.563977	0.138642	nc	1.26678	7.1053e-25	up	1.86565	4.13525e-20	up	1.58145	1.27652e-13	up	1.0804	1.15501e-10	up
BCAT1	ENSG00000060982	586	FALSE	-0.487538	0.000246329	nc	0.874312	2.06177e-10	up	-1.06721	0.477518	nc	-0.78578	0.0211358	down	1.42891	0.0515691	nc	-2.56552	0.00571669	down	-1.26385	1.04366e-05	down
BCAT2	ENSG00000105552	587	FALSE	-0.00911211	0.899448	nc	0.474469	7.22292e-09	nc	-0.263896	0.449651	nc	-0.0765971	0.235613	nc	0.302719	0.0183598	nc	0.0442975	0.751091	nc	0.179738	0.138767	nc
BCCIP	ENSG00000107949	56647	FALSE	-0.0757521	0.0929816	nc	0.0166955	0.752736	nc	0.186688	0.428043	nc	0.046715	0.278726	nc	-0.109062	0.210311	nc	0.176422	0.0484377	nc	0.076392	0.270742	nc
BCDIN3D	ENSG00000186666	144233	FALSE	-0.0999352	0.203754	nc	0.591187	3.85298e-10	up	-0.0101358	0.986143	nc	0.237738	0.00180417	nc	-0.17335	0.271292	nc	-0.0661877	0.656763	nc	-0.276339	0.0481578	nc
BCDIN3D-AS1	ENSG00000258057	100286844	FALSE	0.185451	0.257279	nc	0.535026	4.04603e-05	nc	0.390464	0.755031	nc	0.606837	0.000660734	up	0.172003	0.592899	nc	-0.566363	0.0814203	nc	0.215008	0.495901	nc
BCHE	ENSG00000114200	590	FALSE	0.140398	0.311543	nc	0.530103	4.8371e-05	nc	0.527881	0.44232	nc	1.66054	4.2261e-21	up	-0.355497	0.629694	nc	0.381415	0.690351	nc	0.882913	0.0816239	nc
BCKDHB	ENSG00000083123	594	FALSE	-0.266589	2.63901e-06	nc	0.422051	2.74983e-10	nc	-0.00786107	0.985141	nc	0.155485	0.00408088	nc	0.075159	0.549101	nc	0.598104	1.65807e-05	up	-0.397612	4.38784e-05	nc
BCKDK	ENSG00000103507	10295	FALSE	-0.256957	0.000347248	nc	0.553936	2.0189e-08	nc	-0.664946	0.011785	down	-0.563028	6.17817e-14	nc	-0.587255	5.00201e-05	down	-0.47446	0.000312824	nc	-0.280008	0.00226511	nc
BCL10	ENSG00000142867	8915	FALSE	-0.286243	2.39703e-06	nc	-0.471447	5.71012e-10	nc	0.109897	0.798398	nc	-0.0712934	0.2111	nc	-0.968828	8.66737e-14	down	0.0678144	0.654878	nc	0.219412	0.0263804	nc
BCL2L1	ENSG00000171552	598	FALSE	-1.17636	7.9466e-33	down	-0.0376914	0.561949	nc	-0.596905	0.00852878	down	-0.484792	1.43512e-13	nc	-0.957692	4.82132e-17	down	-0.875212	7.8309e-13	down	-0.741012	5.92238e-12	nc
BCL2L10	ENSG00000137875	10017	FALSE	-0.884231	7.74371e-12	down	0.258419	0.0976785	nc	0.0266529	0.988717	nc	1.29907	3.24834e-07	up	0.674402	0.0136227	up	0.865962	0.0150493	up	0.352161	0.418966	nc
BCL2L11	ENSG00000153094	10018	FALSE	-0.237649	0.00090224	nc	-0.446162	6.85953e-09	nc	-0.181976	0.585529	nc	0.00675374	0.911669	nc	-0.092973	0.44682	nc	-0.745828	1.37586e-09	down	0.0041142	0.96365	nc
BCL2L12	ENSG00000126453	83596	FALSE	0.299519	3.26833e-06	nc	-0.0416391	0.544762	nc	0.133582	0.784827	nc	-0.276781	8.2806e-05	nc	0.310488	0.0176946	nc	0.00223383	0.99108	nc	0.514675	4.70536e-05	nc
BCL2L13	ENSG00000099968	23786	FALSE	0.064052	0.123731	nc	-0.0592417	0.162594	nc	0.318208	0.0241637	nc	0.419698	8.45141e-21	nc	-0.122904	0.126972	nc	0.467333	7.45488e-10	nc	0.212269	0.000523715	nc
BCL2L2	ENSG00000129473	599	FALSE	0.11181	0.0520608	nc	0.23133	6.258e-05	nc	0.0793644	0.819584	nc	0.228654	3.22274e-06	nc	0.0550627	0.505982	nc	0.0786352	0.421015	nc	0.542959	2.74168e-08	nc
BCL6	ENSG00000113916	604	FALSE	0.381524	0.00212777	nc	-0.0266675	0.812134	nc	0.0500291	0.943739	nc	0.688837	1.06555e-11	up	1.32422	1.62674e-12	up	-0.181678	0.276318	nc	0.666041	5.84319e-09	nc
BCL7A	ENSG00000110987	605	FALSE	-0.1879	7.3386e-05	nc	0.0677035	0.157207	nc	-0.212937	0.473396	nc	0.0232486	0.654161	nc	0.597364	5.61471e-10	up	-0.253553	0.0109688	nc	-0.682194	8.38786e-09	nc
BCL7B	ENSG00000106635	9275	FALSE	0.125433	0.000534357	nc	0.125014	0.00233821	nc	0.227783	0.224597	nc	0.102611	0.00531365	nc	-0.183256	0.00377734	nc	-0.00395214	0.967459	nc	-0.0398093	0.600825	nc
BCL7C	ENSG00000099385	9274	FALSE	0.370009	1.72751e-05	nc	-0.0602458	0.541105	nc	-0.103507	0.823053	nc	-1.08193	8.01584e-26	down	0.19503	0.254379	nc	0.160341	0.210831	nc	0.0435745	0.736598	nc
BCL9	ENSG00000116128	607	FALSE	0.44626	2.63952e-16	nc	0.629864	2.17862e-21	up	0.158465	0.484553	nc	0.320705	6.04331e-12	nc	0.661071	1.34891e-13	up	0.126086	0.177381	nc	0.374297	3.27587e-07	nc
BCL9L	ENSG00000186174	283149	FALSE	-0.528818	1.40077e-12	nc	-1.23011	6.0166e-25	down	-1.28166	1.98412e-07	down	-1.31934	2.39327e-31	down	-0.807324	2.92137e-10	down	-1.05626	9.85251e-12	down	-0.433196	0.000194674	nc
BCLAF1	ENSG00000029363	9774	FALSE	-0.243932	0.000234893	nc	-0.168617	0.0448293	nc	0.0281868	0.95775	nc	0.342115	9.67601e-07	nc	-0.286832	0.0178762	nc	0.0109995	0.956504	nc	-0.426279	0.000667936	nc
BCLAF3	ENSG00000173681	256643	FALSE	0.0207018	0.819772	nc	0.302812	8.13018e-05	nc	0.0977322	0.879869	nc	0.0946403	0.229823	nc	0.553606	8.9181e-06	nc	-0.117204	0.478464	nc	0.0664169	0.708755	nc
BCO1	ENSG00000135697	53630	FALSE	-0.277913	0.0209881	nc	0.469841	0.00016291	nc	-1.322	0.140725	nc	-0.535783	0.00459886	nc	1.20584	5.89973e-07	up	-0.385991	0.346005	nc	-1.97217	0.0316122	down
BCOR	ENSG00000183337	54880	FALSE	0.338678	1.70059e-11	nc	-0.363028	7.44011e-10	nc	0.0668011	0.830928	nc	0.32554	8.64521e-11	nc	1.18708	1.24737e-20	up	-0.203436	0.152336	nc	-0.0591854	0.419446	nc
BCORL1	ENSG00000085185	63035	FALSE	0.208904	0.000130433	nc	0.311313	7.00224e-07	nc	-0.294745	0.36784	nc	0.212349	0.000452774	nc	0.619314	4.16492e-09	up	0.39451	0.00875047	nc	0.198442	0.00714546	nc
BCR	ENSG00000186716	613	FALSE	-0.177799	0.00076191	nc	-0.212368	0.000366717	nc	-0.488617	0.0203188	nc	-0.706415	1.0556e-22	down	-0.265002	0.00326062	nc	-0.0381686	0.790702	nc	-0.203202	0.0150269	nc
BCS1L	ENSG00000074582	617	FALSE	-0.159683	0.0019977	nc	0.317226	9.88239e-06	nc	-0.367673	0.182171	nc	-0.661141	2.54034e-15	down	-0.471306	5.16632e-06	nc	-1.02696	1.96336e-16	down	-0.425275	2.83635e-05	nc
BDH2	ENSG00000164039	56898	FALSE	0.357387	5.35147e-05	nc	0.238624	0.00258465	nc	0.0156184	0.978225	nc	-0.0590015	0.393391	nc	0.923741	2.31528e-05	up	-0.225646	0.0407823	nc	-0.142508	0.25229	nc
BDP1	ENSG00000145734	55814	FALSE	0.0234529	0.713542	nc	0.111418	0.0767341	nc	0.0576909	0.899358	nc	0.0984461	0.108429	nc	-0.500769	6.87837e-06	nc	-0.166534	0.512506	nc	0.213255	0.0399129	nc
BECN1	ENSG00000126581	8678	FALSE	0.162038	9.28676e-05	nc	0.260271	1.455e-07	nc	0.219695	0.228532	nc	0.0147936	0.696217	nc	0.10929	0.147706	nc	0.000804944	0.99597	nc	-0.148544	0.0198229	nc
BEND3	ENSG00000178409	57673	FALSE	-0.344522	2.68194e-07	nc	-0.326892	9.46209e-07	nc	0.0249689	0.960088	nc	0.325589	1.72692e-07	nc	0.684976	5.76461e-08	up	0.654117	5.26326e-06	up	0.0355378	0.768395	nc
BEND6	ENSG00000151917	221336	FALSE	-0.297654	0.0525767	nc	0.172103	0.28	nc	0.896746	0.118706	nc	1.42901	2.35168e-16	up	1.49037	0.0137927	up	1.50315	1.11609e-05	up	-0.165102	0.394631	nc
BEND7	ENSG00000165626	222389	FALSE	0.0299336	0.695831	nc	0.50424	3.72365e-10	nc	0.287284	0.471508	nc	0.338619	2.23934e-06	nc	0.714612	4.77726e-05	up	0.0757401	0.669558	nc	0.096758	0.442905	nc
BEST1	ENSG00000167995	7439	FALSE	-1.20287	1.43222e-08	down	-1.55814	6.24744e-09	down	-0.780863	0.290853	nc	-0.925094	2.409e-07	down	-0.600894	0.066792	nc	0.10887	0.503381	nc	-0.567213	0.0013186	nc
BEST3	ENSG00000127325	144453	FALSE	-2.85015	4.67883e-27	down	-2.75844	2.27028e-10	down	-1.03558	0.499989	nc	-0.693818	0.0596596	nc	-2.79567	2.26618e-10	down	-0.585951	0.182615	nc	1.56786	8.39885e-07	up
BET1	ENSG00000105829	10282	FALSE	-0.13013	0.0131875	nc	-0.129707	0.0095203	nc	-0.591408	0.00470275	down	-0.578228	1.35193e-18	nc	-0.286166	0.0130816	nc	-0.185061	0.101344	nc	-0.274669	0.00232167	nc
BET1L	ENSG00000177951	51272	FALSE	-0.0536842	0.273136	nc	-0.39669	1.531e-12	nc	-0.183459	0.468409	nc	-0.145585	0.00126833	nc	-0.0632398	0.45793	nc	-0.466714	5.0014e-07	nc	0.104219	0.183635	nc
BFAR	ENSG00000103429	51283	FALSE	-0.177295	1.85119e-05	nc	-0.565874	2.38425e-19	nc	0.134826	0.518386	nc	0.139899	0.000193909	nc	-0.524729	3.00177e-09	nc	-0.0723375	0.442505	nc	0.182364	0.00446637	nc
BFSP1	ENSG00000125864	631	FALSE	-1.11861	5.08133e-23	down	-3.02611	2.28921e-43	down	-0.371485	0.380182	nc	-1.34499	5.60509e-25	down	-0.505811	0.00346068	nc	0.00248121	0.991505	nc	-0.916178	1.63098e-09	nc
BHLHB9	ENSG00000198908	80823	FALSE	0.106123	0.292504	nc	0.018836	0.849813	nc	0.313821	0.622676	nc	0.792171	4.30576e-13	up	0.325143	0.0694714	nc	-0.00668496	0.986878	nc	-0.0226996	0.888774	nc
BHLHE40	ENSG00000134107	8553	FALSE	-0.644429	1.34877e-12	down	-2.27938	1.23617e-34	down	-0.524402	0.0971387	nc	-1.02038	1.17516e-21	down	-2.70527	5.11892e-30	down	-0.851208	4.64977e-08	down	0.137444	0.0167983	nc
BHLHE40-AS1	ENSG00000235831	100507582	FALSE	0.413972	0.007621	nc	0.900219	3.16142e-07	up	0.553352	0.467883	nc	-0.319766	0.0178225	nc	-0.592608	0.0212023	down	0.473614	0.271566	nc	-0.681706	0.0473697	nc
BHLHE41	ENSG00000123095	79365	FALSE	0.0186681	0.81925	nc	-1.74555	1.84635e-13	down	-0.115901	0.87975	nc	-0.823432	5.30171e-10	down	0.236906	0.574099	nc	1.3327	0.000335427	up	0.101435	0.533464	nc
BICC1	ENSG00000122870	80114	FALSE	-0.279741	6.26284e-07	nc	0.629391	6.61563e-17	up	-2.01534	0.192478	nc	-1.51478	3.06386e-06	down	-0.726132	1.32262e-10	down	-2.25372	0.00928762	down	-0.920687	1.31757e-07	nc
BICD1	ENSG00000151746	636	FALSE	-0.319922	3.97088e-08	nc	0.213079	0.000539026	nc	-0.12646	0.736086	nc	-0.179066	0.00282893	nc	-0.387581	0.00166554	nc	-0.421011	0.0274416	nc	-0.0455391	0.62627	nc
BICD2	ENSG00000185963	23299	FALSE	-0.281436	2.72816e-09	nc	-0.189035	0.000272285	nc	-0.31132	0.127376	nc	-0.505099	3.52876e-18	nc	-0.37369	1.54348e-05	nc	-0.27471	0.0240195	nc	-0.0244101	0.76263	nc
BICDL1	ENSG00000135127	92558	FALSE	1.19788	1.10177e-19	up	1.34045	3.31997e-19	up	0.470215	0.319869	nc	0.132533	0.0817207	nc	0.422537	0.0011325	nc	0.773499	8.35196e-08	up	0.577755	0.0470756	nc
BICDL2	ENSG00000162069	146439	FALSE	-0.321472	0.465097	nc	0.835049	0.061768	nc	-0.348827	0.570636	nc	-0.235409	0.0145598	nc	0.555129	0.00475418	nc	-0.2444	0.0670865	nc	0.704839	0.519638	nc
BICRA	ENSG00000063169	29998	FALSE	0.251239	0.00687114	nc	-0.288185	0.0212438	nc	-0.587687	0.267896	nc	-0.295166	0.00410759	nc	0.857203	4.43127e-06	up	-0.287299	0.0781901	nc	0.0577449	0.762963	nc
BICRAL	ENSG00000112624	23506	FALSE	0.352946	5.11854e-10	nc	0.337042	8.43857e-09	nc	0.263788	0.384359	nc	0.302937	1.74749e-07	nc	0.993295	6.50979e-15	up	0.694042	3.15463e-08	up	-0.58479	1.45479e-07	nc
BID	ENSG00000015475	637	FALSE	-0.270932	0.00663298	nc	0.0254542	0.811457	nc	-0.179534	0.635039	nc	-0.299081	1.12222e-06	nc	0.722297	0.000201795	up	0.111833	0.387881	nc	0.0691784	0.527663	nc
BIK	ENSG00000100290	638	FALSE	-0.0917674	0.67509	nc	1.33145	1.11351e-06	up	-1.36476	0.0883534	nc	-0.888018	5.30364e-07	down	0.846243	0.0018032	up	-0.910008	0.000109348	down	-0.797518	0.0285922	nc
BIN1	ENSG00000136717	274	FALSE	-1.29173	1.15664e-29	down	-1.28565	1.02166e-25	down	-0.429501	0.147584	nc	-0.591275	9.5002e-14	down	-1.42942	1.81499e-15	down	0.652696	2.63041e-07	up	-0.323967	0.000277531	nc
BIN3	ENSG00000147439	55909	FALSE	0.303191	0.0277028	nc	0.369613	0.0316218	nc	0.0619729	0.922076	nc	-0.298601	0.000158602	nc	-0.0822281	0.721439	nc	-0.337191	0.0264054	nc	-0.0584916	0.710028	nc
BIRC2	ENSG00000110330	329	FALSE	0.817871	1.76498e-25	up	1.16484	5.16524e-31	up	1.06007	5.71556e-07	up	1.40462	3.07269e-40	up	0.718045	4.21523e-10	up	1.35052	8.88979e-22	up	1.16544	6.39655e-16	up
BIRC3	ENSG00000023445	330	FALSE	1.09254	4.67241e-28	up	1.60159	2.1611e-34	up	2.06983	5.01889e-13	up	2.62002	4.17318e-51	up	0.780737	3.3958e-11	up	2.71867	4.10902e-31	up	1.59693	1.08632e-14	up
BIRC5	ENSG00000089685	332	FALSE	0.260549	5.21731e-06	nc	-0.315185	2.43866e-06	nc	-0.236951	0.422851	nc	-0.62849	9.00853e-18	down	-0.596614	6.58777e-07	down	-0.12641	0.316461	nc	-0.397174	6.79368e-08	nc
BIRC6	ENSG00000115760	57448	FALSE	-0.0108334	0.898947	nc	-0.113057	0.16168	nc	0.117642	0.811505	nc	0.294998	6.16617e-05	nc	-0.090276	0.502464	nc	0.00369544	0.987677	nc	0.342265	0.156624	nc
BIVM	ENSG00000134897	54841	FALSE	-0.164388	0.0718796	nc	0.259262	0.00453754	nc	-0.166539	0.803243	nc	0.606331	1.08517e-09	up	0.0684171	0.753014	nc	-0.115625	0.428611	nc	0.0438386	0.779102	nc
BIVM-ERCC5	ENSG00000134899	100533467	FALSE	0.65672	2.66802e-06	up	-0.568253	1.19583e-05	nc	-0.465966	0.45364	nc	-0.294061	0.00457587	nc	-0.0114799	0.970937	nc	-0.288388	0.390168	nc	0.00205221	0.993005	nc
BLCAP	ENSG00000166619	10904	FALSE	-0.0238128	0.550081	nc	0.0779542	0.0600881	nc	-0.309094	0.0318106	nc	-0.160306	3.84804e-06	nc	0.0418498	0.549796	nc	-0.401431	4.00928e-09	nc	-0.576568	2.15582e-09	nc
BLM	ENSG00000197299	641	FALSE	-0.000729836	0.991911	nc	-0.383461	1.02702e-06	nc	-0.115538	0.786859	nc	0.0503629	0.412157	nc	-0.329075	0.00711011	nc	0.112468	0.56288	nc	-0.195534	0.103182	nc
BLMH	ENSG00000108578	642	FALSE	0.256234	2.4531e-05	nc	0.56475	5.84298e-13	nc	0.179004	0.709765	nc	0.929307	1.42302e-18	up	0.991447	3.17029e-10	up	0.345769	0.286984	nc	0.141603	0.139159	nc
BLOC1S1	ENSG00000135441	2647	FALSE	0.43916	7.99882e-09	nc	0.32941	2.14818e-05	nc	0.266143	0.45364	nc	0.0326127	0.604092	nc	0.568773	8.96706e-05	nc	0.0989204	0.376818	nc	0.000941203	0.99412	nc
BLOC1S2	ENSG00000196072	282991	FALSE	0.123076	0.0146917	nc	-0.0537125	0.346499	nc	0.405279	0.153092	nc	0.17297	0.00192141	nc	-0.24672	0.00868643	nc	0.259179	0.0355024	nc	-0.0579121	0.486942	nc
BLOC1S3	ENSG00000189114	388552	FALSE	-0.0139174	0.889748	nc	-0.98898	2.24255e-17	down	-0.225734	0.642771	nc	-0.099359	0.177313	nc	0.393384	0.0293593	nc	-0.293651	0.0295633	nc	0.301582	0.0287359	nc
BLOC1S4	ENSG00000186222	55330	FALSE	-0.146546	0.0313663	nc	-0.295277	9.82809e-05	nc	-0.212796	0.597774	nc	-0.192119	0.00303679	nc	-0.555226	1.06325e-05	nc	-0.155077	0.180776	nc	-0.0394451	0.760723	nc
BLOC1S5	ENSG00000188428	63915	FALSE	-0.22981	0.000518108	nc	-0.961876	4.48337e-23	down	0.0421099	0.938811	nc	-0.0924107	0.159315	nc	-0.616028	0.000145769	down	0.216269	0.272246	nc	-0.00521877	0.96936	nc
BLOC1S6	ENSG00000104164	26258	FALSE	-0.0717899	0.115398	nc	-0.249795	7.11386e-07	nc	0.151044	0.568242	nc	0.148065	0.000957511	nc	-0.290031	0.000556296	nc	0.0617475	0.644921	nc	0.126343	0.0590548	nc
BLVRA	ENSG00000106605	644	FALSE	-0.205269	5.8566e-05	nc	-0.183147	0.00109811	nc	-1.00906	1.65842e-05	down	-0.50748	7.27331e-14	nc	-1.01451	8.2034e-17	down	-1.9571	9.29896e-24	down	-0.366982	0.000115878	nc
BLVRB	ENSG00000090013	645	FALSE	0.237188	0.000298971	nc	-0.80745	2.94929e-18	down	-0.147292	0.650616	nc	-0.411091	3.62674e-11	nc	0.375173	0.00621435	nc	0.261341	0.0151141	nc	0.0342634	0.747123	nc
BLZF1	ENSG00000117475	8548	FALSE	0.0320146	0.519159	nc	-0.163938	0.00284765	nc	0.449526	0.0320074	nc	0.421147	4.88484e-14	nc	-0.769296	2.82605e-13	down	0.28816	0.0243703	nc	0.182532	0.0162218	nc
BMF	ENSG00000104081	90427	FALSE	-0.581575	4.78276e-07	nc	-0.469174	6.58537e-05	nc	-1.2167	0.0295609	down	-1.146	4.02104e-15	down	1.58262	1.812e-09	up	-1.02265	5.54925e-08	down	-0.801908	7.11252e-06	nc
BMI1	ENSG00000168283	648	FALSE	-0.112037	0.311006	nc	-0.0477253	0.728743	nc	0.69304	0.132831	nc	1.06643	1.19801e-17	up	0.144893	0.55985	nc	0.1442	0.594113	nc	-0.0134111	0.944991	nc
BMP2K	ENSG00000138756	55589	FALSE	0.0227081	0.671438	nc	0.196645	0.000125459	nc	0.0215933	0.95395	nc	0.174092	0.000420351	nc	-0.0315594	0.796338	nc	0.164467	0.537263	nc	-0.233336	0.00872425	nc
BMP4	ENSG00000125378	652	FALSE	0.164379	0.17581	nc	1.18431	4.96264e-14	up	-0.340594	0.742679	nc	0.435948	0.00815464	nc	3.08323	3.42894e-36	up	-2.79823	9.29872e-13	down	0.248702	0.611091	nc
BMP6	ENSG00000153162	654	FALSE	-1.03378	0.000249307	down	-1.97186	3.32713e-10	down	0.190866	0.813306	nc	-0.252087	0.00431784	nc	0.084599	0.587976	nc	2.78798	1.51424e-11	up	1.61362	3.89365e-12	up
BMP7	ENSG00000101144	655	FALSE	0.232427	0.715129	nc	-1.2668	0.122629	nc	-0.543672	0.207265	nc	-2.10491	3.56303e-30	down	-1.11575	7.61835e-08	down	-0.259004	0.264371	nc	0.080027	0.88595	nc
BMP8B	ENSG00000116985	656	FALSE	-0.450094	1.03987e-07	nc	-0.508736	1.78179e-08	nc	-0.958432	6.25684e-05	down	-0.779291	1.30837e-21	down	0.362749	0.0187262	nc	-0.634028	0.000184848	down	-0.443473	0.00964491	nc
BMPR1A	ENSG00000107779	657	FALSE	0.424511	7.18057e-08	nc	0.41415	5.83886e-07	nc	0.483733	0.390654	nc	0.730919	9.74545e-12	up	0.79049	5.25088e-07	up	0.251913	0.224634	nc	0.108685	0.436453	nc
BMPR1B	ENSG00000138696	658	FALSE	-0.0469558	0.789111	nc	1.86843	1.16943e-13	up	0.0709941	0.881019	nc	0.0370882	0.559594	nc	2.35741	5.05302e-19	up	-0.295106	0.0679921	nc	-0.246898	0.047906	nc
BMPR2	ENSG00000204217	659	FALSE	0.496846	5.21074e-14	nc	0.603767	6.18138e-15	up	1.24932	6.90734e-08	up	0.725865	3.29788e-21	up	0.738221	1.45528e-10	up	0.606092	7.86885e-05	up	0.800406	7.35846e-10	nc
BMS1	ENSG00000165733	9790	FALSE	-0.147942	0.000388572	nc	0.221752	2.6954e-05	nc	-0.00166636	0.995762	nc	-0.190846	1.47639e-05	nc	-0.718935	5.81164e-14	down	-0.161754	0.104511	nc	-0.108315	0.143828	nc
BMT2	ENSG00000164603	154743	FALSE	-0.0747567	0.325883	nc	-0.500285	6.21136e-10	nc	0.0447942	0.951854	nc	0.571371	2.203e-09	nc	0.0212507	0.910405	nc	0.0119255	0.971857	nc	0.252294	0.058779	nc
BNC2	ENSG00000173068	54796	FALSE	0.570972	8.14594e-15	nc	2.20249	1.17467e-35	up	-0.595797	0.151744	nc	1.12357	1.19669e-17	up	1.48587	5.11237e-15	up	1.10338	0.00964348	up	0.844517	1.37062e-08	nc
BNIP1	ENSG00000113734	662	FALSE	0.218761	0.000874539	nc	0.021945	0.767623	nc	0.149435	0.784315	nc	-0.248374	0.00108994	nc	0.0272795	0.865834	nc	0.176546	0.232676	nc	-0.223595	0.0995562	nc
BNIP2	ENSG00000140299	663	FALSE	-0.0179316	0.768882	nc	-0.424762	1.5859e-10	nc	0.146104	0.701382	nc	0.456554	4.96654e-12	nc	0.37885	6.39151e-05	nc	0.524831	4.74401e-05	nc	0.0863186	0.317561	nc
BNIP3	ENSG00000176171	664	FALSE	-0.618613	1.5687e-07	down	0.257458	0.0501546	nc	-1.24327	0.0125096	down	-0.416627	0.000290579	nc	-0.612067	0.008136	down	0.207457	0.364779	nc	-1.05163	1.28387e-10	down
BNIP3L	ENSG00000104765	665	FALSE	-0.605575	8.37985e-08	down	-0.616176	8.59857e-07	down	-0.442794	0.433542	nc	0.346115	0.000563746	nc	-1.66201	8.30127e-11	down	1.03671	1.20587e-05	up	0.48927	0.000133153	nc
BNIPL	ENSG00000163141	149428	FALSE	0.327186	0.323168	nc	-1.50741	6.1035e-08	down	-1.34155	0.0271674	down	-1.96921	1.18559e-20	down	-0.757422	0.0410171	down	0.532746	1.32671e-05	nc	-0.750025	0.0850046	nc
BOC	ENSG00000144857	91653	FALSE	-1.58174	5.68401e-15	down	-0.164844	0.314717	nc	-1.93253	5.44169e-05	down	-2.23094	1.16869e-22	down	0.0743761	0.838131	nc	-0.544654	0.00227645	nc	0.907745	0.0220664	nc
BOD1	ENSG00000145919	91272	FALSE	-0.180735	5.1807e-05	nc	-0.0246926	0.598341	nc	-0.0685358	0.872026	nc	-0.0660005	0.199566	nc	0.354871	4.44136e-05	nc	-0.018122	0.890376	nc	-0.116721	0.21618	nc
BOD1L1	ENSG00000038219	259282	FALSE	-0.12869	0.00587398	nc	-0.0770376	0.129366	nc	-0.328141	0.118915	nc	-0.0303881	0.518452	nc	-0.118308	0.151899	nc	-0.016301	0.91613	nc	-0.371629	2.61164e-05	nc
BOK	ENSG00000176720	666	FALSE	-0.181259	0.0598668	nc	0.384612	0.0145658	nc	-0.302112	0.543383	nc	-0.33956	0.000204783	nc	-0.800107	1.29299e-07	down	0.133777	0.503381	nc	0.333469	0.00171106	nc
BOLA1	ENSG00000178096	51027	FALSE	-0.0222251	0.772457	nc	-0.383419	3.47725e-07	nc	0.0405925	0.938811	nc	-0.0827251	0.199481	nc	-0.236026	0.0790618	nc	-0.00739827	0.962432	nc	-0.138157	0.223212	nc
BOLA3	ENSG00000163170	388962	FALSE	-0.101631	0.139778	nc	0.335315	0.00154935	nc	-0.173671	0.654094	nc	-0.614782	4.56113e-14	down	-0.549331	0.000656664	nc	-0.128842	0.307467	nc	-0.109064	0.355856	nc
BOLA3-AS1	ENSG00000225439	100507171	FALSE	0.111197	0.53645	nc	0.555178	0.0142815	nc	-0.240665	0.867913	nc	-0.382438	0.0558526	nc	-1.26584	0.00871458	down	-0.585643	0.270016	nc	-0.0789443	0.841715	nc
BOP1	ENSG00000261236	23246	FALSE	-0.498253	2.59183e-11	nc	-0.896904	7.69159e-18	down	0.210708	0.645312	nc	-0.0806882	0.296782	nc	-0.976028	4.89121e-12	down	0.0172837	0.920168	nc	0.601071	8.84744e-06	nc
BORA	ENSG00000136122	79866	FALSE	-0.124201	0.156584	nc	-0.283018	0.0159903	nc	-0.223669	0.608284	nc	-0.025547	0.724375	nc	-0.397266	0.0602237	nc	0.137819	0.556787	nc	-0.349581	0.000958844	nc
BORCS5	ENSG00000165714	118426	FALSE	0.0712456	0.213721	nc	0.0645134	0.251854	nc	0.229731	0.45364	nc	0.100477	0.0431362	nc	-0.64295	3.17029e-10	down	0.374091	0.00346275	nc	0.163744	0.0818985	nc
BORCS6	ENSG00000196544	54785	FALSE	1.22513	5.14271e-21	up	0.526055	5.4144e-07	nc	1.4647	0.000301924	up	1.31345	1.9905e-26	up	1.03297	2.05899e-06	up	0.403077	0.021644	nc	0.496363	0.00596882	nc
BORCS7	ENSG00000166275	119032	FALSE	-0.131248	0.0961627	nc	0.22607	0.0124261	nc	0.27945	0.712598	nc	0.447826	3.77012e-05	nc	0.0147154	0.927864	nc	0.081108	0.778811	nc	-0.0555968	0.758622	nc
BORCS8	ENSG00000254901	729991	FALSE	0.300515	0.000167209	nc	0.577917	2.16189e-06	nc	0.307777	0.531414	nc	0.153601	0.0509648	nc	0.297908	0.0551128	nc	0.176393	0.142656	nc	0.296118	0.0284769	nc
BPGM	ENSG00000172331	669	FALSE	0.226673	0.000119993	nc	-0.0903718	0.120601	nc	0.00621095	0.988447	nc	0.302833	1.25873e-06	nc	0.429955	0.000554604	nc	0.264795	0.0691197	nc	-0.052188	0.623898	nc
BPHL	ENSG00000137274	670	FALSE	-0.0886625	0.184627	nc	0.0331506	0.641354	nc	0.271639	0.380602	nc	-0.0556801	0.323277	nc	-0.165994	0.194329	nc	0.525757	0.00035682	nc	-0.00485392	0.975444	nc
BPNT1	ENSG00000162813	10380	FALSE	-0.00282992	0.954908	nc	-0.624508	2.11831e-21	down	0.433085	0.0178586	nc	0.0758123	0.0586789	nc	-0.289528	0.000260569	nc	0.227812	0.0187377	nc	0.164347	0.0233656	nc
BPTF	ENSG00000171634	2186	FALSE	0.229925	1.08185e-07	nc	0.52181	4.14728e-18	nc	0.259904	0.207661	nc	0.368519	2.27713e-13	nc	0.38877	1.69662e-07	nc	0.111178	0.32916	nc	-0.0168244	0.834305	nc
BRAF	ENSG00000157764	673	FALSE	0.169963	0.00344472	nc	0.266221	9.00649e-05	nc	0.378724	0.299214	nc	0.444069	2.21181e-10	nc	-0.128708	0.353067	nc	0.397752	0.122923	nc	0.329106	0.0099588	nc
BRAP	ENSG00000089234	8315	FALSE	0.00250207	0.956704	nc	-0.246062	2.49211e-07	nc	0.0139978	0.969606	nc	0.10142	0.0240745	nc	0.0326328	0.7107	nc	-0.0989362	0.41148	nc	-0.18085	0.0336198	nc
BRAT1	ENSG00000106009	221927	FALSE	0.206737	0.00619485	nc	-0.412486	5.9217e-06	nc	0.217124	0.651519	nc	-0.00858256	0.917802	nc	0.501094	0.000448766	nc	-0.234867	0.124608	nc	-0.180255	0.216912	nc
BRCA1	ENSG00000012048	672	FALSE	0.0230409	0.702155	nc	0.133953	0.0619924	nc	0.0413886	0.902874	nc	0.140709	0.00288305	nc	-0.338932	0.0126115	nc	0.27629	0.0773713	nc	-0.00814901	0.92742	nc
BRCA2	ENSG00000139618	675	FALSE	0.0264563	0.752071	nc	-0.796786	4.12811e-14	down	0.175645	0.677196	nc	0.417253	3.02869e-09	nc	-0.570658	0.00263834	nc	0.195449	0.457048	nc	0.093184	0.39963	nc
BRCC3	ENSG00000185515	79184	FALSE	-0.0881233	0.118241	nc	0.704044	6.57937e-14	up	1.18611	2.71124e-07	up	0.81722	3.24279e-25	up	-0.0091563	0.944585	nc	0.406967	0.00131426	nc	-0.363744	8.83148e-06	nc
BRD1	ENSG00000100425	23774	FALSE	-0.21579	4.21376e-06	nc	-0.283838	1.19555e-07	nc	-0.576802	0.00299589	nc	-0.28148	2.57227e-08	nc	0.262851	0.00129517	nc	-0.500574	7.114e-08	nc	-0.238432	0.00334142	nc
BRD2	ENSG00000204256	6046	FALSE	0.278401	5.20244e-14	nc	0.0506104	0.14734	nc	0.356738	0.00482974	nc	0.588558	8.27003e-30	up	0.301713	6.40193e-08	nc	0.114497	0.0688638	nc	0.22668	3.71816e-05	nc
BRD3	ENSG00000169925	8019	FALSE	0.0860348	0.0889758	nc	0.320577	6.5714e-08	nc	-0.0575148	0.877055	nc	0.416877	2.59065e-12	nc	0.926804	2.23029e-14	up	0.197004	0.251348	nc	-0.0846504	0.26998	nc
BRD3OS	ENSG00000235106	266655	FALSE	-0.128121	0.0312712	nc	0.84907	1.9061e-17	up	-0.391827	0.171125	nc	-0.252103	8.63792e-05	nc	0.359716	0.0146132	nc	-0.327619	0.0822341	nc	-0.328174	0.00203074	nc
BRD4	ENSG00000141867	23476	FALSE	0.0520197	0.329719	nc	-0.0934963	0.108362	nc	-0.66043	0.00104892	down	-0.530041	9.61036e-17	nc	0.266341	0.00260206	nc	-0.617063	5.66051e-09	down	-0.0588918	0.357989	nc
BRD7	ENSG00000166164	29117	FALSE	0.0577112	0.427234	nc	0.651189	2.00796e-12	up	0.19572	0.610237	nc	0.0311903	0.610001	nc	0.292517	0.0238899	nc	0.57622	1.85219e-05	nc	0.00790002	0.956779	nc
BRD8	ENSG00000112983	10902	FALSE	0.211392	1.95586e-05	nc	0.00310972	0.956284	nc	0.0167521	0.964951	nc	0.0614086	0.185525	nc	0.250219	0.00481012	nc	-0.40476	8.97004e-06	nc	-0.287816	0.000244032	nc
BRD9	ENSG00000028310	65980	FALSE	-0.249885	1.05125e-05	nc	0.131972	0.0291969	nc	0.0395909	0.890025	nc	0.0662748	0.094955	nc	-0.558523	9.98414e-08	nc	-0.605387	9.36383e-12	down	0.220772	0.000388797	nc
BRF1	ENSG00000185024	2972	FALSE	0.288933	7.38319e-07	nc	0.303611	1.62425e-05	nc	0.109498	0.751035	nc	0.0866346	0.100659	nc	0.59223	2.36323e-08	up	-0.187936	0.0705429	nc	-0.162701	0.0697542	nc
BRF2	ENSG00000104221	55290	FALSE	0.11403	0.122737	nc	-0.435571	8.3833e-09	nc	0.42834	0.240555	nc	0.0203478	0.76958	nc	0.147652	0.413304	nc	0.12385	0.668946	nc	-0.0222446	0.86491	nc
BRI3	ENSG00000164713	25798	FALSE	-0.328546	7.69055e-08	nc	-0.500405	1.43566e-12	nc	-0.395538	0.117444	nc	-0.404026	9.7235e-11	nc	0.211813	0.0604986	nc	-0.205986	0.0325247	nc	-0.228912	0.0113562	nc
BRI3BP	ENSG00000184992	140707	FALSE	0.244576	7.24173e-06	nc	1.92712	3.38824e-38	up	0.515903	0.0253293	nc	0.733146	5.06724e-23	up	0.50924	1.81204e-06	nc	1.03338	1.36376e-12	up	0.201498	0.00883572	nc
BRICD5	ENSG00000182685	283870	FALSE	0.0777026	0.723091	nc	-0.357043	0.103677	nc	-1.38253	0.018641	down	0.0891108	0.589507	nc	0.568704	0.0323029	nc	-0.466496	0.000623328	nc	-0.3072	0.185305	nc
BRINP3	ENSG00000162670	339479	FALSE	0.879467	1.74546e-06	up	3.28626	5.46966e-25	up	1.092	0.0175997	up	1.47775	5.75798e-24	up	2.31419	2.69468e-06	up	1.97314	5.96115e-07	up	1.05666	4.11726e-09	up
BRIP1	ENSG00000136492	83990	FALSE	-0.128694	0.0602835	nc	-0.297098	0.00127055	nc	-0.513969	0.240312	nc	0.233912	0.0102564	nc	0.0762681	0.621745	nc	0.524961	0.0291809	nc	-0.244246	0.0479321	nc
BRIX1	ENSG00000113460	55299	FALSE	-0.170765	0.00315879	nc	0.0421637	0.545034	nc	0.169022	0.497454	nc	0.193784	2.38525e-05	nc	-0.396066	0.00220267	nc	0.181214	0.0484281	nc	-0.0900731	0.161555	nc
BRK1	ENSG00000254999	55845	FALSE	0.0508253	0.231545	nc	-0.0297175	0.521314	nc	0.090562	0.731553	nc	0.203695	2.11858e-06	nc	0.0437155	0.557449	nc	0.193187	0.0238134	nc	-0.00583645	0.942925	nc
BRMS1	ENSG00000174744	25855	FALSE	0.212835	3.33198e-05	nc	-0.052027	0.374987	nc	0.51781	0.0578642	nc	0.202757	0.000661815	nc	0.235254	0.00550974	nc	0.196216	0.0703333	nc	0.314648	0.000135764	nc
BRMS1L	ENSG00000100916	84312	FALSE	-0.131061	0.0713832	nc	-0.0712504	0.351201	nc	0.287221	0.498897	nc	0.604489	5.52503e-13	up	0.624669	0.00188686	up	0.391213	0.145137	nc	-0.520466	2.93925e-05	nc
BROX	ENSG00000162819	148362	FALSE	0.0699204	0.192307	nc	-0.35367	7.13201e-09	nc	0.182136	0.555764	nc	-0.0580262	0.270808	nc	-0.0956092	0.376503	nc	0.194762	0.17074	nc	-0.25021	0.00845146	nc
BRPF1	ENSG00000156983	7862	FALSE	0.144804	0.000198882	nc	-0.323143	2.04465e-10	nc	-0.192081	0.383273	nc	0.0370566	0.378154	nc	0.298716	0.000110154	nc	-0.414246	3.40361e-06	nc	-0.0962237	0.265441	nc
BRPF3	ENSG00000096070	27154	FALSE	0.311658	1.76944e-11	nc	-0.441955	1.15148e-14	nc	0.0373521	0.899358	nc	0.279637	7.50962e-10	nc	0.0226694	0.765975	nc	-0.0965279	0.351083	nc	0.258697	0.000525917	nc
BRSK1	ENSG00000160469	84446	FALSE	0.23328	0.00115703	nc	0.413644	1.07739e-08	nc	-0.648443	0.14898	nc	0.00351763	0.968042	nc	0.834752	2.43554e-07	up	0.108221	0.549042	nc	0.383642	0.00108497	nc
BRSK2	ENSG00000174672	9024	FALSE	-0.421162	0.0111917	nc	0.815651	1.50554e-05	up	-0.321678	0.767071	nc	0.362426	0.0184084	nc	-0.0336173	0.931745	nc	0.310905	0.387567	nc	-0.032089	0.892695	nc
BRWD1	ENSG00000185658	54014	FALSE	-0.0336843	0.585659	nc	-0.140795	0.0204452	nc	-0.179916	0.615972	nc	-0.148143	0.0110814	nc	0.268027	0.00569083	nc	-0.0199505	0.903128	nc	-0.288271	0.00160827	nc
BRWD3	ENSG00000165288	254065	FALSE	0.370442	8.26788e-10	nc	0.209414	0.000334428	nc	0.597688	0.0511936	nc	0.719048	7.26191e-19	up	0.300656	0.00340213	nc	0.657151	0.00639343	up	0.538023	2.78306e-05	nc
BSCL2	ENSG00000168000	26580	FALSE	0.602684	5.70256e-08	up	0.591704	9.83008e-07	up	0.275182	0.616926	nc	-0.43834	2.76928e-07	nc	0.313791	0.182404	nc	-0.0657734	0.807102	nc	-0.217068	0.152019	nc
BSDC1	ENSG00000160058	55108	FALSE	0.0690647	0.160678	nc	0.28116	1.53782e-06	nc	0.152778	0.51154	nc	0.0429277	0.292438	nc	0.16511	0.036406	nc	-0.185738	0.0463127	nc	0.437377	5.35981e-07	nc
BSG	ENSG00000172270	682	FALSE	0.124617	0.0159858	nc	-0.261277	1.14372e-05	nc	-0.11841	0.696183	nc	-0.176736	0.000390364	nc	-0.144373	0.0952383	nc	-0.0423445	0.700889	nc	0.330988	1.22304e-06	nc
BSN	ENSG00000164061	8927	FALSE	1.13167	3.36453e-19	up	0.777135	1.29634e-15	up	1.47442	0.0401025	up	2.29715	1.35344e-26	up	1.85146	3.28783e-14	up	0.631943	0.0374962	up	1.20226	0.000187403	up
BSPRY	ENSG00000119411	54836	FALSE	0.289893	0.214148	nc	0.597676	0.0215492	up	-0.567733	0.0290752	nc	-0.880199	4.01341e-24	down	-0.761816	5.21055e-07	down	-0.315143	0.00811794	nc	0.289391	0.695191	nc
BTAF1	ENSG00000095564	9044	FALSE	-0.111758	0.0660627	nc	0.0188335	0.790854	nc	-0.297886	0.352128	nc	0.057149	0.361707	nc	-0.309153	0.00301809	nc	-0.267024	0.0651889	nc	-0.0220271	0.80337	nc
BTBD1	ENSG00000064726	53339	FALSE	-0.113107	0.0156121	nc	0.0519597	0.316366	nc	0.148236	0.603603	nc	0.0985824	0.0339428	nc	-0.179762	0.0332034	nc	-0.00726869	0.966051	nc	-0.200308	0.00399739	nc
BTBD10	ENSG00000148925	84280	FALSE	-0.00257383	0.9683	nc	0.150888	0.0100521	nc	0.349445	0.283616	nc	0.429843	1.74877e-10	nc	-0.420234	0.000167617	nc	0.243572	0.086231	nc	0.313671	0.00550186	nc
BTBD2	ENSG00000133243	55643	FALSE	-0.0155325	0.835182	nc	-0.266069	0.00018383	nc	-0.166382	0.67201	nc	0.0503288	0.442687	nc	0.389435	0.00100532	nc	0.0325911	0.827713	nc	0.0212276	0.871405	nc
BTBD3	ENSG00000132640	22903	FALSE	0.51052	1.87666e-15	nc	0.922043	4.31133e-25	up	-0.35086	0.0694498	nc	-0.462311	4.51201e-17	nc	0.976929	2.37706e-15	up	-1.10142	3.2376e-20	down	-0.641016	7.24346e-12	nc
BTBD6	ENSG00000184887	90135	FALSE	0.387953	3.97466e-15	nc	0.579784	9.51616e-18	nc	0.102119	0.674625	nc	-0.173208	1.9695e-05	nc	0.692286	1.06499e-15	up	-0.123234	0.103808	nc	-0.0193897	0.782738	nc
BTBD7	ENSG00000011114	55727	FALSE	-0.083473	0.0775684	nc	-0.293417	2.32795e-07	nc	-0.0448698	0.891402	nc	-0.0788009	0.0851785	nc	0.090594	0.293095	nc	0.10951	0.367924	nc	-0.180524	0.011444	nc
BTBD9	ENSG00000183826	114781	FALSE	0.17897	0.000186568	nc	0.51244	3.07589e-15	nc	0.289122	0.172509	nc	0.0247059	0.547761	nc	0.205842	0.0167489	nc	-0.0173617	0.89562	nc	0.39786	9.7966e-05	nc
BTC	ENSG00000174808	685	FALSE	0.742549	7.58841e-19	up	2.47713	5.29331e-39	up	1.07207	0.0548277	nc	0.758584	7.00702e-11	up	0.261751	0.137839	nc	0.695421	0.072939	nc	0.404874	0.297491	nc
BTD	ENSG00000169814	686	FALSE	0.162202	0.00577794	nc	-0.19247	0.000650056	nc	0.0706322	0.88768	nc	0.177266	0.00218144	nc	0.0757953	0.543639	nc	0.210425	0.22944	nc	0.0831227	0.484347	nc
BTF3	ENSG00000145741	689	FALSE	-0.137573	0.000876444	nc	-0.0817594	0.063977	nc	-0.0257202	0.941404	nc	-0.092476	0.0391068	nc	-0.162685	0.0242006	nc	0.0748946	0.458577	nc	-0.0927362	0.247171	nc
BTF3L4	ENSG00000134717	91408	FALSE	-0.153596	0.0183295	nc	0.338881	2.36291e-06	nc	0.0297566	0.966648	nc	0.320786	0.000128223	nc	0.38255	0.00290163	nc	0.0496281	0.820216	nc	-0.483613	0.000584582	nc
BTG1	ENSG00000133639	694	FALSE	-0.225764	1.60638e-05	nc	-0.49386	1.50195e-14	nc	-0.670362	0.000889738	down	-0.156617	0.00114583	nc	0.327467	6.78868e-05	nc	0.544466	1.19837e-07	nc	0.643398	6.51039e-10	nc
BTG2	ENSG00000159388	7832	FALSE	0.946595	7.00268e-12	up	0.734553	1.35718e-07	up	0.83151	0.416914	nc	0.59852	7.88463e-05	up	4.77183	2.76513e-22	up	0.947081	0.0367192	up	1.0555	0.00131108	up
BTG3	ENSG00000154640	10950	FALSE	-0.0332541	0.48335	nc	-0.460533	2.05566e-14	nc	0.00725414	0.984066	nc	0.00821784	0.870103	nc	-0.00876593	0.931145	nc	0.722714	1.11945e-10	up	0.0949681	0.246602	nc
BTN2A1	ENSG00000112763	11120	FALSE	0.195298	1.38513e-06	nc	0.322618	2.96379e-11	nc	0.526753	0.00271446	nc	0.697727	1.0165e-28	up	0.0862774	0.253176	nc	0.0386577	0.656344	nc	0.392334	1.23959e-06	nc
BTN2A2	ENSG00000124508	10385	FALSE	0.492869	1.07671e-10	nc	1.3061	1.80608e-28	up	1.04792	0.00277322	up	1.55601	1.52812e-34	up	0.798319	9.27726e-07	up	0.642244	6.46321e-05	up	0.779502	2.00664e-08	nc
BTN2A3P	ENSG00000124549	54718	FALSE	0.323771	0.00118264	nc	0.769316	6.35059e-12	up	0.811346	0.14882	nc	1.81564	5.19522e-28	up	0.114493	0.550217	nc	0.602233	0.0037422	up	0.620411	0.00493697	nc
BTN3A1	ENSG00000026950	11119	FALSE	0.0677402	0.290715	nc	0.135438	0.0100031	nc	0.574581	0.00975633	nc	0.929765	1.16658e-30	up	-0.13338	0.251244	nc	0.591514	1.02372e-06	up	0.581721	2.09632e-06	nc
BTN3A2	ENSG00000186470	11118	FALSE	-0.666138	1.17745e-18	down	-0.596787	9.59409e-20	down	0.292387	0.21124	nc	0.842094	2.67276e-29	up	-0.978229	2.32345e-12	down	1.08296	1.94497e-12	up	0.0267241	0.793612	nc
BTN3A3	ENSG00000111801	10384	FALSE	-0.237854	0.00879848	nc	-0.402367	2.26214e-08	nc	0.0864804	0.863142	nc	0.703233	3.31237e-18	up	-0.673675	0.000194687	down	0.462879	0.0481892	nc	-0.0946088	0.629072	nc
BTRC	ENSG00000166167	8945	FALSE	0.0584202	0.157388	nc	0.0886636	0.0419607	nc	0.00653351	0.985599	nc	0.317277	3.75272e-10	nc	-0.0164633	0.840535	nc	-0.0434486	0.733729	nc	-0.457642	1.19506e-05	nc
BUB1	ENSG00000169679	699	FALSE	0.346399	1.546e-09	nc	-0.703895	2.22981e-18	down	0.0274612	0.941839	nc	-0.298636	3.49985e-08	nc	-0.705341	2.76086e-07	down	-0.109883	0.515512	nc	-0.21314	0.00504428	nc
BUB1B	ENSG00000156970	701	FALSE	0.337374	1.55591e-09	nc	-0.0924751	0.112463	nc	-0.157746	0.603019	nc	-0.428384	1.25663e-12	nc	-0.473307	1.80958e-05	nc	-0.189157	0.182125	nc	-0.362657	8.49312e-06	nc
BUB1B-PAK6	ENSG00000137843	106821730	FALSE	0.715595	3.34994e-05	up	1.42853	5.35327e-12	up	-0.574304	0.139057	nc	-0.622773	1.69739e-11	down	1.50114	1.24515e-11	up	-0.417328	0.000704545	nc	0.00393897	0.993608	nc
BUB3	ENSG00000154473	9184	FALSE	-0.208848	3.53885e-07	nc	-0.405394	2.258e-14	nc	-0.200578	0.297107	nc	-0.202263	4.68486e-07	nc	-0.513849	1.32579e-09	nc	-0.125229	0.132641	nc	-0.642923	6.8009e-11	nc
BUD13	ENSG00000137656	84811	FALSE	0.0467337	0.369204	nc	-0.44199	5.09496e-13	nc	-0.00139463	0.996555	nc	-0.149878	0.000548633	nc	0.194148	0.0566108	nc	-0.206636	0.0374493	nc	-0.0629179	0.502854	nc
BUD23	ENSG00000071462	114049	FALSE	-0.129523	0.00162473	nc	0.333056	8.52303e-11	nc	-0.376319	0.0196949	nc	-0.637492	2.40188e-26	down	-0.198067	0.00623841	nc	0.0686713	0.403359	nc	-0.118522	0.0750977	nc
BUD31	ENSG00000106245	8896	FALSE	0.173855	0.000151886	nc	0.304579	1.29583e-08	nc	0.324018	0.188533	nc	-0.108214	0.022231	nc	0.29783	0.00117384	nc	0.128466	0.25862	nc	0.079959	0.353213	nc
BYSL	ENSG00000112578	705	FALSE	-0.42762	1.68693e-15	nc	-0.504299	2.44196e-16	nc	0.0166251	0.964707	nc	-0.345324	2.49297e-10	nc	-0.686144	4.21111e-11	down	-0.124505	0.245865	nc	-0.112984	0.167658	nc
BZW1	ENSG00000082153	9689	FALSE	-0.538174	3.23891e-14	nc	-0.154019	0.0307153	nc	-0.22714	0.432336	nc	-0.854483	2.22217e-25	down	-2.57844	1.72844e-35	down	0.237051	0.176528	nc	-0.141291	0.0405833	nc
BZW2	ENSG00000136261	28969	FALSE	-0.589714	1.06835e-23	down	-0.58208	2.62241e-21	nc	-0.578798	0.000197785	nc	-0.612276	2.96237e-25	down	-1.21632	1.12141e-26	down	-0.0542042	0.532137	nc	0.107242	0.0583878	nc
C10orf25	ENSG00000165511	220979	FALSE	-0.0424444	0.810229	nc	0.622639	0.00158562	up	0.120961	0.923818	nc	-0.0927151	0.599368	nc	-0.0828644	0.783401	nc	-0.486053	0.15887	nc	0.514735	0.0825382	nc
C10orf88	ENSG00000119965	80007	FALSE	0.0185645	0.771172	nc	-0.00152001	0.981607	nc	0.280372	0.395694	nc	0.293594	1.493e-07	nc	-0.0862994	0.503545	nc	0.288898	0.0366318	nc	-0.0354538	0.802274	nc
C11orf1	ENSG00000137720	64776	FALSE	0.0498445	0.558113	nc	0.0515392	0.485157	nc	0.372152	0.177722	nc	0.073804	0.156083	nc	0.326598	0.0570814	nc	0.616273	6.31671e-08	up	0.143465	0.247566	nc
C11orf24	ENSG00000171067	53838	FALSE	-0.866632	4.20169e-30	down	-0.914788	3.23314e-28	down	-0.555442	0.0063128	nc	-0.405118	1.22063e-12	nc	-1.46321	7.0863e-30	down	-0.306882	0.00123999	nc	0.230949	0.00308871	nc
C11orf49	ENSG00000149179	79096	FALSE	0.229283	0.00318228	nc	1.02699	3.71823e-18	up	-0.380603	0.106433	nc	-0.479221	8.29206e-15	nc	0.403904	0.0126982	nc	-0.333724	0.000183819	nc	-0.166946	0.0528782	nc
C11orf54	ENSG00000182919	28970	FALSE	-0.25136	0.00183303	nc	-0.580974	6.81819e-14	nc	0.0526574	0.900433	nc	0.00102544	0.984927	nc	0.0731701	0.62675	nc	-0.104187	0.339582	nc	-0.379343	5.16527e-05	nc
C11orf58	ENSG00000110696	10944	FALSE	0.081409	0.150685	nc	0.386653	1.71828e-08	nc	0.374566	0.200396	nc	0.284475	8.38415e-07	nc	0.0794911	0.503217	nc	0.356716	0.011507	nc	0.032944	0.761562	nc
C11orf68	ENSG00000175573	83638	FALSE	-0.134216	0.0151354	nc	-0.60467	5.20565e-16	down	-0.346373	0.323416	nc	-0.0991112	0.125598	nc	0.636099	1.16666e-08	up	-0.46533	5.91118e-05	nc	0.185945	0.0766915	nc
C11orf71	ENSG00000180425	54494	FALSE	2.03174	6.97169e-32	up	2.38959	4.87982e-35	up	0.635571	0.139675	nc	0.409822	3.33878e-07	nc	2.70615	1.83564e-23	up	0.691873	6.10894e-07	up	-0.333087	0.0342194	nc
C11orf74	ENSG00000166352	119710	FALSE	0.523396	2.85799e-08	nc	1.14337	7.01293e-19	up	0.036485	0.966857	nc	0.00965928	0.925339	nc	0.0855513	0.659777	nc	0.161065	0.334261	nc	0.384169	0.0274045	nc
C11orf80	ENSG00000173715	79703	FALSE	0.0819698	0.153918	nc	0.00746453	0.91107	nc	0.0393208	0.940204	nc	-0.00258689	0.972295	nc	0.358487	4.74383e-05	nc	-0.0812062	0.448008	nc	0.560232	2.11312e-05	nc
C11orf86	ENSG00000173237	254439	FALSE	-4.25676	4.21935e-28	down	-7.68821	2.32056e-23	down	-2.46167	0.0928511	nc	-3.35607	1.01294e-09	down	-6.44727	6.67989e-20	down	-0.911067	0.0647636	nc	-2.13449	6.37989e-10	down
C11orf95	ENSG00000188070	65998	FALSE	0.422378	1.4736e-07	nc	1.63157	1.4961e-15	up	-0.293219	0.503432	nc	-0.170792	0.021616	nc	1.64614	2.09954e-16	up	-1.0013	4.31858e-10	down	-0.00570733	0.965187	nc
C12orf10	ENSG00000139637	60314	FALSE	0.0669112	0.178965	nc	-0.235288	1.09535e-05	nc	-0.0317673	0.938025	nc	-0.183417	0.000517896	nc	0.12339	0.226449	nc	0.107014	0.295635	nc	-0.247426	0.00443191	nc
C12orf29	ENSG00000133641	91298	FALSE	-0.288904	1.72598e-05	nc	0.021438	0.774785	nc	-0.0738798	0.899175	nc	-0.0260721	0.735981	nc	-0.261508	0.12164	nc	0.0520355	0.834947	nc	-0.189266	0.128767	nc
C12orf4	ENSG00000047621	57102	FALSE	0.147684	0.00170488	nc	0.0767411	0.157705	nc	0.28688	0.248132	nc	0.152591	0.00140721	nc	-0.24654	0.0114241	nc	0.022745	0.883481	nc	0.182433	0.0302425	nc
C12orf43	ENSG00000157895	64897	FALSE	0.193677	0.000248956	nc	0.232106	0.000152122	nc	0.126655	0.800526	nc	0.165198	0.0118253	nc	0.118881	0.320245	nc	0.0258596	0.894299	nc	0.0804546	0.49073	nc
C12orf45	ENSG00000151131	121053	FALSE	-0.236187	5.43948e-06	nc	-0.065362	0.185926	nc	0.158865	0.76577	nc	0.705666	3.76437e-15	up	0.0729578	0.497055	nc	0.318305	0.0152436	nc	0.0821521	0.586375	nc
C12orf49	ENSG00000111412	79794	FALSE	0.236368	1.58122e-09	nc	0.188193	4.26447e-06	nc	0.161558	0.450215	nc	-0.00685902	0.863736	nc	0.466112	4.92415e-10	nc	0.0572137	0.672453	nc	-0.0795692	0.267979	nc
C12orf57	ENSG00000111678	113246	FALSE	0.314769	1.49985e-06	nc	-0.00661993	0.926633	nc	0.0871956	0.876742	nc	0.37257	1.12504e-06	nc	0.710027	1.46536e-08	up	-0.163419	0.261413	nc	-0.112188	0.218409	nc
C12orf60	ENSG00000182993	144608	FALSE	0.452592	0.000250948	nc	-0.140887	0.251656	nc	0.143492	0.891892	nc	0.282306	0.03402	nc	-0.0430445	0.917427	nc	0.353661	0.281881	nc	0.271638	0.244579	nc
C12orf65	ENSG00000130921	91574	FALSE	-0.0374025	0.534576	nc	-0.24786	1.86989e-05	nc	-0.623767	0.110497	nc	-0.645105	2.62362e-12	down	0.0330019	0.829218	nc	-0.354546	0.0264563	nc	-0.0782357	0.507822	nc
C12orf66	ENSG00000174206	144577	FALSE	-0.0839421	0.087922	nc	-0.111581	0.0178458	nc	0.469349	0.0236214	nc	0.362044	1.92952e-12	nc	-0.257872	0.013411	nc	0.415474	0.000548555	nc	-0.154229	0.0789244	nc
C12orf73	ENSG00000204954	728568	FALSE	0.181407	0.000136516	nc	0.580302	5.69844e-20	nc	0.331112	0.423702	nc	0.517896	6.83207e-12	nc	0.285576	0.00444886	nc	0.14285	0.285209	nc	0.471055	0.000702893	nc
C12orf75	ENSG00000235162	387882	FALSE	0.110355	0.0438476	nc	-0.13418	0.0244978	nc	-1.17663	0.0621949	nc	-0.139216	0.561963	nc	0.270901	0.0295334	nc	0.162574	0.902066	nc	-1.42158	5.82404e-13	down
C12orf76	ENSG00000174456	400073	FALSE	-0.0118096	0.88419	nc	0.00635318	0.929461	nc	-0.135558	0.869618	nc	0.275694	0.0045015	nc	0.48021	0.000101931	nc	0.143283	0.41851	nc	0.226709	0.135557	nc
C14orf119	ENSG00000179933	55017	FALSE	0.0414786	0.353977	nc	0.155028	0.000992573	nc	0.0916331	0.727693	nc	0.14649	0.000301965	nc	-0.200105	0.00982647	nc	0.436653	4.11141e-07	nc	0.0799486	0.220028	nc
C14orf132	ENSG00000227051	56967	FALSE	0.799243	0.00015258	up	2.34899	1.7513e-16	up	-1.03214	0.0201306	down	-0.871321	9.88133e-12	down	-1.68214	1.26006e-07	down	-1.41946	0.000176386	down	-1.33916	1.01927e-15	down
C14orf28	ENSG00000179476	122525	FALSE	-0.257761	0.0836026	nc	-0.720497	2.39773e-06	down	0.181984	0.869657	nc	0.778218	1.46373e-07	up	-0.469918	0.0505319	nc	0.597779	0.00672042	up	0.188318	0.434559	nc
C14orf93	ENSG00000100802	60686	FALSE	0.397629	1.12172e-07	nc	-0.552513	2.30816e-14	nc	-0.0954911	0.856957	nc	0.0722414	0.296512	nc	0.882229	1.22827e-08	up	0.269384	0.0116671	nc	0.0305591	0.84005	nc
C15orf39	ENSG00000167173	56905	FALSE	-0.457101	4.05133e-09	nc	-1.01641	1.84697e-18	down	-1.32862	8.02109e-08	down	-1.64238	1.48089e-37	down	-0.763878	1.11279e-06	down	-1.18219	4.13394e-11	down	-0.526563	3.6266e-06	nc
C15orf40	ENSG00000169609	123207	FALSE	-0.00648129	0.901077	nc	0.207994	3.21418e-05	nc	-0.166733	0.70331	nc	0.35343	3.53004e-07	nc	0.271177	0.000894284	nc	-0.0612777	0.677816	nc	-0.297281	0.00779545	nc
C15orf41	ENSG00000186073	84529	FALSE	-0.00740002	0.910052	nc	0.409867	5.91976e-10	nc	0.10445	0.783298	nc	0.0328236	0.54537	nc	0.216044	0.102158	nc	0.146543	0.280998	nc	-0.0675968	0.553881	nc
C15orf48	ENSG00000166920	84419	FALSE	0.0144304	0.889104	nc	0.454847	4.46023e-05	nc	-0.167749	0.760248	nc	-0.504477	1.23208e-08	nc	-0.212987	0.280414	nc	1.86674	8.37421e-17	up	1.20869	2.12524e-15	up
C15orf61	ENSG00000189227	145853	FALSE	0.183078	0.0259833	nc	-0.498091	2.4404e-09	nc	0.173001	0.821342	nc	0.77074	1.07195e-11	up	0.814089	1.75078e-05	up	0.35942	0.0413368	nc	-0.329583	0.0898916	nc
C15orf62	ENSG00000188277	643338	FALSE	-0.0976881	0.24534	nc	0.0692747	0.528769	nc	-1.33173	0.011129	down	-0.769011	4.79645e-08	down	-1.10033	6.65645e-13	down	-1.17855	5.14762e-07	down	-0.243706	0.253919	nc
C15orf65	ENSG00000261652	145788	FALSE	1.46302	3.067e-21	up	0.901749	1.22874e-09	up	2.12218	0.00256069	up	2.69585	3.53907e-32	up	2.16606	1.63383e-13	up	2.45428	3.69831e-12	up	1.45616	2.80994e-08	up
C16orf46	ENSG00000166455	123775	FALSE	-0.249551	0.116645	nc	-0.569492	0.000321794	nc	0.781994	0.458109	nc	0.636808	1.56604e-05	up	-0.395667	0.163252	nc	0.678823	0.0639035	nc	0.265966	0.416401	nc
C16orf58	ENSG00000140688	64755	FALSE	-0.0879603	0.087005	nc	-0.0443759	0.409595	nc	-0.408529	0.038176	nc	-0.346442	1.95545e-11	nc	-0.0829723	0.345504	nc	-0.49252	1.47291e-07	nc	-0.10664	0.0899922	nc
C16orf70	ENSG00000125149	80262	FALSE	-0.135284	0.00458563	nc	0.412944	1.86842e-10	nc	-0.0875388	0.787539	nc	0.238699	1.18475e-06	nc	0.297736	0.000906114	nc	-0.102197	0.275751	nc	-0.0908633	0.30419	nc
C16orf72	ENSG00000182831	29035	FALSE	-0.141763	0.0183642	nc	-0.433987	2.34975e-08	nc	0.232941	0.535113	nc	0.412033	1.64739e-09	nc	-0.308378	0.010059	nc	0.378017	0.0415426	nc	0.199834	0.0360608	nc
C16orf74	ENSG00000154102	404550	FALSE	-1.1095	2.16304e-08	down	-1.58625	6.81623e-11	down	-0.875082	0.401709	nc	-1.05869	4.97861e-07	down	-2.34631	4.84849e-09	down	-0.59246	0.0985805	nc	-0.804254	0.00229378	nc
C16orf86	ENSG00000159761	388284	FALSE	0.745804	0.0288686	up	0.981128	0.000454162	up	0.265377	0.880873	nc	0.162738	0.379972	nc	2.0533	5.41205e-09	up	0.660576	0.0404598	up	0.586735	0.172651	nc
C16orf87	ENSG00000155330	388272	FALSE	0.0934319	0.19653	nc	-0.0165153	0.822116	nc	0.151598	0.736086	nc	0.549929	1.02846e-12	nc	0.399009	0.0105874	nc	0.389991	0.0379172	nc	0.351536	0.00064205	nc
C16orf91	ENSG00000174109	283951	FALSE	-0.113544	0.10902	nc	-0.32135	0.000285081	nc	-0.171154	0.677424	nc	-0.410569	1.73942e-09	nc	-0.0639541	0.689968	nc	-0.155748	0.270556	nc	-0.34661	0.00415845	nc
C17orf100	ENSG00000256806	388327	FALSE	0.211306	0.107173	nc	0.327134	0.0157025	nc	-0.535525	0.531045	nc	0.0266124	0.842518	nc	0.187842	0.509425	nc	-0.67187	0.00337072	down	-0.793572	0.00382895	nc
C17orf58	ENSG00000186665	284018	FALSE	0.456093	1.2583e-13	nc	0.448053	5.49002e-14	nc	0.285725	0.457251	nc	0.204477	0.000745588	nc	0.139938	0.213211	nc	0.91705	6.62874e-11	up	0.443122	0.0011984	nc
C17orf67	ENSG00000214226	339210	FALSE	-0.267647	0.10282	nc	-0.246699	0.243296	nc	-0.106841	0.953277	nc	-0.124337	0.599484	nc	0.611417	0.156186	nc	0.697021	0.117446	nc	-0.383056	0.224264	nc
C17orf75	ENSG00000108666	64149	FALSE	0.231593	0.000421685	nc	0.402362	1.1031e-05	nc	-0.184301	0.617884	nc	-0.221133	0.000306621	nc	-0.00109694	0.994707	nc	-0.368586	0.00148577	nc	-0.24016	0.0206071	nc
C17orf80	ENSG00000141219	55028	FALSE	0.315691	5.86312e-10	nc	0.862157	1.65795e-23	up	0.486142	0.0665652	nc	0.74397	8.23299e-22	up	0.73887	4.24257e-12	up	0.4017	0.00125899	nc	0.176533	0.0475753	nc
C17orf82	ENSG00000187013	388407	FALSE	1.26174	2.67393e-05	up	0.356106	0.328573	nc	1.73672	0.4767	nc	0.122631	0.642432	nc	3.11559	2.49342e-16	up	1.80384	3.10283e-06	up	0.378576	0.735321	nc
C18orf21	ENSG00000141428	83608	FALSE	0.0571839	0.314091	nc	0.067738	0.277342	nc	0.073527	0.88804	nc	0.340407	2.47043e-06	nc	-0.0978855	0.390947	nc	-0.0530863	0.69729	nc	0.0885039	0.467944	nc
C18orf25	ENSG00000152242	147339	FALSE	-0.201705	1.40898e-06	nc	-0.0937282	0.0557336	nc	-0.118796	0.656261	nc	-0.0633659	0.146245	nc	-0.541128	1.01077e-09	nc	-0.133415	0.263184	nc	-0.182598	0.0356631	nc
C18orf32	ENSG00000177576	497661	FALSE	0.381852	0.000115209	nc	-0.325067	0.003035	nc	-0.431806	0.50632	nc	-0.756595	6.27401e-10	down	0.238036	0.225993	nc	-0.290857	0.106981	nc	-0.477035	0.00901861	nc
C18orf54	ENSG00000166845	162681	FALSE	-0.0962905	0.25053	nc	-0.442725	3.19448e-06	nc	-0.0729945	0.897028	nc	-0.150337	0.0402569	nc	-0.359823	0.208649	nc	-0.00654	0.983125	nc	-0.117295	0.300387	nc
C19orf12	ENSG00000131943	83636	FALSE	0.0412708	0.460814	nc	0.0137744	0.810408	nc	-0.0173853	0.971421	nc	0.0509822	0.393006	nc	-0.277028	0.00685821	nc	-0.357157	0.00443394	nc	0.28736	0.00553864	nc
C19orf25	ENSG00000119559	148223	FALSE	-0.00345901	0.971805	nc	0.468771	0.000524474	nc	-0.34422	0.269927	nc	-0.215416	0.0004658	nc	-0.136634	0.369347	nc	-0.462659	1.79892e-05	nc	0.0384326	0.774638	nc
C19orf44	ENSG00000105072	84167	FALSE	-0.042201	0.545839	nc	-0.0960205	0.207651	nc	-0.101777	0.882413	nc	0.178297	0.0308845	nc	-0.206089	0.207676	nc	-0.189754	0.204809	nc	0.0116525	0.953176	nc
C19orf47	ENSG00000160392	126526	FALSE	0.0350242	0.602983	nc	-0.295268	0.000919413	nc	0.0705595	0.898969	nc	-0.21164	0.00288136	nc	-0.426619	0.00125009	nc	-0.400771	0.00863978	nc	0.306612	0.0167108	nc
C19orf48	ENSG00000167747	84798	FALSE	-0.179565	0.00161386	nc	-0.0787069	0.216231	nc	-0.498757	0.0501618	nc	-0.46302	1.21901e-11	nc	-0.226752	0.0252309	nc	-0.387147	0.000686352	nc	-0.21697	0.0081296	nc
C19orf53	ENSG00000104979	28974	FALSE	0.164319	0.00130665	nc	0.0247014	0.664066	nc	0.204823	0.495157	nc	-0.0174737	0.745308	nc	-0.0959004	0.315306	nc	0.154316	0.118932	nc	-0.00323249	0.974587	nc
C19orf54	ENSG00000188493	284325	FALSE	0.0992208	0.107857	nc	-0.26159	4.17747e-05	nc	-0.089807	0.85354	nc	0.0943381	0.168804	nc	0.379596	0.00143691	nc	-0.169623	0.184517	nc	-0.194126	0.062765	nc
C19orf71	ENSG00000183397	100128569	FALSE	-0.774467	1.93925e-05	down	-1.6084	1.7653e-09	down	-0.599498	0.454222	nc	-0.698534	1.97991e-05	down	-0.0985678	0.785617	nc	-0.431843	0.0884242	nc	-1.28053	5.42988e-08	down
C1D	ENSG00000197223	10438	FALSE	0.116056	0.194072	nc	-0.136852	0.115117	nc	0.0916943	0.88768	nc	0.146393	0.0527776	nc	-0.119008	0.512508	nc	0.24363	0.4391	nc	-0.0236493	0.881927	nc
C1GALT1	ENSG00000106392	56913	FALSE	-0.14069	0.0150475	nc	0.100942	0.138174	nc	0.0633715	0.87596	nc	0.0497952	0.36949	nc	-0.204412	0.0574999	nc	0.716207	1.81941e-08	up	0.254292	0.0024066	nc
C1GALT1C1	ENSG00000171155	29071	FALSE	0.191587	0.000280643	nc	0.0903587	0.100023	nc	0.769701	0.00215929	up	0.732778	1.05125e-22	up	-0.23561	0.0113903	nc	0.79258	3.03371e-08	up	0.24821	0.00280211	nc
C1orf109	ENSG00000116922	54955	FALSE	-0.155974	7.48468e-05	nc	-0.324395	3.04189e-11	nc	-0.102682	0.76577	nc	-0.182726	0.000221147	nc	-0.0266215	0.771164	nc	-0.0784756	0.654299	nc	-0.200403	0.0231308	nc
C1orf112	ENSG00000000460	55732	FALSE	-0.0191478	0.770599	nc	0.0495232	0.629805	nc	-0.188504	0.586733	nc	-0.403939	4.34677e-10	nc	-0.5033	0.000444428	nc	-0.341391	0.0983268	nc	-0.214248	0.0352788	nc
C1orf115	ENSG00000162817	79762	FALSE	0.601008	2.47528e-15	up	1.49704	1.47832e-36	up	0.0742128	0.853811	nc	0.170508	0.00129435	nc	0.880359	2.66868e-11	up	0.277252	0.0129005	nc	-0.0519509	0.757793	nc
C1orf116	ENSG00000182795	79098	FALSE	-1.49875	7.30771e-18	down	-0.457042	0.100023	nc	-1.73469	1.72649e-10	down	-1.98325	2.09096e-37	down	-3.22508	2.29058e-09	down	-2.51507	6.12898e-21	down	-0.911206	0.0100453	nc
C1orf122	ENSG00000197982	127687	FALSE	0.11154	0.0839582	nc	-0.129593	0.0751595	nc	0.224944	0.588455	nc	-0.0355111	0.619603	nc	0.229987	0.0575042	nc	0.145307	0.376687	nc	0.236424	0.0132243	nc
C1orf131	ENSG00000143633	128061	FALSE	0.21394	0.00113056	nc	0.587065	1.25939e-12	up	0.429182	0.251005	nc	0.510953	5.81419e-11	nc	0.297514	0.0199699	nc	0.33929	0.0213334	nc	-0.0346068	0.780904	nc
C1orf159	ENSG00000131591	54991	FALSE	-0.012665	0.912362	nc	0.262688	0.0564525	nc	-0.401289	0.45147	nc	-0.182025	0.0570377	nc	0.10419	0.554307	nc	-0.352672	0.0157693	nc	0.14254	0.529046	nc
C1orf162	ENSG00000143110	128346	FALSE	0.19473	0.262948	nc	-0.532861	0.0917202	nc	-0.0842469	0.972036	nc	-0.153695	0.666505	nc	0.0248524	0.963542	nc	-0.484776	0.0907542	nc	-0.367239	0.53996	nc
C1orf174	ENSG00000198912	339448	FALSE	-0.116305	0.0105337	nc	-0.646195	1.49178e-21	down	0.0457833	0.878712	nc	-0.00752009	0.856654	nc	0.124045	0.17808	nc	0.0605073	0.540536	nc	0.277459	0.00328296	nc
C1orf198	ENSG00000119280	84886	FALSE	-0.123862	0.000982558	nc	-0.306735	2.46589e-11	nc	0.0786262	0.733099	nc	-0.0942106	0.00721515	nc	0.284383	2.42297e-05	nc	0.136712	0.105911	nc	0.0186881	0.828138	nc
C1orf210	ENSG00000253313	149466	FALSE	0.629328	0.0692509	nc	-0.143577	0.673298	nc	0.520368	0.45171	nc	0.275965	0.00705217	nc	0.336473	0.0109115	nc	0.628641	0.00990884	up	0.194299	0.850804	nc
C1orf216	ENSG00000142686	127703	FALSE	0.395596	1.7011e-10	nc	0.616399	3.35761e-13	up	0.740409	0.00919099	up	0.586145	6.20178e-15	up	0.436578	4.24748e-05	nc	0.356038	0.00572877	nc	0.00613906	0.95796	nc
C1orf220	ENSG00000213057	400798	FALSE	-0.257127	0.19411	nc	1.10316	3.91704e-06	up	-0.143526	0.927201	nc	1.00675	4.48963e-06	up	0.236401	0.33669	nc	0.156164	0.631979	nc	0.619728	0.107457	nc
C1orf226	ENSG00000239887	400793	FALSE	-0.556893	0.0865936	nc	-0.166217	0.699919	nc	-2.49272	1.69194e-14	down	-2.90015	3.01684e-42	down	-4.77486	4.22006e-20	down	-2.11285	1.00237e-20	down	-2.86981	2.13687e-18	down
C1orf35	ENSG00000143793	79169	FALSE	-0.0928769	0.158237	nc	-0.231608	0.00369608	nc	-0.162098	0.754062	nc	-0.189814	0.012686	nc	0.0669829	0.616567	nc	-0.238203	0.0356783	nc	-0.0754035	0.571556	nc
C1orf43	ENSG00000143612	25912	FALSE	-0.00541647	0.884402	nc	-0.167296	4.49091e-06	nc	0.140534	0.393068	nc	-0.0592141	0.0578709	nc	-0.115041	0.0327643	nc	0.217942	0.000713253	nc	-0.178459	0.000212239	nc
C1orf50	ENSG00000164008	79078	FALSE	0.353537	0.0677592	nc	-0.460219	0.0210412	nc	-0.0895803	0.96328	nc	0.354884	0.165542	nc	-0.321128	0.399006	nc	0.0514383	0.916059	nc	0.152522	0.711562	nc
C1orf52	ENSG00000162642	148423	FALSE	-0.190618	0.000468209	nc	-0.197274	0.00095734	nc	-0.0290859	0.949532	nc	-0.0227199	0.69858	nc	-0.346427	0.00109388	nc	-0.362104	0.00159071	nc	0.0412109	0.681372	nc
C1orf53	ENSG00000203724	388722	FALSE	0.460661	7.39461e-07	nc	0.816464	4.45597e-10	up	0.662973	0.333881	nc	1.06766	1.18094e-13	up	1.03885	6.48875e-07	up	0.571279	0.0152874	nc	0.324551	0.146602	nc
C1orf54	ENSG00000118292	79630	FALSE	-0.107078	0.486671	nc	0.264815	0.0290453	nc	0.179255	0.876947	nc	0.139887	0.289514	nc	0.177797	0.461506	nc	-0.496124	0.149158	nc	0.409779	0.149982	nc
C1orf56	ENSG00000143443	54964	FALSE	0.79306	4.06719e-15	up	0.225191	0.0155678	nc	0.323582	0.428812	nc	-0.0633032	0.377335	nc	1.01551	1.34054e-06	up	-0.166313	0.360791	nc	-0.39706	7.2611e-05	nc
C1orf74	ENSG00000162757	148304	FALSE	0.0186359	0.765192	nc	0.427648	6.97352e-08	nc	0.335063	0.356825	nc	-0.00901265	0.894027	nc	-0.392964	0.000645042	nc	0.0521159	0.770861	nc	-0.239868	0.0546422	nc
C1QBP	ENSG00000108561	708	FALSE	-0.266452	1.4519e-07	nc	-0.0747754	0.157705	nc	0.0898837	0.79105	nc	-0.208212	4.94453e-05	nc	-0.576972	2.07687e-09	nc	0.0453508	0.710635	nc	-0.572392	1.14924e-09	nc
C1QL1	ENSG00000131094	10882	FALSE	0.210963	0.179474	nc	0.150711	0.369835	nc	-0.159872	0.896436	nc	0.0839958	0.610434	nc	1.72163	0.00904941	up	0.187382	0.685951	nc	0.645457	0.00141884	nc
C1QTNF6	ENSG00000133466	114904	FALSE	-0.619534	4.3505e-11	down	-0.178603	0.109627	nc	-1.03235	0.000207878	down	-0.278614	5.3228e-05	nc	-0.358055	0.00239191	nc	-0.0071876	0.959887	nc	0.458962	0.000147357	nc
C1R	ENSG00000159403	715	FALSE	-0.398965	2.01574e-07	nc	-1.05861	9.61107e-23	down	-1.54776	1.29493e-09	down	-1.66606	7.4116e-38	down	-0.615015	0.00101018	down	-1.21162	1.88507e-13	down	-0.424762	5.12211e-06	nc
C1RL	ENSG00000139178	51279	FALSE	0.284275	3.74507e-06	nc	0.606803	2.85522e-15	up	0.125421	0.760479	nc	0.302545	5.98663e-07	nc	0.134791	0.148697	nc	-0.348333	0.00147361	nc	0.162044	0.0492259	nc
C1RL-AS1	ENSG00000205885	283314	FALSE	-0.207367	0.0082851	nc	0.297469	0.000505576	nc	-0.492046	0.467364	nc	0.45834	0.000167676	nc	-0.72671	6.38084e-11	down	-0.561917	0.00342433	nc	0.2517	0.125925	nc
C20orf194	ENSG00000088854	25943	FALSE	-0.0333784	0.575279	nc	0.0547842	0.326086	nc	-0.528353	0.0439987	nc	-0.12246	0.02515	nc	0.0826599	0.450749	nc	-0.106741	0.429875	nc	0.529925	3.31122e-07	nc
C20orf27	ENSG00000101220	54976	FALSE	-0.125479	0.0744186	nc	-0.316151	7.60113e-05	nc	-0.0218078	0.969968	nc	-0.299703	0.000120928	nc	-0.114278	0.492747	nc	0.177869	0.259927	nc	0.174332	0.27866	nc
C20orf96	ENSG00000196476	140680	FALSE	0.153904	0.101565	nc	0.876297	7.50104e-16	up	0.869626	0.0478071	up	0.997351	6.66296e-19	up	1.31659	4.20477e-16	up	0.564534	8.51148e-08	nc	-0.00859363	0.953245	nc
C21orf58	ENSG00000160298	54058	FALSE	0.210957	0.00850497	nc	0.644001	2.24074e-07	up	-0.63071	0.205287	nc	-0.0394919	0.724041	nc	0.740568	2.52966e-06	up	-0.623215	0.000358211	down	-0.467266	0.0043652	nc
C21orf91	ENSG00000154642	54149	FALSE	0.37466	1.50301e-05	nc	0.619981	1.75163e-08	up	1.07219	0.0720748	nc	1.51767	7.24726e-21	up	-0.11409	0.577043	nc	1.14007	0.000207938	up	-0.295667	0.0743631	nc
C22orf39	ENSG00000242259	128977	FALSE	0.164141	5.48881e-06	nc	0.232655	3.70831e-08	nc	-0.266223	0.428138	nc	-0.24039	7.17031e-05	nc	0.582507	2.67021e-15	nc	-0.104819	0.408643	nc	-0.380849	0.00267202	nc
C22orf46	ENSG00000184208	79640	FALSE	0.366524	1.90366e-14	nc	0.500566	4.23664e-17	nc	0.199298	0.308545	nc	0.20091	2.97739e-07	nc	-0.0501487	0.515263	nc	0.139708	0.0600235	nc	-0.283572	0.000174351	nc
C2CD2	ENSG00000157617	25966	FALSE	-1.16288	2.02412e-32	down	-0.39828	5.4725e-11	nc	-0.941341	2.02011e-08	down	-1.38775	5.17107e-44	down	-0.0810922	0.434642	nc	-0.133538	0.101766	nc	-0.0784701	0.21263	nc
C2CD2L	ENSG00000172375	9854	FALSE	0.284844	4.57156e-05	nc	-0.722375	5.86727e-16	down	-0.0373857	0.932861	nc	-0.142711	0.0142287	nc	0.191973	0.191795	nc	-0.910321	9.14059e-14	down	-0.235294	0.0135503	nc
C2CD3	ENSG00000168014	26005	FALSE	0.206773	1.08225e-05	nc	0.476897	2.98336e-14	nc	0.215751	0.342692	nc	0.191581	1.13515e-05	nc	0.46019	1.14591e-06	nc	0.0334555	0.764195	nc	0.155879	0.0489334	nc
C2CD4A	ENSG00000198535	145741	FALSE	1.42996	0.0479989	up	-0.942245	0.173963	nc	-0.750478	0.0907983	nc	-1.3836	7.49093e-22	down	-2.33487	5.24284e-14	down	1.41859	5.53111e-10	up	-0.182621	0.502854	nc
C2CD4D	ENSG00000225556	100191040	FALSE	-0.805797	0.000648905	down	0.670451	0.0119902	up	-0.350533	0.750708	nc	-0.308399	0.0388235	nc	-0.0667909	0.743458	nc	0.360686	0.120443	nc	-0.108946	0.843457	nc
C2CD5	ENSG00000111731	9847	FALSE	0.0662083	0.22702	nc	0.482273	1.13702e-11	nc	-0.0518532	0.904734	nc	0.633219	3.01204e-17	up	-0.329924	0.000829081	nc	-0.268137	0.0382895	nc	0.270349	0.000730358	nc
C2orf15	ENSG00000273045	150590	FALSE	0.898367	1.1467e-09	up	0.800925	5.69692e-11	up	0.473621	0.351802	nc	0.340279	3.01216e-05	nc	1.0184	1.78305e-06	up	0.534883	0.0120781	nc	-0.197928	0.727567	nc
C2orf16	ENSG00000221843	84226	FALSE	0.498296	2.08247e-07	nc	1.02302	2.04367e-14	up	0.599849	0.274783	nc	1.03307	6.66128e-17	up	0.261365	0.0473633	nc	0.0873515	0.763421	nc	0.0580838	0.797072	nc
C2orf42	ENSG00000115998	54980	FALSE	0.200714	0.00182842	nc	0.557392	4.13979e-11	nc	0.640223	0.0659721	nc	0.467967	9.62199e-11	nc	0.331479	0.0452083	nc	-0.00109399	0.995989	nc	0.0326457	0.803362	nc
C2orf49	ENSG00000135974	79074	FALSE	-0.0826085	0.112208	nc	-0.102783	0.0581347	nc	0.133688	0.696605	nc	0.19359	0.000141146	nc	-0.26466	0.00665942	nc	0.0486883	0.730669	nc	0.224993	0.0138195	nc
C2orf68	ENSG00000168887	388969	FALSE	0.0713318	0.145919	nc	0.823179	1.34068e-25	up	-0.12493	0.622743	nc	-0.0356132	0.40015	nc	0.531532	3.24191e-09	nc	-0.104666	0.205272	nc	-0.0894986	0.231148	nc
C2orf69	ENSG00000178074	205327	FALSE	0.00511728	0.953527	nc	-0.191777	0.0164041	nc	-0.0813419	0.86926	nc	0.102352	0.103741	nc	0.110603	0.521705	nc	0.287544	0.224316	nc	-0.223452	0.0564396	nc
C2orf72	ENSG00000204128	257407	FALSE	-0.700731	0.0325442	down	1.27278	0.0041364	up	0.493007	0.802589	nc	0.461189	0.0946537	nc	1.29545	3.03875e-08	up	0.192403	0.803755	nc	0.189697	0.576718	nc
C2orf76	ENSG00000186132	130355	FALSE	0.400463	1.75584e-06	nc	-0.0037763	0.961763	nc	0.522103	0.205446	nc	0.295274	4.56983e-05	nc	0.646782	0.000111861	up	0.470714	0.000321153	nc	0.094912	0.507001	nc
C2orf88	ENSG00000187699	84281	FALSE	0.5938	0.0298151	up	-0.0610452	0.805275	nc	-0.0192378	0.983796	nc	-0.839154	1.36773e-11	down	0.836393	0.00613736	up	-0.361844	0.187287	nc	0.0210657	0.941324	nc
C2orf92	ENSG00000228486	728537	FALSE	0.468364	0.0914722	nc	0.669517	0.0596729	nc	0.682987	0.777442	nc	1.06779	0.000106062	up	-0.0552075	0.85953	nc	0.742385	0.000909228	up	-0.504243	0.315241	nc
C3orf14	ENSG00000114405	57415	FALSE	0.654085	1.40842e-09	up	0.166284	0.0777257	nc	0.788692	0.0837797	nc	0.770439	2.72794e-13	up	0.640078	0.0130393	up	0.912169	1.17542e-06	up	0.130891	0.471224	nc
C3orf18	ENSG00000088543	51161	FALSE	0.411397	4.8443e-06	nc	1.08721	2.59259e-17	up	0.068861	0.883912	nc	0.140849	0.0188712	nc	0.92982	4.04466e-05	up	-0.366401	0.00737616	nc	0.256325	0.00794992	nc
C3orf33	ENSG00000174928	285315	FALSE	0.153576	0.0956538	nc	0.182721	0.0299522	nc	0.639252	0.330369	nc	0.526993	9.99145e-07	nc	0.104975	0.603845	nc	0.504806	0.00619947	nc	-0.0938513	0.680972	nc
C3orf38	ENSG00000179021	285237	FALSE	-0.0732144	0.239134	nc	0.0239759	0.751196	nc	0.321617	0.364543	nc	0.557327	3.81817e-14	nc	0.0609236	0.704066	nc	0.444825	0.0111163	nc	-0.0596027	0.622658	nc
C3orf52	ENSG00000114529	79669	FALSE	-0.0944655	0.296874	nc	0.632685	2.6527e-07	up	0.69611	0.230824	nc	0.197473	0.0765603	nc	-0.555776	0.0431053	nc	1.12855	7.8172e-06	up	0.974832	1.71958e-06	nc
C3orf62	ENSG00000188315	375341	FALSE	-0.312841	2.69034e-05	nc	0.00787277	0.931711	nc	0.204501	0.734272	nc	0.115692	0.155251	nc	0.0232008	0.858438	nc	-0.274978	0.00999812	nc	-0.235951	0.10755	nc
C3orf67	ENSG00000163689	200844	FALSE	0.341589	2.48502e-05	nc	0.568592	2.79984e-08	nc	-0.363522	0.182824	nc	-0.00898528	0.881	nc	-0.052501	0.813913	nc	0.00244436	0.993865	nc	-0.192451	0.0865474	nc
C4BPA	ENSG00000123838	722	FALSE	-3.57072	2.82285e-15	down	-5.89541	4.20192e-20	down	-2.4645	0.165317	nc	-5.24069	1.54737e-18	down	0.253373	0.654133	nc	-2.63142	6.35689e-07	down	-3.84801	5.99294e-06	down
C4orf3	ENSG00000164096	401152	FALSE	0.030999	0.657265	nc	0.0411739	0.573688	nc	0.57373	0.0405364	nc	0.386662	6.78019e-09	nc	-0.532729	6.63712e-07	nc	0.909246	2.78646e-11	up	0.20953	0.0152156	nc
C4orf33	ENSG00000151470	132321	FALSE	0.481921	2.66417e-10	nc	0.0546915	0.427957	nc	0.796285	0.00659511	up	0.785966	2.83853e-21	up	0.129055	0.407545	nc	1.0326	4.90672e-12	up	0.113816	0.327961	nc
C4orf36	ENSG00000163633	132989	FALSE	0.444137	5.9569e-05	nc	1.07969	7.42523e-11	up	0.0581646	0.9522	nc	0.675124	3.09079e-07	up	1.18132	5.52364e-07	up	0.0734311	0.814727	nc	0.331307	0.265356	nc
C4orf46	ENSG00000205208	201725	FALSE	-0.137958	0.0105455	nc	-0.480856	5.085e-11	nc	0.0754716	0.88804	nc	0.18995	0.006495	nc	0.421273	0.00428789	nc	0.0118412	0.960653	nc	-0.184778	0.0997651	nc
C4orf47	ENSG00000205129	441054	FALSE	-0.720161	0.0113464	down	-0.152727	0.654876	nc	-0.715286	0.677095	nc	-1.22419	1.09784e-05	down	-2.59212	3.70246e-11	down	-0.620763	0.0132881	down	-0.220669	0.694497	nc
C4orf48	ENSG00000243449	401115	FALSE	0.0803779	0.722588	nc	-0.197991	0.462653	nc	-0.367887	0.788416	nc	-0.744019	0.000116945	down	-0.196805	0.773231	nc	-0.0140038	0.970244	nc	-0.0791738	0.848114	nc
C5	ENSG00000106804	727	FALSE	-0.316773	1.6807e-05	nc	-0.478992	9.09271e-09	nc	-0.476356	0.670071	nc	0.146046	0.409758	nc	0.428988	0.000944819	nc	-0.734991	0.0762016	nc	-0.796016	0.000120163	nc
C5AR1	ENSG00000197405	728	FALSE	-2.36821	4.82267e-32	down	-3.76802	8.24464e-32	down	-1.20469	0.500043	nc	0.79527	0.0122025	up	-2.248	3.9226e-13	down	1.33292	3.13619e-06	up	-0.769392	0.0192847	nc
C5orf15	ENSG00000113583	56951	FALSE	-0.205866	7.00135e-05	nc	-0.0224491	0.697598	nc	0.0138526	0.969968	nc	0.413586	2.68352e-13	nc	-0.251411	0.0198088	nc	0.216763	0.0328968	nc	-0.121925	0.102641	nc
C5orf22	ENSG00000082213	55322	FALSE	-0.00840906	0.880579	nc	-0.319851	1.35105e-08	nc	-0.0771441	0.74798	nc	-0.047253	0.200282	nc	-0.0435083	0.679993	nc	0.194587	0.0278552	nc	-0.367188	3.617e-07	nc
C5orf24	ENSG00000181904	134553	FALSE	0.0263112	0.681074	nc	0.18472	0.00328827	nc	0.293142	0.406621	nc	0.487721	1.64742e-11	nc	0.15336	0.254104	nc	0.157367	0.458937	nc	-0.629916	4.08208e-07	nc
C5orf30	ENSG00000181751	90355	FALSE	-0.0531738	0.530055	nc	0.202792	0.0233428	nc	0.427927	0.161859	nc	0.415843	2.58019e-10	nc	1.15503	1.63025e-06	up	1.02409	1.32742e-09	up	0.190585	0.0815974	nc
C5orf34	ENSG00000172244	375444	FALSE	-0.00648572	0.950919	nc	-0.113199	0.286638	nc	-0.158851	0.623692	nc	0.129864	0.0131602	nc	0.132827	0.591295	nc	-0.0292453	0.899187	nc	-0.326653	8.17959e-05	nc
C5orf51	ENSG00000205765	285636	FALSE	-0.358445	2.01663e-08	nc	-0.967836	1.04359e-24	down	0.122234	0.684904	nc	0.197462	5.39419e-05	nc	-0.435915	0.000559056	nc	0.136624	0.26159	nc	-0.0340587	0.649279	nc
C5orf63	ENSG00000164241	401207	FALSE	-0.0157521	0.904575	nc	1.08606	2.38985e-12	up	0.158513	0.898969	nc	0.580129	0.000516375	nc	0.267261	0.182488	nc	-0.00478012	0.985182	nc	-0.0233447	0.952323	nc
C5orf66	ENSG00000224186	100996485	FALSE	-0.119946	0.325735	nc	0.158181	0.209106	nc	-0.83872	0.0243113	down	-0.469377	4.14886e-07	nc	-0.0795377	0.631216	nc	-0.686946	1.72468e-05	down	-0.319953	0.126052	nc
C6orf120	ENSG00000185127	387263	FALSE	0.189142	0.000105105	nc	0.430967	1.73069e-12	nc	-0.0955509	0.817324	nc	0.198761	0.000433974	nc	0.125832	0.21763	nc	-0.169209	0.318951	nc	0.00451256	0.968421	nc
C6orf132	ENSG00000188112	647024	FALSE	-0.725522	1.36503e-07	down	0.885304	3.26172e-10	up	-0.453373	0.0243708	nc	-0.730691	2.49831e-24	down	0.703729	2.9774e-08	up	-0.0501158	0.672435	nc	0.164257	0.268607	nc
C6orf136	ENSG00000204564	221545	FALSE	0.180978	0.00329017	nc	-0.373736	8.35959e-09	nc	-0.344194	0.168718	nc	-0.590297	2.54062e-18	down	-0.0821159	0.488662	nc	-0.282615	0.000687936	nc	0.0681491	0.487885	nc
C6orf141	ENSG00000197261	135398	FALSE	-0.921146	3.20899e-05	down	-0.22213	0.553347	nc	-0.808215	0.427144	nc	-0.200324	0.395705	nc	-2.66907	8.02895e-09	down	-0.985612	0.0091603	down	0.112951	0.901157	nc
C6orf223	ENSG00000181577	221416	FALSE	-1.91821	1.86929e-11	down	-2.58685	8.3349e-11	down	-1.83135	0.147877	nc	-2.51838	7.27499e-12	down	-2.22905	2.857e-09	down	-2.64063	5.23974e-11	down	-1.20934	0.00976934	down
C6orf226	ENSG00000221821	441150	FALSE	0.901353	1.91066e-12	up	-0.034402	0.766236	nc	0.565295	0.519644	nc	0.770241	5.40144e-07	up	0.9066	0.00015586	up	0.159373	0.442505	nc	0.0369203	0.915027	nc
C6orf47	ENSG00000204439	57827	FALSE	0.223441	2.48531e-05	nc	0.463473	4.16165e-11	nc	0.237846	0.372874	nc	0.366866	9.03998e-12	nc	0.153246	0.11062	nc	-0.00629566	0.96287	nc	0.409985	3.62288e-05	nc
C6orf62	ENSG00000112308	81688	FALSE	0.0511698	0.245471	nc	0.183987	0.00018169	nc	0.296341	0.118706	nc	0.541116	3.51646e-21	nc	-0.61042	1.00869e-12	down	0.469333	3.92478e-07	nc	0.183471	0.00507265	nc
C6orf89	ENSG00000198663	221477	FALSE	-0.158277	6.01879e-06	nc	-0.458687	9.94653e-20	nc	-0.130776	0.449924	nc	-0.2246	3.16693e-10	nc	-0.329985	1.78808e-07	nc	-0.103002	0.156608	nc	-0.0375951	0.580467	nc
C6orf99	ENSG00000203711	100130967	FALSE	-0.249585	0.00923825	nc	0.388333	0.067607	nc	0.881383	0.307986	nc	0.279444	0.0547734	nc	0.407216	0.186588	nc	0.31258	0.50701	nc	-0.855276	0.00176122	nc
C7orf26	ENSG00000146576	79034	FALSE	0.151086	0.00196105	nc	0.236564	2.30401e-05	nc	-0.092687	0.827975	nc	0.358179	1.76487e-08	nc	0.572767	5.45559e-09	nc	-0.236702	0.0331329	nc	0.0218536	0.842372	nc
C7orf31	ENSG00000153790	136895	FALSE	1.01506	7.06362e-17	up	1.03926	1.53671e-19	up	0.677588	0.0994468	nc	0.422597	3.36566e-07	nc	1.0491	1.77915e-05	up	0.455138	0.00367375	nc	-0.131052	0.375715	nc
C7orf50	ENSG00000146540	84310	FALSE	0.303615	2.79509e-05	nc	0.0975208	0.232306	nc	0.483285	0.124592	nc	0.125485	0.06424	nc	0.530577	5.92922e-05	nc	0.406867	0.00289062	nc	0.158281	0.211025	nc
C7orf61	ENSG00000185955	402573	FALSE	1.08342	1.5509e-06	up	-0.31098	0.0591546	nc	-0.281121	0.88586	nc	0.740972	0.00730537	up	1.30265	0.000143231	up	-0.353257	0.262659	nc	0.0811393	0.891326	nc
C8G	ENSG00000176919	733	FALSE	0.765864	3.99635e-05	up	-0.782025	0.000636717	down	-0.608604	0.56845	nc	0.0781698	0.66634	nc	1.03191	4.87449e-06	up	0.40847	0.0102869	nc	0.243487	0.594357	nc
C8orf33	ENSG00000182307	65265	FALSE	-0.310723	3.24355e-10	nc	-0.369511	4.6032e-11	nc	-0.249647	0.296834	nc	-0.370924	1.27111e-11	nc	-0.1299	0.150479	nc	-0.0258345	0.880072	nc	-0.599074	4.77884e-10	nc
C8orf37	ENSG00000156172	157657	FALSE	0.827708	3.43359e-21	up	0.497869	2.2056e-12	nc	1.41562	0.0105469	up	1.71057	4.0624e-27	up	0.979503	1.60419e-08	up	1.60778	3.51098e-08	up	0.162053	0.239091	nc
C8orf44	ENSG00000104205	56260	FALSE	0.186951	0.0829687	nc	0.0975586	0.433105	nc	0.587575	0.334221	nc	0.709155	1.18867e-09	up	-0.167972	0.549579	nc	0.251559	0.227276	nc	0.342444	0.0673065	nc
C8orf58	ENSG00000241852	541565	FALSE	0.0747458	0.303484	nc	0.67044	3.43261e-10	up	-0.152887	0.777116	nc	-0.248514	0.0015875	nc	-0.498009	0.000652659	nc	-0.310872	0.00396106	nc	0.937166	1.21663e-09	nc
C8orf76	ENSG00000189376	84933	FALSE	0.0660101	0.444138	nc	-0.178413	0.0406923	nc	0.33894	0.625065	nc	0.179477	0.069262	nc	-0.109117	0.54917	nc	0.034651	0.856891	nc	-0.0520394	0.799115	nc
C8orf82	ENSG00000213563	414919	FALSE	-0.0406788	0.665415	nc	0.213238	0.0318701	nc	0.255519	0.632018	nc	0.259592	0.00186961	nc	0.400717	0.00436879	nc	-0.241679	0.044354	nc	0.525963	0.000121655	nc
C9orf116	ENSG00000160345	138162	FALSE	0.324293	0.0523041	nc	0.44765	0.0590078	nc	0.34985	0.671426	nc	-0.0680748	0.588091	nc	1.04066	7.62552e-06	up	0.490804	0.0140544	nc	-0.877573	0.00079342	nc
C9orf16	ENSG00000171159	79095	FALSE	0.385711	9.05805e-05	nc	-0.165192	0.0923524	nc	-0.273975	0.583053	nc	0.0375556	0.665553	nc	0.14258	0.444365	nc	-0.234291	0.146056	nc	0.156574	0.45789	nc
C9orf163	ENSG00000196366	158055	FALSE	0.298847	0.0346823	nc	0.262964	0.135949	nc	-0.539727	0.782425	nc	0.56379	0.0428611	nc	0.79034	4.58928e-06	up	-0.441402	0.17623	nc	0.925683	0.0773514	nc
C9orf40	ENSG00000135045	55071	FALSE	0.00600261	0.948902	nc	-0.75519	1.01651e-09	down	-0.138827	0.780451	nc	-0.144147	0.0459217	nc	-0.753644	0.00251079	down	-0.147649	0.415429	nc	-0.0651425	0.613515	nc
C9orf47	ENSG00000213694	286223	FALSE	0.467498	0.00305614	nc	-0.691416	0.00697606	down	-1.15446	1.4058e-08	down	-1.82844	6.15951e-42	down	-3.01427	2.4687e-16	down	-2.41111	8.9501e-11	down	-0.690365	1.41711e-08	nc
C9orf64	ENSG00000165118	84267	FALSE	-0.147618	0.000505849	nc	-0.509995	1.60751e-16	nc	0.154121	0.555456	nc	-0.0412968	0.327094	nc	-0.229755	0.00947922	nc	0.339139	0.0270895	nc	0.159211	0.0373602	nc
C9orf72	ENSG00000147894	203228	FALSE	0.62122	1.34858e-08	up	-0.144955	0.0855837	nc	0.997188	0.00464393	up	0.799406	1.36493e-18	up	0.0334647	0.852452	nc	0.656117	0.000399349	up	0.634048	6.64935e-06	nc
C9orf78	ENSG00000136819	51759	FALSE	-0.0753603	0.150434	nc	-0.0247291	0.647389	nc	0.165073	0.527855	nc	0.0622704	0.15672	nc	0.184978	0.0578236	nc	0.16776	0.110767	nc	0.146897	0.0372748	nc
C9orf85	ENSG00000155621	138241	FALSE	-0.232461	0.0289184	nc	-0.660778	2.50705e-10	down	0.0234814	0.977558	nc	0.0216827	0.82649	nc	0.00977588	0.970315	nc	0.334602	0.200874	nc	-0.200499	0.239712	nc
CA11	ENSG00000063180	770	FALSE	1.93202	5.45873e-24	up	2.15569	4.8469e-30	up	0.934874	0.127989	nc	1.58777	7.1053e-25	up	3.14099	7.4999e-15	up	1.39336	2.22474e-06	up	0.108377	0.488319	nc
CA13	ENSG00000185015	377677	FALSE	0.00571369	0.971941	nc	0.362221	0.0907209	nc	0.653561	0.181239	nc	-0.319548	0.000752718	nc	-0.324255	0.445182	nc	-0.346279	0.0527132	nc	0.204277	0.190043	nc
CA2	ENSG00000104267	760	FALSE	0.208846	0.053002	nc	0.493839	0.00086854	nc	0.538671	0.0657831	nc	0.0786346	0.245468	nc	-1.98376	6.97537e-12	down	-0.351173	0.0460715	nc	0.919908	1.20076e-12	nc
CA5B	ENSG00000169239	11238	FALSE	-0.104697	0.325159	nc	-0.370842	3.75269e-06	nc	0.354628	0.694946	nc	-0.159796	0.201114	nc	0.273766	0.125219	nc	-0.559589	0.108648	nc	-0.00631994	0.981826	nc
CAAP1	ENSG00000120159	79886	FALSE	0.0714024	0.330964	nc	0.0378567	0.655891	nc	0.0622288	0.900142	nc	-0.214514	0.0006985	nc	-0.592307	8.14884e-05	down	-0.0251778	0.907052	nc	-0.15977	0.257826	nc
CAB39	ENSG00000135932	51719	FALSE	-0.412147	2.06465e-13	nc	-0.626015	5.64461e-18	down	-0.623057	0.000721142	down	-0.904501	5.65348e-31	down	-1.05575	7.95481e-20	down	0.0821941	0.531772	nc	-0.656582	1.25223e-10	nc
CAB39L	ENSG00000102547	81617	FALSE	0.661851	4.60627e-06	up	-0.15157	0.1999	nc	-0.197685	0.527632	nc	-0.617998	1.56315e-19	down	0.231984	0.380944	nc	0.152088	0.244879	nc	-0.381072	0.00200761	nc
CABIN1	ENSG00000099991	23523	FALSE	0.40939	5.80481e-12	nc	0.420472	2.88934e-10	nc	-0.102976	0.765319	nc	0.0992701	0.056283	nc	0.311775	0.000333025	nc	-0.0872044	0.414887	nc	0.133115	0.0843402	nc
CABLES1	ENSG00000134508	91768	FALSE	-1.11336	7.97744e-26	down	-0.716296	3.78492e-11	down	0.924518	0.00690064	up	0.0747972	0.236359	nc	-0.640004	3.0654e-09	down	0.303363	0.0482721	nc	0.317539	0.0311047	nc
CABLES2	ENSG00000149679	81928	FALSE	0.0211345	0.72696	nc	0.163241	0.00666154	nc	-0.408245	0.0990841	nc	-0.257737	2.03514e-06	nc	0.368352	0.0014282	nc	-0.155183	0.155819	nc	0.0941755	0.292315	nc
CABP7	ENSG00000100314	164633	FALSE	0.504595	0.00159917	nc	0.246185	0.20237	nc	1.0547	0.428253	nc	0.150431	0.51336	nc	0.510535	0.169088	nc	0.300796	0.370233	nc	0.525366	0.240876	nc
CABYR	ENSG00000154040	26256	FALSE	1.1932	1.43871e-25	up	0.778829	2.87695e-16	up	0.353667	0.090201	nc	0.0377444	0.385884	nc	0.819034	5.88144e-06	up	1.02536	1.92349e-18	up	0.0213891	0.828514	nc
CACFD1	ENSG00000160325	11094	FALSE	0.847402	6.56865e-13	up	0.630023	1.12876e-07	up	0.275485	0.515831	nc	0.400469	8.88455e-08	nc	1.78081	6.03464e-15	up	0.265301	0.0563485	nc	0.305616	0.011205	nc
CACHD1	ENSG00000158966	57685	FALSE	-0.0986558	0.214347	nc	1.22868	4.46565e-22	up	0.485679	0.278038	nc	1.22909	2.82066e-21	up	1.03089	4.96373e-08	up	0.987295	0.00029284	up	1.29674	7.24346e-12	up
CACNA2D1	ENSG00000153956	781	FALSE	0.319864	2.88802e-07	nc	1.04288	1.97678e-23	up	0.726283	0.00431194	up	1.05898	1.19008e-27	up	1.66838	5.88549e-12	up	1.44426	2.26457e-07	up	0.663911	9.75701e-10	nc
CACNA2D2	ENSG00000007402	9254	FALSE	0.474517	0.071221	nc	-0.923819	1.44888e-06	down	-1.12455	0.0748795	nc	0.33731	0.0462843	nc	0.352478	0.348799	nc	-1.08438	0.00978629	down	-0.296009	0.321938	nc
CACNB1	ENSG00000067191	782	FALSE	0.413884	0.00216197	nc	0.807503	8.68053e-07	up	-0.960461	0.232764	nc	-0.310308	0.0794338	nc	3.16061	5.61295e-12	up	-0.83518	0.00201743	down	0.0806243	0.79912	nc
CACNB2	ENSG00000165995	783	FALSE	0.731241	0.17581	nc	0.577615	0.274893	nc	0.616666	0.216831	nc	1.47801	2.77722e-25	up	1.11215	0.0506844	nc	2.3118	3.16888e-23	up	-0.268803	0.00946503	nc
CACNB3	ENSG00000167535	784	FALSE	0.452747	2.44813e-09	nc	0.433822	7.42077e-09	nc	0.546655	0.325017	nc	0.917558	6.13234e-15	up	1.74931	2.45586e-19	up	1.46236	4.20539e-17	up	0.602102	8.9234e-06	nc
CACNB4	ENSG00000182389	785	FALSE	1.32906	8.33126e-05	up	2.6041	3.95312e-18	up	-0.0824707	0.94787	nc	0.614061	4.88375e-06	up	5.70457	1.39585e-19	up	0.855285	0.0974399	nc	0.999515	0.0740122	nc
CACTIN	ENSG00000105298	58509	FALSE	0.17454	0.0057014	nc	0.0564671	0.477207	nc	-0.0975833	0.836475	nc	-0.0723753	0.270568	nc	0.429169	0.000577025	nc	0.00987772	0.944631	nc	0.207165	0.0400418	nc
CACUL1	ENSG00000151893	143384	FALSE	-0.0435372	0.321892	nc	-0.184766	9.9023e-05	nc	0.15047	0.487574	nc	0.0823197	0.0318305	nc	0.0765443	0.347031	nc	0.186732	0.038891	nc	0.120411	0.0634793	nc
CACYBP	ENSG00000116161	27101	FALSE	0.00445356	0.943729	nc	0.198733	0.000812332	nc	0.102405	0.820365	nc	0.0793729	0.187566	nc	0.249034	0.0169648	nc	0.443973	0.000872376	nc	-0.241098	0.0159836	nc
CAD	ENSG00000084774	790	FALSE	-0.0682043	0.0740336	nc	0.0217049	0.615979	nc	-0.495514	0.00171925	nc	-0.0135518	0.736149	nc	0.0206656	0.77026	nc	-0.297759	0.000242691	nc	-0.250725	0.000215784	nc
CADM1	ENSG00000182985	23705	FALSE	0.223831	0.423328	nc	3.69356	3.92547e-21	up	0.230227	0.708377	nc	0.777198	4.17005e-13	up	5.86924	2.28625e-15	up	-1.25723	0.0453042	down	1.43197	0.0559071	nc
CADM4	ENSG00000105767	199731	FALSE	0.373531	7.76895e-05	nc	0.258858	0.00714434	nc	-0.354645	0.402596	nc	-0.374567	6.64095e-07	nc	0.716669	0.000806745	up	-0.67842	1.79344e-05	down	0.264691	0.0698391	nc
CADPS2	ENSG00000081803	93664	FALSE	0.0787803	0.114637	nc	-0.640384	2.6571e-20	down	0.360144	0.0994393	nc	0.532729	5.89321e-19	nc	-0.0556358	0.571797	nc	0.427422	4.76022e-05	nc	-0.522601	0.000178984	nc
CALCOCO1	ENSG00000012822	57658	FALSE	0.216716	0.00292272	nc	0.590942	1.05936e-11	up	-0.475007	0.124026	nc	-0.138927	0.027669	nc	0.316033	0.00340041	nc	-0.855599	5.26696e-11	down	0.170723	0.0324902	nc
CALCOCO2	ENSG00000136436	10241	FALSE	0.0402213	0.339122	nc	-0.599091	1.56665e-22	down	0.227908	0.2042	nc	0.0520239	0.143553	nc	-0.243583	0.00170848	nc	0.162047	0.0329421	nc	0.217819	0.00149306	nc
CALCRL	ENSG00000064989	10203	FALSE	2.5945	9.64611e-15	up	3.05312	9.27945e-20	up	1.88912	0.0124551	up	2.64246	9.58837e-32	up	5.31478	7.80187e-15	up	1.04509	0.084481	nc	4.15934	2.04198e-11	up
CALD1	ENSG00000122786	800	FALSE	-0.0861097	0.211686	nc	0.174867	0.0207417	nc	-0.246555	0.498988	nc	0.417542	1.86412e-08	nc	-0.610903	8.69102e-05	down	-0.216457	0.241655	nc	0.0247722	0.731894	nc
CALHM2	ENSG00000138172	51063	FALSE	-0.49319	7.8429e-13	nc	-0.840466	1.72002e-19	down	-2.0996	7.38802e-15	down	-1.85638	4.01302e-37	down	-0.987679	1.42559e-08	down	-2.4372	8.22235e-18	down	-1.12561	1.63098e-09	down
CALM1	ENSG00000198668	801	FALSE	-0.0815418	0.0393391	nc	0.302435	5.29871e-09	nc	0.109005	0.639074	nc	0.134533	0.000639174	nc	-0.75009	1.93375e-18	down	0.534319	6.26892e-10	nc	-0.0984887	0.0662375	nc
CALM2	ENSG00000143933	805	FALSE	0.0204006	0.694785	nc	0.0419836	0.436613	nc	-0.278973	0.205389	nc	-0.104297	0.023732	nc	-0.507493	8.00783e-09	nc	-0.546829	6.37488e-08	nc	-0.396855	2.60977e-07	nc
CALM3	ENSG00000160014	808	FALSE	0.2167	1.65313e-07	nc	-0.0606936	0.165648	nc	0.128523	0.564339	nc	-0.00450846	0.912814	nc	0.316611	6.51841e-06	nc	0.412512	9.32783e-07	nc	0.125837	0.0317871	nc
CALML4	ENSG00000129007	91860	FALSE	-0.286501	0.0155065	nc	0.548921	0.000665548	nc	-0.51778	0.569482	nc	0.00574754	0.969732	nc	0.0647583	0.755515	nc	-1.03998	0.0237741	down	-0.606704	0.0199911	nc
CALML6	ENSG00000169885	163688	FALSE	0.0981684	0.798547	nc	1.52072	4.20112e-05	up	0.0812626	0.973244	nc	1.7105	5.91332e-07	up	1.0911	3.44516e-05	up	1.38225	6.56942e-10	up	1.36693	0.0132492	up
CALR	ENSG00000179218	811	FALSE	-0.0335807	0.38217	nc	0.0343133	0.396912	nc	-0.511069	0.00035898	nc	-0.571578	9.26031e-26	nc	-0.35723	4.8214e-08	nc	-0.0941859	0.215543	nc	-0.352198	2.88412e-08	nc
CALU	ENSG00000128595	813	FALSE	-0.386627	4.44805e-14	nc	-0.463979	1.04176e-15	nc	-0.799707	2.23513e-06	down	-0.714228	7.91271e-27	down	-0.435132	2.23713e-08	nc	-0.394657	3.15871e-05	nc	-0.58441	7.45149e-13	nc
CAMK1	ENSG00000134072	8536	FALSE	0.160079	0.0048508	nc	0.604219	8.25724e-12	up	0.151109	0.769238	nc	-0.0272073	0.714878	nc	0.103358	0.56462	nc	-0.552875	0.00122689	nc	-0.249462	0.21298	nc
CAMK1D	ENSG00000183049	57118	FALSE	-1.15981	4.39448e-23	down	-1.52686	6.06383e-27	down	-0.743469	0.570073	nc	-1.76202	1.75943e-10	down	1.69247	1.6679e-11	up	1.01288	0.041597	up	0.115036	0.717519	nc
CAMK2D	ENSG00000145349	817	FALSE	0.20324	0.00026536	nc	0.0582678	0.323831	nc	0.0215445	0.962325	nc	0.541597	2.52576e-15	nc	1.98308	2.57057e-16	up	0.705829	0.000128901	up	0.258362	0.00463405	nc
CAMK2G	ENSG00000148660	818	FALSE	-0.0571376	0.218958	nc	-0.182041	0.000208592	nc	-0.328319	0.129429	nc	-0.651572	1.70004e-22	down	0.134557	0.0945051	nc	-0.718028	9.72025e-12	down	-0.756111	5.83643e-12	nc
CAMK2N1	ENSG00000162545	55450	FALSE	-1.06251	3.23212e-05	down	-2.80855	4.29442e-10	down	-0.543744	0.00901097	nc	-1.66067	1.2581e-42	down	-3.17791	7.44381e-33	down	0.856362	2.89456e-13	up	0.292662	0.00249095	nc
CAMKK2	ENSG00000110931	10645	FALSE	0.166527	3.95564e-05	nc	0.350952	2.63766e-12	nc	0.0480261	0.873114	nc	0.236601	3.54004e-08	nc	0.646507	1.95258e-14	up	0.108529	0.18293	nc	0.386607	1.1642e-05	nc
CAMKMT	ENSG00000143919	79823	FALSE	-0.161817	0.161328	nc	-0.38442	0.00369449	nc	-0.0188539	0.976901	nc	0.0409542	0.599484	nc	0.0174901	0.949039	nc	0.19336	0.127782	nc	-0.0267701	0.890021	nc
CAMLG	ENSG00000164615	819	FALSE	-0.0431831	0.403281	nc	-1.12778	5.50463e-36	down	-0.084266	0.812848	nc	0.0614108	0.189332	nc	-0.0463983	0.727957	nc	0.187249	0.0550954	nc	-0.0885329	0.413626	nc
CAMSAP1	ENSG00000130559	157922	FALSE	-0.1489	0.00109678	nc	-0.143461	0.00410521	nc	0.103569	0.704959	nc	0.120355	0.00505454	nc	-0.284124	0.00121115	nc	-0.426917	0.000793988	nc	0.0794854	0.251041	nc
CAMSAP2	ENSG00000118200	23271	FALSE	0.10054	0.0392682	nc	0.337755	1.66133e-08	nc	0.564535	0.0129313	nc	0.932752	3.99813e-28	up	0.0966283	0.279483	nc	0.521932	0.000357682	nc	0.631895	4.71091e-10	nc
CAMSAP3	ENSG00000076826	57662	FALSE	0.469582	0.000425061	nc	0.152775	0.278568	nc	-0.668266	0.02883	down	-0.736514	1.62763e-16	down	-0.074267	0.702317	nc	-0.0573086	0.688293	nc	0.000279329	0.999324	nc
CAMTA1	ENSG00000171735	23261	FALSE	-0.457936	9.6222e-08	nc	-0.404698	1.00971e-06	nc	-0.629856	0.0367715	down	-0.325224	7.01332e-06	nc	-0.208121	0.266851	nc	-0.326766	0.0346803	nc	-0.449354	0.000455278	nc
CAMTA2	ENSG00000108509	23125	FALSE	-0.116501	0.0131695	nc	-0.701414	2.07114e-21	down	-0.664287	0.000997353	down	-0.500144	6.78918e-16	nc	-0.156786	0.0536739	nc	-0.510755	1.36535e-07	nc	0.073603	0.405036	nc
CAND1	ENSG00000111530	55832	FALSE	-0.0103255	0.832681	nc	-0.392871	2.04756e-12	nc	0.257725	0.198566	nc	0.346952	1.36645e-12	nc	-0.305839	9.02283e-05	nc	0.0415644	0.714651	nc	0.054494	0.362326	nc
CAND2	ENSG00000144712	23066	FALSE	0.680294	1.4048e-09	up	0.919035	1.65211e-13	up	-0.982025	4.47599e-05	down	0.0133952	0.816703	nc	1.88978	3.23636e-09	up	-0.359589	0.0432963	nc	-0.189176	0.0826479	nc
CANT1	ENSG00000171302	124583	FALSE	0.128158	9.00755e-05	nc	0.123644	0.000608018	nc	-0.359379	0.00577855	nc	-0.663894	4.58618e-32	down	0.0304055	0.60916	nc	-0.0738941	0.304094	nc	-0.426265	7.14103e-08	nc
CANX	ENSG00000127022	821	FALSE	-0.302533	1.4342e-11	nc	-0.568609	7.08927e-21	nc	-0.179372	0.378677	nc	-0.404065	3.18844e-16	nc	-0.337278	1.17974e-06	nc	-0.079104	0.387282	nc	-0.438926	5.18496e-09	nc
CAP1	ENSG00000131236	10487	FALSE	0.0914792	0.033534	nc	0.142777	0.00332218	nc	0.331384	0.0790866	nc	-0.000732433	0.98708	nc	-0.486736	6.75359e-09	nc	0.479783	0.0176936	nc	0.411852	6.0973e-08	nc
CAP2	ENSG00000112186	10486	FALSE	-0.445498	1.62721e-18	nc	0.504379	4.76711e-17	nc	0.26661	0.381414	nc	1.24006	1.12645e-30	up	-0.185972	0.0562239	nc	0.441847	0.005658	nc	-0.0253271	0.834305	nc
CAPG	ENSG00000042493	822	FALSE	-0.253862	1.47995e-05	nc	-0.21882	0.000658293	nc	-0.279814	0.264164	nc	-0.970628	3.11492e-29	down	-0.947467	3.07843e-15	down	0.419377	6.99028e-05	nc	0.0505534	0.502854	nc
CAPN1	ENSG00000014216	823	FALSE	0.316624	1.43513e-09	nc	0.0214501	0.698856	nc	0.214513	0.372003	nc	0.275554	3.1692e-08	nc	0.304916	0.000153096	nc	-0.0587086	0.581923	nc	-0.484427	1.90074e-07	nc
CAPN10	ENSG00000142330	11132	FALSE	0.100539	0.211971	nc	0.556867	1.99537e-07	nc	-0.0507149	0.923818	nc	-0.378076	3.56968e-07	nc	0.105206	0.516335	nc	-0.355828	0.00638638	nc	0.13983	0.329141	nc
CAPN10-DT	ENSG00000260942	101752400	FALSE	0.171091	0.30698	nc	0.258636	0.103583	nc	-0.603662	0.539495	nc	0.389891	0.0279627	nc	0.908014	2.08813e-06	up	-0.176939	0.349644	nc	-0.68203	0.00654471	nc
CAPN15	ENSG00000103326	6650	FALSE	-0.606257	0.000115168	down	-1.04834	2.69245e-07	down	-0.823651	0.0801064	nc	-0.683272	1.02754e-08	down	-0.783214	0.00537493	down	-0.464227	0.0163644	nc	-0.0508815	0.880298	nc
CAPN2	ENSG00000162909	824	FALSE	-0.784982	7.90711e-33	down	-0.166526	7.35501e-05	nc	-0.6615	3.937e-06	down	-0.887532	8.16334e-36	down	-0.756509	4.92311e-20	down	-0.900927	6.9658e-20	down	-0.214984	7.96235e-05	nc
CAPN5	ENSG00000149260	726	FALSE	1.06076	5.44111e-15	up	0.646619	1.5692e-09	up	-0.836635	0.0160547	down	-0.15336	0.0605838	nc	1.09277	2.45363e-07	up	0.0984561	0.586828	nc	-0.574414	1.22951e-06	nc
CAPN7	ENSG00000131375	23473	FALSE	0.119182	0.0150001	nc	-0.736785	2.63527e-22	down	0.0835706	0.809815	nc	0.210352	3.21659e-05	nc	0.174327	0.0654184	nc	-0.202605	0.208505	nc	-0.276182	0.000531523	nc
CAPN8	ENSG00000203697	388743	FALSE	-0.558399	0.323454	nc	0.824728	0.366593	nc	-4.57284	1.69087e-11	down	-6.74403	2.32055e-22	down	-5.26354	4.41031e-25	down	-2.1577	8.93479e-20	down	-1.61701	0.0465137	down
CAPNS1	ENSG00000126247	826	FALSE	0.214811	1.19757e-06	nc	0.998378	5.55651e-31	up	0.236041	0.24595	nc	0.0429038	0.309123	nc	0.194839	0.00700692	nc	0.135338	0.100882	nc	-0.211463	0.00174958	nc
CAPRIN1	ENSG00000135387	4076	FALSE	0.127312	0.000829606	nc	-0.115653	0.0060404	nc	0.175056	0.382677	nc	0.320223	8.75377e-13	nc	0.259378	0.000136626	nc	0.251722	0.0149094	nc	-0.277818	8.35666e-06	nc
CAPRIN2	ENSG00000110888	65981	FALSE	0.735909	1.43843e-21	up	0.935767	7.67121e-24	up	1.34568	0.000113062	up	1.53532	2.78296e-30	up	0.500177	8.33e-09	nc	0.600098	5.71806e-07	up	2.01736	2.36039e-16	up
CAPS	ENSG00000105519	828	FALSE	-0.176441	0.265939	nc	-0.454685	0.000489097	nc	-0.602484	0.431583	nc	-0.213057	0.116924	nc	0.904598	2.5049e-08	up	-0.250249	0.0217057	nc	0.357934	0.121805	nc
CAPS2	ENSG00000180881	84698	FALSE	1.04722	1.91642e-13	up	0.62963	7.16231e-08	up	0.811209	0.271609	nc	1.68627	4.05337e-20	up	0.269476	0.305858	nc	0.404693	0.116053	nc	0.524757	0.00604042	nc
CAPZA1	ENSG00000116489	829	FALSE	-0.0582851	0.262948	nc	-0.234496	5.49566e-05	nc	0.26153	0.296607	nc	0.235238	4.08768e-06	nc	-0.497201	2.68259e-07	nc	0.378134	0.00042044	nc	0.15492	0.0208017	nc
CAPZA2	ENSG00000198898	830	FALSE	0.00916139	0.862635	nc	0.156976	0.00236558	nc	0.284743	0.224878	nc	0.331521	2.95565e-10	nc	-0.280951	0.00121529	nc	-0.136122	0.296872	nc	-0.326771	2.05149e-05	nc
CAPZB	ENSG00000077549	832	FALSE	0.0865667	0.0170777	nc	0.273653	1.59763e-09	nc	-0.128053	0.50358	nc	-0.27499	8.69277e-12	nc	0.0988365	0.128672	nc	0.168928	0.0184073	nc	0.297959	4.05531e-06	nc
CARD14	ENSG00000141527	79092	FALSE	-0.529236	0.097786	nc	0.584296	0.0954056	nc	-1.82052	1.31025e-05	down	-1.87239	1.21633e-23	down	-0.197187	0.225196	nc	-1.60898	8.37217e-18	down	-1.38535	9.38858e-05	down
CARD19	ENSG00000165233	84270	FALSE	-0.193399	0.0216803	nc	-0.00847177	0.936334	nc	-0.176369	0.725317	nc	-0.12555	0.0985151	nc	0.163058	0.364572	nc	0.0564463	0.734523	nc	0.288109	0.0250524	nc
CARD6	ENSG00000132357	84674	FALSE	-0.171997	0.058593	nc	-0.579415	3.8066e-06	nc	-0.157675	0.566643	nc	-0.784513	6.06933e-26	down	-3.25801	2.22581e-26	down	-1.09216	3.98414e-16	down	-0.513981	1.94826e-06	nc
CARD8	ENSG00000105483	22900	FALSE	0.320942	2.75832e-06	nc	-0.0692993	0.295159	nc	-0.0642275	0.889694	nc	0.0301047	0.620609	nc	0.350497	0.00975637	nc	0.109319	0.352447	nc	-0.18009	0.109246	nc
CARD9	ENSG00000187796	64170	FALSE	-0.502629	0.000630025	nc	0.862461	0.000199369	up	0.65203	0.80928	nc	-0.458134	0.13498	nc	1.79382	7.80125e-11	up	0.0710588	0.87061	nc	0.200655	0.732082	nc
CARF	ENSG00000138380	79800	FALSE	0.308915	0.00235887	nc	0.641906	9.78844e-10	up	0.0135696	0.986143	nc	0.878211	4.61282e-13	up	0.932389	4.13003e-08	up	0.327177	0.184129	nc	-0.00747121	0.970958	nc
CARHSP1	ENSG00000153048	23589	FALSE	-0.147784	0.00227796	nc	-0.293503	5.40491e-06	nc	-0.292674	0.27321	nc	-0.551005	5.71248e-17	nc	-0.05859	0.529329	nc	-0.0168427	0.881527	nc	-0.306949	0.00120626	nc
CARM1	ENSG00000142453	10498	FALSE	-0.0673058	0.219974	nc	0.220942	0.000184789	nc	-0.307515	0.230826	nc	-0.255029	4.40933e-06	nc	0.00343401	0.976186	nc	-0.320812	0.00626193	nc	-0.288425	0.00200761	nc
CARMIL1	ENSG00000079691	55604	FALSE	0.069555	0.11099	nc	0.970179	5.33155e-29	up	0.356129	0.0515821	nc	0.402929	1.01134e-15	nc	-0.311736	4.79823e-05	nc	0.687785	2.92063e-09	up	0.387649	2.63335e-06	nc
CARMIL3	ENSG00000186648	90668	FALSE	0.17668	0.374706	nc	1.44619	8.29217e-19	up	1.04529	0.631029	nc	2.6548	8.38083e-12	up	2.5818	6.41037e-10	up	1.35011	0.00284923	up	0.400187	0.530394	nc
CARNMT1	ENSG00000156017	138199	FALSE	-0.153024	0.0288536	nc	-0.0931651	0.208583	nc	0.372991	0.340177	nc	0.369358	5.61278e-07	nc	-0.191787	0.235185	nc	0.31564	0.15585	nc	-0.0129826	0.919827	nc
CARNS1	ENSG00000172508	57571	FALSE	0.320275	0.149584	nc	0.48953	0.0164842	nc	0.624239	0.72347	nc	1.04383	9.97843e-05	up	1.25577	3.53636e-05	up	0.185524	0.612488	nc	1.17256	0.0491218	up
CARS1	ENSG00000110619	833	FALSE	0.0913051	0.0305612	nc	0.591185	4.5118e-20	up	-0.0227887	0.953083	nc	-0.221077	4.52926e-06	nc	0.653257	3.12892e-12	up	0.0886371	0.376818	nc	0.213068	0.00896202	nc
CARS2	ENSG00000134905	79587	FALSE	-0.823694	8.18996e-20	down	-0.261107	0.0022731	nc	-0.583994	0.00467046	nc	-0.731354	6.72055e-23	down	-0.942213	1.42751e-11	down	-0.515075	1.11674e-08	nc	-0.54905	5.73675e-09	nc
CASC3	ENSG00000108349	22794	FALSE	0.00243567	0.955925	nc	-0.783405	1.962e-30	down	0.0219254	0.936791	nc	0.0520474	0.149639	nc	0.425205	1.14308e-09	nc	-0.151277	0.0527902	nc	-0.185589	0.0021993	nc
CASC4	ENSG00000166734	113201	FALSE	0.00789453	0.870939	nc	-0.259078	9.98691e-08	nc	-0.259344	0.163192	nc	-0.381623	3.70548e-15	nc	-0.0416394	0.619735	nc	0.148104	0.130391	nc	-0.196857	0.0104336	nc
CASD1	ENSG00000127995	64921	FALSE	-0.200409	0.0178167	nc	-0.306449	0.00110155	nc	0.175342	0.823053	nc	0.530679	6.51196e-07	nc	0.161306	0.316411	nc	0.263272	0.42212	nc	-0.45459	0.0116155	nc
CASK	ENSG00000147044	8573	FALSE	-0.0836463	0.0976734	nc	-0.0273358	0.628678	nc	-0.0765102	0.842193	nc	-0.422581	9.73964e-12	nc	0.257287	0.00726798	nc	0.101294	0.616603	nc	-0.284515	0.00023811	nc
CASKIN2	ENSG00000177303	57513	FALSE	0.275993	4.84271e-05	nc	0.380549	4.32525e-06	nc	-0.452166	0.229368	nc	-0.177241	0.0192468	nc	1.12624	2.56718e-11	up	-0.545087	0.000245519	nc	-0.0499141	0.724552	nc
CASP10	ENSG00000003400	843	FALSE	0.940048	6.24686e-15	up	1.06879	7.07951e-18	up	1.18403	1.8287e-06	up	1.15103	2.02699e-34	up	1.65648	1.92017e-14	up	1.80259	3.29098e-24	up	0.0318652	0.851964	nc
CASP2	ENSG00000106144	835	FALSE	0.0216224	0.657462	nc	0.0902247	0.0692439	nc	-0.54114	0.00478187	nc	-0.4809	1.31723e-16	nc	0.25985	0.000863893	nc	-0.731935	5.80304e-13	down	-0.537047	6.1053e-08	nc
CASP3	ENSG00000164305	836	FALSE	-0.153326	0.00149576	nc	-0.22969	5.22892e-05	nc	0.301769	0.213422	nc	0.514984	3.39597e-17	nc	-0.1942	0.0333511	nc	-0.00720029	0.957744	nc	-0.26474	0.0018384	nc
CASP4	ENSG00000196954	837	FALSE	-0.15329	0.00762231	nc	-0.216385	8.71524e-05	nc	0.256342	0.197035	nc	0.430502	3.34367e-17	nc	-0.824372	4.17408e-12	down	0.381377	5.99425e-06	nc	0.822119	1.52373e-11	nc
CASP6	ENSG00000138794	839	FALSE	0.357486	6.95787e-08	nc	0.979657	1.01736e-22	up	0.791609	0.000549649	up	0.651652	9.29725e-21	up	0.727604	5.72355e-08	up	0.384029	0.000126895	nc	0.424996	1.34727e-05	nc
CASP7	ENSG00000165806	840	FALSE	0.409022	2.39815e-09	nc	0.464075	5.03312e-10	nc	0.791894	0.000745399	up	0.569676	1.38253e-18	nc	0.424416	0.000240518	nc	0.782908	9.56597e-09	up	0.528265	3.95218e-06	nc
CASP8	ENSG00000064012	841	FALSE	0.230873	2.80334e-08	nc	0.830089	6.75753e-28	up	0.260945	0.170924	nc	0.343175	7.75316e-14	nc	-0.322256	1.67652e-05	nc	-0.356899	8.21461e-05	nc	-0.0481602	0.532788	nc
CASP8AP2	ENSG00000118412	9994	FALSE	-0.0648548	0.328152	nc	0.178441	0.0272362	nc	-0.193336	0.629291	nc	0.157378	0.0117423	nc	-0.0902321	0.534937	nc	-0.0309059	0.90839	nc	-0.512763	2.90659e-07	nc
CASP9	ENSG00000132906	842	FALSE	0.852157	1.42425e-19	up	0.726896	1.32914e-16	up	0.856211	0.000230145	up	0.42239	4.89995e-12	nc	0.979644	1.08001e-13	up	2.11816	5.17417e-28	up	0.0101449	0.911524	nc
CAST	ENSG00000153113	831	FALSE	-0.211586	3.54188e-07	nc	-0.247067	1.40131e-07	nc	-0.0525902	0.841639	nc	-0.181834	3.11641e-06	nc	-0.18828	0.00712009	nc	0.122843	0.157024	nc	0.0525427	0.394155	nc
CASTOR2	ENSG00000274070	729438	FALSE	0.349646	0.00144054	nc	0.069735	0.629805	nc	-0.851318	0.06281	nc	-1.27855	4.07271e-18	down	0.519472	0.0614241	nc	-1.85294	0.00171282	down	-1.3135	1.9799e-08	down
CASTOR3	ENSG00000239521	352954	FALSE	0.260945	0.0244538	nc	0.60719	9.42681e-05	up	-1.40529	0.00116387	down	-0.686888	1.98984e-08	down	0.873036	4.36799e-06	up	-0.58785	0.0382113	down	-1.28434	6.51164e-07	down
CASZ1	ENSG00000130940	54897	FALSE	-0.44214	0.0104365	nc	-0.206671	0.42023	nc	-0.633201	0.243042	nc	-0.184777	0.0791402	nc	1.08335	0.0027346	up	-1.4023	1.98763e-08	down	0.352867	0.0633335	nc
CAT	ENSG00000121691	847	FALSE	-0.0305301	0.586308	nc	-0.472363	8.00168e-13	nc	0.267651	0.321449	nc	0.263965	5.71691e-07	nc	0.814401	3.37448e-12	up	0.656772	6.98097e-06	up	-0.420227	4.65304e-05	nc
CATSPER2P1	ENSG00000205771	440278	FALSE	0.0710184	0.725695	nc	0.443547	0.00161826	nc	0.0916759	0.947306	nc	0.367626	0.0129258	nc	0.234911	0.470165	nc	0.442677	0.2528	nc	-0.15869	0.753393	nc
CATSPERG	ENSG00000099338	57828	FALSE	-0.120263	0.71527	nc	1.42249	6.87764e-09	up	1.22249	0.510339	nc	1.28486	1.95022e-07	up	2.00793	9.04496e-09	up	1.31728	2.11941e-05	up	1.51139	0.0255117	up
CAV1	ENSG00000105974	857	FALSE	0.132103	0.0780249	nc	0.79631	2.95429e-13	up	0.159474	0.727016	nc	0.422354	1.32116e-07	nc	0.0432824	0.777009	nc	1.11715	1.84951e-08	up	0.408244	8.57536e-08	nc
CAV2	ENSG00000105971	858	FALSE	0.10221	0.0397602	nc	0.178742	0.00136973	nc	0.503531	0.0137771	nc	0.318882	2.3498e-09	nc	-0.182345	0.073374	nc	0.973105	1.66696e-13	up	0.504525	7.08647e-08	nc
CAVIN1	ENSG00000177469	284119	FALSE	-0.405248	6.82457e-05	nc	0.10247	0.391371	nc	-0.56167	0.246007	nc	1.00592	1.35027e-14	up	0.419943	0.0500553	nc	-2.03326	3.71809e-09	down	0.84858	1.41109e-14	nc
CBARP	ENSG00000099625	255057	FALSE	0.00302428	0.987981	nc	0.0387615	0.840476	nc	0.394344	0.655889	nc	0.400143	0.00139749	nc	0.585426	0.0260747	up	1.03054	0.000212183	up	0.402306	0.0464142	nc
CBFA2T2	ENSG00000078699	9139	FALSE	0.0621398	0.316283	nc	-0.0705014	0.238306	nc	-0.246816	0.344204	nc	-0.212383	2.38962e-05	nc	0.91378	1.81217e-13	up	-0.0339909	0.759814	nc	0.0244672	0.767935	nc
CBFB	ENSG00000067955	865	FALSE	-0.198927	0.000453841	nc	-0.417016	3.25566e-09	nc	-0.0126813	0.977692	nc	0.0451979	0.44656	nc	-0.276372	0.00956677	nc	0.148052	0.306299	nc	-0.347151	0.00105989	nc
CBL	ENSG00000110395	867	FALSE	0.262883	1.87038e-07	nc	0.279148	5.1092e-07	nc	0.509523	0.0163226	nc	0.520195	4.16087e-17	nc	0.15384	0.0868227	nc	0.358657	0.0154004	nc	0.495446	6.28165e-06	nc
CBLB	ENSG00000114423	868	FALSE	-0.0244455	0.811696	nc	-0.0801967	0.261416	nc	-0.511058	0.0184924	nc	-0.151921	0.00286678	nc	0.198351	0.230537	nc	-0.600071	1.27168e-06	down	0.300056	0.000318741	nc
CBLC	ENSG00000142273	23624	FALSE	0.0669058	0.779094	nc	1.04608	3.10691e-08	up	-0.433836	0.204933	nc	-0.376674	8.73129e-07	nc	0.375786	0.022679	nc	0.511461	2.9095e-05	nc	0.485515	0.30294	nc
CBLL1	ENSG00000105879	79872	FALSE	-0.0331426	0.437926	nc	-0.37112	2.64961e-12	nc	0.0930992	0.762307	nc	0.255421	6.51037e-08	nc	0.269615	0.00206671	nc	0.158388	0.251447	nc	-0.202154	0.0105902	nc
CBLN3	ENSG00000139899	643866	FALSE	1.06756	7.821e-19	up	1.30354	1.08306e-19	up	1.33269	0.0112334	up	1.12014	1.06056e-18	up	1.28323	1.73622e-14	up	1.83074	4.78617e-20	up	1.41212	2.62682e-09	up
CBR1	ENSG00000159228	873	FALSE	0.193136	2.19873e-05	nc	-0.205824	2.42424e-05	nc	0.576935	0.00210156	nc	0.243915	1.60131e-07	nc	-0.536643	9.37274e-09	nc	0.915039	8.27869e-17	up	0.0792674	0.245615	nc
CBR3	ENSG00000159231	874	FALSE	0.351225	0.0145302	nc	0.0297366	0.845434	nc	0.604297	0.219658	nc	0.772342	2.0433e-12	up	1.37802	6.4974e-06	up	2.54839	2.50042e-16	up	1.03855	0.0101148	up
CBR3-AS1	ENSG00000236830	100506428	FALSE	0.602732	0.0725689	nc	-0.976066	0.00501612	down	0.443875	0.777134	nc	0.974297	5.28627e-06	up	1.42203	6.9224e-07	up	2.01337	1.10041e-16	up	-0.461211	0.448428	nc
CBR4	ENSG00000145439	84869	FALSE	-0.0935203	0.159727	nc	0.174018	0.00847437	nc	0.431222	0.211183	nc	0.421737	2.22709e-09	nc	0.330951	0.00465549	nc	0.325486	0.0103345	nc	0.235143	0.0140757	nc
CBWD2	ENSG00000136682	150472	FALSE	0.0138685	0.948902	nc	-1.01114	4.31753e-07	down	-0.133194	0.912937	nc	-0.30597	0.0311867	nc	-0.665743	0.0422816	down	-0.467813	0.420374	nc	-0.486805	0.0736965	nc
CBX1	ENSG00000108468	10951	FALSE	0.140269	0.000349238	nc	0.82745	8.34042e-28	up	-0.00363982	0.989856	nc	0.228241	5.49706e-08	nc	0.632963	1.49632e-11	up	0.0738354	0.505992	nc	-0.00927121	0.907098	nc
CBX2	ENSG00000173894	84733	FALSE	0.565216	0.000299077	nc	1.55939	3.82955e-15	up	-1.14365	7.9746e-10	down	-1.35607	2.23008e-40	down	0.891117	0.000156535	up	-0.431943	7.94311e-07	nc	-0.448005	6.27008e-07	nc
CBX3	ENSG00000122565	11335	FALSE	-0.222661	0.000224848	nc	-0.0933722	0.1552	nc	0.0982418	0.809269	nc	0.300584	1.16326e-06	nc	-0.271865	0.0095933	nc	0.108683	0.416021	nc	-0.553893	0.000311854	nc
CBX4	ENSG00000141582	8535	FALSE	0.0599258	0.300183	nc	-1.14837	1.16961e-26	down	-0.312911	0.231624	nc	-0.366224	1.03786e-09	nc	0.410311	5.96657e-05	nc	0.0592534	0.635082	nc	0.270419	0.00202766	nc
CBX5	ENSG00000094916	23468	FALSE	0.143405	0.00219814	nc	0.239787	9.79439e-06	nc	-0.366694	0.085486	nc	-0.119613	0.0118785	nc	-0.0164773	0.859047	nc	0.0834591	0.476977	nc	-0.659325	6.98862e-07	nc
CBX6	ENSG00000183741	23466	FALSE	0.369426	2.23097e-08	nc	0.953897	2.10947e-20	up	0.164739	0.644033	nc	1.01044	7.16161e-26	up	1.82612	2.85448e-16	up	0.799285	8.94366e-05	up	0.539099	3.70515e-09	nc
CBX7	ENSG00000100307	23492	FALSE	0.297957	0.161302	nc	0.061665	0.70941	nc	-0.42693	0.323288	nc	-0.0387775	0.598926	nc	0.768579	0.0291113	up	-0.577515	0.000774226	nc	-0.207942	0.114821	nc
CBX8	ENSG00000141570	57332	FALSE	0.222456	0.00115042	nc	0.10723	0.173102	nc	-0.022404	0.966857	nc	0.463138	8.90461e-10	nc	-0.162868	0.167016	nc	-0.345567	0.00237336	nc	0.157972	0.124711	nc
CBY1	ENSG00000100211	25776	FALSE	-0.0101209	0.917125	nc	0.0288322	0.755628	nc	0.073548	0.901303	nc	0.0988069	0.1844	nc	0.22783	0.139532	nc	-0.10156	0.353502	nc	0.462153	0.00149461	nc
CC2D1A	ENSG00000132024	54862	FALSE	0.256638	2.78147e-05	nc	0.0553311	0.404653	nc	-0.239598	0.460969	nc	-0.274344	4.33275e-06	nc	-0.000623137	0.995739	nc	-0.542232	1.16385e-06	nc	0.201935	0.0622726	nc
CC2D1B	ENSG00000154222	200014	FALSE	0.2386	1.03364e-08	nc	0.193313	3.62216e-05	nc	0.0769608	0.784631	nc	0.209644	1.3183e-06	nc	-0.238048	0.0003411	nc	-0.00942436	0.923335	nc	0.507292	1.01478e-08	nc
CC2D2A	ENSG00000048342	57545	FALSE	0.233096	9.1375e-06	nc	0.58502	1.5921e-15	up	0.506089	0.046618	nc	0.466575	3.76609e-13	nc	0.320224	0.00314468	nc	0.475661	0.00025866	nc	-0.232441	0.0147248	nc
CCAR1	ENSG00000060339	55749	FALSE	-0.0382792	0.443613	nc	-0.0834725	0.129698	nc	0.383979	0.0898437	nc	0.234115	5.06722e-06	nc	-0.186536	0.0200002	nc	0.0115853	0.929916	nc	-0.338134	1.84477e-06	nc
CCAR2	ENSG00000158941	57805	FALSE	0.206151	1.38227e-06	nc	0.315348	3.2267e-09	nc	0.0709854	0.777705	nc	0.0493144	0.188222	nc	0.17508	0.0247076	nc	-0.0694685	0.371421	nc	0.189501	0.00386163	nc
CCDC102A	ENSG00000135736	92922	FALSE	0.685297	2.40648e-15	up	1.3456	3.70085e-20	up	0.870576	0.19099	nc	1.43	4.56876e-20	up	2.13028	6.24476e-21	up	1.73539	1.60134e-09	up	0.64785	0.000133257	nc
CCDC106	ENSG00000173581	29903	FALSE	0.455296	0.139786	nc	-0.246428	0.352562	nc	-0.0682142	0.912404	nc	0.550392	2.1204e-09	nc	1.75326	0.000306568	up	-0.168116	0.274565	nc	-0.298028	0.0277047	nc
CCDC107	ENSG00000159884	203260	FALSE	0.392388	0.0049829	nc	0.236785	0.103495	nc	-0.384267	0.7482	nc	0.086763	0.624767	nc	0.16483	0.554688	nc	-0.235856	0.586828	nc	0.489752	0.182766	nc
CCDC112	ENSG00000164221	153733	FALSE	0.0293423	0.795588	nc	-0.0802785	0.347455	nc	0.247378	0.72347	nc	0.882385	1.73049e-13	up	0.450293	0.0267994	nc	0.294013	0.128667	nc	-0.0344939	0.853118	nc
CCDC113	ENSG00000103021	29070	FALSE	-0.169418	0.0905601	nc	0.943123	5.29929e-14	up	-0.0735804	0.815412	nc	-0.242568	2.00957e-07	nc	-0.59414	0.000250329	down	0.551916	6.33553e-05	nc	-0.545121	5.66878e-07	nc
CCDC114	ENSG00000105479	93233	FALSE	0.516304	0.045694	nc	1.70201	2.04305e-12	up	-0.147186	0.876711	nc	0.551717	7.18936e-06	nc	1.31972	6.07071e-05	up	0.73936	4.77673e-07	up	-0.844166	0.000209587	nc
CCDC115	ENSG00000136710	84317	FALSE	0.208581	6.28453e-05	nc	0.0944694	0.0393008	nc	-0.147337	0.530443	nc	-0.022329	0.575821	nc	0.848873	1.63383e-13	up	0.042502	0.66165	nc	-0.220195	0.00966091	nc
CCDC117	ENSG00000159873	150275	FALSE	0.109479	0.0290117	nc	0.480966	2.82811e-13	nc	-0.034368	0.946538	nc	0.241601	0.000104572	nc	0.495179	3.28316e-06	nc	0.112916	0.525512	nc	0.178947	0.0738748	nc
CCDC12	ENSG00000160799	151903	FALSE	-0.100312	0.11224	nc	-0.135103	0.0535013	nc	-0.231601	0.442381	nc	-0.0547795	0.318336	nc	0.0623325	0.596819	nc	-0.105822	0.22061	nc	-0.526285	6.62908e-06	nc
CCDC120	ENSG00000147144	90060	FALSE	0.282642	1.69172e-05	nc	-0.103679	0.140562	nc	-0.550179	0.104629	nc	-0.438845	2.31214e-08	nc	-0.302476	0.00131561	nc	-0.246597	0.0587548	nc	0.0842756	0.593935	nc
CCDC121	ENSG00000176714	79635	FALSE	1.19543	7.99882e-09	up	1.8454	2.26556e-11	up	0.553136	0.6146	nc	0.854582	5.98662e-07	up	0.931494	0.0366961	up	-0.0404701	0.940387	nc	-0.221013	0.522996	nc
CCDC122	ENSG00000151773	160857	FALSE	-0.0213833	0.889814	nc	-0.307833	0.0501877	nc	0.529784	0.638642	nc	0.954679	1.64908e-08	up	0.649335	0.0213023	up	0.646705	0.0713841	nc	0.0786745	0.7843	nc
CCDC124	ENSG00000007080	115098	FALSE	0.00844902	0.925076	nc	-0.157031	0.0807234	nc	0.142039	0.786687	nc	-0.438915	1.03341e-07	nc	-0.0344743	0.838834	nc	0.27037	0.0618617	nc	-0.176618	0.13393	nc
CCDC125	ENSG00000183323	202243	FALSE	0.221286	0.000282386	nc	0.389411	9.36242e-08	nc	0.222453	0.662482	nc	0.383661	1.0315e-06	nc	0.430819	0.000362366	nc	0.207586	0.250238	nc	0.168983	0.208032	nc
CCDC126	ENSG00000169193	90693	FALSE	0.272294	0.00032047	nc	1.10768	1.8996e-22	up	0.38447	0.343102	nc	0.501885	2.79231e-11	nc	0.172143	0.381549	nc	0.186916	0.523446	nc	0.286118	0.00811848	nc
CCDC127	ENSG00000164366	133957	FALSE	-0.0852766	0.0737431	nc	-0.4055	7.35512e-12	nc	0.0769862	0.70479	nc	-0.0617366	0.0505911	nc	-0.296346	0.00260555	nc	0.791972	4.64939e-20	up	-0.749322	2.96574e-13	nc
CCDC130	ENSG00000104957	81576	FALSE	0.309107	3.83389e-06	nc	0.0176254	0.810788	nc	-0.100046	0.853278	nc	0.013246	0.859401	nc	0.503163	1.11211e-05	nc	-0.490397	3.65447e-07	nc	0.110635	0.302883	nc
CCDC134	ENSG00000100147	79879	FALSE	0.0759302	0.43427	nc	-0.419292	9.59844e-05	nc	0.065099	0.929644	nc	0.205725	0.0384972	nc	0.0224802	0.935685	nc	0.215215	0.552074	nc	0.0914468	0.682239	nc
CCDC137	ENSG00000185298	339230	FALSE	-0.0395118	0.45831	nc	0.447188	3.54755e-10	nc	0.00701844	0.985616	nc	-0.0562047	0.282605	nc	-0.0128915	0.899566	nc	0.0163373	0.892329	nc	0.19139	0.016764	nc
CCDC138	ENSG00000163006	165055	FALSE	0.154694	0.0581555	nc	0.374548	0.000132558	nc	0.122204	0.87975	nc	0.466309	2.37663e-05	nc	-0.365102	0.0883473	nc	-0.0418104	0.923162	nc	-0.289952	0.0378915	nc
CCDC14	ENSG00000175455	64770	FALSE	-0.279562	7.3579e-05	nc	-0.735264	9.19586e-16	down	-0.461447	0.205904	nc	0.314795	5.11695e-05	nc	-0.00828197	0.946916	nc	-0.282329	0.0366812	nc	-0.285027	0.00044782	nc
CCDC142	ENSG00000135637	84865	FALSE	-0.0282578	0.765192	nc	0.029049	0.775123	nc	-0.198423	0.710275	nc	0.0913523	0.244983	nc	0.156887	0.431521	nc	-0.599719	0.00531984	down	0.11599	0.335355	nc
CCDC149	ENSG00000181982	91050	FALSE	0.350494	1.57016e-09	nc	-0.0331294	0.576832	nc	0.0761126	0.852322	nc	-0.120934	0.0179853	nc	0.413929	7.29177e-06	nc	-0.364599	0.000113237	nc	-0.320613	0.00429591	nc
CCDC15	ENSG00000149548	80071	FALSE	0.111799	0.240844	nc	-0.728916	3.42985e-11	down	-0.33649	0.355494	nc	-0.0952194	0.155209	nc	0.184562	0.473691	nc	-0.199023	0.390671	nc	0.140205	0.358046	nc
CCDC150	ENSG00000144395	284992	FALSE	0.316629	0.00560614	nc	0.217057	0.133441	nc	-0.116232	0.891527	nc	0.762941	2.57022e-10	up	-0.948511	1.19628e-07	down	0.137884	0.368924	nc	0.590005	0.000185912	nc
CCDC154	ENSG00000197599	645811	FALSE	-0.237465	0.614032	nc	0.868273	0.0129939	up	-0.953254	0.617349	nc	0.465131	0.141644	nc	2.54259	2.41206e-08	up	0.348522	0.204234	nc	0.683565	0.33792	nc
CCDC155	ENSG00000161609	147872	FALSE	0.893744	8.81702e-06	up	0.272664	0.0209829	nc	-0.263629	0.826085	nc	0.0797878	0.615853	nc	1.25716	0.000731991	up	-0.114562	0.838477	nc	0.590862	0.166378	nc
CCDC157	ENSG00000187860	550631	FALSE	-0.107971	0.517805	nc	0.296253	0.28933	nc	0.872432	0.542601	nc	0.800163	0.000612577	up	0.0130359	0.963814	nc	0.0470205	0.904732	nc	1.15243	0.00975812	up
CCDC159	ENSG00000183401	126075	FALSE	-1.41929	3.07872e-14	down	-1.06393	2.99274e-08	down	-0.838334	0.154254	nc	-0.402359	0.00188246	nc	-0.066827	0.683309	nc	-0.337069	0.00557373	nc	0.106954	0.525986	nc
CCDC163	ENSG00000280670	126661	FALSE	0.0133713	0.855729	nc	1.10596	3.7234e-20	up	-0.370361	0.567384	nc	-0.407675	3.17391e-05	nc	-0.449652	0.0156097	nc	-0.130057	0.65593	nc	-0.331536	0.0722668	nc
CCDC167	ENSG00000198937	154467	FALSE	0.461612	1.10713e-12	nc	-0.0232208	0.67863	nc	0.392943	0.109957	nc	-0.110164	0.0187572	nc	-0.0655635	0.602572	nc	0.264589	0.00790613	nc	0.150075	0.134436	nc
CCDC169	ENSG00000242715	728591	FALSE	0.696058	0.000263534	up	1.85165	4.59235e-13	up	0.380184	0.826686	nc	1.42039	5.01029e-09	up	1.2727	0.0236163	up	1.44019	0.017895	up	-0.880171	0.0135203	nc
CCDC17	ENSG00000159588	149483	FALSE	-0.0819866	0.784349	nc	0.536218	0.0984182	nc	0.107102	0.961984	nc	0.858997	0.000183784	up	0.36054	0.126937	nc	0.418377	0.0333555	nc	0.784439	0.0498205	nc
CCDC171	ENSG00000164989	203238	FALSE	0.233212	0.121045	nc	0.791474	2.29761e-07	up	0.580178	0.390738	nc	0.775513	2.33677e-10	up	1.70022	2.37508e-06	up	0.58073	0.153474	nc	-0.40483	0.0837054	nc
CCDC174	ENSG00000154781	51244	FALSE	0.073717	0.156051	nc	-0.369356	2.14216e-09	nc	-0.0189178	0.966857	nc	0.0393173	0.488834	nc	0.0809739	0.458582	nc	-0.189827	0.0605165	nc	0.00252015	0.98178	nc
CCDC18	ENSG00000122483	343099	FALSE	-0.0542732	0.481629	nc	0.271065	0.0147346	nc	-0.0234965	0.972779	nc	0.604975	4.62015e-09	up	-0.229577	0.178149	nc	0.185121	0.436621	nc	-0.321619	0.0253661	nc
CCDC183-AS1	ENSG00000228544	100131193	FALSE	0.38586	1.99635e-08	nc	1.72892	9.53236e-26	up	0.728573	0.395393	nc	0.0670276	0.641714	nc	-0.413408	5.50701e-05	nc	-0.42807	0.299849	nc	-0.00195705	0.994277	nc
CCDC186	ENSG00000165813	55088	FALSE	0.00227821	0.980763	nc	-1.09584	2.75484e-21	down	-0.146661	0.710492	nc	-0.0664119	0.270701	nc	-0.33112	0.03346	nc	-0.232803	0.318046	nc	0.00551766	0.964791	nc
CCDC191	ENSG00000163617	57577	FALSE	-0.134459	0.342544	nc	0.695946	5.68996e-08	up	-0.115457	0.917696	nc	0.604648	1.91398e-05	up	0.76582	6.25039e-05	up	0.881961	1.17872e-07	up	0.041995	0.898286	nc
CCDC22	ENSG00000101997	28952	FALSE	0.120405	0.12639	nc	0.167531	0.109545	nc	-0.0948315	0.868713	nc	-0.114771	0.130841	nc	-0.0624408	0.719399	nc	-0.407104	0.0123818	nc	-0.0123323	0.955838	nc
CCDC24	ENSG00000159214	149473	FALSE	0.808247	8.94358e-11	up	1.26961	4.56429e-16	up	0.514927	0.354689	nc	1.05885	2.54906e-17	up	2.62933	7.00256e-21	up	0.991191	4.01598e-12	up	0.650979	0.000425844	nc
CCDC25	ENSG00000147419	55246	FALSE	-0.00492763	0.9357	nc	0.0634638	0.218195	nc	-0.0403517	0.919628	nc	0.104791	0.0327288	nc	-0.152388	0.142649	nc	0.339349	0.0048112	nc	-0.159499	0.0386416	nc
CCDC28A	ENSG00000024862	25901	FALSE	-0.00218454	0.98425	nc	-0.0668046	0.38237	nc	-0.410702	0.265831	nc	-0.0147834	0.829171	nc	-0.54339	0.00121052	nc	-0.0292499	0.867478	nc	-0.0144154	0.93314	nc
CCDC28B	ENSG00000160050	79140	FALSE	0.00406686	0.984314	nc	-0.109165	0.575386	nc	-0.616204	0.561841	nc	-1.2417	8.2402e-09	down	2.11504	2.21339e-08	up	0.142945	0.719843	nc	-0.328168	0.184331	nc
CCDC32	ENSG00000128891	90416	FALSE	0.393433	1.73626e-08	nc	0.249161	0.000269994	nc	0.648284	0.095432	nc	0.150757	0.0448801	nc	0.30499	0.0197849	nc	0.528596	0.0181795	nc	0.279716	0.0268429	nc
CCDC34	ENSG00000109881	91057	FALSE	0.414508	3.73027e-07	nc	0.636272	2.68535e-09	up	0.231501	0.678966	nc	0.293823	0.000350412	nc	0.445572	0.00391601	nc	0.288336	0.184692	nc	-0.264028	0.0150883	nc
CCDC40	ENSG00000141519	55036	FALSE	0.065953	0.644719	nc	1.03133	8.87988e-09	up	-0.0747165	0.951966	nc	0.840765	4.48022e-07	up	-0.22958	0.0407582	nc	-0.160708	0.508752	nc	0.6703	0.00958407	nc
CCDC43	ENSG00000180329	124808	FALSE	0.176089	0.000212608	nc	0.193519	0.000172606	nc	0.126068	0.617151	nc	0.105713	0.00785491	nc	0.0631464	0.509971	nc	0.166625	0.0836311	nc	0.122847	0.102062	nc
CCDC47	ENSG00000108588	57003	FALSE	-0.189805	1.26648e-05	nc	-0.32697	7.20102e-10	nc	0.369878	0.0461702	nc	0.250674	2.7428e-08	nc	-0.284394	0.000117136	nc	0.553199	5.8724e-08	nc	0.804843	1.79174e-14	nc
CCDC50	ENSG00000152492	152137	FALSE	-0.0575094	0.224657	nc	0.640312	2.25201e-18	up	-0.159135	0.543444	nc	0.284765	2.31009e-08	nc	-0.605215	2.04144e-10	down	-0.140126	0.162437	nc	-0.00382527	0.963432	nc
CCDC51	ENSG00000164051	79714	FALSE	-0.437319	1.66904e-09	nc	-0.645116	7.14494e-15	down	-0.116942	0.742899	nc	-0.492547	2.46357e-14	nc	-0.430492	0.00197751	nc	-0.138302	0.308221	nc	-0.339956	0.000261855	nc
CCDC57	ENSG00000176155	284001	FALSE	-0.244939	0.00146281	nc	-0.218545	0.00704698	nc	-0.836147	0.0196221	down	-0.506741	5.01773e-08	nc	-0.527228	1.35998e-06	nc	-0.517642	2.2892e-05	nc	0.0871194	0.671452	nc
CCDC58	ENSG00000160124	131076	FALSE	-0.230479	0.00366451	nc	-0.00753853	0.941716	nc	0.0415949	0.953489	nc	-0.209503	0.0106794	nc	-0.710448	0.000105029	down	-0.146609	0.305657	nc	0.0376178	0.819089	nc
CCDC59	ENSG00000133773	29080	FALSE	-0.129144	0.0138675	nc	-0.30843	1.43239e-07	nc	0.206823	0.680704	nc	0.154215	0.0329307	nc	-0.0801708	0.515332	nc	0.0501872	0.785772	nc	-0.289386	0.0042422	nc
CCDC6	ENSG00000108091	8030	FALSE	0.0135325	0.776932	nc	-0.0901484	0.0483417	nc	-0.0756619	0.78674	nc	0.192666	7.96413e-06	nc	0.462134	8.82601e-09	nc	0.12798	0.238104	nc	-0.285907	6.10241e-05	nc
CCDC61	ENSG00000104983	729440	FALSE	0.265582	0.0237766	nc	0.310188	0.016088	nc	-0.109146	0.892349	nc	-0.159536	0.115552	nc	0.60424	0.00631405	up	-0.337434	0.0250256	nc	0.40097	0.0474916	nc
CCDC65	ENSG00000139537	85478	FALSE	-0.12677	0.524582	nc	-0.441998	0.00681394	nc	-0.132706	0.947142	nc	-0.107111	0.648745	nc	0.318354	0.221934	nc	0.0890842	0.848635	nc	-0.702266	0.0897071	nc
CCDC66	ENSG00000180376	285331	FALSE	-0.372334	0.000120991	nc	0.0295826	0.839041	nc	0.0168374	0.980376	nc	0.368065	3.83078e-05	nc	-0.1764	0.356951	nc	-0.0691613	0.738655	nc	-0.309	0.00460326	nc
CCDC68	ENSG00000166510	80323	FALSE	0.131507	0.108645	nc	1.36417	8.58552e-16	up	0.648451	0.0890089	nc	0.509109	1.35572e-10	nc	0.0748881	0.609539	nc	0.075317	0.765588	nc	0.211725	0.029387	nc
CCDC69	ENSG00000198624	26112	FALSE	0.229835	0.174831	nc	-0.729707	3.28063e-05	down	-0.108207	0.948788	nc	-0.0911682	0.602086	nc	-0.0559397	0.916309	nc	-2.10549	0.000568043	down	0.911888	0.00543552	nc
CCDC7	ENSG00000216937	79741	FALSE	0.573078	0.000141418	nc	0.204984	0.194602	nc	-0.0134722	0.989253	nc	-0.0552392	0.660191	nc	0.271826	0.336423	nc	-0.233505	0.5571	nc	0.136246	0.580467	nc
CCDC71	ENSG00000177352	64925	FALSE	0.232984	2.88084e-05	nc	0.493747	1.15021e-10	nc	-0.211605	0.492596	nc	0.16622	0.00162831	nc	-0.168543	0.142983	nc	-0.22001	0.0538897	nc	0.259838	0.00944401	nc
CCDC71L	ENSG00000253276	168455	FALSE	0.535933	2.72888e-15	nc	1.29991	1.14561e-27	up	-0.169058	0.577402	nc	-0.265098	6.45851e-08	nc	-0.489964	1.20527e-05	nc	0.40506	0.00186446	nc	0.359231	0.000309035	nc
CCDC74A	ENSG00000163040	90557	FALSE	1.63357	1.17687e-12	up	1.16254	1.30121e-07	up	0.144439	0.901303	nc	0.871405	3.7507e-07	up	2.88987	1.93572e-06	up	1.45579	1.41495e-05	up	0.099647	0.770316	nc
CCDC77	ENSG00000120647	84318	FALSE	-0.128063	0.0429551	nc	-0.58806	1.86792e-14	down	-0.350026	0.267532	nc	-0.311034	6.28282e-07	nc	-0.0399	0.788101	nc	-0.410061	0.0040064	nc	-0.104035	0.254651	nc
CCDC78	ENSG00000162004	124093	FALSE	-0.807931	0.000386926	down	0.432226	0.0445809	nc	-1.42703	0.295999	nc	-0.766496	0.00362069	down	1.85891	7.59097e-10	up	-0.112605	0.745703	nc	-0.830087	0.00644982	nc
CCDC80	ENSG00000091986	151887	FALSE	-0.35711	2.47751e-05	nc	0.637242	3.68547e-08	up	0.53682	0.0557064	nc	0.237289	0.000499772	nc	1.07038	0.0450334	up	-1.46438	1.30837e-05	down	1.21655	4.53583e-10	up
CCDC82	ENSG00000149231	79780	FALSE	0.0809501	0.399418	nc	0.185032	0.0497765	nc	0.0592256	0.915878	nc	0.486735	1.97522e-09	nc	-0.115456	0.502794	nc	-0.257183	0.180218	nc	-0.116447	0.263955	nc
CCDC84	ENSG00000186166	338657	FALSE	0.201734	0.0160498	nc	0.319317	0.0144975	nc	-0.328251	0.478198	nc	-0.00688565	0.936099	nc	0.238611	0.148076	nc	-0.673432	7.423e-12	down	0.102929	0.46231	nc
CCDC85B	ENSG00000175602	11007	FALSE	-0.176508	0.181721	nc	-0.700998	1.0407e-05	down	0.238879	0.869087	nc	0.09835	0.630033	nc	0.644002	0.0711194	nc	0.721127	0.0675188	nc	-0.0861466	0.828753	nc
CCDC85C	ENSG00000205476	317762	FALSE	-0.402671	3.25688e-13	nc	-0.611171	4.63705e-18	down	-0.669569	0.000399374	down	-0.626263	4.65992e-21	down	-0.0972888	0.290339	nc	-0.543647	2.65805e-05	nc	-0.435955	8.63956e-07	nc
CCDC86	ENSG00000110104	79080	FALSE	-0.233689	7.27481e-06	nc	-0.169318	0.00518509	nc	0.263069	0.424546	nc	-0.154891	0.0076157	nc	-0.505984	8.85026e-06	nc	0.249588	0.108794	nc	-0.0124638	0.892281	nc
CCDC88A	ENSG00000115355	55704	FALSE	0.331867	3.4783e-11	nc	0.54764	2.8005e-17	nc	0.344235	0.211673	nc	1.34292	4.83382e-33	up	-0.599212	2.79407e-10	down	-0.904884	0.120696	nc	0.342356	4.48255e-05	nc
CCDC88B	ENSG00000168071	283234	FALSE	0.177787	0.114587	nc	0.0237221	0.86316	nc	-0.434383	0.404232	nc	0.11641	0.228677	nc	1.77179	2.57961e-11	up	0.528391	1.69958e-05	nc	0.228007	0.132825	nc
CCDC88C	ENSG00000015133	440193	FALSE	-0.15602	0.00453662	nc	-0.150708	0.00644401	nc	-0.0288222	0.960176	nc	-0.132006	0.0396	nc	0.444066	4.95317e-06	nc	0.123341	0.338164	nc	0.139084	0.362326	nc
CCDC9	ENSG00000105321	26093	FALSE	0.331355	1.58907e-06	nc	-0.48086	5.22546e-10	nc	-0.030989	0.942367	nc	-0.0340484	0.537546	nc	0.745334	6.17538e-09	up	-0.439251	2.78123e-05	nc	0.157965	0.0640511	nc
CCDC90B	ENSG00000137500	60492	FALSE	0.00146387	0.981594	nc	0.615219	6.15075e-16	up	0.283843	0.206478	nc	0.440808	5.53789e-16	nc	-0.0607131	0.59217	nc	0.384001	0.000149954	nc	-0.146646	0.0404573	nc
CCDC91	ENSG00000123106	55297	FALSE	-0.316402	1.0928e-07	nc	-0.0751831	0.19969	nc	0.207174	0.635504	nc	0.164737	0.00655652	nc	-0.528903	1.8989e-06	nc	0.436884	0.0451211	nc	-0.301693	0.00130965	nc
CCDC92	ENSG00000119242	80212	FALSE	0.653316	1.08382e-19	up	0.961193	6.6928e-22	up	0.675677	0.00512731	up	0.789137	9.40253e-23	up	0.851132	3.75928e-13	up	0.319893	0.00140388	nc	0.495983	5.38555e-07	nc
CCDC93	ENSG00000125633	54520	FALSE	-0.114444	0.00857411	nc	-0.194752	0.000132382	nc	-0.0627023	0.83622	nc	-0.0990727	0.0186425	nc	-0.0402653	0.609164	nc	-0.0534983	0.570064	nc	0.120867	0.0990854	nc
CCDC96	ENSG00000173013	257236	FALSE	-0.276975	0.0547032	nc	0.675012	0.0120665	up	0.742594	0.301075	nc	0.77782	3.48299e-09	up	-0.27676	0.265103	nc	0.825654	0.000187509	up	-0.440839	0.108081	nc
CCDC97	ENSG00000142039	90324	FALSE	0.372495	6.16121e-12	nc	-0.11872	0.0272166	nc	0.642114	0.000601254	up	0.683333	4.98064e-25	up	0.21823	0.0138378	nc	0.760768	9.46723e-12	up	0.0587209	0.495023	nc
CCHCR1	ENSG00000204536	54535	FALSE	0.503051	4.64357e-14	nc	0.162383	0.00894691	nc	-0.106418	0.765259	nc	0.0428103	0.407731	nc	0.388568	0.00045299	nc	-0.0587939	0.560087	nc	0.00729438	0.938182	nc
CCL20	ENSG00000115009	6364	FALSE	-0.0223386	0.957464	nc	-0.325331	0.338795	nc	-0.449342	0.879851	nc	0.659688	0.0374258	up	-5.93693	1.23204e-24	down	1.31694	0.00552366	up	0.954413	0.0517186	nc
CCM2	ENSG00000136280	83605	FALSE	0.152402	0.0042496	nc	-0.0982816	0.0995721	nc	0.119488	0.70331	nc	0.00567915	0.912978	nc	-0.125551	0.196954	nc	-0.0831659	0.427585	nc	0.47054	5.49576e-07	nc
CCN1	ENSG00000142871	3491	FALSE	0.444872	2.02366e-05	nc	0.62608	8.51151e-07	up	-0.934857	0.0405364	down	0.386545	0.000789136	nc	-0.450776	0.0465811	nc	-1.42327	3.67413e-08	down	1.25739	2.58413e-15	up
CCN2	ENSG00000118523	1490	FALSE	-0.0526224	0.583333	nc	1.86361	1.15213e-18	up	-1.21449	0.0146192	down	-0.69185	4.6231e-06	down	-0.66893	0.00632531	down	-2.03065	4.25706e-05	down	0.0186503	0.916664	nc
CCNA2	ENSG00000145386	890	FALSE	0.355798	1.74298e-10	nc	-0.688884	1.0547e-18	down	-0.257277	0.301472	nc	-0.418388	7.67874e-13	nc	-0.293898	0.0227067	nc	0.134922	0.391602	nc	-0.565119	3.24912e-09	nc
CCNB1	ENSG00000134057	891	FALSE	0.470297	4.61355e-13	nc	-0.410205	2.24619e-09	nc	0.20426	0.530432	nc	-0.145637	0.0103028	nc	-0.242818	0.0267112	nc	0.108673	0.464186	nc	-0.454085	2.98085e-08	nc
CCNB1IP1	ENSG00000100814	57820	FALSE	-0.161695	0.0098482	nc	-0.562493	2.61551e-17	nc	-0.288453	0.311275	nc	0.181742	0.000434987	nc	-0.0726804	0.574155	nc	-0.122355	0.248083	nc	0.161695	0.0556581	nc
CCNB2	ENSG00000157456	9133	FALSE	0.408886	5.17781e-12	nc	-0.866762	2.20672e-23	down	-0.063045	0.868182	nc	-0.439103	8.53163e-13	nc	-0.606398	5.54404e-07	down	-0.192729	0.154946	nc	-0.553884	9.85807e-08	nc
CCNB3	ENSG00000147082	85417	FALSE	1.08708	1.77235e-14	up	2.58011	5.66066e-22	up	0.850244	0.116756	nc	0.955716	1.55333e-14	up	1.49334	1.60252e-07	up	2.27519	8.02466e-09	up	0.596741	0.00503421	nc
CCNC	ENSG00000112237	892	FALSE	-0.165501	0.0043996	nc	-0.616783	1.91072e-15	down	0.156159	0.628819	nc	-0.0349205	0.507291	nc	-0.233799	0.04312	nc	0.394949	0.000964069	nc	0.0273521	0.806781	nc
CCND1	ENSG00000110092	595	FALSE	-0.134224	0.0125131	nc	1.02834	6.91155e-26	up	0.010808	0.978775	nc	0.295298	5.55265e-07	nc	-1.2776	3.63197e-22	down	0.392592	0.00086856	nc	0.745798	2.6667e-13	nc
CCNDBP1	ENSG00000166946	23582	FALSE	-0.0771683	0.0460134	nc	-0.0426044	0.309107	nc	0.0694259	0.788777	nc	-0.0851582	0.0190655	nc	-0.423558	6.00635e-09	nc	-0.387966	4.89559e-05	nc	-0.117077	0.126439	nc
CCNE1	ENSG00000105173	898	FALSE	-0.430625	5.77675e-06	nc	0.4411	0.00206516	nc	-0.330924	0.360757	nc	-0.696089	4.66126e-16	down	-0.338639	0.0656109	nc	0.0405909	0.776954	nc	0.298669	0.0031184	nc
CCNE2	ENSG00000175305	9134	FALSE	-0.201454	0.0263889	nc	-0.639897	0.000270272	down	-0.64442	0.295688	nc	-0.291727	0.0228856	nc	-0.473978	0.060507	nc	-0.107151	0.829174	nc	-0.533897	0.000486431	nc
CCNF	ENSG00000162063	899	FALSE	0.313664	1.58688e-08	nc	-0.485096	2.58986e-11	nc	-0.319724	0.21124	nc	-0.807144	9.00656e-24	down	-0.13954	0.281289	nc	-0.468249	0.000220398	nc	-0.386578	5.035e-06	nc
CCNG1	ENSG00000113328	900	FALSE	0.0533202	0.377287	nc	-0.769967	2.13713e-22	down	0.0105667	0.983692	nc	0.457444	5.66969e-11	nc	-0.348741	0.00347821	nc	-0.0500781	0.841476	nc	0.0572257	0.575538	nc
CCNG2	ENSG00000138764	901	FALSE	0.780366	6.15912e-18	up	0.102609	0.125261	nc	0.456189	0.197486	nc	0.607872	2.25194e-14	up	0.15321	0.213298	nc	0.576545	4.71546e-05	nc	0.257286	0.00507265	nc
CCNH	ENSG00000134480	902	FALSE	-0.0824099	0.19112	nc	-0.30924	4.31941e-06	nc	0.104105	0.779295	nc	-0.000476884	0.993152	nc	-0.191738	0.2217	nc	0.194783	0.127782	nc	-0.165244	0.0837013	nc
CCNI	ENSG00000118816	10983	FALSE	0.0160687	0.733566	nc	-0.451745	1.44169e-15	nc	0.0537316	0.853278	nc	0.0925723	0.0247754	nc	-0.113476	0.111613	nc	0.0570594	0.570314	nc	-0.0842895	0.169096	nc
CCNJ	ENSG00000107443	54619	FALSE	-0.0254953	0.650075	nc	0.194176	0.000307719	nc	-0.300243	0.508441	nc	0.329067	2.7719e-05	nc	-0.0384002	0.703157	nc	-0.208178	0.281583	nc	-0.191623	0.118283	nc
CCNJL	ENSG00000135083	79616	FALSE	-0.518147	2.36999e-12	nc	-0.274959	0.001691	nc	-1.54066	0.00614226	down	-1.31595	1.77285e-11	down	-0.441164	0.00166694	nc	-3.34439	1.1663e-07	down	-0.728563	0.000121107	nc
CCNK	ENSG00000090061	8812	FALSE	0.0688184	0.208208	nc	-0.141609	0.0289501	nc	-0.0238459	0.954366	nc	0.043537	0.415333	nc	-0.0420745	0.720761	nc	-0.048184	0.895157	nc	0.00430161	0.967887	nc
CCNL1	ENSG00000163660	57018	FALSE	0.239046	6.71649e-06	nc	0.247872	0.000264662	nc	0.199723	0.604437	nc	0.893692	1.22219e-23	up	0.0900496	0.326391	nc	0.0731715	0.470262	nc	0.485563	1.67682e-06	nc
CCNL2	ENSG00000221978	81669	FALSE	-0.198957	0.00486624	nc	0.495309	3.85398e-09	nc	-0.512152	0.159783	nc	0.402133	7.25375e-07	nc	0.192515	0.0642819	nc	-0.442205	0.000420521	nc	0.236673	0.00244471	nc
CCNO	ENSG00000152669	10309	FALSE	-0.0934457	0.381616	nc	-0.589144	1.1655e-06	down	-0.616801	0.267105	nc	0.196213	0.0469484	nc	0.0677185	0.709362	nc	-0.227068	0.193225	nc	-0.370529	0.0835547	nc
CCNQ	ENSG00000262919	92002	FALSE	0.112076	0.118014	nc	-0.644733	2.19774e-12	down	-0.0276484	0.962325	nc	-0.208561	0.00293886	nc	0.0563763	0.702239	nc	0.0404644	0.776954	nc	0.344145	0.00927177	nc
CCNT1	ENSG00000129315	904	FALSE	-0.0657136	0.125157	nc	-0.326007	2.08019e-10	nc	0.400926	0.029146	nc	0.453009	2.72087e-17	nc	-0.14517	0.0638292	nc	0.227112	0.0271425	nc	0.249056	0.000507145	nc
CCNT2	ENSG00000082258	905	FALSE	-0.0168648	0.779296	nc	0.0301232	0.63732	nc	0.090357	0.815412	nc	0.442344	2.10429e-12	nc	0.0665284	0.488662	nc	-0.0602539	0.611838	nc	-0.0554071	0.567539	nc
CCNY	ENSG00000108100	219771	FALSE	-0.0609925	0.111942	nc	-0.0145244	0.73008	nc	0.0932745	0.673156	nc	0.303521	1.85494e-13	nc	0.125525	0.0839359	nc	0.0595319	0.52586	nc	0.0176701	0.810267	nc
CCNYL1	ENSG00000163249	151195	FALSE	0.00250981	0.96936	nc	0.611519	3.1962e-11	up	0.554664	0.00627345	nc	0.212647	1.60651e-05	nc	-0.320874	0.00538882	nc	0.569759	1.47733e-06	nc	1.03509	9.83715e-15	up
CCP110	ENSG00000103540	9738	FALSE	-0.150429	0.00226697	nc	-0.36311	2.87467e-08	nc	0.221765	0.416115	nc	0.32988	5.66418e-10	nc	-0.786296	3.06695e-10	down	0.292832	0.0903627	nc	0.11023	0.173769	nc
CCPG1	ENSG00000260916	9236	FALSE	1.03959	1.10491e-22	up	0.152001	0.0464544	nc	0.506791	0.136072	nc	0.701366	6.61649e-17	up	0.92248	5.14071e-07	up	1.08758	2.19824e-08	up	0.33243	0.0113703	nc
CCS	ENSG00000173992	9973	FALSE	0.320127	1.03364e-08	nc	0.337296	3.27138e-08	nc	0.0258388	0.966857	nc	0.165789	0.0296541	nc	0.492693	2.07085e-08	nc	-0.0703982	0.549498	nc	0.220823	0.0914325	nc
CCSAP	ENSG00000154429	126731	FALSE	0.280641	2.06727e-05	nc	-0.389261	2.02021e-08	nc	0.250836	0.508373	nc	0.201788	0.00130773	nc	-0.0963336	0.494535	nc	0.724274	5.14925e-05	up	-0.27544	0.00642224	nc
CCSER2	ENSG00000107771	54462	FALSE	0.131287	0.00768017	nc	-0.0489433	0.35173	nc	0.0365888	0.929644	nc	0.238435	1.58289e-05	nc	0.146887	0.134824	nc	-0.0760628	0.642908	nc	0.343623	0.000135003	nc
CCT2	ENSG00000166226	10576	FALSE	-0.172416	2.82766e-05	nc	-0.0874339	0.051453	nc	0.273712	0.149142	nc	-0.0940387	0.0200931	nc	-0.60223	4.1589e-13	down	0.0634777	0.502523	nc	0.0568001	0.332744	nc
CCT3	ENSG00000163468	7203	FALSE	-0.0419294	0.238054	nc	0.256368	1.62889e-09	nc	0.162624	0.352668	nc	-0.198269	6.81636e-08	nc	-0.466295	4.33756e-12	nc	-0.0395019	0.614955	nc	-0.107401	0.024412	nc
CCT4	ENSG00000115484	10575	FALSE	0.0081456	0.868365	nc	-0.0913581	0.048931	nc	0.182186	0.421308	nc	-0.12576	0.00297795	nc	-0.160368	0.0356111	nc	0.0781231	0.485773	nc	-0.0537279	0.333446	nc
CCT5	ENSG00000150753	22948	FALSE	-0.0408065	0.390107	nc	0.164296	0.00116066	nc	0.253308	0.19213	nc	-0.196414	4.22976e-06	nc	-0.486865	1.78606e-08	nc	0.139895	0.117482	nc	-0.258509	5.583e-06	nc
CCT6A	ENSG00000146731	908	FALSE	-0.0385085	0.29907	nc	0.0661338	0.0927012	nc	0.13807	0.478053	nc	0.0114663	0.755919	nc	-0.271879	1.86976e-05	nc	0.100508	0.18637	nc	-0.117865	0.0442361	nc
CCT6P3	ENSG00000234585	643180	FALSE	0.186108	0.300574	nc	0.246589	0.256602	nc	-0.390732	0.775885	nc	0.624579	0.000624626	up	0.458133	0.0572945	nc	0.644429	0.000144068	up	0.532769	0.148073	nc
CCT7	ENSG00000135624	10574	FALSE	-0.00795955	0.865756	nc	0.447824	5.70246e-15	nc	0.264985	0.1719	nc	0.0519591	0.209258	nc	-0.229354	0.00125914	nc	0.0493982	0.619085	nc	0.0134261	0.831287	nc
CCT8	ENSG00000156261	10694	FALSE	-0.0431157	0.287186	nc	-0.09517	0.026	nc	0.200642	0.349952	nc	0.153187	0.000245251	nc	-0.408823	1.82e-08	nc	0.269616	0.00111768	nc	-0.199364	0.00211735	nc
CCZ1	ENSG00000122674	51622	FALSE	0.0426401	0.707701	nc	0.169203	0.136021	nc	0.379617	0.668276	nc	0.0497228	0.693196	nc	-0.124142	0.554955	nc	0.270294	0.503043	nc	-0.275235	0.123346	nc
CCZ1B	ENSG00000146574	221960	FALSE	-0.270878	0.049229	nc	0.556087	0.000199369	nc	0.117544	0.899609	nc	0.117884	0.283412	nc	0.114678	0.659399	nc	-0.164551	0.667498	nc	0.138844	0.504466	nc
CD109	ENSG00000156535	135228	FALSE	-0.434694	3.15887e-08	nc	-0.309943	0.000178378	nc	-0.119863	0.801787	nc	-0.136247	0.0540696	nc	-0.97372	1.21646e-11	down	0.58202	0.00247113	nc	0.150056	0.0159103	nc
CD14	ENSG00000170458	929	FALSE	-1.70431	1.01166e-19	down	-2.79215	2.34929e-23	down	0.168038	0.811094	nc	-0.923404	3.08324e-18	down	-1.34558	2.35015e-05	down	0.982968	0.0176187	up	-0.0959934	0.650596	nc
CD151	ENSG00000177697	977	FALSE	-0.404994	3.61301e-13	nc	-0.677004	1.56515e-19	down	-0.558988	0.00268728	nc	-0.843809	1.52378e-28	down	-0.128183	0.105894	nc	-0.507159	5.46401e-08	nc	-0.308095	4.92604e-05	nc
CD164	ENSG00000135535	8763	FALSE	-0.170288	0.0131938	nc	-0.707078	4.1186e-14	down	-0.285928	0.420952	nc	0.27025	6.63222e-05	nc	-0.293338	0.019493	nc	0.172081	0.327587	nc	-0.893493	0.000320716	nc
CD27-AS1	ENSG00000215039	678655	FALSE	-0.167977	0.460297	nc	-0.587442	0.000557339	down	-0.863432	0.63157	nc	-0.0348956	0.911033	nc	0.545587	0.125499	nc	-0.884855	0.0501725	nc	-1.03516	0.101613	nc
CD274	ENSG00000120217	29126	FALSE	-0.0454005	0.745876	nc	0.188215	0.190412	nc	0.471291	0.327539	nc	1.2703	2.88121e-24	up	-0.886951	0.012158	down	0.17886	0.431545	nc	1.12397	1.67585e-05	up
CD276	ENSG00000103855	80381	FALSE	0.330514	8.71475e-10	nc	-0.0182324	0.740901	nc	0.403917	0.0507811	nc	0.6193	3.67353e-21	up	0.634245	8.03694e-12	up	0.680247	1.14348e-10	up	0.373541	1.6987e-06	nc
CD2AP	ENSG00000198087	23607	FALSE	-0.00775677	0.90835	nc	0.355134	6.56485e-07	nc	0.417799	0.0694953	nc	0.506847	1.40002e-15	nc	-0.0661678	0.531872	nc	0.786169	6.7077e-10	up	0.289182	0.000291203	nc
CD2BP2	ENSG00000169217	10421	FALSE	0.321438	6.70681e-13	nc	0.165246	0.000169424	nc	0.152059	0.426033	nc	0.117409	0.000916938	nc	0.308866	6.64865e-06	nc	-0.0821604	0.274874	nc	-0.016621	0.808138	nc
CD2BP2-DT	ENSG00000260219	101928707	FALSE	0.781978	2.29629e-08	up	0.860844	0.000734139	up	0.522975	0.505604	nc	0.484118	0.000176872	nc	0.311111	0.360517	nc	0.368987	0.132918	nc	-0.0535018	0.85888	nc
CD320	ENSG00000167775	51293	FALSE	0.0179573	0.838046	nc	-0.646955	1.03129e-10	down	-0.0890738	0.87596	nc	-0.714798	1.02308e-13	down	-0.724168	1.4559e-05	down	-0.297904	0.082905	nc	-0.0159814	0.880298	nc
CD3EAP	ENSG00000117877	10849	FALSE	-0.417754	4.24267e-06	nc	0.00797822	0.943291	nc	0.189002	0.828374	nc	0.141156	0.202981	nc	-0.00652061	0.978324	nc	-0.155807	0.43732	nc	0.269356	0.100385	nc
CD46	ENSG00000117335	4179	FALSE	-0.143673	0.00225549	nc	-0.362149	3.20221e-10	nc	0.112244	0.689177	nc	0.384985	4.69296e-13	nc	-0.627556	1.08705e-12	down	0.440334	7.68299e-06	nc	0.419467	2.11892e-08	nc
CD47	ENSG00000196776	961	FALSE	0.148263	0.0175256	nc	-0.37649	2.40935e-08	nc	-0.403739	0.0710321	nc	-0.119784	0.0141625	nc	0.0747874	0.740501	nc	0.122289	0.269959	nc	-0.200411	0.0156252	nc
CD55	ENSG00000196352	1604	FALSE	-0.216115	0.000394422	nc	-0.699179	1.35638e-17	down	0.270707	0.278183	nc	-0.213792	2.67361e-05	nc	-0.623553	7.0085e-10	down	1.52158	2.86485e-23	up	0.790577	3.26202e-15	nc
[truncated: 10,228 more rows]
