# Supplementary material for: Selective PROTAC-mediated degradation of SMARCA2 is efficacious in SMARCA4 mutant cancers
Source: Nat Commun. 2022 Nov 10;13:6814. doi: 10.1038/s41467-022-34562-5 (PMC9649729; doi:10.1038/s41467-022-34562-5)
Supplement: Supplementary file 8 — Supplementary Data 5 [file 41467_2022_34562_MOESM8_ESM.xlsx]

## Sheet: Sheet1
		HCC2302		HCC2302_+A947		HCC2302 +/- A947		HCC515		HCC515_+A947		HCC515 +/- A947		NCI-H1944		NCI-H1944_+A947		NCI-H1944 +/- A947		RERF-LC-AI		RERF-LC-AI_+A947		RERF-LC-AI +/- A947
gCGC ID	Target	Mean Viability	IC50	Mean Viability	IC50	MV diff	Log2FC (IC50)	Mean Viability	IC50	Mean Viability	IC50	MV diff	Log2FC (IC50)	Mean Viability	IC50	Mean Viability	IC50	MV diff	Log2FC (IC50)	Mean Viability	IC50	Mean Viability	IC50	MV diff	Log2FC (IC50)		Key:
gCGC00019	20S Proteasome	0.705743	1.00999e-06	0.73441	1.19948e-06	0.0286672	0.248069	0.683696	7.30119e-07	0.68054	6.90274e-07	-0.00315589	-0.0809629	0.737235	1.18434e-06	0.675778	8.27778e-07	-0.0614568	-0.51677	0.666313	6.44682e-07	0.720451	5.22577e-07	0.0541375	-0.302945		Mean viability: Mean viability is equivalent to the area under the log-dose/viability curve divided by the total number of tested doses.
gCGC00419	20S Proteasome	0.809328	4.20261e-06	0.743412	4.01714e-06	-0.0659156	-0.065117	0.70164	1.82675e-06	0.66668	1.92195e-06	-0.0349597	0.0732914	0.789086	4.42523e-06	0.821781	3.92198e-06	0.0326945	-0.174168	0.744661	2.36948e-06	0.711836	2.2726e-06	-0.0328248	-0.0602286		MV diff: Difference in mean viability between -/+ A947
gCGC00421	20S Proteasome	0.798241	1.35272e-06	0.791272	1.55329e-06	-0.00696951	0.199469	0.671503	5.74014e-07	0.774443	6.98995e-07	0.10294	0.284197	0.745784	1.20029e-06	0.717078	9.68109e-07	-0.0287057	-0.310144	0.697138	6.02166e-07	0.702547	4.88292e-07	0.00540876	-0.302418
gCGC00426	20S Proteasome	0.460229	9.42916e-08	0.489065	1.25437e-07	0.0288367	0.411764	0.312579	1.92236e-08	0.427485	5.84976e-08	0.114907	1.6055	0.530249	1.87464e-07	0.520023	1.33292e-07	-0.0102267	-0.492021	0.420514	6.73413e-08	0.410199	5.59474e-08	-0.0103151	-0.267419
gCGC00550	5-HT1 receptor	1.04205	2e-05	0.956118	2e-05	-0.0859314	0	0.961517	2e-05	1.04373	2e-05	0.0822132	0	0.996974	2e-05	1.01031	2e-05	0.0133321	0	0.964364	2e-05	0.893388	2e-05	-0.0709756	0
gCGC00173	5-HT2 Receptor	1.01002	2e-05	1.03522	2e-05	0.0251921	0	0.879844	2e-05	0.849757	2e-05	-0.0300868	0	0.888598	2e-05	0.846451	2e-05	-0.0421463	0	0.833882	1.44288e-05	0.88113	2e-05	0.0472482	0.471051
gCGC00386	5-HT2 Receptor	0.980602	1e-05	0.933969	1e-05	-0.046633	0	0.981281	1e-05	0.983479	1e-05	0.00219876	0	1.0347	1e-05	0.89861	1e-05	-0.13609	0	0.938766	1e-05	0.974091	1e-05	0.0353256	0
gCGC00599	5-HT4 receptor	1.02728	2e-05	0.955986	2e-05	-0.0712977	0	1.0066	2e-05	0.97825	2e-05	-0.0283493	0	0.974802	2e-05	0.95297	2e-05	-0.021832	0	0.938751	2e-05	0.981602	2e-05	0.0428513	0
gCGC00319	70S Ribosome, ER	0.995098	2e-05	0.902104	2e-05	-0.0929934	0	0.955552	2e-05	0.946522	2e-05	-0.00902987	0	0.953786	2e-05	0.91434	2e-05	-0.0394462	0	0.988415	2e-05	0.89229	2e-05	-0.0961252	0
gCGC00318	Abl, Src	0.733558	2.66764e-06	0.785838	3.50964e-06	0.0522798	0.395762	0.662973	9.20398e-07	0.719677	1.83583e-06	0.0567039	0.996106	0.715736	2.13047e-06	0.83566	2.7575e-06	0.119924	0.372188	0.75815	3.55416e-06	0.712425	3.71531e-06	-0.0457243	0.0639738
gCGC00381	ACAT	1.02967	1e-05	0.946868	1e-05	-0.082805	0	0.974106	1e-05	0.892483	1e-05	-0.0816231	0	0.960348	1e-05	1.00277	1e-05	0.0424222	0	1.04609	1e-05	0.980391	1e-05	-0.065695	0
gCGC00288	ACC1	0.919847	1e-05	0.910603	1e-05	-0.00924438	0	0.878324	1e-05	0.913157	1e-05	0.0348327	0	0.614793	2.52574e-07	0.644953	3.89033e-07	0.0301595	0.623186	0.858894	9.5083e-06	0.836738	3.21832e-06	-0.0221556	-1.56288
gCGC00359	ACC1	0.979298	2e-05	0.967176	2e-05	-0.0121222	0	0.950733	2e-05	0.91526	2e-05	-0.0354726	0	0.970103	2e-05	0.965062	2e-05	-0.00504076	0	0.699875	3.96102e-07	0.733362	2.54824e-06	0.0334864	2.68556
gCGC00176	ACE	0.928684	0.0001	0.871959	0.0001	-0.0567249	0	0.904675	0.0001	0.981437	0.0001	0.0767611	0	0.987479	0.0001	0.929427	0.0001	-0.0580516	0	0.929592	0.0001	0.911984	0.0001	-0.0176086	0
gCGC00254	ACE	0.920937	4e-05	0.869615	4e-05	-0.0513222	0	1.05	4e-05	0.906059	4e-05	-0.143941	0	0.985829	4e-05	0.903802	4e-05	-0.0820267	0	0.965234	4e-05	1.008	4e-05	0.042767	0
gCGC00369	ACE	1.01639	4e-05	0.992157	4e-05	-0.0242353	0	0.90948	4e-05	1.00053	4e-05	0.0910483	0	0.998967	4e-05	0.937548	4e-05	-0.0614186	0	0.985541	4e-05	0.996092	4e-05	0.0105512	0
gCGC00685	AChE	0.956731	2e-05	1.01458	2e-05	0.0578521	0	1.00131	2e-05	0.986206	2e-05	-0.0151047	0	0.984759	2e-05	0.957475	2e-05	-0.0272842	0	0.911153	2e-05	1.00167	2e-05	0.0905181	0
gCGC00322	Actin	0.708297	9.32757e-07	0.804665	2e-05	0.0963683	4.42236	0.48052	1.82593e-07	0.407607	7.51554e-08	-0.0729131	-1.28068	0.495671	1.41207e-07	0.336571	2.91202e-08	-0.159099	-2.27772	0.409839	5.92284e-08	0.477933	1.19084e-07	0.068094	1.00762
gCGC00493	Actin	0.350864	4.64726e-08	0.35271	4.98921e-08	0.00184584	0.102429	0.290877	2.09488e-08	0.336905	2.94808e-08	0.0460286	0.492912	0.370727	4.79192e-08	0.356697	3.64728e-08	-0.0140297	-0.393783	0.281038	2.0142e-08	0.350053	4.23234e-08	0.069015	1.07125
gCGC00387	ACVR1	0.989823	1e-05	0.971944	1e-05	-0.0178795	0	1.01618	1e-05	0.961255	1e-05	-0.0549234	0	0.966739	1e-05	0.914415	1e-05	-0.0523235	0	0.936149	1e-05	1.04856	1e-05	0.112408	0
gCGC00293	Adenylyl Cyclase	1.0603	2e-05	0.935182	2e-05	-0.125119	0	0.87234	2e-05	0.952623	2e-05	0.080283	0	0.990904	2e-05	0.86831	2e-05	-0.122594	0	0.911165	2e-05	0.894463	2e-05	-0.0167022	0
gCGC00761	Adenylyl Cyclase	1.01043	2e-05	0.996783	2e-05	-0.0136436	0	0.952372	2e-05	0.882019	1.94726e-05	-0.0703527	-0.0385552	0.954612	2e-05	0.904083	2e-05	-0.0505285	0	0.956895	2e-05	0.950252	2e-05	-0.00664282	0
gCGC00140	ADRB1	1.06134	0.0001	1.0226	0.0001	-0.0387375	0	0.958798	0.0001	0.930342	0.0001	-0.0284562	0	1.0491	0.0001	0.976293	0.0001	-0.0728078	0	0.991914	0.0001	0.997982	0.0001	0.00606757	0
gCGC00755	ADRB1	1.0495	2e-05	1.00048	2e-05	-0.0490113	0	1.00782	2e-05	1.06164	2e-05	0.0538232	0	0.997028	2e-05	0.941957	2e-05	-0.0550703	0	0.870004	2e-05	1.04434	2e-05	0.174331	0
gCGC00025	AKT1, AKT2	0.797363	1.05108e-05	0.73295	7.70265e-06	-0.064413	-0.44845	0.786197	5.70115e-06	0.762067	6.45041e-06	-0.02413	0.178137	0.806317	7.27105e-06	0.717827	2.30345e-06	-0.0884894	-1.65837	0.848637	1.28055e-05	0.949875	2e-05	0.101238	0.64324
gCGC00038	AKT1, AKT2	0.862921	2e-05	0.823379	2e-05	-0.0395411	0	0.857848	2e-05	0.832699	2e-05	-0.025148	0	0.804446	5.95319e-06	0.773409	3.94681e-06	-0.0310369	-0.592977	0.892394	2e-05	0.933737	2e-05	0.041343	0
gCGC00088	AKT1, AKT2	0.901201	1e-05	0.859545	1e-05	-0.0416564	0	0.870376	1e-05	0.935398	1e-05	0.0650221	0	0.791244	1.80392e-06	0.741696	1.43168e-06	-0.0495479	-0.333426	0.908774	1e-05	0.958848	1e-05	0.0500746	0
gCGC00141	ALDH2	0.812963	8.85141e-06	0.900222	1e-05	0.087259	0.17602	0.619514	3.16792e-07	0.561977	1.99706e-07	-0.0575373	-0.665657	0.985567	1e-05	0.976997	1e-05	-0.00856954	0	0.720451	7.35237e-07	0.737009	1.28502e-06	0.0165573	0.805511
gCGC00061	ALK	0.894592	1.67971e-06	0.794156	1.62584e-06	-0.100435	-0.0470315	0.743629	1.34533e-06	0.770559	2.40091e-06	0.0269304	0.835619	0.871223	1.98156e-06	0.685885	1.25967e-06	-0.185338	-0.653586	0.870084	2.41661e-06	0.891602	5.18659e-06	0.0215187	1.1018
gCGC00521	ALK	0.954912	4e-05	1.00311	4e-05	0.0482031	0	0.926125	4e-05	0.978169	4e-05	0.0520443	0	0.971497	4e-05	0.963716	4e-05	-0.00778037	0	0.941821	4e-05	0.989973	4e-05	0.0481523	0
gCGC00660	ALK	0.695891	1.85032e-06	0.69064	2.1109e-06	-0.00525069	0.190084	0.657621	1.13182e-06	0.711158	1.52397e-06	0.0535374	0.429188	0.736892	2.46829e-06	0.619543	1.01756e-06	-0.117349	-1.2784	0.794637	6.19972e-06	0.84111	7.86815e-06	0.0464733	0.343821
gCGC00049	ALK, Met, ROS1	0.842932	4.78454e-06	0.819335	5.69158e-06	-0.0235969	0.25045	0.800179	3.355e-06	0.870039	5.11808e-06	0.0698595	0.609288	0.816276	2.58881e-06	0.699508	1.39786e-06	-0.116768	-0.889073	0.855064	3.88737e-06	0.917739	2.54998e-06	0.0626746	-0.608309
gCGC00124	ALK2, BMPR1A, BMPR1B	1.02102	5e-05	0.932287	5e-05	-0.0887362	0	0.87751	5e-05	0.938398	5e-05	0.060888	0	0.8755	3.60403e-05	0.874389	5e-05	-0.00111049	0.472316	1.02424	5e-05	0.992677	5e-05	-0.0315652	0
gCGC00702	ALK5, TGFBR1	1.01655	1e-05	1.04771	1e-05	0.0311651	0	0.956626	1e-05	0.979278	1e-05	0.0226528	0	0.972072	1e-05	1.04739	1e-05	0.0753191	0	1.02517	1e-05	1.05	1e-05	0.0248306	0
gCGC00169	Alpha Adrenergic Receptor	0.892508	5.62363e-06	0.833931	5.45364e-06	-0.058577	-0.0442814	0.856302	4.12479e-06	0.844672	4.52566e-06	-0.0116299	0.133806	0.844862	4.72434e-06	0.738864	2.75136e-06	-0.105998	-0.779966	0.861718	3.9646e-06	0.825767	3.56708e-06	-0.0359513	-0.152432
gCGC00226	Alpha Adrenergic Receptor	1.00736	2e-05	0.95596	2e-05	-0.0513948	0	0.977453	2e-05	0.979675	2e-05	0.00222254	0	1.00292	2e-05	0.975321	2e-05	-0.0275986	0	0.999885	2e-05	1.02256	2e-05	0.0226743	0
gCGC00380	Alpha-glucosidase	0.921022	2e-05	0.932729	2e-05	0.0117071	0	0.961325	2e-05	1.0068	2e-05	0.0454789	0	0.989915	2e-05	0.887866	2e-05	-0.102049	0	0.93239	2e-05	0.948565	2e-05	0.0161749	0
gCGC00147	AMPK	0.956199	2e-05	0.862944	2e-05	-0.0932548	0	1.07262	2e-05	0.873567	2e-05	-0.199056	0	0.899911	2e-05	0.899843	1.56582e-05	-6.81281e-05	-0.353078	1.02151	2e-05	0.897695	2e-05	-0.123815	0
gCGC00417	AMPK	1.05	2e-05	0.959138	2e-05	-0.0908616	0	0.947896	2e-05	0.967244	2e-05	0.0193479	0	0.889441	2e-05	0.88913	2e-05	-0.000311375	0	1.01349	2e-05	0.965408	2e-05	-0.0480837	0
gCGC00113	Antioxidant	0.976981	1e-05	0.936069	1e-05	-0.0409122	0	1.00402	1e-05	0.961632	1e-05	-0.042385	0	0.977479	1e-05	0.976178	1e-05	-0.00130111	0	0.951648	1e-05	0.942399	1e-05	-0.00924861	0
gCGC00376	Antioxidant	0.860489	4.38841e-05	0.888025	5e-05	0.0275356	0.188228	0.794428	1.58715e-05	0.757905	1.32189e-05	-0.036523	-0.263843	0.945856	5e-05	0.909166	5e-05	-0.0366903	0	0.780308	9.39809e-06	0.804093	9.51025e-06	0.0237846	0.0171143
gCGC00202	AR	0.953745	1e-05	0.946267	1e-05	-0.00747812	0	0.981425	1e-05	1.0341	1e-05	0.0526761	0	1.00317	1e-05	0.9604	1e-05	-0.0427712	0	0.980215	1e-05	1.03493	1e-05	0.0547138	0
gCGC00207	AR	1.06866	1e-05	0.900503	1e-05	-0.168153	0	0.979148	1e-05	0.968974	1e-05	-0.0101736	0	1.02683	1e-05	0.962345	1e-05	-0.0644848	0	0.879092	1e-05	0.926758	1e-05	0.0476666	0
gCGC00270	AR	1.07445	2e-05	0.980508	2e-05	-0.0939444	0	0.963654	2e-05	1.06289	2e-05	0.0992362	0	0.98257	2e-05	1.0187	2e-05	0.0361302	0	1.03926	2e-05	0.983455	2e-05	-0.0558027	0
gCGC00763	ARK5, NUAK2	0.972358	1e-05	0.929812	1e-05	-0.0425465	0	0.99389	1e-05	1.00709	1e-05	0.0132	0	0.969815	1e-05	0.955746	1e-05	-0.0140689	0	1.0677	1e-05	1.06534	1e-05	-0.00236869	0
gCGC00172	Aromatase	0.979369	2e-05	0.970729	2e-05	-0.00864065	0	0.978388	2e-05	1.03192	2e-05	0.0535334	0	0.965926	2e-05	1.047	2e-05	0.0810749	0	0.943657	2e-05	0.967178	2e-05	0.0235215	0
gCGC00243	Aromatase	0.947658	1e-05	0.925656	1e-05	-0.0220016	0	0.911035	1e-05	0.998925	1e-05	0.0878907	0	1.00536	1e-05	0.875821	1e-05	-0.129535	0	1.01116	1e-05	0.976741	1e-05	-0.0344214	0
gCGC00365	Aromatase	0.920449	2e-05	0.852369	2e-05	-0.0680793	0	0.895606	2e-05	0.88254	2e-05	-0.0130657	0	0.964479	2e-05	0.93771	2e-05	-0.026769	0	0.933172	2e-05	0.933052	2e-05	-0.000119925	0
gCGC00747	ASK1	0.905581	1e-05	0.927484	6.70937e-06	0.0219026	-0.57575	0.803463	3.97918e-06	0.809807	3.55735e-06	0.00634366	-0.161667	0.834681	4.91945e-06	0.808712	4.70529e-06	-0.0259686	-0.0642144	0.688515	1.99044e-06	0.744056	1.7073e-06	0.0555413	-0.22137
gCGC00403	AT II R	0.999646	0.0001	1.03439	0.0001	0.0347484	0	0.883657	0.0001	0.885362	0.0001	0.00170481	0	0.909325	0.0001	1.05025	0.0001	0.140924	0	0.894459	2.99133e-05	0.781435	2.33928e-05	-0.113024	-0.35472
gCGC00404	AT II R	0.972028	1e-05	1.03011	1e-05	0.0580842	0	1.00162	1e-05	1.01965	1e-05	0.0180348	0	1.00082	1e-05	0.901446	1e-05	-0.0993716	0	0.969273	1e-05	0.954382	1e-05	-0.014891	0
gCGC00536	ATF6	0.966262	2e-05	0.937768	2e-05	-0.0284935	0	0.910323	2e-05	0.928312	2e-05	0.0179883	0	0.976719	2e-05	0.912241	2e-05	-0.0644787	0	0.992108	2e-05	1.00074	2e-05	0.00863189	0
gCGC00130	ATM	1.00938	2e-05	0.945833	2e-05	-0.0635484	0	0.911894	2e-05	0.977185	2e-05	0.065291	0	0.920533	2e-05	0.825495	8.70229e-06	-0.0950379	-1.20053	0.892755	2e-05	1.02703	2e-05	0.134277	0
gCGC00370	ATM	0.881019	2e-05	0.878388	1.89362e-05	-0.00263107	-0.0788542	0.834459	1.00336e-05	0.893328	2e-05	0.0588687	0.995156	0.782058	4.62707e-06	0.746309	4.56086e-06	-0.035749	-0.0207943	0.942491	2e-05	1.06684	2e-05	0.124348	0
gCGC00615	ATM	0.747109	3.07671e-06	0.695186	2.27085e-06	-0.0519232	-0.438154	0.668014	3.64923e-06	0.69302	2.52121e-06	0.0250059	-0.533476	0.722224	1.74657e-06	0.617298	8.12656e-07	-0.104926	-1.10381	0.800798	6.91073e-06	0.756036	6.05984e-06	-0.0447618	-0.189559
gCGC00594	ATR	0.984407	2e-05	0.923081	2e-05	-0.0613267	0	0.961728	2e-05	1.01015	2e-05	0.048421	0	0.966342	2e-05	0.91671	2e-05	-0.0496323	0	1.01253	2e-05	1.04991	2e-05	0.0373762	0
gCGC00601	ATR	0.792963	3.90058e-06	0.745024	5.24776e-06	-0.0479388	0.428014	0.523217	3.84802e-07	0.580504	7.23017e-07	0.0572869	0.909911	0.644979	7.76665e-07	0.54908	4.04636e-07	-0.0958996	-0.94067	0.87772	1.70879e-05	1.01531	2e-05	0.137591	0.227022
gCGC00616	ATR	0.760767	3.65502e-06	0.842637	2e-05	0.08187	2.45205	0.594677	3.95568e-07	0.551783	3.90528e-07	-0.042894	-0.0184966	0.492462	1.85332e-07	0.464786	1.68701e-07	-0.0276757	-0.135645	0.739633	3.15965e-06	0.73952	4.4965e-06	-0.000112534	0.509041
gCGC00041	AURKA	0.884938	2e-05	0.873182	2e-05	-0.0117557	0	0.70455	3.39221e-07	0.678816	2.51067e-07	-0.0257334	-0.434149	0.700871	7.17743e-07	0.522975	3.39612e-07	-0.177896	-1.07958	0.520629	1.61716e-07	0.471687	1.15601e-07	-0.0489424	-0.484306
gCGC00020	AURKA, AURKB	0.739219	1.77047e-05	0.784131	2.64541e-05	0.0449128	0.579358	0.637065	3.14463e-06	0.573436	1.65619e-06	-0.0636296	-0.925019	0.587646	1.45785e-06	0.365895	1.20837e-07	-0.221751	-3.5927	0.509921	1.61667e-07	0.470688	1.67984e-07	-0.039233	0.0553004
gCGC00133	AURKA, AURKB	0.882772	1e-05	0.895815	1e-05	0.013043	0	0.752299	1e-05	0.705537	1e-05	-0.0467618	0	0.733293	3.80806e-07	0.491722	5.00033e-08	-0.24157	-2.92896	0.654478	7.79978e-07	0.616414	4.88995e-07	-0.0380644	-0.673612
gCGC00465	AURKA, AURKB	0.712333	1.899e-06	0.730599	3.64051e-06	0.0182658	0.938898	0.671193	1.07645e-06	0.754826	3.52985e-06	0.0836329	1.71332	0.570247	3.55599e-07	0.501953	1.0376e-07	-0.0682939	-1.777	0.676558	1.23808e-06	0.631388	7.05019e-07	-0.0451697	-0.812374
gCGC00026	AURKB	0.866607	2e-05	0.887021	2e-05	0.0204133	0	0.759375	1.08666e-05	0.800726	2e-05	0.0413507	0.880094	0.744943	2.51407e-06	0.625654	8.64117e-07	-0.119289	-1.54072	0.706016	1.46427e-06	0.776419	2.80523e-06	0.0704024	0.937937
gCGC00045	AURKB	0.977215	2e-05	0.868859	2e-05	-0.108356	0	0.658385	2e-05	0.669422	2e-05	0.0110362	0	0.722542	2e-05	0.439865	6.15367e-08	-0.282677	-8.34434	0.659813	2e-05	0.593836	5.90344e-08	-0.0659773	-8.40423
gCGC00160	autophagy	0.963803	4e-05	0.980407	4e-05	0.0166038	0	1.00802	4e-05	0.952572	4e-05	-0.0554512	0	0.943319	4e-05	0.960858	4e-05	0.0175385	0	1.0136	4e-05	0.97931	4e-05	-0.0342879	0
gCGC00637	Autotaxin	0.886794	1.68092e-05	0.867031	1.91318e-05	-0.0197635	0.186716	0.868856	1.31855e-05	0.85317	1.14167e-05	-0.0156865	-0.207806	0.874679	1.35217e-05	0.760473	7.37851e-06	-0.114205	-0.873873	0.81164	1.138e-05	0.914438	2e-05	0.102798	0.8135
gCGC00310	AXL	0.80363	3.01813e-06	0.854643	4.44474e-06	0.0510132	0.558441	0.788173	2.18458e-06	0.818916	2.86736e-06	0.0307432	0.392367	0.764679	2.01451e-06	0.797764	3.13176e-06	0.033085	0.636543	0.791068	3.77732e-06	0.891757	5.99377e-06	0.100689	0.666101
gCGC00760	BACE1, BACE2	0.912882	2e-05	1.04054	2e-05	0.127661	0	1.00153	2e-05	0.969765	2e-05	-0.0317602	0	0.981735	2e-05	0.977535	2e-05	-0.00420058	0	0.913864	1.38991e-05	0.948046	2e-05	0.034182	0.525007
gCGC00471	BAZ2B, BAZ2A	0.987411	2e-05	0.889621	2e-05	-0.0977902	0	0.975883	2e-05	0.959112	2e-05	-0.016771	0	0.916158	2e-05	0.924405	2e-05	0.00824684	0	1.00792	2e-05	0.978764	2e-05	-0.0291581	0
gCGC00569	BAZ2B, BAZ2A	0.82824	2e-05	1.05632	2e-05	0.228082	0	0.854668	2e-05	0.930048	2e-05	0.0753807	0	1.03083	2e-05	0.900787	2e-05	-0.130044	0	0.973061	2e-05	0.959834	2e-05	-0.013227	0
gCGC00217	BCHE, NAMPT	1.04155	1e-05	0.975613	1e-05	-0.0659342	0	1.0242	1e-05	1.01386	1e-05	-0.0103468	0	0.940742	1e-05	1.07259	1e-05	0.131852	0	1.03308	1e-05	0.94323	1e-05	-0.0898452	0
gCGC00077	Bcl-2	1.0144	2e-05	0.979198	2e-05	-0.0352045	0	0.877483	1.35804e-05	0.874775	1.61179e-05	-0.00270736	0.247138	0.807223	7.58059e-06	0.698049	4.49486e-06	-0.109174	-0.754035	0.91563	1.07582e-05	0.857559	1.2779e-05	-0.0580715	0.248341
gCGC00032	Bcl-2, Bcl-xL	0.990889	1e-05	0.940263	1e-05	-0.0506265	0	1.02118	1e-05	0.956515	1e-05	-0.0646665	0	0.882668	1e-05	0.709851	1.29656e-06	-0.172817	-2.94724	1.0139	1e-05	1.06367	1e-05	0.0497656	0
gCGC00298	Bcl-xL	0.8977	1e-05	0.881509	1e-05	-0.0161915	0	0.953799	1e-05	0.906208	1e-05	-0.0475918	0	0.704702	6.18345e-07	0.437036	6.49405e-08	-0.267666	-3.25122	0.897783	1e-05	0.995142	1e-05	0.0973592	0
gCGC00065	Bcl-xL, Bcl-2	0.88391	1.02396e-05	0.886845	2e-05	0.00293505	0.965837	0.834707	8.88107e-06	0.9049	2e-05	0.0701938	1.1712	0.813891	5.28128e-06	0.550964	3.08064e-07	-0.262927	-4.09959	0.829494	6.37911e-06	0.923152	7.76144e-06	0.0936576	0.282969
gCGC00636	BCL6	0.95018	1e-05	0.969446	1e-05	0.0192651	0	0.903844	1e-05	0.90777	1e-05	0.00392562	0	0.922723	1e-05	0.947447	1e-05	0.0247238	0	0.914257	1e-05	1.0346	1e-05	0.120339	0
gCGC00338	BET	0.721715	6.33297e-07	0.765994	1.40842e-06	0.0442798	1.15312	0.678112	3.30597e-07	0.672212	4.94652e-07	-0.00590003	0.58134	0.742113	9.86504e-07	0.838831	6.51629e-06	0.0967179	2.72365	0.701149	4.44539e-07	0.760734	4.34627e-07	0.0595845	-0.0325319
gCGC00342	BIRC5	0.365262	7.70751e-08	0.39242	8.96962e-08	0.0271587	0.218781	0.123393	5.57925e-09	0.0839822	3.39564e-09	-0.0394113	-0.716387	0.284105	3.26645e-08	0.225655	1.76267e-08	-0.0584498	-0.88996	0.0187212	3.04832e-09	0.0347741	3.04832e-09	0.0160529	0
gCGC00348	Bisphosphonate	0.919016	0.0001	1.01757	0.0001	0.0985556	0	0.999398	0.0001	0.932601	0.0001	-0.0667974	0	0.965639	0.0001	0.924116	0.0001	-0.0415232	0	0.922906	0.0001	0.989546	0.0001	0.06664	0
gCGC00399	Bisphosphonate	0.981453	2e-05	1.00463	2e-05	0.0231806	0	0.959624	2e-05	0.995191	2e-05	0.035567	0	1.01099	2e-05	1.05563	2e-05	0.0446328	0	0.987754	2e-05	1.05	2e-05	0.0622456	0
gCGC00196	bNOS, eNOS	1.01194	1e-05	0.980944	1e-05	-0.0309979	0	1.00956	1e-05	0.995046	1e-05	-0.0145142	0	0.996584	1e-05	1.02084	1e-05	0.0242512	0	0.980654	1e-05	0.972121	1e-05	-0.00853288	0
gCGC00054	BRAF	0.938718	2e-05	0.90132	2e-05	-0.037398	0	0.871567	2e-05	0.953958	2e-05	0.0823903	0	0.901318	1.5949e-05	0.922333	2e-05	0.0210146	0.326534	0.926175	2e-05	0.978951	2e-05	0.0527764	0
gCGC00075	BRAF	1.02863	2e-05	0.93095	2e-05	-0.097679	0	0.928998	2e-05	1.00876	2e-05	0.0797596	0	0.903105	2e-05	0.993249	2e-05	0.090143	0	1.02806	2e-05	0.954528	2e-05	-0.0735316	0
gCGC00024	BRAF, RAF1	1.00399	2e-05	1.0033	2e-05	-0.000694394	0	0.902339	2e-05	1.07416	2e-05	0.171817	0	0.912752	2e-05	1.01112	2e-05	0.0983696	0	1.04269	2e-05	0.959255	2e-05	-0.0834364	0
gCGC00458	BRAF, RAF1	0.953533	1e-05	1.06722	1e-05	0.113689	0	0.754054	1e-05	1.01167	1e-05	0.25762	0	0.905892	1e-05	0.980156	1e-05	0.074264	0	0.955626	1e-05	1.01171	1e-05	0.0560836	0
gCGC00564	BRAF, RAF1	0.713805	7.85951e-07	0.656438	4.4309e-07	-0.0573675	-0.826841	0.576763	3.18285e-07	0.618533	2.77652e-07	0.0417701	-0.197039	0.696723	4.83594e-07	0.503819	2.71271e-07	-0.192904	-0.834061	0.511824	2.41645e-07	0.52185	2.41831e-07	0.0100256	0.00110949
gCGC00625	BRAF, RAF1	0.953351	1e-05	0.950275	1e-05	-0.0030762	0	0.935613	1e-05	0.89189	1e-05	-0.0437233	0	1.03924	1e-05	0.745905	2.59206e-06	-0.293331	-1.94783	0.893059	1e-05	0.935674	1e-05	0.0426151	0
gCGC00633	BRAF, RAF1	0.876283	1e-05	0.90668	1e-05	0.0303968	0	0.811134	2.57527e-06	0.922992	1e-05	0.111858	1.9572	0.933932	1e-05	0.902306	1e-05	-0.0316257	0	0.941283	1e-05	0.963532	1e-05	0.0222488	0
gCGC00677	BRAF, RAF1	0.802153	1.1241e-05	0.902214	2e-05	0.100061	0.831228	0.664154	5.84992e-07	0.807216	3.01281e-06	0.143062	2.36462	0.714865	3.02627e-06	0.837849	6.37765e-06	0.122985	1.07548	0.841559	1.25363e-05	0.997301	2e-05	0.155742	0.673884
gCGC00587	BRD1, TAF1	0.93752	2e-05	0.872963	2e-05	-0.0645577	0	0.872458	1.85054e-05	0.80871	1.0872e-05	-0.0637481	-0.767333	0.695805	1.43852e-06	0.624511	6.61705e-07	-0.0712938	-1.12033	0.630557	6.53058e-07	0.660542	5.9858e-07	0.0299851	-0.125666
gCGC00495	BRD2, BRD3, BRD4	0.820378	7.26051e-06	0.847625	1e-05	0.0272468	0.461858	0.827976	1.94291e-06	0.770877	2.21998e-06	-0.0570992	0.192327	0.840664	1e-05	0.922305	1e-05	0.0816415	0	0.726453	2.45505e-06	0.8153	2.96082e-06	0.0888474	0.270243
gCGC00723	BRD4	0.641492	5.15364e-07	0.71526	1.16279e-06	0.0737679	1.17393	0.548003	1.34147e-07	0.551444	1.18549e-07	0.00344098	-0.178335	0.643625	4.45873e-07	0.720242	1.25192e-06	0.0766175	1.48944	0.502481	1.24467e-07	0.51601	6.97371e-08	0.0135294	-0.835767
gCGC00607	BRD4-BD2	1.00489	2e-05	0.986655	2e-05	-0.0182321	0	0.924575	1.82436e-05	0.911802	1.90646e-05	-0.0127733	0.0635027	0.905678	2e-05	0.877058	2e-05	-0.0286205	0	0.918758	2e-05	0.979766	2e-05	0.0610089	0
gCGC00667	BRD4, HUNK	0.692543	7.15853e-07	0.785359	2e-05	0.0928161	4.80419	0.623437	2.08531e-07	0.565671	1.33647e-07	-0.0577654	-0.641828	0.684904	1.19093e-06	0.860337	2e-05	0.175432	4.06984	0.56993	1.5496e-07	0.604302	1.06096e-07	0.0343719	-0.546528
gCGC00767	BRD7, BRD9	0.852234	1.15738e-05	0.816256	1.07894e-05	-0.0359775	-0.101248	0.819812	5.60348e-06	0.754715	4.80026e-06	-0.0650972	-0.223211	0.796852	5.64237e-06	0.704602	2.95225e-06	-0.0922497	-0.934485	0.702507	2.77722e-06	0.703929	2.11698e-06	0.00142187	-0.391631
gCGC00449	BRD9	0.900471	2e-05	0.917664	2e-05	0.0171934	0	0.915304	2e-05	0.877457	2e-05	-0.037847	0	0.956397	2e-05	0.881065	2e-05	-0.0753317	0	0.876908	2e-05	0.996988	2e-05	0.12008	0
gCGC00451	BRD9	0.979572	2e-05	0.93497	2e-05	-0.044602	0	0.968036	2e-05	0.914197	2e-05	-0.0538389	0	0.901934	2e-05	0.974965	2e-05	0.0730313	0	0.8823	2e-05	0.962809	2e-05	0.0805087	0
gCGC00579	BRD9	0.976663	2e-05	0.839653	2e-05	-0.13701	0	0.953382	1.91327e-05	0.76337	7.55651e-06	-0.190012	-1.34025	0.884006	2e-05	0.931089	1.50434e-05	0.0470829	-0.410869	0.874669	1.33071e-05	0.880753	1.21621e-05	0.00608325	-0.129803
gCGC00592	BRD9	0.961257	2e-05	0.892137	2e-05	-0.0691209	0	0.93245	2e-05	0.902636	2e-05	-0.0298139	0	0.923224	2e-05	0.941716	2e-05	0.018492	0	0.972788	2e-05	1.00036	2e-05	0.027572	0
gCGC00578	BRD9, BRD7	1.02862	2e-05	0.891017	2e-05	-0.137599	0	0.944542	2e-05	0.974942	2e-05	0.0303999	0	0.954025	2e-05	0.914846	2e-05	-0.0391797	0	0.64511	1.02519e-06	0.65539	7.31852e-07	0.0102801	-0.486264
gCGC00512	BRG1	0.929485	2e-05	0.905845	2e-05	-0.0236406	0	0.949826	2e-05	0.94069	2e-05	-0.00913602	0	1.02275	2e-05	0.930787	2e-05	-0.0919615	0	0.943559	2e-05	1.00605	2e-05	0.0624935	0
gCGC00514	BRG1	1.01856	2e-05	1.10269	2e-05	0.0841304	0	0.976373	2e-05	1.18149	2e-05	0.205118	0	0.978287	2e-05	1.01708	2e-05	0.0387945	0	0.99101	2e-05	0.984511	2e-05	-0.00649881	0
gCGC00518	BRG1	0.903976	2e-05	0.997077	2e-05	0.0931014	0	0.935884	2e-05	0.983984	2e-05	0.0480998	0	0.884955	2e-05	0.83075	2e-05	-0.0542051	0	0.917686	2e-05	0.987427	2e-05	0.0697407	0
gCGC00520	BRG1	0.94053	2e-05	1.0478	2e-05	0.107275	0	0.904647	2e-05	1.05	2e-05	0.145353	0	0.905775	2e-05	1.00007	2e-05	0.0942963	0	0.894955	2e-05	0.905954	2e-05	0.0109993	0
gCGC00103	BRPF1	0.884713	2e-05	0.931613	2e-05	0.0468994	0	0.894054	2e-05	0.85662	2e-05	-0.0374335	0	0.919131	2e-05	0.825384	2e-05	-0.0937475	0	0.878138	1.98059e-05	0.858805	2e-05	-0.0193326	0.0140734
gCGC00445	BRPF1	0.9768	2e-05	0.940148	2e-05	-0.0366514	0	0.941793	2e-05	0.893099	2e-05	-0.0486936	0	0.942183	2e-05	0.907063	2e-05	-0.0351204	0	0.843231	2e-05	0.842865	3.97841e-06	-0.000366032	-2.32974
gCGC00597	BRPF1	0.894189	2e-05	0.847422	2e-05	-0.046767	0	0.910491	2e-05	0.899581	2e-05	-0.01091	0	0.941791	2e-05	0.8815	2e-05	-0.0602909	0	0.974246	2e-05	1.02855	2e-05	0.0542991	0
gCGC00600	BRPF1	1.00928	2e-05	0.849577	2e-05	-0.159707	0	0.975935	2e-05	0.901238	2e-05	-0.0746973	0	0.908052	2e-05	0.871385	1.25974e-05	-0.0366663	-0.666869	1.02543	2e-05	1.02923	2e-05	0.00380492	0
gCGC00730	BRPF1, BRD1, BRPF3	0.855272	2e-05	0.999953	2e-05	0.144681	0	0.981034	2e-05	0.89682	2e-05	-0.084214	0	0.87239	2e-05	0.778128	4.51921e-06	-0.0942625	-2.14586	0.848832	2e-05	0.931685	2e-05	0.082853	0
gCGC00583	BRPF3, BRD1, BRPF1	0.842096	2e-05	1.0158	2e-05	0.173708	0	0.916917	2e-05	0.959796	2e-05	0.0428793	0	0.953919	2e-05	0.857812	2e-05	-0.0961063	0	0.941703	2e-05	1.00414	2e-05	0.0624368	0
gCGC00285	BTK	0.950268	1e-05	0.907215	1e-05	-0.043053	0	0.920489	1e-05	0.920942	1e-05	0.000453651	0	0.981515	1e-05	0.788995	9.61544e-06	-0.192519	-0.0565757	1.01682	1e-05	0.972697	1e-05	-0.0441189	0
gCGC00311	BTK	0.994285	1e-05	0.994861	1e-05	0.00057596	0	0.960141	1e-05	1.02553	1e-05	0.0653936	0	0.97207	1e-05	0.915724	9.19444e-06	-0.0563461	-0.121167	0.970225	1e-05	1.01268	1e-05	0.0424575	0
gCGC00428	BTK	0.881246	1e-05	0.80411	9.5737e-06	-0.0771359	-0.0628522	0.72153	2.7913e-06	0.841728	5.37955e-06	0.120198	0.946546	0.888186	7.59861e-06	0.815681	4.16959e-06	-0.0725056	-0.865829	0.908129	9.26559e-06	0.9165	1e-05	0.00837076	0.110045
gCGC00453	BTK	1.0594	2e-05	0.778477	2e-05	-0.280924	0	0.734	2e-05	0.743531	2e-05	0.00953072	0	0.905463	2e-05	0.763543	1.74334e-05	-0.14192	-0.19815	0.904259	2e-05	0.716472	1.39395e-06	-0.187787	-3.84275
gCGC00694	BTK	0.964104	2e-05	0.878974	1.86655e-05	-0.08513	-0.099623	0.960441	2e-05	0.947517	2e-05	-0.0129239	0	0.971972	2e-05	0.780093	4.30711e-06	-0.191879	-2.21521	1.02804	2e-05	1.02429	2e-05	-0.00374174	0
gCGC00697	BTK	1.0208	1e-05	0.946898	1e-05	-0.0739017	0	0.942592	1e-05	0.974152	1e-05	0.0315599	0	1.01095	1e-05	0.828972	1e-05	-0.181975	0	0.910747	1e-05	0.979156	1e-05	0.0684092	0
gCGC00303	Calpain	0.932834	5e-05	0.914424	5e-05	-0.0184097	0	0.940178	5e-05	0.973134	5e-05	0.0329565	0	0.977403	5e-05	0.940408	5e-05	-0.0369946	0	1.04594	5e-05	1.00387	5e-05	-0.0420767	0
gCGC00127	CAMKK1	0.882063	1e-05	0.960552	1e-05	0.0784882	0	0.921237	1e-05	0.861193	1e-05	-0.0600445	0	0.95356	1e-05	0.773688	4.71599e-06	-0.179873	-1.08437	0.845586	1e-05	0.90095	1e-05	0.0553635	0
gCGC00128	CAMKK1, CAMKK2	1.04171	2e-05	1.02835	2e-05	-0.013359	0	0.923242	2e-05	0.884305	2e-05	-0.0389374	0	0.918222	2e-05	0.853789	2e-05	-0.0644324	0	0.876957	2e-05	0.891699	2e-05	0.0147418	0
gCGC00091	Carbonic anhydrase	0.973299	2e-05	1.00844	2e-05	0.0351384	0	1.00647	2e-05	1.03548	2e-05	0.0290145	0	0.987265	2e-05	1.05479	2e-05	0.0675265	0	0.990619	2e-05	0.991382	2e-05	0.000762641	0
gCGC00152	Carbonic anhydrase	0.928895	2e-05	0.9382	2e-05	0.00930512	0	0.97146	2e-05	0.983788	2e-05	0.0123274	0	0.971669	2e-05	0.968851	2e-05	-0.00281781	0	0.940778	2e-05	0.959842	2e-05	0.0190636	0
gCGC00488	CARM1	0.973941	2e-05	0.959568	2e-05	-0.0143729	0	0.980742	2e-05	0.954211	2e-05	-0.0265318	0	0.999214	2e-05	0.978081	2e-05	-0.0211323	0	0.977799	2e-05	1.05283	2e-05	0.0750265	0
gCGC00524	CARM1	0.927324	2e-05	0.941243	2e-05	0.0139186	0	0.915303	2e-05	0.894645	2e-05	-0.0206575	0	0.943561	2e-05	0.85327	2e-05	-0.0902915	0	0.934965	2e-05	0.98651	2e-05	0.0515443	0
gCGC00397	Caspase	0.979011	2e-05	0.933984	2e-05	-0.0450266	0	0.973135	2e-05	0.960339	2e-05	-0.012796	0	0.948735	2e-05	0.964886	2e-05	0.0161517	0	0.980279	2e-05	0.955059	2e-05	-0.0252206	0
gCGC00261	Caspase, ICE	0.997405	2e-05	0.913242	2e-05	-0.084163	0	0.973629	2e-05	0.994623	2e-05	0.0209939	0	1.00463	2e-05	1.00078	2e-05	-0.00385845	0	0.997018	2e-05	0.990309	2e-05	-0.00670922	0
gCGC00393	Cathepsin K	0.975746	2e-05	0.908384	2e-05	-0.0673621	0	0.978178	2e-05	0.989342	2e-05	0.0111639	0	0.931987	2e-05	0.903519	1.7276e-05	-0.0284683	-0.211234	0.878191	2e-05	0.794936	8.8729e-06	-0.0832547	-1.17252
gCGC00467	CBP	0.907772	2e-05	0.897166	2e-05	-0.0106058	0	0.900855	2e-05	0.830297	2e-05	-0.0705581	0	0.876891	2e-05	0.992219	2e-05	0.115327	0	0.968484	2e-05	1.0083	2e-05	0.039812	0
gCGC00468	CBP	0.773673	4.91486e-05	0.761678	0.000153467	-0.0119956	1.6427	0.702661	2.881e-05	0.686283	1.41024e-05	-0.0163782	-1.03063	0.853191	0.0002	0.959191	0.0002	0.106	0	0.771441	4.31566e-05	0.853421	4.22417e-05	0.0819793	-0.0309118
gCGC00484	CBP	0.984903	2e-05	0.906972	2e-05	-0.077931	0	0.906966	2e-05	0.992001	2e-05	0.0850348	0	0.983371	2e-05	0.991671	2e-05	0.00829977	0	0.982716	2e-05	0.958948	2e-05	-0.0237685	0
gCGC00487	CBP	0.911218	2e-05	0.93375	2e-05	0.0225322	0	0.99191	2e-05	0.885458	2e-05	-0.106452	0	0.961102	2e-05	0.930006	2e-05	-0.031096	0	1.04763	2e-05	1.04395	2e-05	-0.00368106	0
gCGC00496	CBP	0.957966	2e-05	0.89935	1.29462e-05	-0.0586164	-0.62747	0.923595	2e-05	0.893595	2e-05	-0.0300009	0	0.931476	2e-05	0.984105	2e-05	0.0526294	0	0.967793	2e-05	0.962558	2e-05	-0.00523561	0
gCGC00684	CBP	0.705462	1.22552e-06	0.848762	2.53738e-06	0.1433	1.04994	0.504302	1.00078e-07	0.704117	5.63008e-07	0.199814	2.49203	0.853981	1.47722e-05	0.77278	2.83702e-06	-0.0812009	-2.38043	0.643632	5.9007e-07	0.679191	5.5777e-07	0.0355589	-0.081215
gCGC00700	CBP	0.912818	2e-05	0.882818	2e-05	-0.0299997	0	0.857195	2e-05	0.741508	2e-05	-0.115687	0	0.909983	2e-05	0.967835	2e-05	0.0578523	0	0.870887	2e-05	0.944293	2e-05	0.0734066	0
gCGC00773	CBP-HAT	0.913515	2e-05	1.0465	2e-05	0.132983	0	0.713891	1.46995e-06	0.72087	3.80686e-06	0.00697935	1.37283	0.915498	2e-05	1.05	2e-05	0.134502	0	0.809788	1.54958e-05	0.768146	1.75651e-06	-0.041642	-3.1411
gCGC00324	Cdc25C, Cdc25B, Cdc25A	0.718714	3.11594e-06	0.716124	2.72383e-06	-0.00259	-0.194033	0.642941	1.11405e-06	0.584167	1.30884e-06	-0.0587745	0.232472	0.82256	4.92673e-06	0.708963	2.70469e-06	-0.113597	-0.865166	0.687404	1.45393e-06	0.606124	1.26142e-06	-0.0812804	-0.2049
gCGC00423	CDK1	0.871173	1.45826e-05	0.863903	1.62418e-05	-0.00726992	0.155461	0.775153	6.42023e-06	0.765082	8.10988e-06	-0.0100715	0.337054	0.893522	1.9519e-05	0.879686	1.47735e-05	-0.0138364	-0.401868	0.773488	3.15339e-06	0.76121	2.72236e-06	-0.0122783	-0.212043
gCGC00611	CDK1, CDK2	0.897833	2e-05	0.935278	2e-05	0.0374447	0	0.783653	3.64979e-06	0.868097	2e-05	0.0844436	2.45412	0.940724	2e-05	0.873309	1.57855e-05	-0.0674147	-0.341399	0.874801	1.7829e-05	0.877586	1.66881e-05	0.00278503	-0.0954059
gCGC00187	CDK1, CDK2, CDK9	0.954379	1e-05	0.964688	1e-05	0.010309	0	0.865356	1e-05	0.995723	1e-05	0.130367	0	0.998777	1e-05	1.00474	1e-05	0.00596511	0	0.992819	1e-05	0.994023	1e-05	0.0012033	0
gCGC00610	Undefined	0.965812	1e-05	0.959656	1e-05	-0.00615567	0	0.954905	1e-05	0.941084	1e-05	-0.0138208	0	0.897281	1e-05	0.881194	1e-05	-0.0160865	0	0.700048	3.2002e-06	0.763586	4.05904e-06	0.0635383	0.342979
gCGC00775	Undefined	0.931878	1.99941e-05	1.03295	2e-05	0.101072	0.000425584	0.517388	1.9044e-07	0.691581	2.66124e-07	0.174193	0.482761	1.0043	2e-05	0.709344	3.15102e-06	-0.29496	-2.66611	0.448769	2.71384e-08	0.527862	3.46406e-08	0.0790937	0.352131
gCGC00233	CDK2, CDK7, CDK9	0.999761	2e-05	0.994668	2e-05	-0.00509262	0	0.887305	2e-05	0.989248	2e-05	0.101943	0	1.01911	2e-05	0.91161	2e-05	-0.107496	0	0.941514	2e-05	0.919971	2e-05	-0.0215428	0
gCGC00234	CDK4, CDK6	0.994813	2e-05	0.930454	2e-05	-0.0643583	0	0.883223	2e-05	0.825082	1.13458e-05	-0.0581408	-0.817847	0.789196	1.49475e-05	0.852539	1.94442e-05	0.0633436	0.379431	0.769259	4.25667e-06	0.827598	1.38497e-06	0.0583386	-1.61987
gCGC00267	CDK4, CDK6, multi-CDK	0.812487	5.77037e-06	0.962954	2e-05	0.150467	1.79327	0.728847	1.47883e-06	0.723126	2.65309e-06	-0.00572169	0.843216	0.658411	1.20477e-06	0.86236	8.80911e-06	0.203949	2.87024	0.771388	7.43514e-06	0.733143	7.53954e-06	-0.0382456	0.0201157
gCGC00540	CDK7	0.568873	2.7834e-07	0.491534	2.18627e-07	-0.0773396	-0.348377	0.476514	7.80915e-08	0.481672	5.89005e-08	0.00515842	-0.406884	0.534378	2.75707e-07	0.57225	1.77864e-07	0.037872	-0.632359	0.444072	8.58933e-08	0.412798	7.98462e-08	-0.0312733	-0.105321
gCGC00456	CDK8	0.922334	5e-05	0.976871	5e-05	0.0545366	0	0.95513	5e-05	0.992028	5e-05	0.0368981	0	0.883525	5e-05	1.05202	5e-05	0.168494	0	0.9263	5e-05	0.941931	5e-05	0.0156309	0
gCGC00681	CDK8	0.852313	1e-05	0.848695	1e-05	-0.00361866	0	1.00099	1e-05	0.992291	1e-05	-0.00869721	0	0.952192	1e-05	0.918712	1e-05	-0.0334799	0	0.874251	1e-05	0.944025	1e-05	0.0697734	0
gCGC00703	CDK8	0.905007	9.62886e-06	0.970031	1e-05	0.0650232	0.0545629	0.922762	1e-05	0.912777	8.8113e-06	-0.00998539	-0.182573	0.71445	1.07802e-06	0.70185	9.36808e-07	-0.0126	-0.202553	0.70371	1.60127e-07	0.657124	7.33151e-08	-0.0465856	-1.12704
gCGC00622	CDK8, CDK19	0.925226	2e-05	0.947834	2e-05	0.0226081	0	0.8851	2e-05	0.985012	2e-05	0.0999118	0	0.822584	2e-05	0.955282	2e-05	0.132698	0	0.908464	2e-05	1.03436	2e-05	0.125896	0
gCGC00605	CDK9	0.974018	2e-05	0.961964	2e-05	-0.0120539	0	0.908487	2e-05	0.955294	2e-05	0.0468064	0	0.990878	2e-05	0.9587	2e-05	-0.0321779	0	0.970375	2e-05	0.987659	2e-05	0.0172848	0
gCGC00357	CDK9, CDK5	0.996278	1e-05	0.977297	1e-05	-0.018981	0	0.968846	1e-05	1.0268	1e-05	0.0579545	0	1.03646	1e-05	1.01136	1e-05	-0.0251021	0	0.871894	1e-05	0.928388	1e-05	0.0564932	0
gCGC00503	CECR2	0.971454	2e-05	0.94045	2e-05	-0.0310047	0	0.976896	2e-05	0.961146	2e-05	-0.0157505	0	0.961581	2e-05	0.939142	2e-05	-0.022439	0	1.02373	2e-05	0.994923	2e-05	-0.0288074	0
gCGC00576	CECR2	0.983832	1.17878e-05	0.925277	2e-05	-0.0585548	0.76271	1.02125	2e-05	0.990411	2e-05	-0.0308354	0	0.961917	2e-05	1.00674	2e-05	0.044822	0	1.00852	2e-05	1.02659	2e-05	0.0180748	0
gCGC00571	CENPE	0.649605	2.07892e-07	0.724333	4.49586e-07	0.0747277	1.11277	0.510811	5.00236e-08	0.510227	7.46746e-08	-0.000584006	0.578007	0.588282	1.67779e-07	0.40733	6.69885e-08	-0.180952	-1.32458	0.400967	1.01286e-07	0.414685	1.00604e-07	0.013718	-0.00975625
gCGC00050	Cereblon, IKZF1, IKZF3	0.991254	5e-05	0.98502	5e-05	-0.00623423	0	0.970685	5e-05	0.94468	5e-05	-0.0260046	0	0.952202	5e-05	0.939657	5e-05	-0.0125449	0	0.98377	5e-05	0.981357	5e-05	-0.00241303	0
gCGC00148	Cereblon, IKZF1, IKZF3	1.05949	0.0001	1.03899	0.0001	-0.0205022	0	0.947561	0.0001	0.989193	0.0001	0.0416321	0	1.02274	0.0001	0.943135	0.0001	-0.0796047	0	0.993279	0.0001	1.0518	0.0001	0.0585245	0
gCGC00106	CerK	0.936202	1e-05	0.953775	1e-05	0.0175731	0	0.770676	7.64509e-06	0.868518	7.628e-06	0.0978422	-0.00322879	0.864008	6.05144e-06	0.821726	3.79668e-06	-0.0422823	-0.672543	0.757131	1.68923e-06	0.711558	1.21746e-06	-0.0455731	-0.472496
gCGC00214	CETP	0.984037	2e-05	0.984164	2e-05	0.0001266	0	0.893207	2e-05	0.937908	2e-05	0.0447017	0	0.911804	2e-05	0.855746	1.05122e-05	-0.0560583	-0.927941	0.966843	2e-05	0.969201	2e-05	0.00235748	0
gCGC00058	CHK1	0.816644	6.0448e-06	0.844681	8.10506e-06	0.0280365	0.423128	0.497035	1.64496e-07	0.477212	1.69558e-07	-0.0198229	0.0437264	0.660605	1.2655e-06	0.709712	1.24417e-06	0.0491068	-0.0245192	0.746659	2.23971e-06	0.745172	2.16728e-06	-0.0014872	-0.0474246
gCGC00059	CHK1	0.612395	7.39736e-07	0.635208	1.46266e-06	0.0228134	0.983511	0.431568	1.13164e-07	0.457758	1.21452e-07	0.0261902	0.10197	0.505067	1.60959e-07	0.477759	1.49314e-07	-0.027308	-0.108347	0.688842	1.72853e-06	0.704602	1.48481e-06	0.0157599	-0.219261
gCGC00083	CHK1	0.932683	1e-05	0.990909	1e-05	0.0582257	0	0.637957	3.41916e-07	0.667621	4.44268e-07	0.0296634	0.37779	0.689002	5.20074e-07	0.698577	5.25305e-07	0.00957543	0.0144373	0.907473	5.32814e-06	0.777797	3.26859e-06	-0.129676	-0.704965
gCGC00098	CHK1	0.672161	2.82848e-07	0.827684	1e-05	0.155524	5.14383	0.444823	3.56714e-08	0.474756	5.14253e-08	0.0299338	0.527713	0.52245	5.4241e-08	0.447059	4.48856e-08	-0.0753918	-0.273134	0.800247	1.94528e-06	0.736115	9.59272e-07	-0.0641315	-1.01996
gCGC00294	CHK1	0.783335	2.10134e-06	0.781425	2.33947e-06	-0.00191009	0.154871	0.586806	4.53882e-07	0.576549	5.28613e-07	-0.0102572	0.219895	0.616043	7.8999e-07	0.57258	4.48211e-07	-0.0434639	-0.817656	0.894106	2e-05	0.972627	2e-05	0.078521	0
gCGC00313	CHK1	0.731063	5.0081e-07	0.72522	7.75942e-07	-0.00584239	0.631684	0.502597	9.30804e-08	0.489831	8.77742e-08	-0.0127666	-0.0846799	0.489506	9.56054e-08	0.475183	9.1149e-08	-0.0143232	-0.0688649	0.929763	1e-05	0.964632	1e-05	0.0348689	0
gCGC00582	CK1_epsilon1	0.858133	2e-05	1.02349	2e-05	0.165361	0	0.853596	2e-05	0.958576	2e-05	0.104981	0	0.976175	2e-05	0.860525	2e-05	-0.115649	0	0.942083	2e-05	0.996705	2e-05	0.0546228	0
gCGC00312	CK2	0.963499	1.04147e-05	0.804554	1.01347e-05	-0.158946	-0.0393223	0.69723	2.80457e-06	0.787895	2.36832e-06	0.0906654	-0.243914	0.815561	4.8297e-06	0.682829	2.26429e-06	-0.132731	-1.09288	0.752178	3.52739e-06	0.803643	5.1029e-06	0.0514644	0.532716
gCGC00111	CLK1, CLK4	0.955029	2e-05	0.954607	2e-05	-0.000421524	0	0.867601	1.35485e-05	0.838478	1.38646e-05	-0.0291224	0.0332816	0.92382	2e-05	0.770868	5.14585e-06	-0.152952	-1.95852	0.930036	2e-05	0.919393	2e-05	-0.0106424	0
gCGC00572	CLK4	1.03202	2e-05	0.927809	2e-05	-0.104208	0	0.969076	2e-05	0.963245	2e-05	-0.00583053	0	0.971936	2e-05	0.921715	2e-05	-0.0502203	0	0.970569	2e-05	1.03476	2e-05	0.0641886	0
gCGC00343	COX1	0.912294	2e-05	0.951142	2e-05	0.0388476	0	0.986739	2e-05	1.01418	2e-05	0.0274413	0	0.977252	2e-05	0.902901	2e-05	-0.0743513	0	1.0105	2e-05	0.956673	2e-05	-0.0538232	0
gCGC00001	COX1, COX2	1.05205	1e-05	0.976833	1e-05	-0.075216	0	0.98715	1e-05	0.962822	1e-05	-0.0243282	0	0.88469	1e-05	0.997197	1e-05	0.112507	0	1.00553	1e-05	1.06411	1e-05	0.0585859	0
gCGC00070	COX1, COX2	0.980167	1e-05	0.907352	1e-05	-0.0728151	0	1.02254	1e-05	0.951143	1e-05	-0.0713986	0	1.00576	1e-05	0.906435	1e-05	-0.0993299	0	0.935408	1e-05	0.930457	1e-05	-0.00495142	0
gCGC00163	COX1, COX2	0.894115	0.000189318	0.885295	0.0002	-0.00881946	0.0791876	0.824892	8.36316e-05	0.834111	0.000116694	0.00921911	0.480608	0.776377	9.44449e-05	0.808667	0.00010683	0.0322905	0.177769	0.893361	0.00012013	0.981785	0.0002	0.0884237	0.735403
gCGC00230	COX2	0.967176	2e-05	0.954491	2e-05	-0.0126841	0	0.93676	2e-05	0.946377	2e-05	0.00961715	0	0.954787	2e-05	1.04442	2e-05	0.0896342	0	1.05758	2e-05	1.00757	2e-05	-0.0500141	0
gCGC00239	COX2	0.924637	2e-05	1.00792	2e-05	0.0832875	0	0.905834	1.73286e-05	0.863152	1.56719e-05	-0.0426819	-0.144975	0.919762	2e-05	0.866421	2e-05	-0.053341	0	0.970646	2e-05	1.04699	2e-05	0.0763474	0
gCGC00356	COX2	0.949048	2e-05	0.912307	2e-05	-0.0367401	0	0.926604	2e-05	0.979418	2e-05	0.0528139	0	0.965619	2e-05	0.860884	2e-05	-0.104734	0	0.941113	2e-05	1.00098	2e-05	0.0598713	0
gCGC00317	CPT1A	0.919621	1e-05	0.940261	1e-05	0.0206408	0	0.943976	1e-05	1.0376	1e-05	0.0936202	0	0.99726	1e-05	0.905379	1e-05	-0.0918805	0	0.945776	1e-05	0.916641	1e-05	-0.0291352	0
gCGC00212	CPT1B	0.993091	1e-05	0.940136	1e-05	-0.0529552	0	1.01667	1e-05	0.983041	1e-05	-0.0336322	0	0.980788	1e-05	0.936516	1e-05	-0.0442716	0	0.966146	1e-05	0.97126	1e-05	0.00511378	0
gCGC00655	CRAF, BRAF, EGFR	0.867449	1e-05	0.834598	8.08197e-06	-0.0328515	-0.30722	0.856518	6.23294e-06	0.807564	5.16091e-06	-0.0489539	-0.272289	0.801307	4.1172e-06	0.814257	2.35566e-06	0.0129506	-0.805532	0.669576	7.69222e-07	0.678774	7.94838e-07	0.00919789	0.047261
gCGC00543	CSF1R	0.929556	2e-05	0.920867	2e-05	-0.00868857	0	0.936339	2e-05	0.974778	2e-05	0.0384389	0	0.959378	2e-05	0.953477	2e-05	-0.00590098	0	0.796367	7.69068e-06	0.755214	4.39257e-06	-0.0411531	-0.808046
gCGC00606	CSF1R	1.05352	2e-05	0.948421	2e-05	-0.105103	0	0.848119	2e-05	1.02072	2e-05	0.172602	0	0.985085	2e-05	1.04328	2e-05	0.0581934	0	0.930654	2e-05	1.04066	2e-05	0.110009	0
gCGC00089	CTP	1.00125	2e-05	0.915919	2e-05	-0.0853265	0	0.959474	2e-05	0.973115	2e-05	0.0136412	0	1.00069	2e-05	0.961284	2e-05	-0.0394049	0	0.955568	2e-05	1.03212	2e-05	0.0765489	0
gCGC00528	CTSK	0.984505	2e-05	0.969482	2e-05	-0.0150234	0	0.962855	2e-05	0.940433	2e-05	-0.0224225	0	0.938898	2e-05	0.993547	2e-05	0.0546488	0	0.994091	2e-05	0.902644	1.27192e-05	-0.0914468	-0.65299
gCGC00669	CXCR2	1.00974	2e-05	0.941608	2e-05	-0.0681366	0	0.995353	2e-05	0.934908	2e-05	-0.0604448	0	1.00811	2e-05	0.995557	2e-05	-0.0125479	0	1.05	2e-05	1.00618	2e-05	-0.0438212	0
gCGC00736	CXCR4	0.863897	2e-05	0.951906	2e-05	0.0880092	0	0.886443	2e-05	0.872931	2e-05	-0.0135117	0	1.01524	2e-05	0.853252	2e-05	-0.161985	0	0.985854	2e-05	1.05976	2e-05	0.073906	0
gCGC00719	CYP11B1	1.05	2e-05	0.950464	2e-05	-0.0995364	0	1.05998	2e-05	1.00308	2e-05	-0.0568916	0	0.992387	2e-05	0.982747	2e-05	-0.00963974	0	1.07223	2e-05	1.01185	2e-05	-0.0603825	0
gCGC00525	CYP17A1	1.00557	2e-05	0.925603	2e-05	-0.0799633	0	0.993942	2e-05	1.04666	2e-05	0.0527175	0	0.96277	2e-05	0.857533	2e-05	-0.105237	0	1.0013	2e-05	0.983009	2e-05	-0.0182899	0
gCGC00541	CYP17A1	1.04854	2e-05	0.983715	2e-05	-0.0648282	0	0.872017	2e-05	1.02184	2e-05	0.14982	0	0.89585	1.16022e-05	0.860333	1.84784e-05	-0.0355171	0.671442	0.74941	1.01017e-05	0.888196	7.54167e-06	0.138786	-0.421647
gCGC00302	Cysteine Protease	1.05194	2e-05	1.00293	2e-05	-0.0490179	0	0.939024	2e-05	0.953309	2e-05	0.0142851	0	1.01023	2e-05	0.926592	2e-05	-0.0836419	0	0.915791	2e-05	0.856456	2e-05	-0.0593351	0
gCGC00325	Cytidine deaminase	0.920088	0.0002	0.907099	0.0002	-0.0129888	0	0.811022	3.86545e-05	0.766643	8.87623e-05	-0.044379	1.19931	0.873816	0.0002	0.868716	0.000198163	-0.00510049	-0.0133155	0.850386	0.000192543	0.878542	0.0002	0.0281562	0.0548224
gCGC00704	D2 dopamine receptor	1.03112	2e-05	1.02654	2e-05	-0.00457966	0	0.949821	2e-05	0.965003	2e-05	0.0151818	0	0.989983	2e-05	0.967701	2e-05	-0.0222812	0	1.05	2e-05	1.07031	2e-05	0.0203146	0
gCGC00120	DAG kinase	0.923277	2e-05	0.902062	2e-05	-0.0212147	0	1.00111	2e-05	0.985674	2e-05	-0.0154316	0	0.991861	2e-05	0.944864	2e-05	-0.0469974	0	0.931563	2e-05	0.954451	2e-05	0.0228882	0
gCGC00242	DAG lipase	0.931742	1e-05	0.953652	1e-05	0.0219099	0	0.948225	1e-05	0.88505	1e-05	-0.0631745	0	1.00385	1e-05	0.875947	1e-05	-0.127907	0	0.877175	9.73929e-06	0.850777	5.21894e-06	-0.0263983	-0.900059
gCGC00642	DDHD2	0.962726	2e-05	0.985805	2e-05	0.023079	0	1.00906	2e-05	0.955746	2e-05	-0.0533116	0	0.963326	2e-05	0.972351	2e-05	0.00902498	0	1.0123	2e-05	1.00678	2e-05	-0.00551927	0
gCGC00672	DDR1	0.989757	1e-05	0.876461	1e-05	-0.113295	0	0.885854	7.91831e-06	0.888922	6.83442e-06	0.00306851	-0.212374	0.894067	8.08356e-06	0.918746	9.39041e-06	0.0246794	0.216197	0.997888	1e-05	0.895745	6.29381e-06	-0.102143	-0.667995
gCGC00529	DGAT-1	1.00229	2e-05	1.04388	2e-05	0.0415859	0	0.878502	2e-05	0.884292	2e-05	0.00578934	0	0.996258	2e-05	0.924569	2e-05	-0.0716891	0	0.94646	2e-05	1.02495	2e-05	0.0784931	0
gCGC00138	DHFR	0.817535	8.01647e-06	0.914182	2e-05	0.0966471	1.31896	0.743789	2.12031e-06	0.701471	2.94244e-06	-0.0423179	0.472737	0.807061	3.42927e-06	0.739159	3.60631e-06	-0.0679025	0.0726237	0.718862	3.58709e-06	0.668694	2.61352e-06	-0.0501679	-0.456821
gCGC00300	DHFR	0.835819	1e-05	0.888149	1e-05	0.0523304	0	0.631436	1.12295e-07	0.541317	1.08048e-07	-0.0901182	-0.0556177	0.569355	1.80148e-07	0.52192	2.28786e-07	-0.0474348	0.34481	0.677922	2.79542e-07	0.701411	3.14399e-07	0.0234891	0.16953
gCGC00483	DLK	1.04182	2e-05	0.86476	2e-05	-0.177057	0	0.895853	2e-05	0.89638	2e-05	0.000527143	0	0.962921	2e-05	0.893296	2e-05	-0.0696252	0	0.962412	2e-05	1.0045	2e-05	0.0420914	0
gCGC00500	DLK	0.795766	5.92795e-06	0.761512	8.20709e-06	-0.0342542	0.469337	0.713696	2.28715e-06	0.733238	4.60908e-06	0.0195424	1.01093	0.789408	4.42163e-06	0.626407	1.1685e-06	-0.163001	-1.91992	0.911971	2e-05	0.984494	2e-05	0.0725229	0
gCGC00626	DLK	0.912663	1e-05	0.929768	1e-05	0.0171053	0	0.922362	1e-05	0.903432	1e-05	-0.0189303	0	0.97879	1e-05	0.757257	3.2212e-06	-0.221533	-1.63433	0.92278	1e-05	1.00546	1e-05	0.0826837	0
gCGC00010	DNA	0.494533	3.53773e-07	0.546473	5.84065e-07	0.0519408	0.723304	0.200466	1.51288e-08	0.162047	6.75148e-09	-0.0384189	-1.16402	0.331074	1.13568e-07	0.213909	1.54234e-08	-0.117165	-2.88037	0.246417	2.11005e-08	0.278208	6.43766e-08	0.0317907	1.60926
gCGC00166	DNA	1.01405	0.0001	0.985339	0.0001	-0.0287159	0	0.978929	0.0001	1.007	0.0001	0.0280687	0	0.996752	0.0001	0.896379	0.0001	-0.100374	0	0.924274	0.0001	0.963734	0.0001	0.0394606	0
gCGC00175	DNA	0.970616	0.0001	0.988454	0.0001	0.0178382	0	0.784267	4.42598e-05	0.86416	3.54206e-05	0.0798928	-0.321408	0.857115	4.36891e-05	0.749897	1.63976e-05	-0.107218	-1.41378	0.875798	5.64429e-05	0.829278	3.2978e-05	-0.0465195	-0.77529
gCGC00183	DNA	0.95325	2e-05	0.983047	2e-05	0.0297972	0	0.830001	7.27168e-06	0.829338	7.18684e-06	-0.000663579	-0.0169314	0.958448	2e-05	0.745422	2.7267e-06	-0.213025	-2.87477	0.88978	1.17699e-05	0.859277	9.38769e-06	-0.0305025	-0.326265
gCGC00184	DNA	1.02839	1e-05	0.980772	1e-05	-0.0476212	0	1.01967	1e-05	1.0087	1e-05	-0.0109653	0	1.06518	1e-05	0.995918	1e-05	-0.0692586	0	1.01674	1e-05	1.0013	1e-05	-0.0154356	0
gCGC00250	DNA	0.927968	0.0001	0.894831	0.0001	-0.0331371	0	0.992764	0.0001	0.942932	0.0001	-0.0498322	0	0.978597	0.0001	0.949023	0.0001	-0.0295744	0	0.920783	0.0001	1.01046	0.0001	0.0896739	0
gCGC00434	DNA	0.944089	2e-05	1.03062	2e-05	0.086531	0	0.830777	8.0534e-06	0.827171	6.62661e-06	-0.00360626	-0.281327	0.878285	1.59632e-05	0.777767	4.45525e-06	-0.100517	-1.84117	0.884108	1.56904e-05	0.880561	1.31243e-05	-0.00354654	-0.257641
gCGC00444	DNA	0.936334	1e-05	0.99884	1e-05	0.0625064	0	0.746406	1.03055e-06	0.724507	1.06774e-06	-0.0218993	0.051136	0.774041	2.48004e-06	0.706464	8.68758e-07	-0.0675766	-1.51334	0.870302	5.22171e-06	0.837409	4.72365e-06	-0.0328928	-0.144621
gCGC00498	DNA	0.959028	2e-05	0.938735	2e-05	-0.0202934	0	0.824865	6.71527e-06	0.832031	1.34802e-05	0.00716627	1.00533	0.834167	4.80616e-06	0.782126	2.79011e-06	-0.0520411	-0.784562	0.660887	1.45017e-06	0.719609	8.51994e-07	0.0587223	-0.767302
gCGC00498	DNA	0.62572	6.22611e-07	0.697812	4e-05	0.0720927	6.00552	0.403943	2.60743e-07	0.389538	1.5318e-07	-0.0144047	-0.767402	0.476234	3.80653e-07	0.42854	2.65255e-07	-0.0476933	-0.521098	0.387623	1.46677e-07	0.443928	5.81445e-07	0.0563057	1.98699
gCGC00179	DNA methyltransferase	1.01282	2e-05	0.792905	1.90321e-05	-0.219914	-0.0715629	0.720289	3.07857e-06	0.733154	3.78287e-06	0.0128654	0.297218	0.705279	1.80418e-06	0.624922	1.22113e-06	-0.0803576	-0.563128	0.690226	1.41428e-06	1.02831	2e-05	0.338082	3.82186
gCGC00373	DNA methyltransferase	0.845323	2e-05	0.878225	2e-05	0.0329018	0	0.695823	1.62939e-06	0.672646	3.45976e-06	-0.0231773	1.08634	0.670428	1.8636e-06	0.509853	1.21221e-07	-0.160576	-3.94238	0.595642	1.97628e-07	0.588942	2.13619e-07	-0.00670028	0.112254
gCGC00154	DNA polymerase	1.00461	0.0001	0.986122	0.0001	-0.0184915	0	0.886981	0.0001	0.898932	0.0001	0.011951	0	1.00011	0.0001	0.985434	0.0001	-0.0146726	0	0.997378	0.0001	1.00569	0.0001	0.00831634	0
gCGC00009	DNA synthesis	0.604744	2.974e-08	0.838945	1e-05	0.234201	8.39338	0.352669	1.05136e-08	0.356767	1.12127e-08	0.00409836	0.0928778	0.425918	4.76326e-08	0.351967	2.62855e-08	-0.0739511	-0.85768	0.322334	1.20593e-08	0.328892	1.10838e-08	0.00655729	-0.1217
gCGC00081	DNA synthesis	0.69597	2.64378e-05	0.877909	0.0002	0.181938	2.91933	0.449823	9.51954e-07	0.518287	1.73479e-06	0.0684637	0.865798	0.477742	9.18917e-07	0.454211	1.04741e-06	-0.0235314	0.188816	0.549772	2.49075e-06	0.532498	3.48796e-06	-0.0172733	0.485803
gCGC00185	DNA synthesis	0.766016	1e-05	0.83511	1e-05	0.0690936	0	0.481497	6.94202e-08	0.502825	1.10942e-07	0.0213278	0.676374	0.444252	6.03153e-08	0.365298	4.14541e-08	-0.0789542	-0.54101	0.528459	8.64037e-08	0.51025	9.39529e-08	-0.0182097	0.120845
gCGC00232	DNA synthesis	0.614349	3.43154e-07	0.712761	2.19565e-06	0.0984122	2.67772	0.154151	1.74226e-09	0.159845	1.61417e-09	0.00569397	-0.110169	0.260228	8.13723e-09	0.172504	4.43281e-09	-0.0877235	-0.876316	0.333272	1.39839e-08	0.32111	1.30507e-08	-0.012162	-0.099642
gCGC00246	DNA synthesis	0.72433	1.37316e-06	0.785749	2.98385e-06	0.0614198	1.11967	0.701485	1.01985e-06	0.672883	6.59453e-07	-0.0286024	-0.629015	0.691988	1.09209e-06	0.633963	7.95635e-07	-0.0580251	-0.456915	0.682526	9.69e-07	0.655105	8.94653e-07	-0.0274207	-0.115168
gCGC00248	DNA synthesis	0.915116	1e-05	0.946965	1e-05	0.0318492	0	0.714185	4.71401e-06	0.812068	3.24127e-06	0.0978828	-0.540396	0.737731	1.56248e-06	0.721143	1.19254e-06	-0.0165878	-0.389805	0.741854	1.34783e-06	0.699746	1.40262e-06	-0.0421075	0.0574818
gCGC00281	DNA synthesis	0.922181	1e-05	0.996557	1e-05	0.0743769	0	0.984311	1e-05	0.935905	1e-05	-0.0484057	0	0.826387	1e-05	0.986795	1e-05	0.160407	0	0.922873	1e-05	1.01638	1e-05	0.0935067	0
gCGC00355	DNA synthesis	0.689814	8.99816e-06	0.851983	3e-05	0.162169	1.73726	0.294473	1.15803e-08	0.280191	1.19916e-08	-0.014282	0.0503514	0.29103	2.356e-08	0.2432	2.01964e-08	-0.0478294	-0.22224	0.447599	1.531e-07	0.428071	1.50543e-07	-0.0195277	-0.0243065
gCGC00379	DNA synthesis	1.0102	1e-05	1.04654	1e-05	0.0363405	0	1.02505	1e-05	0.981095	1e-05	-0.0439568	0	0.981261	1e-05	1.06986	1e-05	0.0885989	0	1.06406	1e-05	1.00128	1e-05	-0.0627726	0
gCGC00402	DNA synthesis	0.972672	1e-05	0.998638	1e-05	0.025966	0	0.858146	5.53118e-06	0.894439	6.15104e-06	0.0362936	0.153245	0.911903	1e-05	0.903461	7.30647e-06	-0.00844115	-0.452754	0.925808	1e-05	1.00148	1e-05	0.0756713	0
gCGC00119	DNA-PK	0.918776	2e-05	0.840424	2e-05	-0.0783523	0	0.916984	2e-05	0.901723	2e-05	-0.0152609	0	0.942914	2e-05	0.800004	2e-05	-0.142909	0	0.910467	2e-05	0.926207	2e-05	0.0157396	0
gCGC00390	DNA-PK	0.988453	1e-05	0.946953	1e-05	-0.0414991	0	0.904566	9.2566e-06	0.859462	7.87085e-06	-0.045104	-0.233962	0.968704	1e-05	0.858345	1e-05	-0.110359	0	0.944665	1e-05	0.989031	1e-05	0.0443656	0
gCGC00713	Dopamine receptor	0.97092	2e-05	0.904573	2e-05	-0.0663463	0	0.980585	2e-05	1.00693	2e-05	0.0263419	0	0.974527	2e-05	0.914451	2e-05	-0.0600752	0	1.02294	2e-05	1.03877	2e-05	0.0158294	0
gCGC00410	DOT1L	0.992314	2e-05	0.933839	2e-05	-0.0584756	0	0.994549	2e-05	0.966021	2e-05	-0.0285282	0	0.975105	2e-05	0.928331	2e-05	-0.0467747	0	1.0097	2e-05	1.02177	2e-05	0.0120739	0
gCGC00589	DOT1L	0.936685	1e-05	0.879875	1e-05	-0.0568093	0	0.962395	1e-05	0.978782	1e-05	0.0163868	0	0.929819	1e-05	0.789164	4.89229e-06	-0.140656	-1.03142	0.955878	1e-05	0.928407	1e-05	-0.0274704	0
gCGC00237	DPP4	0.949173	2e-05	0.953162	2e-05	0.0039888	0	0.937672	2e-05	0.925321	2e-05	-0.0123512	0	0.981323	2e-05	0.845228	2e-05	-0.136096	0	0.971837	2e-05	1.0316	2e-05	0.0597612	0
gCGC00552	DPP4	0.956831	2e-05	0.992207	2e-05	0.0353762	0	0.922434	2e-05	0.956676	2e-05	0.0342418	0	0.969047	2e-05	0.89567	2e-05	-0.0733777	0	1.01073	2e-05	0.991263	2e-05	-0.0194704	0
gCGC00783	DPP4	0.882657	2e-05	0.986151	2e-05	0.103495	0	0.914443	2e-05	0.900845	2e-05	-0.0135983	0	0.98706	2e-05	0.99722	2e-05	0.0101592	0	0.992006	2e-05	1.00085	2e-05	0.00884157	0
gCGC00656	DR5	1.03319	1e-05	0.965237	1e-05	-0.0679557	0	0.960881	1e-05	0.974012	1e-05	0.013131	0	0.996873	1e-05	0.962242	1e-05	-0.0346307	0	0.90603	1e-05	0.939687	1e-05	0.0336568	0
gCGC00429	DUB	0.840135	8.2477e-06	0.855389	1.12541e-05	0.0152538	0.448387	0.789981	4.26064e-06	0.765731	3.00113e-06	-0.02425	-0.505566	0.782609	4.77764e-06	0.758282	3.26886e-06	-0.0243274	-0.54751	0.733612	2.52533e-06	0.701876	2.10527e-06	-0.0317363	-0.262464
gCGC00560	DUSP1, DUSP6	0.924556	2e-05	0.940399	2e-05	0.0158427	0	0.854394	1.23062e-05	0.91563	1.59051e-05	0.0612364	0.370095	1.00682	2e-05	0.935075	2e-05	-0.0717424	0	0.975233	2e-05	0.915642	1.57784e-05	-0.0595909	-0.342052
gCGC00652	DYRK1A, DYRK1B	0.86777	4.73013e-06	0.956859	1e-05	0.089089	1.08005	0.772379	2.81495e-06	0.842326	4.38961e-06	0.069947	0.640984	0.817172	3.93972e-06	0.758571	2.53536e-06	-0.0586013	-0.635902	0.856208	7.3612e-06	0.844311	6.98303e-06	-0.011897	-0.0760877
gCGC00555	E1	0.503796	2.70184e-07	0.462273	1.61158e-07	-0.0415225	-0.745462	0.315995	3.47288e-08	0.246815	1.82755e-08	-0.0691801	-0.926217	0.499173	2.75351e-07	0.500647	2.70711e-07	0.00147486	-0.024518	0.211065	1.36509e-08	0.199778	1.19895e-08	-0.0112868	-0.187222
gCGC00554	E1, NEDD8	0.628826	9.19793e-07	0.645369	7.92172e-07	0.0165427	-0.215495	0.394931	9.3173e-08	0.421396	1.05533e-07	0.0264652	0.179708	0.54702	3.03755e-07	0.572769	3.88827e-07	0.0257494	0.35622	0.352579	6.29252e-08	0.376482	7.02942e-08	0.0239024	0.159767
gCGC00638	EED	0.96487	2e-05	0.958285	2e-05	-0.00658453	0	0.964181	2e-05	0.951042	2e-05	-0.0131387	0	0.992498	2e-05	0.893759	2e-05	-0.0987387	0	0.944788	2e-05	0.969691	2e-05	0.0249027	0
gCGC00090	Eg5	0.987323	4e-05	0.939001	4e-05	-0.0483219	0	0.907619	4e-05	0.937564	4e-05	0.0299452	0	0.982868	4e-05	0.936293	4e-05	-0.0465755	0	0.968896	4e-05	1.06031	4e-05	0.0914174	0
gCGC00220	Eg5	0.640811	1.05576e-07	0.653849	8.02047e-08	0.0130376	-0.396522	0.518834	1.53365e-07	0.584864	5.76804e-08	0.0660301	-1.41081	0.537926	6.56831e-08	0.434466	6.73843e-08	-0.10346	0.0368896	0.320848	1.78615e-08	0.296828	1.5067e-08	-0.0240198	-0.245457
gCGC00624	Eg5	0.69655	4.34561e-07	0.638942	3.53005e-07	-0.0576075	-0.299869	0.615471	1.45208e-07	0.60588	1.3421e-07	-0.00959134	-0.113628	0.616052	1.79178e-07	0.472569	9.98677e-08	-0.143483	-0.843304	0.430972	7.15018e-08	0.410027	6.53654e-08	-0.0209447	-0.129452
gCGC00013	EGFR	0.899089	1e-05	0.894193	1e-05	-0.00489581	0	0.700355	3.07262e-07	0.826676	9.01532e-06	0.126322	4.87484	0.848864	1e-05	1.00758	1e-05	0.15872	0	0.995999	1e-05	0.996852	1e-05	0.000852585	0
gCGC00014	EGFR	0.914017	1e-05	0.874705	1e-05	-0.0393122	0	0.80393	1e-05	0.787786	1e-05	-0.0161443	0	0.687698	2.88148e-06	0.730468	2.89207e-06	0.04277	0.00529175	0.935622	1e-05	0.982866	1e-05	0.0472444	0
gCGC00027	EGFR, ERBB2	0.978593	2e-05	0.944587	2e-05	-0.0340068	0	0.813466	2e-05	0.852926	2e-05	0.0394604	0	0.906364	2e-05	0.824522	2e-05	-0.0818429	0	1.03544	2e-05	1.05485	2e-05	0.0194188	0
gCGC00314	EGFR, ERBB2	0.705355	4.78333e-06	0.689852	3.08599e-06	-0.0155028	-0.632281	0.503341	2.56147e-07	0.517483	2.99875e-07	0.0141416	0.227389	0.66562	1.43307e-06	0.696675	2.1432e-06	0.031055	0.580652	0.747126	2.27325e-06	0.720713	1.66387e-06	-0.0264126	-0.450219
gCGC00551	EGFR, ERBB2	0.715755	2.16114e-06	0.637518	1.1051e-06	-0.0782377	-0.967612	0.574637	4.11028e-07	0.586365	1.77032e-06	0.0117282	2.1067	0.68706	1.47804e-06	0.697802	1.62257e-06	0.0107425	0.134593	0.624081	9.68896e-07	0.593986	9.25599e-07	-0.030095	-0.0659542
gCGC00745	EGFR, ERBB2, ERBB3	0.789087	2e-05	0.703434	7.41255e-06	-0.0856532	-1.43196	0.567189	5.43153e-07	0.640034	2.02501e-06	0.0728455	1.8985	0.727283	5.09829e-06	0.689253	3.10143e-06	-0.0380302	-0.717082	0.954757	2e-05	0.95832	2e-05	0.00356311	0
gCGC00015	EGFR, ERBB2, ERBB4	0.755326	9.78528e-06	0.743954	4.10761e-06	-0.0113728	-1.25231	0.642067	1.09889e-06	0.659289	2.02487e-06	0.0172218	0.88179	0.882942	1.74115e-05	0.789901	8.54862e-06	-0.0930408	-1.02628	0.774499	6.21132e-06	0.699445	2.5287e-06	-0.0750542	-1.2965
gCGC00443	EGFR(T790M)	0.944771	2e-05	0.898935	2e-05	-0.0458366	0	0.836835	9.22016e-06	0.809364	1.08234e-05	-0.0274705	0.231291	0.887622	2e-05	0.858852	2e-05	-0.02877	0	0.811619	1.79133e-05	0.927228	1.85497e-05	0.115609	0.0503589
gCGC00504	EGFR(T790M)	0.697172	3.61706e-06	0.719127	2.3811e-06	0.021955	-0.60319	0.604968	1.00375e-06	0.667423	1.5055e-06	0.0624542	0.584843	0.765054	3.18983e-06	0.610421	1.02365e-06	-0.154633	-1.63976	0.81363	4.92263e-06	0.843561	6.22918e-06	0.029931	0.339613
gCGC00570	EGFR(T790M)	0.982491	4e-05	0.983163	4e-05	0.000672102	0	0.934524	4e-05	0.918385	4e-05	-0.0161389	0	1.02568	4e-05	0.879437	4e-05	-0.146242	0	0.990252	4e-05	0.958613	4e-05	-0.0316393	0
gCGC00575	EGFR(T790M)	0.838219	2e-05	0.775724	1.63149e-05	-0.0624945	-0.293813	0.657202	7.00749e-07	0.702089	2e-05	0.0448869	4.83496	0.86757	2e-05	0.782221	1.09697e-05	-0.085349	-0.866471	0.927481	2e-05	0.949494	2e-05	0.0220131	0
gCGC00205	EHMT2	0.850014	3.9273e-06	0.847763	4.60073e-06	-0.00225174	0.228324	0.666284	3.8726e-06	0.903846	5.69875e-06	0.237561	0.557344	0.856114	4.43895e-06	0.797527	3.62523e-06	-0.058587	-0.292146	0.830613	3.84023e-06	0.766385	3.5506e-06	-0.0642274	-0.113128
gCGC00273	EHMT2	0.919907	2e-05	0.895547	2e-05	-0.0243608	0	0.970932	2e-05	0.937849	2e-05	-0.0330829	0	1.00824	2e-05	0.98979	2e-05	-0.0184541	0	0.937569	2e-05	0.997779	2e-05	0.0602106	0
gCGC00275	EHMT2	0.739801	4.81645e-06	0.722378	4.32149e-06	-0.0174229	-0.156441	0.767326	4.57723e-06	0.755158	5.12862e-06	-0.0121679	0.164094	0.784666	4.26725e-06	0.746551	5.29817e-06	-0.0381147	0.31219	0.699281	3.54537e-06	0.759317	2.91672e-06	0.0600363	-0.281588
gCGC00533	EHMT2, EHMT1	0.87365	1.03636e-05	0.960661	1.95085e-05	0.0870109	0.912577	0.814283	8.10285e-06	0.834531	8.723e-06	0.0202478	0.106395	0.82117	9.29823e-06	0.766272	7.96239e-06	-0.0548978	-0.223753	0.918716	2e-05	0.892466	1.2093e-05	-0.0262495	-0.725831
gCGC00537	EHMT2, EHMT1	0.988387	2e-05	0.979119	2e-05	-0.00926769	0	0.883114	2e-05	1.028	2e-05	0.144883	0	0.953296	2e-05	0.94363	2e-05	-0.00966585	0	0.962059	2e-05	1.044	2e-05	0.0819361	0
gCGC00271	EIF4A	0.211802	1.13574e-08	0.250345	1.48454e-08	0.0385426	0.386393	0.126125	3.0806e-09	0.180336	3.66552e-09	0.0542113	0.250806	0.215375	1.15766e-08	0.148432	4.89604e-09	-0.0669422	-1.24153	0.190904	9.8873e-09	0.191112	9.96915e-09	0.000208303	0.0118934
gCGC00189	eNOS, iNOS, nNOS	1.02857	2e-05	0.898003	1.89541e-05	-0.130568	-0.0774899	0.921635	2e-05	0.974406	2e-05	0.0527718	0	0.934142	2e-05	1.00652	2e-05	0.0723783	0	0.95244	2e-05	1.05739	2e-05	0.10495	0
gCGC00728	EPHB4	0.858187	5.96165e-06	0.816024	9.17469e-06	-0.0421631	0.621948	0.856329	7.65073e-06	0.929845	7.57346e-06	0.0735165	-0.0146436	0.769925	1.86988e-06	0.797144	3.07652e-06	0.0272191	0.71835	0.843081	4.7847e-06	0.877403	3.87486e-06	0.0343218	-0.304286
gCGC00144	ER	0.993257	2e-05	0.907222	2e-05	-0.0860345	0	0.97237	2e-05	0.995426	2e-05	0.0230556	0	0.982527	2e-05	0.903054	2e-05	-0.0794722	0	0.91807	2e-05	0.993447	2e-05	0.075377	0
gCGC00167	ER	0.973006	1e-05	1.02487	1e-05	0.0518607	0	0.930123	1e-05	0.999931	1e-05	0.0698084	0	0.982697	1e-05	0.979794	1e-05	-0.00290298	0	1.04027	1e-05	1.05509	1e-05	0.0148262	0
gCGC00265	ER	0.946512	2e-05	1.03108	2e-05	0.0845653	0	0.975576	2e-05	0.926439	2e-05	-0.0491376	0	0.97304	2e-05	0.858137	2e-05	-0.114903	0	0.977717	2e-05	1.05749	2e-05	0.0797774	0
gCGC00538	ER	0.944369	2e-05	0.967232	2e-05	0.0228627	0	0.868012	2e-05	0.94368	2e-05	0.0756679	0	0.918938	2e-05	0.946802	1.78111e-05	0.0278636	-0.167225	0.908529	1.84703e-05	0.852562	1.5465e-05	-0.0559667	-0.256208
gCGC00539	ER	0.973302	2e-05	0.999847	2e-05	0.0265453	0	0.961333	2e-05	0.98585	2e-05	0.024517	0	0.969042	2e-05	0.907914	2e-05	-0.0611282	0	1.02779	2e-05	1.0093	2e-05	-0.0184872	0
gCGC00699	ER	0.902205	2e-05	0.900232	1.39603e-05	-0.00197303	-0.518676	0.856593	1.15649e-05	0.909234	1.55021e-05	0.0526413	0.422705	0.938279	2e-05	0.816606	1.92271e-05	-0.121673	-0.0568589	0.995573	2e-05	1.00739	2e-05	0.0118199	0
gCGC00264	ERK1, ERK2	0.853115	2e-05	0.917186	2e-05	0.0640717	0	0.725161	1.75648e-06	0.755296	1.00496e-05	0.0301355	2.51638	0.847498	5.77724e-06	0.812045	2e-05	-0.0354521	1.79155	0.765001	1.12636e-05	0.807208	9.04075e-06	0.0422068	-0.317158
gCGC00279	ERK1, ERK2	0.820192	9.11809e-06	0.871871	2e-05	0.0516798	1.1332	0.744592	1.89549e-06	0.772403	2.29437e-06	0.0278108	0.27553	0.777276	3.84134e-06	0.765193	3.20288e-06	-0.0120828	-0.262243	0.708867	1.89754e-06	0.798333	1.8967e-06	0.0894663	-0.000635531
gCGC00307	ERK1, ERK2	0.897466	2e-05	1.05274	2e-05	0.15527	0	0.799737	9.02512e-06	0.830188	2e-05	0.0304507	1.14798	1.05	2e-05	0.995532	2e-05	-0.0544679	0	0.775203	7.37467e-06	0.945483	2e-05	0.17028	1.43935
gCGC00425	ERK1, ERK2	0.916501	1e-05	0.914249	1e-05	-0.00225198	0	0.701353	6.09352e-07	0.87801	1e-05	0.176657	4.03658	0.995573	1e-05	1.07185	1e-05	0.0762815	0	0.878425	1e-05	0.869384	1e-05	-0.00904185	0
gCGC00489	ERK1, ERK2	0.896294	1e-05	0.835495	1e-05	-0.0607994	0	0.662942	2.81895e-07	0.722328	1.61019e-06	0.0593867	2.51401	0.79132	1.26613e-06	0.697897	1.30642e-06	-0.0934227	0.0451992	0.711361	8.7984e-07	0.758609	1e-05	0.0472484	3.50661
gCGC00746	ERK1, ERK2	0.739328	2.91695e-06	0.851259	1e-05	0.111931	1.77747	0.611422	1.70852e-07	0.643797	4.87805e-07	0.0323755	1.51356	0.763062	9.52541e-07	0.733507	1.3208e-06	-0.0295548	0.471559	0.712578	7.61125e-07	0.725065	1.0795e-06	0.0124871	0.504153
gCGC00764	ERK5	0.89188	1e-05	0.852926	1e-05	-0.0389538	0	0.814313	2.73618e-06	0.867052	4.78743e-06	0.052739	0.807087	0.857572	1e-05	0.8861	1e-05	0.028528	0	0.859289	3.50879e-06	0.870702	4.59009e-06	0.011413	0.387551
gCGC00469	EZH2	1.04238	2e-05	0.899886	1.58384e-05	-0.142495	-0.336572	0.910982	2e-05	0.947071	1.47317e-05	0.0360897	-0.441075	0.868461	2e-05	0.944613	1.72121e-05	0.0761515	-0.216574	0.995041	2e-05	0.969674	2e-05	-0.0253673	0
gCGC00490	EZH2	0.983429	2e-05	0.863134	2e-05	-0.120295	0	0.949312	2e-05	0.951856	2e-05	0.00254405	0	0.965372	2e-05	0.92981	2e-05	-0.0355627	0	0.960388	2e-05	0.987819	2e-05	0.0274305	0
gCGC00595	EZH2	0.958445	2e-05	1.00133	2e-05	0.0428855	0	0.822933	9.11364e-06	0.907033	1.46797e-05	0.0841001	0.687718	0.879419	1.74169e-05	0.848612	1.55378e-05	-0.0308071	-0.164705	0.939234	1.97389e-05	1.04537	2e-05	0.106139	0.0189589
gCGC00584	EZH2, EZH1	0.894023	2e-05	1.05665	2e-05	0.162627	0	0.937246	2e-05	0.947591	2e-05	0.0103441	0	0.956691	2e-05	0.881578	2e-05	-0.0751129	0	1.00334	2e-05	1.02001	2e-05	0.0166698	0
gCGC00535	F0F1 ATPase	0.844832	1.59152e-05	0.86756	2e-05	0.022728	0.329597	0.891155	2e-05	0.931224	2e-05	0.0400693	0	0.57594	3.31598e-08	0.190189	6.18094e-09	-0.385751	-2.42354	0.13306	3.04832e-09	0.0949297	3.1315e-09	-0.0381299	0.0388415
gCGC00394	FAAH	1.02065	2e-05	1.01241	2e-05	-0.00824583	0	0.934895	2e-05	0.941535	2e-05	0.00664008	0	1.00245	2e-05	0.847576	4.68045e-06	-0.154873	-2.09528	0.878372	2e-05	0.889358	1.13785e-05	0.0109854	-0.813695
gCGC00435	FABP	0.850492	7.79832e-05	0.748329	6.05664e-05	-0.102163	-0.364645	0.771868	4.0604e-05	0.805287	4.20542e-05	0.0334193	0.0506282	0.786919	4.81092e-05	0.722736	3.77005e-05	-0.0641829	-0.351728	0.826982	4.9356e-05	0.804402	2.86944e-05	-0.0225795	-0.782457
gCGC00415	FADS2	0.932286	2e-05	0.908779	2e-05	-0.0235078	0	0.956789	2e-05	0.87729	2e-05	-0.0794995	0	0.996095	2e-05	0.758692	2e-05	-0.237403	0	0.903872	2e-05	0.99132	2e-05	0.0874479	0
gCGC00326	FAK	0.956536	2e-05	0.963941	2e-05	0.00740522	0	0.941593	2e-05	0.877105	2e-05	-0.0644878	0	0.941092	2e-05	0.767219	9.8688e-06	-0.173872	-1.01905	0.914969	2e-05	0.869734	2e-05	-0.0452346	0
gCGC00244	Farnesyltransferase	0.860074	1e-05	0.886725	1e-05	0.0266508	0	0.703226	1.76506e-06	0.708977	1.48475e-06	0.00575089	-0.249498	0.679804	6.97089e-07	0.440232	4.56945e-08	-0.239572	-3.93125	0.498368	2.67292e-07	0.548964	2.01934e-07	0.0505958	-0.404537
gCGC00598	Farnesyltransferase	0.873368	2e-05	0.886329	1.24561e-05	0.0129601	-0.683146	0.895157	1.62364e-05	0.865214	1.06017e-05	-0.0299426	-0.614937	0.873476	1.22299e-05	0.755945	3.38253e-06	-0.117531	-1.85423	0.716974	1.70309e-06	0.593521	9.74099e-07	-0.123453	-0.806017
gCGC00377	FASN	0.768086	4.05413e-05	0.736605	3.06153e-05	-0.0314809	-0.40514	0.831763	3.51689e-05	0.795039	2.66612e-05	-0.036724	-0.399559	0.924333	8.86137e-05	0.878853	9.45541e-05	-0.0454801	0.093609	0.783704	2.27967e-05	0.762853	1.36832e-05	-0.0208505	-0.736422
gCGC00680	Ferroptosis	0.968707	2e-05	0.95792	2e-05	-0.0107865	0	0.808348	2e-05	0.854197	2e-05	0.0458491	0	0.991426	2e-05	0.80281	2e-05	-0.188617	0	1.05	2e-05	1.02067	2e-05	-0.0293279	0
gCGC00383	FFAR1	0.994742	1e-05	1.02715	1e-05	0.0324086	0	0.940418	1e-05	1.00463	1e-05	0.064208	0	1.00501	1e-05	0.97759	1e-05	-0.0274229	0	0.976443	1e-05	1.04356	1e-05	0.067117	0
gCGC00466	FGFR1, FGFR2, FGFR3	1.00243	1e-05	0.917851	1e-05	-0.0845772	0	1.02354	1e-05	0.934593	1e-05	-0.0889416	0	0.770662	1e-05	0.790675	6.7086e-06	0.0200136	-0.575917	0.927408	1e-05	0.958224	1e-05	0.0308163	0
gCGC00621	FGFR4	0.974002	1e-05	0.969203	1e-05	-0.00479972	0	0.942532	1e-05	0.91439	1e-05	-0.0281416	0	0.986905	1e-05	0.922282	1e-05	-0.0646225	0	0.906604	4.56522e-06	0.737769	1.2949e-06	-0.168836	-1.81784
gCGC00195	FLAP	1.01646	2e-05	0.902992	2e-05	-0.113465	0	0.821287	9.22011e-06	0.836662	9.88581e-06	0.0153745	0.100575	0.921912	1.23005e-05	0.801062	7.23835e-06	-0.12085	-0.764985	0.848208	1.35713e-05	0.852963	1.83765e-05	0.00475472	0.4373
gCGC00085	FLT3	0.934789	2e-05	0.889607	2e-05	-0.045182	0	0.780509	3.67493e-06	0.71177	2.41214e-06	-0.0687391	-0.607403	0.832722	2e-05	0.884316	2e-05	0.0515936	0	0.86528	2e-05	0.950445	2e-05	0.085165	0
gCGC00033	g-Secretase	0.97368	2e-05	0.939148	2e-05	-0.0345317	0	1.00616	2e-05	1.03026	2e-05	0.0240934	0	0.955827	2e-05	0.717502	2e-05	-0.238325	0	1.02456	2e-05	0.975448	2e-05	-0.0491082	0
gCGC00645	g-Secretase	0.955619	1e-05	0.924011	1e-05	-0.0316086	0	0.918907	1e-05	1.00991	1e-05	0.0910027	0	0.895299	1e-05	0.731578	1e-05	-0.16372	0	0.9386	1e-05	1.05	1e-05	0.111399	0
gCGC00744	g-Secretase	0.917056	2e-05	0.908492	2e-05	-0.00856328	0	0.96632	2e-05	0.888182	2e-05	-0.0781383	0	1.00654	2e-05	0.744595	1.42336e-05	-0.261947	-0.490697	0.856348	2e-05	0.997314	2e-05	0.140965	0
gCGC00071	G6PD	0.871286	4.51574e-06	0.989448	1e-05	0.118162	1.14696	0.805632	3.32721e-06	0.808104	3.75664e-06	0.00247133	0.175131	0.802252	5.00443e-06	0.968604	9.08237e-06	0.166352	0.859862	0.839525	4.30686e-06	0.931121	7.05091e-06	0.0915962	0.711175
gCGC00440	GABRA	0.935688	2e-05	0.938493	2e-05	0.00280499	0	0.921403	2e-05	0.906043	2e-05	-0.0153601	0	0.961071	2e-05	0.890546	2e-05	-0.0705249	0	0.942748	2e-05	0.927904	2e-05	-0.0148441	0
gCGC00135	GABRA1	0.897797	2e-05	0.926336	2e-05	0.0285392	0	0.962037	2e-05	0.906954	2e-05	-0.055083	0	0.996718	2e-05	0.921112	2e-05	-0.0756052	0	0.937235	2e-05	1.0304	2e-05	0.0931683	0
gCGC00145	GAPDH	0.95086	2e-05	0.942414	2e-05	-0.00844622	0	0.948038	2e-05	0.987806	2e-05	0.0397677	0	1.00819	2e-05	0.990101	2e-05	-0.0180935	0	0.91673	2e-05	0.945	2e-05	0.0282702	0
gCGC00388	GBF1	1.01307	1e-05	0.971385	1e-05	-0.041687	0	1.00464	1e-05	0.99584	1e-05	-0.00880176	0	1.02278	1e-05	0.877363	6.5006e-06	-0.145412	-0.621356	0.973724	1e-05	0.910718	1e-05	-0.0630062	0
gCGC00782	GCN2, PERK	0.888553	2e-05	0.889838	2e-05	0.00128454	0	0.650727	1.21645e-05	0.638121	5.0614e-06	-0.012606	-1.26507	0.841726	2e-05	0.833522	1.23755e-05	-0.00820404	-0.692513	0.971918	2e-05	0.987945	2e-05	0.0160267	0
gCGC00347	GGTase	0.983228	2e-05	0.95614	2e-05	-0.0270886	0	0.851779	5.68983e-06	0.892383	1.15861e-05	0.0406035	1.02594	0.963678	2e-05	0.890458	2e-05	-0.0732202	0	0.945904	2e-05	0.957845	2e-05	0.0119407	0
gCGC00328	GlcNAc phosphotransferase	0.659458	7.64365e-07	0.707598	1.36641e-06	0.0481396	0.838051	0.683939	6.74881e-07	0.738625	1.05368e-06	0.0546861	0.64273	0.636526	5.72336e-07	0.687401	8.30629e-07	0.0508755	0.537342	0.641195	6.02957e-07	0.635665	7.16668e-07	-0.00553036	0.249249
gCGC00411	GLS	0.919627	2e-05	0.968368	2e-05	0.0487418	0	0.92937	2e-05	0.910533	2e-05	-0.0188369	0	1.0084	2e-05	0.919255	2e-05	-0.0891435	0	0.912315	2e-05	1.04284	2e-05	0.130526	0
gCGC00191	GluR	0.985132	2e-05	0.988873	2e-05	0.00374067	0	0.907719	2e-05	0.983878	2e-05	0.0761595	0	0.946977	2e-05	0.902197	2e-05	-0.0447797	0	0.927298	2e-05	1.05987	2e-05	0.132574	0
gCGC00321	Glycolysis	0.91913	0.0001	0.907923	0.0001	-0.0112076	0	0.930808	0.0001	0.957494	0.0001	0.0266861	0	1.01826	0.0001	0.958624	0.0001	-0.0596331	0	0.948587	0.0001	1.03895	0.0001	0.0903593	0
gCGC00222	Golgi	0.425945	5.58184e-08	0.409836	6.76562e-08	-0.0161088	0.277482	0.465941	1.48925e-07	0.506399	1.57675e-07	0.0404578	0.0823646	0.390961	7.73248e-08	0.257039	1.98201e-08	-0.133922	-1.96397	0.340233	4.41408e-08	0.405278	7.31811e-08	0.0650448	0.729358
gCGC00143	GR	0.937867	1e-05	1.04523	1e-05	0.107364	0	0.989375	1e-05	1.0445	1e-05	0.0551269	0	0.798716	1e-05	1.06767	1e-05	0.268951	0	0.947003	1e-05	1.03642	1e-05	0.0894185	0
gCGC00155	GR	1.02163	2e-05	1.03678	2e-05	0.0151474	0	1.04789	2e-05	1.05	2e-05	0.00211143	0	0.903853	2e-05	0.945978	2e-05	0.0421253	0	0.966071	2e-05	0.947194	2e-05	-0.0188762	0
gCGC00162	GR	0.915105	1e-05	1.04806	1e-05	0.132959	0	1.05193	1e-05	1.04964	1e-05	-0.00228608	0	0.93079	1e-05	0.925321	1e-05	-0.00546968	0	0.892875	1e-05	0.999117	1e-05	0.106242	0
gCGC00170	GR	0.992559	1e-05	0.999495	1e-05	0.00693673	0	1.03808	1e-05	1.02791	1e-05	-0.0101773	0	0.804786	1e-05	1.01802	1e-05	0.213235	0	0.841948	1e-05	1.00514	1e-05	0.163187	0
gCGC00182	GR	1.03458	2e-05	1.05874	2e-05	0.0241642	0	1.05	2e-05	1.07461	2e-05	0.0246059	0	0.999494	2e-05	1.06937	2e-05	0.0698777	0	0.936405	2e-05	0.963528	2e-05	0.0271221	0
gCGC00776	GR	0.888627	2e-05	1.04714	2e-05	0.158515	0	0.992237	2e-05	1.0664	2e-05	0.0741636	0	0.796425	2e-05	0.983653	2e-05	0.187228	0	1.07349	2e-05	0.918543	1.8812e-05	-0.154951	-0.0883511
gCGC00757	GRIN1	1.03991	2e-05	0.927652	2e-05	-0.112255	0	0.99219	2e-05	1.03537	2e-05	0.0431833	0	1.00445	2e-05	0.926054	2e-05	-0.0783983	0	0.992362	2e-05	1.02661	2e-05	0.0342483	0
gCGC00371	GSK3_alpha, GSK3_beta	0.988398	0.0001	1.05	0.0001	0.0616015	0	0.794627	3.29496e-05	1.02199	0.0001	0.227361	1.60167	0.991374	0.0001	0.945874	0.0001	-0.0455	0	0.878222	8.32123e-05	0.883642	0.0001	0.00542057	0.265132
gCGC00661	GSK3_alpha, GSK3_beta	1.00974	1e-05	1.00923	1e-05	-0.00050807	0	0.974196	1e-05	1.00397	1e-05	0.0297752	0	1.04454	1e-05	1.03015	1e-05	-0.0143858	0	1.00771	1e-05	0.958462	1e-05	-0.0492491	0
gCGC00199	Guanylyl Cyclase	1.00182	2e-05	0.990275	2e-05	-0.0115436	0	1.01834	2e-05	1.04278	2e-05	0.0244427	0	1.00041	2e-05	0.928248	2e-05	-0.0721617	0	0.894632	2e-05	1.00564	2e-05	0.111004	0
gCGC00200	Guanylyl Cyclase, IKK_beta	1.00865	2e-05	0.993453	2e-05	-0.0151932	0	0.973781	2e-05	0.971672	2e-05	-0.00210917	0	0.976559	2e-05	0.900668	2e-05	-0.075891	0	1.03619	2e-05	1.04296	2e-05	0.00677228	0
gCGC00663	H2 receptor	0.930444	2e-05	0.921187	2e-05	-0.00925678	0	0.931445	2e-05	0.937577	2e-05	0.00613254	0	1.00772	2e-05	0.982221	2e-05	-0.0254993	0	0.986401	2e-05	0.964534	2e-05	-0.0218666	0
gCGC00229	HDAC1, HDAC2	0.822258	2.92939e-06	0.779352	4.19835e-06	-0.0429055	0.519224	0.800279	2.96325e-06	0.797512	1.95699e-06	-0.0027675	-0.598541	0.744173	2.19735e-06	0.820826	1.28698e-06	0.0766525	-0.771772	0.773329	1.56989e-06	0.723806	1.31901e-06	-0.0495235	-0.251207
gCGC00253	HDAC1, HDAC2	0.550395	3.50523e-07	0.553498	3.30514e-07	0.00310254	-0.0847984	0.710028	1.82268e-06	0.687022	1.45458e-06	-0.0230058	-0.32546	0.595253	5.652e-07	0.557432	4.12545e-07	-0.0378212	-0.454209	0.585862	6.36977e-07	0.450787	2.30928e-07	-0.135076	-1.4638
gCGC00272	HDAC1, HDAC2	0.171265	7.83396e-10	0.183071	8.93409e-10	0.0118057	0.18958	0.233247	1.25438e-09	0.280177	2.07339e-09	0.0469294	0.725013	0.195153	1.15935e-09	0.231948	1.65823e-09	0.0367945	0.516323	0.198312	1.32868e-09	0.18844	1.29174e-09	-0.00987257	-0.0406786
gCGC00280	HDAC1, HDAC2	0.962956	1e-05	0.935102	1e-05	-0.027854	0	0.999384	1e-05	0.892478	1e-05	-0.106906	0	0.882922	1e-05	1.00107	1e-05	0.118143	0	0.888543	1e-05	0.843455	8.39092e-06	-0.0450879	-0.253099
gCGC00283	HDAC1, HDAC2	0.824704	2e-05	0.798144	2e-05	-0.0265601	0	0.80564	2.36809e-06	0.910078	2e-05	0.104439	3.0782	0.692748	1.94954e-06	0.903449	2.97657e-06	0.210701	0.610518	0.719197	2.01094e-06	0.709076	4.26297e-07	-0.0101206	-2.23794
gCGC00366	HDAC1, HDAC2	0.584796	6.55113e-07	0.609732	5.65803e-07	0.0249355	-0.211444	0.64827	1.28475e-06	0.599384	1.03003e-06	-0.0488862	-0.318802	0.616748	7.26634e-07	0.566451	4.6558e-07	-0.0502964	-0.642199	0.563184	5.30834e-07	0.55919	5.56748e-07	-0.00399411	0.0687628
gCGC00228	HDAC2, NAMPT, HDAC1	0.75827	1.84053e-06	0.750219	2.49891e-06	-0.0080511	0.441179	0.692036	6.90665e-07	0.751314	7.14084e-07	0.0592787	0.0481087	0.591748	3.23972e-07	0.661651	6.60496e-07	0.0699036	1.02768	0.703425	6.09105e-07	0.703791	6.93696e-07	0.000366211	0.187613
gCGC00299	HDAC3	0.957095	1e-05	0.996861	1e-05	0.0397669	0	0.97697	1e-05	0.940657	1e-05	-0.036313	0	0.996664	1e-05	0.922065	1e-05	-0.0745983	0	0.994881	1e-05	0.995548	1e-05	0.000666499	0
gCGC00644	HDAC3	0.953433	1e-05	1.03692	1e-05	0.0834839	0	0.963228	1e-05	0.944562	1e-05	-0.0186664	0	0.904248	1e-05	0.970058	1e-05	0.0658109	0	0.879211	1e-05	0.94823	1e-05	0.0690191	0
gCGC00643	HDAC6	0.905901	1e-05	0.906773	9.81407e-06	0.000871778	-0.0270772	0.892321	4.48251e-06	0.756357	1.75409e-06	-0.135964	-1.35358	0.861197	5.76408e-06	0.888104	1e-05	0.0269068	0.794839	0.712757	1.22776e-06	0.771158	1.01338e-06	0.0584009	-0.276856
gCGC00741	HDAC6	0.786439	4.4669e-06	0.815141	3.95289e-06	0.0287016	-0.176366	0.861709	3.88977e-06	0.91529	5.97505e-06	0.053582	0.619265	0.821272	4.32703e-06	0.812277	2.88855e-06	-0.00899464	-0.583028	0.760013	2.14465e-06	0.721201	9.79669e-07	-0.0388112	-1.13038
gCGC00344	HEC1, NEK2	0.963003	2e-05	1.0093	2e-05	0.0462998	0	1.01065	2e-05	0.955418	2e-05	-0.0552334	0	0.989577	2e-05	0.925311	2e-05	-0.0642656	0	0.950087	2e-05	1.01619	2e-05	0.0660984	0
gCGC00193	HIF1alpha	0.795693	8.50273e-06	0.828008	0.0001	0.0323151	3.55593	0.725419	2.10484e-06	0.710688	1.72542e-06	-0.0147308	-0.286768	0.97237	0.0001	0.952487	0.0001	-0.019883	0	0.490243	1.16539e-06	0.557644	1.36342e-06	0.0674019	0.226422
gCGC00549	HIV Protease	0.942133	2e-05	0.888202	2e-05	-0.0539309	0	0.87521	1.2074e-05	0.977991	2e-05	0.102781	0.728099	0.890328	1.59061e-05	0.804898	1.62001e-05	-0.0854306	0.0264194	0.905176	1.77998e-05	0.957159	1.81472e-05	0.0519831	0.0278832
gCGC00086	HK	0.919808	2e-05	0.934232	2e-05	0.0144247	0	0.989522	2e-05	0.945835	2e-05	-0.0436874	0	0.981393	2e-05	0.899458	2e-05	-0.0819354	0	0.964754	2e-05	1.02243	2e-05	0.0576794	0
gCGC00159	HMG-CoA reductase	0.979552	2e-05	0.977308	2e-05	-0.00224364	0	0.667934	1.05818e-06	0.70793	1.07956e-06	0.0399963	0.0288646	0.85886	2e-05	0.882803	2e-05	0.0239431	0	0.837724	1.70033e-05	0.97335	2e-05	0.135626	0.234189
gCGC00178	HMG-CoA reductase	0.967383	1e-05	0.993746	1e-05	0.0263634	0	0.766251	1.04386e-06	0.696154	9.47825e-07	-0.070097	-0.13923	0.868698	1e-05	0.888826	1e-05	0.0201277	0	0.912333	7.57724e-06	0.917436	1e-05	0.00510293	0.400255
gCGC00194	HMG-CoA reductase	0.8927	2e-05	0.889297	2e-05	-0.00340325	0	0.692969	9.77321e-07	0.580372	8.67061e-07	-0.112597	-0.172699	0.876233	2e-05	0.848629	2e-05	-0.0276041	0	0.808548	1.79161e-05	1.01479	2e-05	0.206242	0.158742
gCGC00206	HMG-CoA reductase	0.665556	6.80251e-06	0.633297	6.64417e-06	-0.0322595	-0.0339787	0.673674	6.96871e-06	0.685963	6.92695e-06	0.0122891	-0.00867266	0.63984	5.50962e-06	0.612918	4.54946e-06	-0.0269222	-0.276259	0.677435	1.11748e-05	0.584536	3.13805e-06	-0.0928998	-1.83231
gCGC00223	HMG-CoA reductase	0.992487	2e-05	0.91525	2e-05	-0.0772374	0	0.697193	1.66949e-06	0.654479	1.6122e-06	-0.0427135	-0.0503784	0.904336	2e-05	0.885904	2e-05	-0.0184318	0	0.849726	1.65606e-05	0.992392	2e-05	0.142667	0.272249
gCGC00422	HMG-CoA reductase	1.05374	2e-05	0.973018	2e-05	-0.0807225	0	0.850309	5.7917e-06	0.779124	4.10264e-06	-0.0711843	-0.497433	0.959106	2e-05	0.976896	2e-05	0.01779	0	1.03379	2e-05	1.01878	2e-05	-0.0150112	0
gCGC00238	HRH1	1.02117	2e-05	1.02145	2e-05	0.000277162	0	0.967724	2e-05	0.98527	2e-05	0.0175457	0	0.974467	2e-05	0.823258	1.42996e-05	-0.151209	-0.484021	0.908874	2e-05	1.05	2e-05	0.141126	0
gCGC00327	HSP70	0.923951	2e-05	0.917355	2e-05	-0.00659633	0	0.799186	2.75738e-06	0.864539	7.90491e-06	0.065353	1.51945	0.960538	2e-05	0.849941	1.00162e-05	-0.110597	-0.997658	0.823733	6.41797e-06	0.756795	3.15759e-06	-0.0669376	-1.02329
gCGC00330	HSP90	0.662013	8.7609e-07	0.780534	2e-05	0.118521	4.51278	0.340555	3.12202e-08	0.396988	3.62152e-08	0.0564331	0.214114	0.846467	1.12802e-05	0.767397	4.25911e-06	-0.0790694	-1.40517	0.413723	8.31541e-08	0.454047	8.38761e-08	0.0403238	0.0124738
gCGC00374	HSP90	0.886712	2e-05	0.902448	2e-05	0.015736	0	0.811534	2e-05	0.889729	2e-05	0.0781947	0	0.845544	1.26502e-05	0.718449	1.14025e-06	-0.127095	-3.47173	0.88595	2e-05	1.04999	2e-05	0.164036	0
gCGC00438	HSP90	0.781187	8.07488e-07	0.830658	2.051e-06	0.0494705	1.34481	0.664596	5.34095e-07	0.677301	4.59387e-07	0.012705	-0.217388	0.68294	5.85694e-07	0.709948	5.48968e-07	0.027008	-0.093425	0.682867	5.86134e-07	0.730908	5.4138e-07	0.0480412	-0.114588
gCGC00506	HSP90	0.540344	1.07968e-07	0.622834	9.50861e-07	0.0824898	3.13863	0.409916	5.05079e-08	0.389991	3.89635e-08	-0.0199256	-0.374388	0.398656	9.81231e-08	0.359479	4.92639e-08	-0.0391769	-0.994062	0.331369	4.13313e-08	0.332429	3.61633e-08	0.00105992	-0.192706
gCGC00530	HSP90	0.710386	4.37838e-07	0.740549	2.02309e-06	0.0301632	2.20809	0.509175	2.25133e-07	0.492897	1.27175e-07	-0.016278	-0.823966	0.54716	3.93974e-07	0.581275	2.98479e-07	0.0341144	-0.40047	0.546458	3.03467e-07	0.61885	3.46948e-07	0.0723912	0.19318
gCGC00686	HSP90	0.54948	6.19393e-08	0.690512	2e-05	0.141033	8.33493	0.363309	3.32603e-08	0.377581	2.46691e-08	0.0142716	-0.431099	0.372037	5.57213e-08	0.343522	3.58244e-08	-0.0285156	-0.637288	0.358113	4.37728e-08	0.347973	3.47841e-08	-0.0101404	-0.331607
gCGC00078	HTR3A	0.928805	2e-05	0.895133	2e-05	-0.0336713	0	1.00932	2e-05	0.924994	2e-05	-0.0843275	0	0.958539	2e-05	0.881697	2e-05	-0.0768421	0	0.940209	2e-05	1.01415	2e-05	0.0739442	0
gCGC00218	HTR3A	0.932707	2e-05	0.932949	2e-05	0.000241995	0	0.977104	2e-05	0.921597	2e-05	-0.055507	0	1.00379	2e-05	0.952264	2e-05	-0.0515237	0	0.851693	2e-05	0.892901	2e-05	0.0412074	0
gCGC00247	HTR4	1.03749	2e-05	1.00812	2e-05	-0.0293695	0	0.947867	2e-05	1.0384	2e-05	0.0905338	0	0.979067	2e-05	0.883781	2e-05	-0.0952858	0	0.940319	2e-05	1.01666	2e-05	0.0763365	0
gCGC00047	IAP	0.807862	1.31551e-05	0.700131	2.62107e-06	-0.107731	-2.3274	0.855493	2e-05	0.98183	2e-05	0.126337	0	0.858744	2e-05	0.617297	9.09538e-07	-0.241448	-4.45872	0.904286	2e-05	1.034	2e-05	0.129712	0
gCGC00051	IAP	0.641916	1.27904e-06	0.538512	6.20846e-07	-0.103404	-1.04276	0.634565	1.33974e-06	0.692764	2.62426e-06	0.0581989	0.969962	0.836924	9.76522e-06	0.654199	2.46168e-06	-0.182725	-1.98801	0.707498	3.73613e-06	0.627613	9.31887e-07	-0.0798849	-2.00332
gCGC00688	IAP	0.742754	5.92283e-06	0.752482	4.11133e-06	0.00972784	-0.526682	0.939118	1e-05	0.884111	1e-05	-0.0550066	0	0.893037	1e-05	0.647363	2.7327e-06	-0.245674	-1.8716	0.529218	3.79675e-07	0.542248	1.96077e-07	0.0130296	-0.953341
gCGC00710	IAP	0.763176	3.67616e-06	0.717537	1.68078e-06	-0.0456389	-1.12907	0.925013	1e-05	0.967948	1e-05	0.0429348	0	0.939147	1e-05	0.704779	1.45316e-06	-0.234367	-2.78274	0.695214	2.98609e-06	0.783291	1.1193e-06	0.0880771	-1.41567
gCGC00770	IAP	0.862745	2e-05	0.701641	4.66494e-06	-0.161104	-2.10007	1.01564	2e-05	0.940956	2e-05	-0.0746802	0	0.952621	2e-05	0.662441	1.89955e-06	-0.29018	-3.39627	0.854514	1.63304e-05	0.734164	1.18054e-06	-0.12035	-3.79004
gCGC00647	ICAM1, E-selectin	0.944094	2e-05	0.927725	2e-05	-0.0163695	0	1.06252	2e-05	1.07196	2e-05	0.009444	0	1.00371	2e-05	1.02319	2e-05	0.0194739	0	0.91588	2e-05	1.0075	2e-05	0.0916235	0
gCGC00505	IDH1(R132H)	0.975706	2e-05	1.01271	2e-05	0.037001	0	0.974923	2e-05	0.931029	1.71573e-05	-0.0438941	-0.221182	0.969804	2e-05	0.98734	2e-05	0.0175357	0	0.933206	1.68331e-05	0.920013	1.7291e-05	-0.0131929	0.0387213
gCGC00580	IDH1(R132H)	1.03219	2e-05	1.04672	2e-05	0.0145314	0	0.983184	2e-05	0.891708	2e-05	-0.0914758	0	0.987111	2e-05	0.840056	2e-05	-0.147055	0	0.936244	2e-05	0.909575	1.95652e-05	-0.0266691	-0.0317106
gCGC00648	IDH2(R140G)	0.940916	1e-05	0.977248	1e-05	0.0363324	0	0.932606	1e-05	0.981845	1e-05	0.0492381	0	0.977659	1e-05	0.943253	1e-05	-0.0344064	0	0.84468	1e-05	0.954016	1e-05	0.109336	0
gCGC00604	IDO1	1.01278	2e-05	0.948367	2e-05	-0.0644133	0	0.90913	2e-05	0.952935	2e-05	0.0438051	0	0.995933	2e-05	0.961419	2e-05	-0.0345144	0	0.844804	2e-05	0.838887	8.40618e-06	-0.00591725	-1.25048
gCGC00235	IGF1R	0.696275	6.16091e-07	0.727627	1.23174e-06	0.0313517	0.99948	0.656993	7.30895e-07	0.739041	2.22891e-06	0.0820487	1.6086	0.744757	2.14141e-06	0.541026	1.85122e-07	-0.20373	-3.53202	0.847195	4.49306e-06	0.793159	3.45396e-06	-0.0540366	-0.379447
gCGC00336	IGF1R	0.593747	9.94765e-07	0.678532	3.95989e-06	0.084785	1.99303	0.715615	4.19337e-06	0.792588	7.96607e-06	0.0769732	0.925757	0.728004	1.97095e-06	0.614832	9.26201e-07	-0.113172	-1.08949	0.73758	2.73801e-06	0.746493	3.13998e-06	0.00891221	0.197627
gCGC00711	IGF1R, INSR	0.740671	2e-05	0.729354	2e-05	-0.0113161	0	0.795395	1.61337e-05	0.902404	2e-05	0.107009	0.309925	0.802889	9.80201e-06	0.542916	3.11316e-07	-0.259973	-4.97663	0.978566	2e-05	1.04874	2e-05	0.0701743	0
gCGC00115	IKK_alpha, TBK1, PDK, IKK_epsilon	0.929675	2e-05	0.851772	2e-05	-0.0779035	0	0.784413	2.58732e-06	0.79833	2.60004e-06	0.0139164	0.00707303	0.757096	1.91892e-06	0.668884	9.71761e-07	-0.0882123	-0.981623	0.74252	1.90272e-06	0.753208	1.56254e-06	0.0106878	-0.284163
gCGC00097	IKK_beta	0.838028	1.68213e-05	0.832712	1.28991e-05	-0.00531644	-0.383017	0.748655	2.82376e-06	0.812691	4.80667e-06	0.0640358	0.767423	0.750448	3.02737e-06	0.68862	1.79231e-06	-0.0618286	-0.756241	0.792599	4.80536e-06	0.828719	4.99867e-06	0.0361205	0.0568999
gCGC00134	IKK_beta	0.902291	4e-05	0.956253	4e-05	0.0539619	0	0.959998	4e-05	0.948321	4e-05	-0.0116773	0	1.01363	4e-05	0.885171	4e-05	-0.128463	0	0.996616	4e-05	1.00877	4e-05	0.0121495	0
gCGC00737	Immunoproteasome	0.482659	1.20539e-07	0.526452	1.49017e-07	0.0437932	0.305976	0.411818	4.52587e-08	0.450714	5.9675e-08	0.0388961	0.398932	0.531111	1.82902e-07	0.496975	1.57225e-07	-0.0341359	-0.218236	0.404062	3.69294e-08	0.322821	4.01368e-08	-0.0812411	0.120153
gCGC00161	IMPDH1	0.910413	7.87095e-06	0.912982	1e-05	0.00256807	0.345391	0.777415	1.61391e-06	0.756202	2.69833e-06	-0.0212129	0.741511	0.848804	4.6714e-06	0.866578	4.03785e-06	0.0177743	-0.210269	0.715493	7.22938e-07	0.597415	2.48963e-07	-0.118078	-1.53794
gCGC00213	IMPDH1	0.93252	2e-05	0.985068	2e-05	0.0525485	0	0.737695	8.02372e-07	0.873985	2e-05	0.136289	4.63959	0.963279	2e-05	0.952061	2e-05	-0.0112178	0	0.734428	6.27561e-07	0.602922	5.90096e-07	-0.131506	-0.0888075
gCGC00662	Integrin aV, Integrin b3	0.866329	1e-05	0.911452	1e-05	0.0451226	0	0.889155	1e-05	0.853939	1e-05	-0.0352161	0	1.10758	1e-05	0.906896	1e-05	-0.200687	0	0.995069	1e-05	0.917298	6.88226e-06	-0.0777708	-0.539046
gCGC00620	Integrin beta-2, ICAM1	0.927941	1e-05	0.916268	1e-05	-0.0116737	0	0.932559	1e-05	0.877035	1e-05	-0.0555241	0	0.993664	1e-05	0.939971	1e-05	-0.0536925	0	0.921338	1e-05	0.998772	1e-05	0.0774344	0
gCGC00180	iPLA2 beta	0.973034	2e-05	1.04459	2e-05	0.0715585	0	1.02171	2e-05	0.954441	2e-05	-0.067266	0	0.910762	2e-05	0.931075	2e-05	0.0203128	0	0.975156	2e-05	0.992695	2e-05	0.0175384	0
gCGC00315	IRAK4	0.866883	1.57074e-05	0.901471	1.52106e-05	0.0345874	-0.0463641	0.958522	2e-05	0.827239	1.87104e-05	-0.131283	-0.0961636	0.895402	1.47795e-05	0.835698	8.76007e-06	-0.0597041	-0.754586	0.863648	2e-05	0.843928	1.41155e-05	-0.0197199	-0.502722
gCGC00519	IRAK4	0.829114	1.54575e-05	0.932785	2e-05	0.103671	0.371693	0.818412	7.13553e-06	0.85947	1.07756e-05	0.0410581	0.594681	0.852098	1.02571e-05	0.774504	6.8479e-06	-0.0775948	-0.582888	0.814532	8.73107e-06	0.806726	4.15707e-06	-0.00780606	-1.07059
gCGC00563	IRAK4	1.07232	2e-05	0.988953	2e-05	-0.0833668	0	0.871881	9.8614e-06	0.928237	1.29764e-05	0.056356	0.396021	0.903682	1.5842e-05	0.927577	1.4077e-05	0.023895	-0.170407	0.83697	6.62784e-06	0.824617	3.45742e-06	-0.0123532	-0.938842
gCGC00101	IRE1	0.935371	9.07914e-05	0.86342	7.1244e-05	-0.0719513	-0.349787	0.89499	4.43708e-05	0.831626	4.81682e-05	-0.0633641	0.118469	0.819173	5.74149e-05	0.907445	4.53089e-05	0.0882722	-0.341631	0.895268	5.35726e-05	0.87026	6.13026e-05	-0.0250084	0.194453
gCGC00547	IRE1	0.936595	1.49178e-05	0.96457	2e-05	0.0279747	0.422966	0.880122	1.2349e-05	0.786896	1.22503e-05	-0.0932253	-0.0115759	0.82317	1.02394e-05	0.749894	6.53998e-06	-0.073275	-0.646774	1.00291	2e-05	1.08977	2e-05	0.0868564	0
gCGC00612	IRE1	0.819178	4.70517e-06	0.894233	4.19675e-06	0.0750541	-0.164975	0.838335	3.66979e-06	0.869772	5.05487e-06	0.0314366	0.461975	0.878426	4.57934e-06	0.781935	4.35444e-06	-0.0964909	-0.0726522	0.963588	1e-05	0.95872	1e-05	-0.00486863	0
gCGC00613	IRE1	1.00075	1e-05	0.957761	1e-05	-0.0429912	0	0.964941	1e-05	1.01716	1e-05	0.0522237	0	0.9502	1e-05	0.894293	1e-05	-0.0559064	0	0.956377	1e-05	0.864115	1e-05	-0.0922622	0
gCGC00164	Iron chelation	0.616556	4.42296e-06	0.791461	1.19087e-05	0.174906	1.42893	0.710748	7.64229e-06	0.682136	5.94553e-06	-0.0286123	-0.362198	0.627711	3.11032e-06	0.601524	2.75023e-06	-0.0261862	-0.177513	0.507685	7.82451e-07	0.489278	6.5313e-07	-0.0184071	-0.26063
gCGC00448	ITK	0.859113	2e-05	0.889309	2e-05	0.0301961	0	0.772854	2.87754e-06	0.793826	2.97698e-06	0.0209718	0.0490149	0.847727	4.18665e-06	0.685217	1.29431e-06	-0.16251	-1.69361	0.813111	6.23524e-06	0.851796	1.76656e-05	0.0386846	1.50242
gCGC00452	ITK	0.80672	1.45265e-05	0.727725	4.58308e-06	-0.0789952	-1.6643	0.614981	9.18767e-07	0.700561	1.10796e-06	0.0855799	0.270137	0.772444	2.65764e-06	0.600352	1.12749e-06	-0.172092	-1.23703	0.834783	4.97694e-06	0.877378	1.47703e-05	0.0425957	1.56936
gCGC00454	ITK	0.965805	2e-05	0.960381	2e-05	-0.00542337	0	0.911619	1.34248e-05	0.82003	8.75033e-06	-0.0915895	-0.617497	0.915752	2e-05	0.840368	1.03701e-05	-0.0753838	-0.947573	0.897138	2e-05	0.86941	2e-05	-0.0277276	0
gCGC00481	ITK	0.950151	2e-05	0.90745	2e-05	-0.0427001	0	0.926907	2e-05	0.913485	2e-05	-0.0134223	0	0.937468	2e-05	0.941287	2e-05	0.00381935	0	0.954394	2e-05	0.896246	1.78767e-05	-0.0581484	-0.16192
gCGC00208	JAK1	0.973489	1e-05	0.917256	1e-05	-0.0562331	0	0.971285	1e-05	0.879243	1e-05	-0.092042	0	0.92581	1e-05	0.847546	8.054e-06	-0.0782645	-0.312222	0.942657	1e-05	1.00387	1e-05	0.0612109	0
gCGC00079	JAK1, JAK2	0.943527	2e-05	0.91017	2e-05	-0.0333571	0	0.834253	1.7493e-05	0.832678	2e-05	-0.00157529	0.193221	0.933444	2e-05	0.77702	6.09098e-06	-0.156424	-1.71525	0.964553	2e-05	0.947954	2e-05	-0.0165992	0
gCGC00653	JAK1, JAK2	0.897721	1e-05	0.895442	1e-05	-0.00227821	0	0.828842	7.31914e-06	0.819902	1e-05	-0.0089401	0.450255	0.961895	1e-05	0.790159	3.30006e-06	-0.171736	-1.59944	0.91648	1e-05	0.946361	1e-05	0.029881	0
gCGC00042	JAK1, JAK2, JAK3,	0.922986	2e-05	0.968145	2e-05	0.0451595	0	0.86758	2e-05	0.892039	2e-05	0.0244587	0	0.915483	2e-05	0.76292	1.01754e-05	-0.152563	-0.974916	0.917838	2e-05	0.953106	2e-05	0.035268	0
gCGC00067	JAK2	0.809105	4.11298e-06	0.777903	3.99564e-06	-0.0312018	-0.0417578	0.698707	1.62728e-06	0.733426	2.30645e-06	0.0347193	0.503209	0.626394	1.56285e-06	0.671147	1.12785e-06	0.0447527	-0.470614	0.727656	3.59477e-06	0.700851	3.32729e-06	-0.026805	-0.111552
gCGC00072	JAK2	1.01537	1e-05	0.919817	1e-05	-0.0955487	0	0.93243	1e-05	0.987701	1e-05	0.0552709	0	1.01017	1e-05	0.981814	1e-05	-0.0283532	0	0.997883	1e-05	0.969322	1e-05	-0.0285608	0
gCGC00295	JAK2	0.95551	1e-05	0.914904	1e-05	-0.0406062	0	0.79094	7.53566e-06	0.890536	9.21449e-06	0.0995961	0.290171	0.936588	1e-05	0.779617	3.74695e-06	-0.156971	-1.41621	0.869332	6.0182e-06	0.84056	5.61448e-06	-0.0287716	-0.100179
gCGC00053	JAK3, JAK2	0.972862	1e-05	0.906439	1e-05	-0.0664226	0	0.852055	1e-05	0.920518	1e-05	0.0684628	0	0.960881	1e-05	0.857832	1e-05	-0.103049	0	0.944445	1e-05	0.972652	1e-05	0.0282069	0
gCGC00753	JNK	0.890229	1e-05	0.858471	1e-05	-0.031758	0	0.832325	6.37991e-06	0.908052	1e-05	0.075727	0.648392	0.954479	1e-05	0.866879	1e-05	-0.0875998	0	0.885924	1e-05	0.973748	1e-05	0.0878231	0
gCGC00709	JNK1, JNK3	0.855104	7.43138e-06	0.896376	9.22369e-06	0.0412722	0.311713	0.744065	2.41275e-06	0.738851	2.63081e-06	-0.00521326	0.124827	0.889109	4.52537e-06	0.83609	5.18133e-06	-0.0530187	0.195289	0.583546	5.10652e-07	0.583303	2.28171e-07	-0.000243366	-1.16222
gCGC00084	K+ channel	0.96666	0.0001	0.997223	0.0001	0.0305634	0	0.976696	0.0001	0.936488	0.0001	-0.0402082	0	0.899555	7.56177e-05	0.887747	5.29178e-05	-0.0118082	-0.514971	0.90203	5.31365e-05	0.933429	0.0001	0.0313988	0.912225
gCGC00470	KDM2B	0.94406	2e-05	0.914781	2e-05	-0.0292789	0	0.962589	2e-05	0.933138	2e-05	-0.0294502	0	0.975543	2e-05	1.01364	2e-05	0.0380992	0	0.957247	2e-05	0.957347	2e-05	0.000100732	0
gCGC00479	KDM2B	0.850343	2e-05	0.887541	2e-05	0.0371976	0	0.925876	2e-05	0.815446	2e-05	-0.11043	0	0.771986	6.61006e-06	0.813759	8.33568e-06	0.0417734	0.334637	0.882663	2e-05	1.01573	2e-05	0.133068	0
gCGC00485	KDM2B	0.980778	2e-05	0.881509	2e-05	-0.0992685	0	0.945247	2e-05	0.963317	2e-05	0.0180699	0	0.928788	2e-05	0.88321	1.9888e-05	-0.0455782	-0.00809999	0.938212	2e-05	0.995693	2e-05	0.0574808	0
gCGC00682	KDM2B	0.879047	2e-05	0.945016	2e-05	0.0659687	0	0.950862	2e-05	0.908557	2e-05	-0.0423048	0	0.973478	2e-05	0.944092	2e-05	-0.0293855	0	0.953814	2e-05	1.03304	2e-05	0.0792262	0
gCGC00407	KDM5A	1.06302	2e-05	1.03674	2e-05	-0.0262831	0	0.980177	2e-05	1.06716	2e-05	0.0869846	0	0.928344	2e-05	1.07475	2e-05	0.146409	0	1.0512	2e-05	0.902493	2e-05	-0.148707	0
gCGC00408	KDM5A	1.02483	2e-05	1.03533	2e-05	0.0105085	0	1.01196	2e-05	0.940284	2e-05	-0.0716779	0	0.985763	2e-05	0.991697	2e-05	0.00593412	0	1.00847	2e-05	1.03397	2e-05	0.0254977	0
gCGC00508	KDM5A	0.940562	2e-05	0.872267	2e-05	-0.0682946	0	0.894415	1.52097e-05	0.956734	1.57657e-05	0.0623193	0.0517985	0.943327	1.6341e-05	0.934247	1.85418e-05	-0.00908071	0.182287	0.879421	1.26458e-05	0.863018	8.77193e-06	-0.0164028	-0.527691
gCGC00446	KDM6A, KDM6B	1.06604	2e-05	0.875427	2e-05	-0.19061	0	1.07076	2e-05	0.978304	2e-05	-0.0924546	0	0.977616	2e-05	0.954385	2e-05	-0.0232306	0	1.00357	2e-05	1.0385	2e-05	0.0349281	0
gCGC00455	KDM6B	0.763873	3.46829e-06	0.757083	3.0321e-06	-0.00678992	-0.193908	0.830804	1.04061e-05	0.857247	1.22293e-05	0.0264431	0.232915	1.04598	2e-05	0.975497	2e-05	-0.0704878	0	0.843131	8.00989e-06	0.853078	8.27062e-06	0.00994712	0.0462134
gCGC00018	KDR, EGFR	0.710454	1.26598e-05	0.794349	0.0001	0.0838948	2.98167	0.593869	1.17575e-06	0.629343	4.69629e-06	0.0354739	1.99794	0.667908	7.20628e-06	0.579408	3.39011e-06	-0.0884995	-1.08792	0.766024	1.47013e-05	0.813787	1.35101e-05	0.0477635	-0.121905
gCGC00046	KDR, FGFR	0.85819	1.33725e-05	0.906775	1.95189e-05	0.0485855	0.545606	0.815272	8.17351e-06	0.855715	1.36272e-05	0.0404431	0.737467	0.839441	8.08522e-06	0.717135	2.96664e-06	-0.122306	-1.44646	0.87617	1.09527e-05	0.882746	9.90769e-06	0.00657678	-0.144667
gCGC00017	KDR, Kit, PDGFR	0.856713	0.0001	0.960514	0.0001	0.1038	0	0.883481	0.0001	0.898958	0.0001	0.0154772	0	0.909813	0.0001	0.724108	1.01677e-05	-0.185705	-3.29794	0.995781	0.0001	1.06929	0.0001	0.073504	0
gCGC00022	KDR, Kit, PDGFR	0.839926	1.97873e-05	0.898218	2.19088e-05	0.0582917	0.146941	0.683382	5.66122e-06	0.750456	1.11503e-05	0.0670741	0.977899	0.746608	1.26528e-05	0.803251	9.71077e-06	0.0566432	-0.381805	0.828986	1.38553e-05	0.811076	1.65993e-05	-0.0179104	0.260679
gCGC00651	KDR, Kit, PDGFR	0.912033	1e-05	0.898847	1e-05	-0.0131865	0	0.94311	1e-05	0.876875	1e-05	-0.0662343	0	0.972068	1e-05	0.945734	1e-05	-0.0263337	0	0.927783	1e-05	1.03165	1e-05	0.103871	0
gCGC00021	KDR, PDGFR, BRAF	0.860346	5.81244e-05	0.876804	0.0001	0.0164576	0.782784	0.825526	5.01191e-05	0.825357	3.30839e-05	-0.000169218	-0.59923	0.903436	0.0001	0.935689	0.0001	0.0322536	0	0.506338	1.63787e-06	0.553284	1.47303e-06	0.0469468	-0.153031
gCGC00623	KEAP1	0.962986	2e-05	0.982272	2e-05	0.0192852	0	0.853161	2e-05	0.986331	2e-05	0.13317	0	1.01452	2e-05	1.00693	2e-05	-0.00758684	0	0.892156	2e-05	0.787758	9.57508e-06	-0.104397	-1.06264
gCGC00608	KIFC1	1.01836	2e-05	0.921502	2e-05	-0.0968583	0	0.879761	2e-05	0.940408	2e-05	0.060647	0	1.00378	2e-05	0.880535	2e-05	-0.12324	0	1.00818	2e-05	1.04852	2e-05	0.040338	0
gCGC00069	Kit, PDGFR	0.961985	1e-05	0.943923	1e-05	-0.0180618	0	0.89983	1e-05	1.00247	1e-05	0.102636	0	0.976176	1e-05	0.921025	1e-05	-0.0551511	0	0.882723	1e-05	0.852405	1e-05	-0.0303175	0
gCGC00096	Kit, PDGFR	0.967737	2e-05	0.93332	2e-05	-0.0344169	0	0.847817	1.74784e-05	0.901483	2e-05	0.0536662	0.194424	0.838814	1.28938e-05	0.777621	1.5433e-05	-0.0611929	0.259339	0.906588	2e-05	0.89763	2e-05	-0.00895762	0
gCGC00712	KMT3C	0.829798	4.36164e-06	0.88786	4.4268e-06	0.0580626	0.0213935	0.842988	3.58984e-06	0.874853	3.5453e-06	0.0318642	-0.0180111	0.892716	5.44888e-06	0.814611	2.82209e-06	-0.0781049	-0.949195	0.924122	5.09114e-06	0.890701	5.16769e-06	-0.0334209	0.0215302
gCGC00590	KMT5B	0.902452	1e-05	0.936309	1e-05	0.0338575	0	0.994766	1e-05	1.06136	1e-05	0.0665921	0	1.00404	1e-05	0.979998	1e-05	-0.024043	0	1.00108	1e-05	1.06309	1e-05	0.0620029	0
gCGC00131	L-type calcium channel	0.929173	4e-05	0.91197	4e-05	-0.0172022	0	1.00933	4e-05	0.907145	4e-05	-0.102184	0	0.950226	4e-05	0.865965	3.14213e-05	-0.0842605	-0.348255	1.01968	4e-05	1.00203	4e-05	-0.0176427	0
gCGC00507	L3MBTL3	0.902016	2e-05	0.960551	2e-05	0.0585349	0	0.967044	2e-05	0.945862	2e-05	-0.0211817	0	0.821256	2e-05	0.9234	2e-05	0.102144	0	0.980615	2e-05	0.990768	2e-05	0.0101526	0
gCGC00367	LAP3	0.8763	1.4906e-05	0.754623	9.78915e-06	-0.121677	-0.606637	0.782717	1.24126e-05	0.769793	6.70068e-06	-0.0129247	-0.889427	0.937998	2e-05	0.891814	1.14622e-05	-0.0461845	-0.803111	0.860544	2e-05	0.924963	4.0312e-06	0.064419	-2.31072
gCGC00398	LCK, FYN	1.01291	1e-05	0.982505	1e-05	-0.0304075	0	0.937916	1e-05	0.897233	1e-05	-0.0406832	0	0.987919	1e-05	0.938826	1e-05	-0.0490927	0	0.962405	1e-05	0.954475	1e-05	-0.00792998	0
gCGC00447	LDHB, LDHA	0.909656	3.98612e-05	0.915638	4.56937e-05	0.00598192	0.197012	0.765153	1.30571e-05	0.794173	1.54999e-05	0.0290208	0.24743	0.941787	5e-05	0.79817	3.98229e-05	-0.143617	-0.328328	0.851319	2.11358e-05	0.767551	9.04604e-06	-0.0837681	-1.22433
gCGC00603	LDHB, LDHA	0.943726	1.71634e-05	0.759501	1.14794e-05	-0.184226	-0.58029	0.838971	8.7374e-06	0.778737	6.4341e-06	-0.0602343	-0.441465	0.956751	2e-05	0.963375	2e-05	0.0066238	0	0.976517	2e-05	1.02898	2e-05	0.0524644	0
gCGC00635	LepB	0.947094	1e-05	0.968451	1e-05	0.021357	0	0.976935	1e-05	0.962579	1e-05	-0.0143557	0	0.983438	1e-05	0.845154	1e-05	-0.138284	0	0.961451	1e-05	0.957369	1e-05	-0.00408232	0
gCGC00639	LIFR	0.748933	2.86421e-06	0.721981	2.06489e-06	-0.0269523	-0.472071	0.313352	3.93643e-08	0.210477	1.32304e-08	-0.102875	-1.57303	0.96791	2e-05	0.801796	5.78305e-06	-0.166114	-1.7901	0.217036	1.43249e-08	0.231077	1.71295e-08	0.0140414	0.25796
gCGC00333	LIP	0.990595	4e-05	1.01287	4e-05	0.0222793	0	0.944684	4e-05	0.982071	4e-05	0.0373864	0	0.939192	4e-05	0.997166	4e-05	0.0579737	0	1.03818	4e-05	1.00283	4e-05	-0.0353514	0
gCGC00602	LOXL2	1.05977	2e-05	0.965248	2e-05	-0.0945266	0	0.95644	2e-05	0.95767	2e-05	0.00122994	0	0.973609	2e-05	0.98443	2e-05	0.0108218	0	0.992282	2e-05	1.008	2e-05	0.0157204	0
gCGC00396	LPA1	0.972549	2e-05	0.91843	2e-05	-0.0541195	0	0.988448	2e-05	0.959677	2e-05	-0.0287707	0	1.00761	2e-05	0.975975	2e-05	-0.0316311	0	0.961105	2e-05	0.980751	2e-05	0.0196461	0
gCGC00209	LRRK2	1.01103	1e-05	1.03326	1e-05	0.0222222	0	0.873058	6.99541e-06	0.878547	5.48313e-06	0.00548857	-0.351407	0.95626	1e-05	0.991597	1e-05	0.035337	0	1.00834	1e-05	0.945644	1e-05	-0.0626967	0
gCGC00282	LRRK2	1.01797	2e-05	0.93353	2e-05	-0.0844355	0	1.05715	2e-05	0.903568	2e-05	-0.15358	0	0.937225	2e-05	0.915213	2e-05	-0.0220126	0	0.896323	1.07809e-05	0.853787	5.19742e-06	-0.0425366	-1.05261
gCGC00463	LSD1	0.966708	1e-05	1.04996	1e-05	0.0832545	0	0.96264	1e-05	0.988862	1e-05	0.0262211	0	0.97419	1e-05	1.05492	1e-05	0.0807317	0	0.991935	1e-05	1.02232	1e-05	0.0303892	0
gCGC00492	LSD1	0.863646	1.0664e-05	0.88349	1.04126e-05	0.0198445	-0.0344075	0.903168	1.4192e-05	0.930096	1.32264e-05	0.0269278	-0.101653	0.884077	1.11739e-05	0.896949	7.47339e-06	0.0128722	-0.580295	0.942977	1.03539e-05	0.858709	1.47119e-05	-0.0842679	0.5068
gCGC00577	LSD1	0.970683	2e-05	1.02173	2e-05	0.0510426	0	0.959251	2e-05	0.983094	2e-05	0.023843	0	0.946239	2e-05	0.910551	2e-05	-0.0356883	0	0.96332	2e-05	0.917265	2e-05	-0.0460547	0
gCGC00544	LYN	0.863564	2e-05	0.919273	2e-05	0.0557089	0	0.944712	2e-05	0.942331	2e-05	-0.00238043	0	0.925893	2e-05	0.836895	2e-05	-0.088998	0	0.903424	2e-05	0.886419	1.97815e-05	-0.0170055	-0.0158452
gCGC00263	Mannosidase	0.868665	0.0001	1.04869	0.0001	0.180029	0	0.91312	0.0001	0.818057	0.0001	-0.0950634	0	0.993825	0.0001	0.900861	0.0001	-0.0929642	0	0.954712	0.0001	0.91965	0.0001	-0.0350614	0
gCGC00739	MAO-B	0.984807	2e-05	1.00671	2e-05	0.0219071	0	0.945398	2e-05	1.06695	2e-05	0.121549	0	0.972557	2e-05	0.951668	2e-05	-0.0208894	0	1.01888	2e-05	0.981907	2e-05	-0.0369731	0
gCGC00296	MAP4K4	1.0177	1e-05	1.0364	1e-05	0.0187066	0	0.947651	1e-05	0.947002	1e-05	-0.000648737	0	0.875977	1e-05	1.01926	1e-05	0.143284	0	0.956292	1e-05	0.989436	1e-05	0.0331438	0
gCGC00413	MAP4K4	1.01032	2e-05	0.986228	2e-05	-0.0240955	0	1.01311	2e-05	0.972513	2e-05	-0.0405936	0	0.895057	2e-05	0.838973	2e-05	-0.0560838	0	0.903019	2e-05	1.06587	2e-05	0.162846	0
gCGC00548	MAPKAPK2	1.01271	2e-05	1.01798	2e-05	0.00526965	0	0.911275	2e-05	0.929705	2e-05	0.0184293	0	0.869519	2e-05	0.807855	2e-05	-0.0616636	0	0.931148	2e-05	0.933493	2e-05	0.00234526	0
gCGC00614	MCL1	0.866816	4.42661e-06	0.79518	1.56319e-06	-0.0716352	-1.50171	0.7982	2.43022e-06	0.738371	1.30638e-06	-0.0598291	-0.895516	0.851074	4.22859e-06	0.70025	6.68185e-07	-0.150824	-2.66186	0.696228	8.1564e-07	0.614517	5.64026e-07	-0.081711	-0.532172
gCGC00789	MCL1	0.762842	1.18695e-06	0.53892	1.99235e-07	-0.223922	-2.57471	0.730908	1.05499e-05	0.571757	7.00389e-07	-0.159151	-3.91293	0.902062	1.638e-05	0.506494	2.01338e-07	-0.395567	-6.34617	0.431122	1.38931e-07	0.4731	2.91855e-07	0.0419773	1.07088
gCGC00251	MCT1 lactate/H+ symporter	1.02816	1e-05	1.0218	1e-05	-0.00636113	0	0.992726	1e-05	1.05	1e-05	0.0572739	0	0.959869	1e-05	0.94737	1e-05	-0.0124997	0	0.982682	1e-05	1.01099	1e-05	0.0283026	0
gCGC00052	MDM2	0.9542	2e-05	0.949157	2e-05	-0.00504303	0	0.942473	2e-05	0.848659	2e-05	-0.0938135	0	0.966069	2e-05	0.917229	1.94142e-05	-0.0488396	-0.042891	0.953052	2e-05	1.03866	2e-05	0.085611	0
gCGC00437	MDM2	0.9757	1e-05	0.958634	1e-05	-0.0170664	0	0.901638	1e-05	1.00669	1e-05	0.105053	0	0.978026	1e-05	0.98913	1e-05	0.0111039	0	1.02885	1e-05	1.02549	1e-05	-0.00336325	0
gCGC00558	MDM2	1.02464	2e-05	0.880451	2e-05	-0.144185	0	1.01066	2e-05	0.870351	2e-05	-0.140311	0	0.596458	4.08959e-07	0.522951	3.37162e-07	-0.0735064	-0.278516	0.993471	2e-05	0.965431	2e-05	-0.0280402	0
gCGC00706	MDM2	1.00768	1e-05	0.945505	1e-05	-0.0621735	0	0.824373	4.05044e-06	0.80166	3.72194e-06	-0.0227135	-0.122025	0.578072	1.74166e-07	0.493543	1.12232e-07	-0.0845294	-0.633973	0.998396	1e-05	0.916319	1e-05	-0.0820771	0
gCGC00748	MDM2	0.834257	2.40098e-06	0.829689	3.49612e-06	-0.0045675	0.542133	0.527894	1.31808e-07	0.533906	1.18256e-07	0.00601196	-0.156523	0.662406	1.14811e-06	0.662063	6.10809e-07	-0.000342667	-0.910469	0.72313	1.03742e-06	0.759956	1.34962e-06	0.0368255	0.379555
gCGC00028	MDR1	1.00671	2e-05	1.04781	2e-05	0.0411071	0	0.978685	2e-05	0.811749	2e-05	-0.166935	0	0.963463	2e-05	0.947721	2e-05	-0.0157422	0	0.811768	1.63286e-05	0.784457	6.826e-06	-0.0273108	-1.25829
gCGC00754	MDR1	0.975571	1e-05	0.959606	1e-05	-0.0159648	0	0.943476	1e-05	0.887951	1e-05	-0.0555252	0	0.948971	1e-05	0.898862	1e-05	-0.050109	0	0.955235	1e-05	1.01853	1e-05	0.0632932	0
gCGC00035	MEK1, MEK2	0.796129	1.60488e-06	0.86624	2e-06	0.0701115	0.317533	0.611389	8.02103e-08	0.672418	3.35662e-07	0.0610284	2.06515	0.860054	6.5224e-07	0.729825	3.57239e-07	-0.130229	-0.868515	0.787582	1.89343e-06	0.866883	1.85096e-06	0.0793002	-0.0327255
gCGC00060	MEK1, MEK2	0.784889	4.03596e-06	0.94455	1e-05	0.159661	1.30902	0.654516	3.21806e-07	0.690395	3.87732e-07	0.0358791	0.268868	0.727432	7.30589e-07	0.699647	5.70106e-07	-0.0277851	-0.357828	0.788679	1.78051e-06	0.748125	1.4776e-06	-0.0405538	-0.26904
gCGC00062	MEK1, MEK2	0.696383	2.24898e-06	0.760778	5.2305e-06	0.0643957	1.21768	0.586594	6.94229e-07	0.60474	1.06381e-06	0.0181462	0.615755	0.662509	1.02741e-06	0.58012	1.00954e-06	-0.0823891	-0.0253128	0.633743	1.70445e-06	0.710594	2.44702e-06	0.0768512	0.521717
gCGC00068	MEK1, MEK2	0.948783	2e-05	1.00927	2e-05	0.0604841	0	0.961765	2e-05	0.851943	2e-05	-0.109823	0	0.923576	2e-05	0.919785	2e-05	-0.00379086	0	0.929473	2e-05	1.03003	2e-05	0.10056	0
gCGC00262	MEK1, MEK2	0.794276	1.56247e-06	0.782396	2e-06	-0.0118807	0.356176	0.619944	1.01956e-07	0.631794	1.74635e-07	0.0118498	0.776393	0.782875	3.93678e-07	0.648841	2.21251e-07	-0.134034	-0.831334	0.772849	6.06038e-07	0.812918	2e-06	0.0400695	1.72252
gCGC00266	MEK1, MEK2	0.839128	2e-06	0.897843	2e-06	0.0587152	0	0.698878	2.90416e-07	0.718734	9.62926e-07	0.0198559	1.7293	0.916772	1.57406e-06	0.822203	1.24959e-06	-0.0945692	-0.333033	0.824362	2e-06	0.822139	2e-06	-0.00222254	0
gCGC00306	MEK1, MEK2	0.821815	2e-05	0.842392	2e-05	0.0205767	0	0.619049	1.26021e-06	0.590189	1.41232e-06	-0.0288606	0.164393	0.737404	3.21173e-06	0.647434	2.55255e-06	-0.08997	-0.331414	0.757992	7.94398e-06	0.784857	9.15888e-06	0.0268653	0.20531
gCGC00657	MEK5	0.993341	1e-05	0.936411	1e-05	-0.0569304	0	0.995676	1e-05	1.01953	1e-05	0.0238521	0	0.920215	1e-05	1.0373	1e-05	0.117087	0	1.04192	1e-05	1.05703	1e-05	0.0151064	0
gCGC00066	Met	0.961324	2e-05	0.865704	2e-05	-0.0956195	0	0.932135	2e-05	0.912513	2e-05	-0.0196215	0	0.936674	2e-05	0.944076	2e-05	0.007402	0	0.917877	2e-05	0.93127	2e-05	0.013393	0
gCGC00627	Met	0.804447	8.56916e-06	0.851494	4.37947e-06	0.0470469	-0.968398	0.854551	4.6583e-06	0.906295	6.28779e-06	0.0517441	0.432748	0.921512	1e-05	0.857328	4.14404e-06	-0.0641833	-1.27089	0.967364	1e-05	0.930903	1e-05	-0.0364608	0
gCGC00734	Met	0.947429	1e-05	0.893767	1e-05	-0.0536621	0	0.95178	1e-05	0.88325	1e-05	-0.0685295	0	0.970103	1e-05	0.931371	1e-05	-0.0387322	0	0.945686	1e-05	1.01171	1e-05	0.0660269	0
gCGC00768	MET	0.822663	5.24368e-06	0.789155	6.54991e-06	-0.0335084	0.320897	0.828698	7.67373e-06	0.744645	6.27496e-06	-0.0840533	-0.290321	0.606942	8.48029e-07	0.641086	7.42406e-07	0.0341439	-0.191906	0.724808	3.13646e-06	0.71176	2.04097e-06	-0.0130475	-0.619882
gCGC00542	MET, MST1R, AXL	0.956243	2e-05	0.986261	2e-05	0.0300174	0	0.94056	2e-05	1.07478	2e-05	0.134223	0	0.96331	2e-05	0.891676	1.53024e-05	-0.0716341	-0.386243	0.986834	2e-05	1.06387	2e-05	0.0770375	0
gCGC00004	Microtubule	0.559399	7.66901e-08	0.492914	1.74484e-08	-0.0664856	-2.13594	0.440217	3.90112e-08	0.256473	7.77143e-09	-0.183744	-2.32764	0.465808	3.62322e-08	0.246264	1.37833e-08	-0.219544	-1.39435	0.229001	1.48329e-08	0.216328	1.13504e-08	-0.0126728	-0.386058
gCGC00005	Microtubule	0.784321	6.54783e-07	0.671681	3.5612e-07	-0.11264	-0.878653	0.595436	3.12293e-07	0.475294	1.04664e-07	-0.120142	-1.57713	0.624423	4.3954e-07	0.517648	2.36542e-07	-0.106775	-0.893898	0.43813	1.54032e-07	0.391663	9.39426e-08	-0.0464672	-0.713381
gCGC00006	Microtubule	0.519663	3.80467e-08	0.525692	1.43331e-08	0.00602973	-1.40842	0.503603	4.84841e-08	0.439782	3.71202e-08	-0.063821	-0.385309	0.436996	4.72176e-08	0.382172	4.3669e-08	-0.0548242	-0.112714	0.288208	1.75516e-08	0.308517	2.05632e-08	0.0203097	0.228467
gCGC00011	Microtubule	0.603419	1.08923e-07	0.592748	1.07849e-07	-0.0106712	-0.0142904	0.437314	5.5035e-08	0.423458	5.88432e-08	-0.0138558	0.0965242	0.497726	6.01873e-08	0.349691	4.16466e-08	-0.148035	-0.53126	0.307908	3.23583e-08	0.306455	2.76722e-08	-0.00145292	-0.225701
gCGC00258	Microtubule	0.771514	1.96772e-06	0.784534	2.60981e-06	0.0130208	0.407417	0.612189	6.82207e-07	0.648488	6.55922e-07	0.0362992	-0.0566862	0.643455	5.23925e-07	0.550717	4.14258e-07	-0.0927377	-0.338829	0.500894	3.52611e-07	0.527357	2.41351e-07	0.0264629	-0.546947
gCGC00478	Microtubule	0.463959	1.33015e-08	0.576521	1.34639e-07	0.112562	3.33944	0.428954	1.66997e-08	0.435435	1.92606e-08	0.00648081	0.205829	0.274505	6.4114e-09	0.276656	9.84731e-09	0.00215101	0.619092	0.221626	7.39483e-09	0.199577	5.55451e-09	-0.022049	-0.412857
gCGC00482	Microtubule	0.365221	3.04832e-09	0.358779	3.04832e-09	-0.00644252	0	0.1289	3.04832e-09	0.121685	3.04832e-09	-0.00721452	0	0.208336	3.04832e-09	0.0641822	3.04832e-09	-0.144154	0	0.0112153	3.04832e-09	0.0253691	3.04832e-09	0.0141538	0
gCGC00497	Microtubule	0.782375	1e-05	0.747944	1e-05	-0.0344315	0	0.558746	7.282e-08	0.6354	9.93766e-08	0.0766533	0.448571	0.645948	1.10407e-07	0.606795	8.48953e-08	-0.0391531	-0.37907	0.461881	6.93979e-08	0.398105	4.47432e-08	-0.0637757	-0.633224
gCGC00674	Microtubule	0.636202	1.28729e-08	0.580664	5.39018e-09	-0.0555374	-1.25594	0.561446	1.41916e-08	0.604682	1.99082e-08	0.0432365	0.488328	0.500399	1.00987e-08	0.430625	8.83755e-09	-0.0697742	-0.192453	0.456218	7.16299e-09	0.446562	5.61317e-09	-0.00965509	-0.351747
gCGC00177	Mitochondrial decoupler	0.63454	4.72382e-07	0.724936	2.5993e-06	0.090396	2.4601	0.668167	5.61415e-07	0.725268	2e-05	0.0571008	5.15479	0.676536	2.26984e-07	0.567053	6.13026e-08	-0.109483	-1.88857	0.415405	9.49471e-08	0.382005	6.75165e-08	-0.0334002	-0.491884
gCGC00216	Mitochondrial decoupler	0.853141	4.32766e-06	0.790106	5.47139e-06	-0.0630352	0.33832	0.567015	2.05919e-07	0.58227	2.15018e-07	0.0152549	0.0623822	0.84732	1e-05	0.613121	8.42399e-07	-0.234198	-3.56935	0.561973	4.09337e-07	0.61701	3.13981e-07	0.0550374	-0.382613
gCGC00252	Mitochondrial decoupler	0.846557	9.50665e-06	0.861569	1.00129e-05	0.0150127	0.0748556	0.646264	1.17218e-06	0.649967	1.01249e-06	0.00370258	-0.211291	0.973688	2e-05	0.924662	2e-05	-0.0490265	0	0.659593	2.13455e-06	0.675335	2.19775e-06	0.0157425	0.0420936
gCGC00565	MLK3, MLK2, MLK1	0.853636	9.46479e-06	0.881846	1.14096e-05	0.02821	0.269604	0.757157	3.52765e-06	0.818733	6.35043e-06	0.0615759	0.848149	0.744532	3.02146e-06	0.726085	3.34224e-06	-0.0184472	0.145573	0.825321	7.58945e-06	0.822311	7.59254e-06	-0.00301033	0.000587353
gCGC00430	MLL-Menin	0.971326	2e-05	0.886032	2e-05	-0.0852935	0	0.969021	2e-05	0.864662	2e-05	-0.104359	0	0.70174	9.52723e-07	0.752463	2.44277e-06	0.0507236	1.35839	0.812418	2e-05	0.790351	2e-05	-0.0220662	0
gCGC00457	MLL-Menin	0.934484	2e-05	0.899991	2e-05	-0.0344929	0	0.987337	2e-05	0.886825	2e-05	-0.100512	0	0.611544	5.61006e-07	0.66389	2.18982e-06	0.0523458	1.96472	0.851199	2e-05	0.833736	3.88049e-06	-0.0174631	-2.36569
gCGC00395	MMP-3	0.94739	2e-05	0.975732	2e-05	0.0283423	0	0.659223	2.6633e-06	0.669365	1.83272e-06	0.0101426	-0.539222	0.874257	8.45578e-06	0.805822	8.27662e-06	-0.0684352	-0.0308954	0.687515	1.6812e-06	0.700147	1.15708e-06	0.0126328	-0.539006
gCGC00675	MR, PGR	0.950587	1e-05	1.0231	1e-05	0.0725164	0	0.975325	1e-05	0.913312	1e-05	-0.0620128	0	0.912164	1e-05	0.948768	1e-05	0.0366036	0	1.00972	1e-05	0.978863	1e-05	-0.0308576	0
gCGC00420	MRE11	0.989442	2e-05	0.97248	2e-05	-0.0169618	0	0.971422	2e-05	0.843489	2e-05	-0.127933	0	0.966355	2e-05	0.925432	2e-05	-0.0409231	0	0.9835	2e-05	0.960261	2e-05	-0.0232391	0
gCGC00765	MST1, MST2	0.936551	7.29091e-06	0.908971	1e-05	-0.0275799	0.455829	0.670107	8.26329e-07	0.723596	1.83147e-06	0.0534893	1.14822	0.696333	1.64755e-06	0.682999	3.7562e-07	-0.0133333	-2.13298	0.590001	2.49467e-07	0.61979	1.68504e-07	0.0297892	-0.566065
gCGC00076	mTOR	0.626414	8.09925e-07	0.657787	9.23576e-07	0.0313728	0.189442	0.62932	8.96275e-07	0.631415	7.53594e-07	0.00209504	-0.250156	0.568934	4.23746e-07	0.509634	2.52671e-07	-0.0593002	-0.745941	0.748589	2.42167e-06	0.788844	2.45043e-06	0.0402546	0.0170301
gCGC00132	mTOR	0.455294	1.00797e-07	0.531425	1.44633e-07	0.0761312	0.520951	0.484722	1.5605e-07	0.495953	1.07761e-07	0.0112311	-0.534171	0.370285	5.7006e-08	0.327113	2.6366e-08	-0.0431727	-1.11243	0.563715	2.74121e-07	0.643231	4.43673e-07	0.0795164	0.694685
gCGC00274	mTOR	0.705838	2.09446e-06	0.744333	2.17955e-06	0.0384947	0.0574519	0.610588	7.58264e-07	0.558813	3.35935e-07	-0.0517747	-1.17452	0.58383	7.91734e-07	0.543265	4.92351e-07	-0.0405656	-0.685329	0.744935	3.86321e-06	0.782534	2.51122e-06	0.0375992	-0.621411
gCGC00480	mTOR	0.463766	2.44258e-08	0.55384	5.33761e-07	0.0900742	4.44972	0.580231	8.54423e-08	0.465313	1.20505e-08	-0.114918	-2.82586	0.562179	3.41697e-07	0.544564	2.56943e-07	-0.0176153	-0.411272	0.760262	2e-05	0.740092	2e-05	-0.0201701	0
gCGC00738	MTR1A, MTR1B	0.873193	1e-05	0.891523	1e-05	0.01833	0	0.944815	1e-05	0.973193	1e-05	0.0283781	0	0.998027	1e-05	0.939912	1e-05	-0.0581154	0	0.90821	1e-05	1.06935	1e-05	0.161144	0
gCGC00030	multi-CDK	0.567524	2.12484e-07	0.592282	2.1049e-07	0.0247583	-0.0136026	0.559569	1.71903e-07	0.606561	2.3939e-07	0.0469922	0.47777	0.590785	2.62103e-07	0.571356	2.64817e-07	-0.0194287	0.0148639	0.51141	1.48257e-07	0.591136	2.65412e-07	0.0797261	0.840133
gCGC00057	multi-CDK	0.556156	2.1486e-06	0.695104	3.44204e-06	0.138948	0.679867	0.570406	1.39482e-06	0.597902	1.4332e-06	0.0274951	0.0391684	0.681076	2.60653e-06	0.721335	2.76462e-06	0.0402591	0.0849522	0.56392	1.62143e-06	0.577618	1.07604e-06	0.0136989	-0.591532
gCGC00129	multi-CDK	0.834428	8.16521e-06	0.908654	1.32023e-05	0.0742262	0.69323	0.778799	4.28033e-06	0.922423	8.08178e-06	0.143624	0.916951	0.794686	5.1118e-06	0.833405	6.08633e-06	0.0387183	0.251739	0.759062	4.56314e-06	0.861773	8.99293e-06	0.102711	0.978765
gCGC00334	multi-CDK	0.474394	1.23568e-07	0.518561	1.39938e-07	0.0441665	0.17949	0.470118	7.96253e-08	0.572192	1.36077e-07	0.102074	0.773124	0.497557	8.3326e-08	0.577211	1.24313e-07	0.0796539	0.577136	0.447841	7.19142e-08	0.507772	1.1558e-07	0.0599316	0.684548
gCGC00673	multi-CDK	0.293839	2.55823e-08	0.312012	2.58583e-08	0.0181728	0.015482	0.285417	1.69409e-08	0.358145	2.33226e-08	0.0727282	0.461219	0.365123	4.13443e-08	0.344836	2.90855e-08	-0.0202865	-0.50739	0.279451	1.88344e-08	0.368368	3.9272e-08	0.0889168	1.06013
gCGC00363	Multi-KDM, Telomerase	0.998704	2e-05	0.930085	2e-05	-0.0686187	0	0.896977	2e-05	0.990941	2e-05	0.0939634	0	0.975616	2e-05	1.01153	2e-05	0.0359114	0	0.933116	2e-05	0.854664	1.5223e-05	-0.0784512	-0.393744
gCGC00029	multi-Kinase	0.461918	1.63481e-08	0.50609	2.11614e-08	0.0441718	0.372315	0.353219	3.31619e-09	0.340404	2.81667e-09	-0.0128146	-0.235536	0.398253	5.39864e-09	0.304134	2.3854e-09	-0.0941185	-1.17836	0.455745	1.32377e-08	0.419434	8.29188e-09	-0.0363109	-0.674877
gCGC00116	multi-Kinase	0.525641	1.59386e-07	0.525038	2.07654e-07	-0.000603497	0.38166	0.554475	1.56253e-07	0.615134	2.34448e-07	0.0606586	0.585383	0.564768	2.06572e-07	0.522682	2.02201e-07	-0.042086	-0.0308539	0.523046	1.61862e-07	0.559594	1.61932e-07	0.0365483	0.000627226
gCGC00118	multi-Kinase	0.960019	2e-05	0.996029	2e-05	0.0360091	0	0.785547	5.22331e-06	0.798608	5.32665e-06	0.0130606	0.0282664	0.874647	1.41404e-05	0.848061	1.0977e-05	-0.0265853	-0.365335	0.873079	8.39815e-06	0.965145	2e-05	0.0920663	1.25186
gCGC00122	multi-Kinase	0.792617	1.30523e-06	0.848784	1.41219e-06	0.0561676	0.11363	0.690654	7.12483e-07	0.721362	7.46563e-07	0.0307083	0.0674088	0.742044	6.58508e-07	0.674425	5.85544e-07	-0.0676188	-0.169424	0.729971	8.89032e-07	0.742955	1.54733e-06	0.0129846	0.799478
gCGC00126	multi-Kinase	0.942234	2e-05	0.933096	2e-05	-0.00913817	0	0.89166	2e-05	0.849308	1.29179e-05	-0.0423527	-0.630629	0.939582	2e-05	0.861168	8.35254e-06	-0.0784138	-1.25971	0.967717	2e-05	0.969049	2e-05	0.00133187	0
gCGC00323	multi-Kinase	0.997269	2e-05	0.927185	2e-05	-0.0700844	0	0.931211	2e-05	0.957896	2e-05	0.0266849	0	0.922761	2e-05	0.887103	2e-05	-0.035658	0	1.01907	2e-05	1.04505	2e-05	0.0259792	0
gCGC00339	multi-Kinase	0.816311	1e-05	0.929434	1e-05	0.113123	0	0.879622	8.8013e-06	0.894773	9.75734e-06	0.0151509	0.148771	0.86866	6.14254e-06	0.802199	1e-05	-0.0664612	0.703093	0.86033	7.77138e-06	0.896313	1e-05	0.035983	0.363758
gCGC00778	multi-Kinase	0.952664	2e-05	0.945377	2e-05	-0.00728697	0	0.875259	2e-05	0.881042	2e-05	0.00578278	0	1.10189	2e-05	1.03131	2e-05	-0.0705718	0	0.90039	2e-05	1.03246	2e-05	0.132069	0
gCGC00787	multi-Kinase	0.849712	7.97396e-06	0.806151	9.02028e-06	-0.0435609	0.177876	0.630312	1.08411e-06	0.626828	9.94006e-07	-0.00348353	-0.125183	0.857302	1.34626e-05	0.79508	1.01517e-05	-0.0622215	-0.40724	0.725451	3.07427e-06	0.738197	2.64194e-06	0.0127467	-0.218646
gCGC00095	multi-PAK	0.502831	2.55223e-07	0.469371	1.72555e-07	-0.0334598	-0.564696	0.354233	2.28904e-08	0.398814	2.40849e-08	0.0445807	0.0733823	0.506268	2.6524e-07	0.405987	6.0259e-08	-0.100281	-2.13805	0.331856	3.45329e-08	0.296018	2.45756e-08	-0.0358379	-0.490745
gCGC00618	multi-PKC	0.747005	1.86239e-06	0.787046	1.88791e-06	0.0400411	0.0196336	0.641238	6.06082e-07	0.636919	4.85467e-07	-0.00431907	-0.320139	0.807333	2.20131e-06	0.748564	1.91734e-06	-0.0587688	-0.199253	0.621957	5.12841e-07	0.754728	1.08102e-06	0.132771	1.07581
gCGC00619	multi-PKC	1.05	1e-05	0.973081	1e-05	-0.0769185	0	0.859509	1e-05	0.933212	1e-05	0.0737027	0	0.998319	1e-05	0.97096	1e-05	-0.0273582	0	0.869073	1e-05	0.952958	1e-05	0.0838857	0
gCGC00777	Multiple	0.985753	2e-05	1.07445	2e-05	0.0886928	0	0.994274	2e-05	0.918518	2e-05	-0.0757564	0	0.843558	2e-05	0.781537	4.39133e-06	-0.0620208	-2.18727	0.870324	2e-05	0.803651	1.22897e-05	-0.0666733	-0.702547
gCGC00256	Muscarinic Receptor	0.949907	1e-05	1.01862	1e-05	0.0687084	0	0.923471	1e-05	1.00817	1e-05	0.0847024	0	0.947603	1e-05	0.986402	1e-05	0.0387992	0	1.04824	1e-05	1.03138	1e-05	-0.0168542	0
gCGC00292	Muscarinic Receptor	0.631495	1.78251e-07	0.693229	5.50886e-07	0.0617335	1.62784	0.457798	7.018e-08	0.493736	8.17808e-08	0.0359378	0.220703	0.432339	5.72817e-08	0.442939	6.15944e-08	0.0105996	0.104725	0.541254	1.49355e-07	0.5103	1.21238e-07	-0.0309536	-0.300899
gCGC00204	NADH-ubiquitone reductase	0.635983	6.40915e-07	0.629233	8.09944e-07	-0.00675058	0.337689	0.605248	5.566e-07	0.530804	3.17368e-07	-0.0744443	-0.810484	0.566424	3.53824e-07	0.441123	1.29493e-07	-0.125302	-1.45016	0.4237	2.90371e-07	0.437093	2.89572e-07	0.0133927	-0.00397409
gCGC00358	NAMPRT	0.974263	2e-05	0.960876	2e-05	-0.0133876	0	1.0138	2e-05	0.948782	2e-05	-0.0650215	0	0.974504	2e-05	0.88812	2e-05	-0.0863838	0	0.976803	2e-05	0.90126	7.68024e-06	-0.075543	-1.38078
gCGC00276	NAMPT	0.538104	1.01413e-07	0.581097	1.15516e-07	0.0429929	0.187846	0.340931	1.69082e-08	0.309246	1.75659e-08	-0.0316851	0.0550572	0.455065	1.83628e-07	0.474297	8.52361e-08	0.0192319	-1.10725	0.208932	7.45186e-09	0.193841	5.62399e-09	-0.0150909	-0.406006
gCGC00308	NAMPT	0.438668	4.07605e-08	0.472016	4.05705e-08	0.0333474	-0.0067395	0.229633	6.16404e-09	0.248586	7.18626e-09	0.018953	0.221366	0.524826	1.33202e-07	0.479187	7.99802e-08	-0.0456396	-0.7359	0.1247	2.91793e-09	0.162333	4.30094e-09	0.0376334	0.559705
gCGC00309	NAMPT	0.540224	1.0694e-07	0.552822	1.0113e-07	0.0125979	-0.0805932	0.329025	1.4733e-08	0.334179	2.47147e-08	0.00515476	0.746312	0.577854	2.156e-07	0.572488	1.59107e-07	-0.00536597	-0.438361	0.255739	9.02317e-09	0.204661	6.96915e-09	-0.051078	-0.372652
gCGC00335	NAMPT	0.633325	2.46996e-07	0.587998	1.5068e-07	-0.0453277	-0.712998	0.403587	2.90731e-08	0.460221	5.63773e-08	0.0566342	0.955431	0.648874	3.66992e-07	0.620826	2.97432e-07	-0.0280483	-0.303188	0.229839	7.96513e-09	0.265404	9.33991e-09	0.0355653	0.229711
gCGC00257	NAPH oxidase	1.03747	1e-05	0.99011	1e-05	-0.0473586	0	0.983731	1e-05	1.02314	1e-05	0.0394061	0	1.05368	1e-05	0.927733	1e-05	-0.125944	0	0.939687	1e-05	1.05866	1e-05	0.118969	0
gCGC00628	NaV1.7	0.99242	2e-05	0.974749	2e-05	-0.0176713	0	0.930539	2e-05	0.978402	2e-05	0.0478632	0	0.974508	2e-05	0.89807	1.95769e-05	-0.0764383	-0.030846	0.987211	2e-05	1.01179	2e-05	0.024578	0
gCGC00526	NEDD8	0.724317	1.10213e-06	0.74253	2.21376e-06	0.018213	1.00621	0.395637	8.13905e-08	0.475793	8.9302e-08	0.0801554	0.133833	0.566658	2.59157e-07	0.498728	2.34315e-07	-0.0679295	-0.145375	0.3655	5.01456e-08	0.378326	6.39605e-08	0.0128263	0.351057
gCGC00181	NFKB	0.936463	1e-05	1.02047	9.32409e-06	0.0840022	-0.100965	0.729356	1.4801e-06	0.716302	1.57958e-06	-0.0130535	0.0938481	0.972619	1e-05	0.949596	1e-05	-0.0230237	0	0.807224	4.01093e-06	0.857814	3.87246e-06	0.0505902	-0.0506883
gCGC00361	NHE1	1.00373	2e-05	0.974147	2e-05	-0.0295809	0	1.01896	2e-05	0.959662	2e-05	-0.0592996	0	0.962634	2e-05	0.944874	2e-05	-0.0177602	0	0.946842	2e-05	0.967712	2e-05	0.02087	0
gCGC00473	NIK	1.01432	2e-05	1.00229	2e-05	-0.0120372	0	0.899313	2e-05	0.959156	2e-05	0.0598431	0	0.988964	2e-05	1.05716	2e-05	0.0682005	0	0.957354	2e-05	1.0512	2e-05	0.0938482	0
gCGC00515	NIK	1.00606	2e-05	1.00481	2e-05	-0.00125062	0	0.92006	2e-05	0.950392	2e-05	0.0303327	0	0.992542	2e-05	0.998219	2e-05	0.0056771	0	0.981938	2e-05	0.989891	2e-05	0.00795281	0
gCGC00726	NOD1	1.04632	2e-05	1.07398	2e-05	0.0276675	0	0.998238	2e-05	0.974605	2e-05	-0.0236324	0	1.00865	2e-05	0.934897	2e-05	-0.0737553	0	1.0264	2e-05	0.990912	2e-05	-0.0354878	0
gCGC00241	NPC1L1	0.991864	0.0001	0.968131	0.0001	-0.0237326	0	0.933011	0.0001	0.985092	0.0001	0.0520813	0	1.00433	0.0001	1.02034	0.0001	0.0160142	0	1.01403	0.0001	1.0659	0.0001	0.0518674	0
gCGC00640	NRF2	0.900907	1e-05	0.793844	1e-05	-0.107063	0	0.885659	1e-05	0.830283	5.72446e-06	-0.0553764	-0.804789	0.862571	2.23341e-06	0.802563	2.45377e-06	-0.0600083	0.13575	0.690961	7.07645e-07	0.678093	5.70154e-07	-0.0128682	-0.311674
gCGC00391	NTRK1, NTRK2, NTRK3	0.925577	2e-05	1.0303	2e-05	0.104726	0	0.901631	2e-05	0.977287	2e-05	0.0756557	0	0.945837	2e-05	0.928567	2e-05	-0.0172696	0	0.903812	2e-05	1.00206	2e-05	0.0982524	0
gCGC00433	NTRK1, NTRK2, NTRK3	0.94828	2e-05	0.904354	2e-05	-0.0439258	0	0.902819	1.56366e-05	0.851172	1.79192e-05	-0.0516474	0.196574	0.941488	2e-05	0.865701	2e-05	-0.0757869	0	1.0427	2e-05	0.948448	2e-05	-0.094249	0
gCGC00186	ODC	1.01489	2e-05	1.06188	2e-05	0.0469811	0	0.924234	2e-05	1.04342	2e-05	0.119186	0	1.00597	2e-05	1.05	2e-05	0.0440274	0	1.05211	2e-05	1.04417	2e-05	-0.00793147	0
gCGC00142	OPRK1	0.932015	2e-05	0.965403	2e-05	0.0333878	0	0.927482	2e-05	0.940793	2e-05	0.0133113	0	1.01153	2e-05	0.920074	2e-05	-0.0914549	0	0.958912	2e-05	0.981685	2e-05	0.0227729	0
gCGC00346	P-gp	0.824676	3.62931e-05	0.837077	2.9032e-05	0.012401	-0.32205	0.807457	1.22739e-05	0.700323	5.66435e-06	-0.107134	-1.11562	0.885359	1.88962e-05	0.836842	1.08723e-05	-0.0485166	-0.797447	0.792481	2.29871e-05	0.935565	3.88871e-05	0.143084	0.758465
gCGC00291	P2X7	1.02007	2e-05	0.894482	2e-05	-0.125593	0	0.988062	2e-05	0.967917	2e-05	-0.0201453	0	1.03104	2e-05	0.91908	2e-05	-0.111959	0	0.935664	2e-05	1.04091	2e-05	0.105244	0
gCGC00040	p38_alpha	0.922439	0.0001	0.896345	0.0001	-0.0260942	0	0.853018	4.01542e-05	0.863192	5.98037e-05	0.0101745	0.574683	0.771623	3.01728e-05	0.946604	0.0001	0.174981	1.72868	0.81096	9.65548e-05	0.837905	0.0001	0.0269449	0.0505797
gCGC00043	p38_alpha	0.948822	2e-05	0.998017	2e-05	0.0491951	0	0.964574	2e-05	1.05668	2e-05	0.0921054	0	0.948134	2e-05	0.946778	2e-05	-0.0013566	0	0.982423	2e-05	1.03669	2e-05	0.0542633	0
gCGC00349	p38_alpha	0.855811	1.75082e-05	0.861242	1.78907e-05	0.00543112	0.0311795	0.772906	4.95722e-06	0.861623	9.22902e-06	0.0887169	0.896647	0.775848	5.0247e-06	0.760627	3.79896e-06	-0.0152205	-0.403434	0.79313	8.07167e-06	0.808095	6.44487e-06	0.0149651	-0.324715
gCGC00372	p38_alpha	0.979575	2e-05	0.993503	2e-05	0.0139278	0	0.984206	2e-05	0.94306	2e-05	-0.0411456	0	0.977318	2e-05	1.0523	2e-05	0.0749829	0	0.928122	2e-05	1.05117	2e-05	0.12305	0
gCGC00087	p38_alpha, CUL1, SKP1	0.978085	2e-05	1.0124	2e-05	0.034316	0	0.853495	2e-05	0.910472	2e-05	0.0569775	0	0.975707	2e-05	0.94857	2e-05	-0.0271363	0	0.822255	2e-05	0.836305	5.3445e-06	0.01405	-1.90387
gCGC00105	p38_beta, p38_alpha	0.988237	2e-05	1.04167	2e-05	0.0534299	0	1.05697	2e-05	1.01668	2e-05	-0.0402865	0	0.942392	2e-05	0.993472	2e-05	0.05108	0	0.973025	2e-05	1.01267	2e-05	0.0396428	0
gCGC00392	p70S6K	0.942828	1e-05	0.929301	1e-05	-0.013527	0	0.95012	1e-05	0.906104	1e-05	-0.0440158	0	0.812989	4.76379e-06	0.821774	3.85574e-06	0.00878465	-0.305104	0.756216	2.10831e-06	0.804212	1.4836e-06	0.0479964	-0.506979
gCGC00714	p70S6K	1.0638	2e-05	0.963316	2e-05	-0.100482	0	0.997645	2e-05	0.969338	2e-05	-0.0283066	0	1.01467	2e-05	0.934459	2e-05	-0.0802094	0	1.04953	2e-05	0.930578	2e-05	-0.118949	0
gCGC00586	PADI4	0.989098	2e-05	0.926754	9.60251e-06	-0.0623434	-1.05852	0.911888	1.4925e-05	0.829774	1.50167e-05	-0.0821144	0.00884045	0.888374	1.70203e-05	0.892348	1.00486e-05	0.0039739	-0.760268	0.830444	9.18341e-06	0.868081	1.85201e-05	0.0376374	1.01199
gCGC00729	PAK1	0.946694	1e-05	0.900039	1e-05	-0.0466546	0	0.859311	5.83216e-06	0.880845	4.68524e-06	0.0215338	-0.315908	1.00285	1e-05	0.881199	9.13547e-06	-0.121648	-0.130449	0.945079	1e-05	0.920326	8.18724e-06	-0.0247533	-0.288551
gCGC00511	PAK1, PAK2, PAK3	0.875236	2e-05	0.833948	2e-05	-0.0412888	0	0.600786	4.75626e-07	0.592986	3.54426e-07	-0.0078004	-0.424345	0.779024	5.04974e-06	0.726042	1.8107e-06	-0.0529823	-1.47966	0.68755	8.72097e-07	0.602004	4.28515e-07	-0.0855463	-1.02514
gCGC00316	PAK4, PAK5	0.779895	4.87128e-05	0.793486	2.40089e-05	0.0135906	-1.02073	0.703033	3.8175e-06	0.74175	2.76966e-05	0.0387169	2.85901	0.722792	7.21221e-06	0.77952	2.03699e-05	0.0567275	1.49792	0.68741	3.90131e-06	0.766533	7.74569e-06	0.0791234	0.989436
gCGC00617	PARG	0.94369	2e-05	0.802588	2e-05	-0.141102	0	0.955505	2e-05	0.902333	2e-05	-0.0531724	0	0.827203	7.83693e-06	0.70232	3.01094e-06	-0.124883	-1.38007	0.914376	1.67522e-05	0.866676	1.82946e-05	-0.0476999	0.127071
gCGC00036	PARP1, PARP2	0.933684	1e-05	0.979092	1e-05	0.0454077	0	0.91082	1e-05	0.870359	1e-05	-0.0404612	0	0.927097	1e-05	0.82697	1e-05	-0.100127	0	0.87848	1e-05	0.809407	4.32723e-06	-0.0690724	-1.20848
gCGC00055	PARP1, PARP2	0.936112	2e-05	0.778404	2e-05	-0.157708	0	0.807125	1.43809e-05	0.907236	2e-05	0.100111	0.475845	0.914175	1.62578e-05	0.888296	1.9402e-05	-0.0258792	0.255078	0.816061	1.33117e-05	0.915288	2e-05	0.0992275	0.587308
gCGC00056	PARP1, PARP2	1.02332	1e-05	1.03731	1e-05	0.0139852	0	0.99615	1e-05	0.989	1e-05	-0.00715065	0	1.02231	1e-05	0.993055	1e-05	-0.0292544	0	0.959551	1e-05	1.06956	1e-05	0.110009	0
gCGC00725	PARP1, PARP2	0.853699	1e-05	0.938527	1e-05	0.0848277	0	0.884445	1e-05	0.946047	1e-05	0.0616019	0	0.957721	1e-05	0.745751	4.1365e-06	-0.21197	-1.27352	0.710843	1.37893e-06	0.686561	1.03517e-06	-0.0242828	-0.413676
gCGC00385	PARP2	1.03779	1e-05	0.950027	1e-05	-0.0877649	0	0.983369	1e-05	0.964049	1e-05	-0.0193207	0	1.00268	1e-05	1.03196	1e-05	0.0292788	0	0.953137	1e-05	0.964566	1e-05	0.0114288	0
gCGC00499	PCAF	0.94546	2e-05	0.971429	2e-05	0.025969	0	0.96317	2e-05	0.945484	2e-05	-0.0176854	0	1.00955	2e-05	1.0529	2e-05	0.0433547	0	0.920092	2e-05	0.871942	1.76937e-05	-0.0481502	-0.176763
gCGC00509	PCAF	0.987818	2e-05	0.900838	2e-05	-0.0869804	0	0.933705	2e-05	0.891382	2e-05	-0.0423226	0	0.949138	2e-05	0.967907	2e-05	0.0187695	0	0.867059	2e-05	0.792723	2e-05	-0.0743361	0
gCGC00510	PCAF	0.962963	2e-05	0.937394	2e-05	-0.0255691	0	0.973984	2e-05	1.01602	2e-05	0.0420346	0	0.967363	2e-05	0.945343	2e-05	-0.0220203	0	0.863835	1.29054e-05	0.898826	1.87838e-05	0.0349908	0.541516
gCGC00139	PDE	1.00736	5e-05	0.888528	3.62213e-05	-0.118836	-0.465088	0.88716	4.61404e-05	0.925244	4.36709e-05	0.0380843	-0.0793584	0.894356	3.72195e-05	0.749247	2.0826e-05	-0.145109	-0.837674	0.92108	2.83105e-05	0.907411	2.76536e-05	-0.0136687	-0.0338714
gCGC00192	PDE	0.996392	1e-05	1.02346	1e-05	0.0270678	0	0.953727	1e-05	1.00404	1e-05	0.0503124	0	0.988285	1e-05	1.01096	1e-05	0.0226738	0	1.00131	1e-05	0.955636	1e-05	-0.0456722	0
gCGC00221	PDE	1.05	2e-05	0.910742	2e-05	-0.139258	0	0.913914	2e-05	0.898084	2e-05	-0.0158304	0	1.01766	2e-05	0.919537	2e-05	-0.0981249	0	0.953994	2e-05	1.00766	2e-05	0.0536675	0
gCGC00721	PDE3	1.00036	1e-05	0.921	1e-05	-0.0793586	0	1.02916	1e-05	0.987927	1e-05	-0.0412287	0	0.994835	1e-05	1.00404	1e-05	0.00920832	0	1.01277	1e-05	1.00034	1e-05	-0.012434	0
gCGC00646	PDE4	1.05	1e-05	1.01756	1e-05	-0.0324391	0	0.925973	1e-05	1.00391	1e-05	0.0779406	0	0.91522	1e-05	1.02582	1e-05	0.1106	0	0.946603	1e-05	1.01481	1e-05	0.0682051	0
gCGC00743	PDE4	0.9276	1e-05	0.93802	1e-05	0.0104205	0	0.990488	1e-05	1.01102	1e-05	0.0205325	0	0.900068	1e-05	0.900368	1e-05	0.000300348	0	0.983772	1e-05	1.03795	1e-05	0.0541804	0
gCGC00400	PDE5	0.962655	2e-05	0.946777	2e-05	-0.0158778	0	0.960548	2e-05	0.897215	2e-05	-0.0633334	0	0.97579	2e-05	0.98963	2e-05	0.0138392	0	0.935371	2e-05	0.990365	2e-05	0.0549942	0
gCGC00109	PDE5A	0.893523	2e-05	0.999083	2e-05	0.10556	0	0.982444	2e-05	0.988089	2e-05	0.00564474	0	0.946403	2e-05	0.937593	2e-05	-0.00880957	0	0.995915	2e-05	0.953216	2e-05	-0.0426986	0
gCGC00416	PDE5A	0.918205	2e-05	0.918959	2e-05	0.000753641	0	1.00499	2e-05	0.959912	2e-05	-0.0450782	0	0.926568	2e-05	0.921095	2e-05	-0.0054729	0	0.962337	2e-05	1.01264	2e-05	0.0502996	0
gCGC00567	PDE6D	0.866815	4e-05	0.847221	4e-05	-0.0195944	0	0.985478	4e-05	0.900915	4e-05	-0.0845629	0	0.91933	4e-05	0.652139	9.47808e-07	-0.267191	-5.39926	1.00695	4e-05	1.04439	4e-05	0.0374342	0
gCGC00568	PDE6D	0.927411	4e-05	0.870153	4e-05	-0.0572583	0	0.900659	4e-05	0.945289	4e-05	0.0446298	0	0.929237	4e-05	0.715785	3.89692e-06	-0.213453	-3.35959	1.03307	4e-05	0.9499	4e-05	-0.0831693	0
gCGC00666	PDGFR	0.848635	3.52649e-06	0.845857	5.00424e-06	-0.00277871	0.504918	0.752233	2.11662e-06	0.739449	1.76571e-06	-0.0127836	-0.261513	0.722385	2.68171e-06	0.707601	1.36822e-06	-0.0147835	-0.970852	0.724151	1.70565e-06	0.859952	2.28354e-06	0.135801	0.420948
gCGC00219	PDGFR_beta, Flt3, Kit, PDGFR_alpha	1.0011	1e-05	1.00202	1e-05	0.000929356	0	0.977251	1e-05	0.956918	1e-05	-0.0203331	0	0.986686	1e-05	1.06147	1e-05	0.0747845	0	0.977354	1e-05	1.01884	1e-05	0.0414817	0
gCGC00305	PDK1	0.830709	8.40483e-06	0.789246	9.70541e-06	-0.0414634	0.207571	0.853738	5.8635e-06	0.760209	7.26085e-06	-0.0935283	0.308377	0.697318	2.12065e-06	0.612079	1.01739e-06	-0.0852396	-1.05963	0.977412	2e-05	1.00518	2e-05	0.0277642	0
gCGC00320	PDK1	0.918623	1.19269e-05	0.88738	1.39764e-05	-0.0312438	0.228772	0.711622	1.61143e-06	0.731315	2.55382e-06	0.0196927	0.664317	0.722292	2.48881e-06	0.634933	1.17042e-06	-0.0873588	-1.08842	0.71111	2.68756e-06	0.745638	2.27519e-06	0.0345285	-0.240308
gCGC00406	PERK	0.935385	1e-05	0.919342	1e-05	-0.0160437	0	0.881083	6.43448e-06	0.937362	1e-05	0.0562786	0.636104	1.02629	1e-05	1.02182	1e-05	-0.00446939	0	0.819502	3.1423e-06	0.857564	3.37176e-06	0.0380626	0.10168
gCGC00774	PERK	0.844439	2e-05	0.932366	2e-05	0.0879263	0	0.874743	1.97285e-05	0.97741	2e-05	0.102667	0.0197158	0.90778	2e-05	0.931283	2e-05	0.0235028	0	0.742693	1.79329e-06	0.729632	1.89465e-06	-0.013061	0.0793183
gCGC00165	PGK1, Alpha Adrenergic Receptor	0.905979	2e-05	0.924081	2e-05	0.0181018	0	0.912336	2e-05	0.894689	2e-05	-0.0176464	0	1.00991	2e-05	0.831933	2e-05	-0.17798	0	0.89661	2e-05	0.966148	2e-05	0.0695379	0
gCGC00156	PGR	0.978706	1e-05	0.993941	1e-05	0.015235	0	0.967848	1e-05	0.954485	1e-05	-0.0133634	0	0.950135	1e-05	0.877598	1e-05	-0.0725371	0	0.939692	1e-05	1.0485	1e-05	0.108807	0
gCGC00037	PI3K-A	0.724986	3.88535e-06	0.903759	2e-05	0.178773	2.36388	0.797613	1.44779e-05	0.828449	2e-05	0.0308363	0.466146	0.857267	2e-05	0.654644	4.1602e-07	-0.202623	-5.5872	0.93652	2e-05	1.01181	2e-05	0.0752887	0
gCGC00117	PI3K-A	0.765146	1.36491e-05	0.844001	2e-05	0.078855	0.551191	0.863907	1.11708e-05	0.907418	2e-05	0.0435115	0.840273	0.622031	6.80056e-07	0.572135	2.06119e-07	-0.0498964	-1.72217	0.934751	2e-05	0.978579	2e-05	0.0438287	0
gCGC00260	PI3K-A	0.576967	4.01794e-07	0.613401	5.49938e-07	0.0364345	0.452812	0.645986	7.60156e-07	0.630163	1.10383e-06	-0.0158231	0.538146	0.521557	2.84894e-07	0.453478	1.51392e-07	-0.0680785	-0.912134	0.659329	1.3489e-06	0.703895	2.53413e-06	0.0445665	0.909706
gCGC00687	PI3K-A	0.786511	1.99705e-05	0.755853	2e-05	-0.0306581	0.00212681	0.806459	2e-05	0.942429	2e-05	0.13597	0	0.680715	1.30643e-06	0.626447	8.42331e-07	-0.0542674	-0.633174	0.932933	2e-05	1.01891	2e-05	0.0859824	0
gCGC00092	PI3K-A, PI3K-D	0.697831	1.9478e-06	0.72025	5.51149e-06	0.0224196	1.50059	0.765924	3.74873e-06	0.83477	8.93729e-06	0.0688462	1.25343	0.607705	2.72969e-07	0.567899	1.5312e-07	-0.0398061	-0.834074	0.89443	1e-05	0.885217	1e-05	-0.00921351	0
gCGC00691	PI3K-A, PI3K-D	0.749742	1e-05	0.774589	1e-05	0.0248472	0	0.782393	3.0853e-06	0.752488	5.58317e-06	-0.0299058	0.855673	0.644884	4.05741e-07	0.522156	1.35851e-07	-0.122728	-1.57853	0.902789	1e-05	0.913717	1e-05	0.0109282	0
gCGC00044	PI3K-B, PI3K-G, PI3K-D, mTOR, PI3K-A	0.510556	2.36741e-07	0.527058	3.15091e-07	0.0165016	0.412463	0.562847	3.58786e-07	0.596929	3.56626e-07	0.0340827	-0.00871088	0.463781	1.66071e-07	0.432703	9.01952e-08	-0.0310784	-0.880679	0.650094	6.5742e-07	0.646504	7.33171e-07	-0.00359005	0.157334
gCGC00048	PI3K-D	0.879436	9.81572e-06	0.943387	1e-05	0.0639515	0.0268333	0.813711	4.49977e-06	0.872586	9.44719e-06	0.0588747	1.07003	0.858047	6.64852e-06	0.880462	5.68225e-06	0.0224144	-0.226572	0.818739	5.04675e-06	0.855632	4.75861e-06	0.0368924	-0.0848152
gCGC00099	PI3K-D	0.925166	1e-05	0.924242	1e-05	-0.000923276	0	0.964413	1e-05	0.945778	1e-05	-0.0186353	0	0.951629	1e-05	0.864219	1e-05	-0.08741	0	0.955978	1e-05	0.976481	1e-05	0.0205033	0
gCGC00289	PI3K-D, PI3K-G	0.936096	1e-05	0.950489	1e-05	0.0143937	0	0.944233	1e-05	0.924275	1e-05	-0.0199581	0	0.906666	1e-05	0.794244	3.93205e-06	-0.112422	-1.34665	0.892763	1e-05	0.937109	9.56487e-06	0.0443457	-0.0641827
gCGC00695	PI3K-G, PI3K-B, mTOR	0.428992	5.29636e-08	0.465423	5.38348e-08	0.0364307	0.0235383	0.561099	1.06522e-07	0.572395	1.338e-07	0.0112957	0.328927	0.373763	3.24387e-08	0.326453	1.78757e-08	-0.0473107	-0.859716	0.593128	1.77828e-07	0.610859	1.3558e-07	0.0177315	-0.391336
gCGC00771	PI3KC3	0.764307	7.33159e-06	0.886631	1.8485e-05	0.122324	1.33416	0.733428	7.23793e-06	0.797297	1.07245e-05	0.0638695	0.567258	0.7324	4.39733e-06	0.668437	2.38313e-06	-0.063963	-0.883771	0.740104	5.10831e-06	0.820187	5.36771e-06	0.0800827	0.0714607
gCGC00772	PI3KC3	0.745243	4.32031e-06	0.743931	6.07785e-06	-0.00131214	0.492425	0.727838	3.60364e-06	0.728328	6.10922e-06	0.000489771	0.761533	0.697548	2.41072e-06	0.570002	1.11718e-06	-0.127546	-1.1096	0.669382	3.60744e-06	0.572358	1.02761e-06	-0.097024	-1.81169
gCGC00784	PI3KC3	0.884352	4e-05	0.933404	4e-05	0.0490522	0	0.837808	2.11962e-05	0.877791	4e-05	0.0399829	0.916194	0.880731	4e-05	0.723368	1.52855e-06	-0.157363	-4.70976	0.867897	4e-05	0.85516	4e-05	-0.0127373	0
gCGC00790	PI3KC3	0.687754	2.57404e-07	0.745315	5.79292e-07	0.0575611	1.17026	0.5644	2.70866e-08	0.721851	3.72414e-07	0.157451	3.78126	0.686512	1.00157e-07	0.561611	4.81705e-08	-0.124901	-1.05604	0.985422	2e-06	1.03757	2e-06	0.0521493	0
gCGC00082	PIM1, PIM2	0.967221	1e-05	0.968416	1e-05	0.00119543	0	0.8059	1e-05	0.913353	1e-05	0.107453	0	0.917065	1e-05	1.00347	1e-05	0.0864003	0	0.946595	1e-05	1.00511	1e-05	0.0585132	0
gCGC00304	PIM1, PIM2	0.943624	1e-05	0.932363	1e-05	-0.0112602	0	0.783009	2.92587e-06	0.803229	5.47736e-06	0.0202199	0.904613	0.761308	4.96304e-06	0.668043	2.79523e-06	-0.0932643	-0.828256	0.848325	5.84897e-06	0.874617	9.07898e-06	0.0262927	0.634346
gCGC00475	PIM1, PIM2	0.932116	1e-05	0.91598	1e-05	-0.0161359	0	0.863394	1e-05	0.893282	1e-05	0.0298876	0	0.854855	1e-05	0.792962	1e-05	-0.0618932	0	0.870554	1e-05	0.909023	7.36624e-06	0.0384692	-0.441
gCGC00476	PIM1, PIM2	0.867718	1e-05	0.830756	1e-05	-0.0369622	0	0.816754	4.32511e-06	0.710506	1.22898e-06	-0.106247	-1.81528	0.726294	2.36886e-06	0.632184	1.15743e-06	-0.0941103	-1.03327	0.839437	9.52488e-06	0.849698	5.02072e-06	0.0102606	-0.923806
gCGC00486	PIM1, PIM2	0.886965	1e-05	0.865686	1e-05	-0.0212786	0	0.876845	6.46587e-06	0.780307	8.03845e-06	-0.0965384	0.314073	0.757652	4.21456e-06	0.679644	1.97734e-06	-0.0780085	-1.09182	0.90656	1e-05	0.929305	1e-05	0.022745	0
gCGC00678	PKC_beta1, PKC_beta2	0.992326	1e-05	1.00436	1e-05	0.0120365	0	0.86506	5.81639e-06	0.955614	1e-05	0.0905535	0.781803	1.05339	1e-05	1.00793	1e-05	-0.045457	0	1.02155	1e-05	1.02534	1e-05	0.00379479	0
gCGC00516	PKD1	0.932533	1e-05	0.920833	1e-05	-0.0116996	0	0.921152	1e-05	0.953574	1e-05	0.0324228	0	0.942778	1e-05	0.859413	1e-05	-0.0833651	0	0.739591	2.64879e-06	0.76145	1.79731e-06	0.0218591	-0.559494
gCGC00031	PLK1	0.577198	3.60517e-08	0.590011	5.42534e-08	0.0128137	0.589648	0.34132	1.35011e-08	0.287557	1.17858e-08	-0.0537634	-0.196024	0.417381	1.96973e-08	0.275418	1.63574e-08	-0.141963	-0.268057	0.205413	1.19043e-08	0.200694	1.15882e-08	-0.0047183	-0.0388281
gCGC00039	PLK1	0.636364	2.82448e-07	0.654419	5.76026e-08	0.0180553	-2.29378	0.417462	3.23192e-08	0.550955	9.48148e-08	0.133493	1.55272	0.524054	7.70914e-08	0.359442	2.47887e-08	-0.164612	-1.63689	0.453651	4.70798e-08	0.415758	5.1959e-08	-0.037893	0.142263
gCGC00439	PLK1	1.00448	1e-05	0.940616	1e-05	-0.0638596	0	1.01574	1e-05	0.960071	1e-05	-0.055667	0	1.0164	1e-05	0.985499	1e-05	-0.0309041	0	0.979798	1e-05	1.00388	1e-05	0.0240834	0
gCGC00701	PLK1	0.509165	1.3676e-07	0.52872	1.7147e-07	0.019555	0.326309	0.529886	3.86656e-08	0.51093	3.00488e-08	-0.0189556	-0.36374	0.446913	2.92122e-08	0.27529	1.08868e-08	-0.171622	-1.42399	0.372135	2.01119e-08	0.330064	1.68069e-08	-0.0420718	-0.258998
gCGC00769	PLK1	0.550139	2.95995e-07	0.422426	9.92549e-08	-0.127713	-1.57636	0.508005	1.92465e-07	0.353259	3.06676e-08	-0.154746	-2.6498	0.435917	6.54255e-08	0.351151	4.50156e-08	-0.084766	-0.539428	0.318981	2.47174e-08	0.284086	2.54794e-08	-0.0348944	0.0438016
gCGC00188	PNMT	0.954299	2e-05	0.954522	2e-05	0.000223398	0	1.00906	2e-05	0.970955	2e-05	-0.0381083	0	0.951024	2e-05	0.883931	2e-05	-0.0670933	0	0.96966	2e-05	1.03046	2e-05	0.0608041	0
gCGC00513	PORCN	0.962621	2e-05	0.916763	2e-05	-0.045858	0	0.975053	2e-05	0.920624	2e-05	-0.0544296	0	0.968328	2e-05	0.817382	2e-05	-0.150945	0	0.878723	2e-05	0.919508	2e-05	0.0407849	0
gCGC00788	PORCN	0.942671	2e-05	0.935675	2e-05	-0.00699657	0	1.01179	2e-05	0.915866	2e-05	-0.0959219	0	0.965322	2e-05	0.941457	2e-05	-0.0238651	0	0.921976	2e-05	0.926302	2e-05	0.00432599	0
gCGC00153	PPAR	0.935533	2e-05	0.953658	2e-05	0.0181251	0	0.932876	2e-05	0.989694	2e-05	0.056818	0	1.01609	2e-05	0.988736	2e-05	-0.0273527	0	1.01624	2e-05	0.936479	2e-05	-0.0797585	0
gCGC00149	PPARA	0.952543	0.0001	1.03696	0.0001	0.0844192	0	0.956448	0.0001	0.980448	0.0001	0.0240002	0	0.973662	0.0001	0.964296	0.0001	-0.0093658	0	0.983153	0.0001	0.995429	0.0001	0.0122762	0
gCGC00108	PPARG	0.9342	1e-05	0.950556	1e-05	0.0163557	0	0.953379	1e-05	0.963511	1e-05	0.0101317	0	0.819591	1e-05	0.984812	1e-05	0.165221	0	1.00183	1e-05	0.989645	1e-05	-0.0121894	0
gCGC00136	PPARG	0.866462	0.0001	0.852765	0.0001	-0.0136968	0	0.764428	2.57097e-05	0.758434	1.58034e-05	-0.00599384	-0.702076	0.730967	1.8888e-05	0.723742	1.3781e-05	-0.00722504	-0.454796	0.847264	3.80133e-05	0.798668	2.81928e-05	-0.0485959	-0.431178
gCGC00224	PPARG	0.948643	5e-05	0.973753	5e-05	0.0251101	0	0.869783	2.16214e-05	0.786464	1.6489e-05	-0.0833186	-0.390952	0.795444	4.48553e-05	0.909977	5e-05	0.114533	0.156649	0.934885	5e-05	1.06632	5e-05	0.131435	0
gCGC00225	PPARG	0.934361	1e-05	0.947675	1e-05	0.0133135	0	0.94153	1e-05	0.978519	1e-05	0.0369895	0	0.96805	1e-05	0.909244	1e-05	-0.0588058	0	1.03898	1e-05	0.963129	1e-05	-0.075854	0
gCGC00531	PRKCA	0.710523	2.53426e-06	0.708278	1.9764e-06	-0.00224501	-0.358691	0.549546	1.0009e-06	0.583493	9.08292e-07	0.0339468	-0.140063	0.706216	1.57577e-06	0.697468	1.57279e-06	-0.00874776	-0.00272692	0.545202	4.77486e-07	0.61211	8.17082e-07	0.0669072	0.775021
gCGC00523	PRMT3	1.00392	2e-05	1.06627	2e-05	0.0623487	0	1.00962	2e-05	0.963106	2e-05	-0.0465168	0	0.994541	2e-05	1.0457	2e-05	0.0511628	0	0.947704	2e-05	1.04802	2e-05	0.100314	0
gCGC00591	PRMT3	0.937045	1e-05	0.920487	1e-05	-0.0165572	0	0.947695	1e-05	0.934005	1e-05	-0.0136898	0	0.879799	1e-05	0.881108	1e-05	0.00130874	0	0.77608	4.78906e-06	0.892611	1.73571e-06	0.116531	-1.46422
gCGC00545	PRMT5	0.916621	2e-05	0.923079	2e-05	0.00645852	0	0.917218	2e-05	0.941481	2e-05	0.0242629	0	0.987984	2e-05	0.913216	2e-05	-0.0747682	0	0.823747	2e-05	0.850601	2e-05	0.0268543	0
gCGC00546	PRMT5	0.839919	2e-05	0.887988	2e-05	0.0480694	0	0.837173	2e-05	0.930987	2e-05	0.0938141	0	1.02432	2e-05	0.799495	2e-05	-0.224828	0	0.617274	4.18159e-07	0.590618	1.47835e-07	-0.0266558	-1.50006
gCGC00588	PRMT5	0.938727	1e-05	0.897397	1e-05	-0.04133	0	0.856676	1e-05	0.967627	1e-05	0.110951	0	0.903918	1e-05	0.851217	1e-05	-0.0527005	0	0.718943	1e-05	0.73549	1e-05	0.016547	0
gCGC00596	PRMT6, CARM1	0.978786	1e-05	0.915111	1e-05	-0.063675	0	0.917034	1e-05	0.99956	1e-05	0.0825256	0	0.954026	1e-05	0.880546	1e-05	-0.0734797	0	1.04703	1e-05	1.05274	1e-05	0.00570869	0
gCGC00593	PRMT8, PRMT6, PRMT1	0.840351	1e-05	0.871374	1e-05	0.031023	0	0.906503	1e-05	0.809981	1e-05	-0.0965219	0	1.01279	1e-05	0.778572	4.85685e-06	-0.234221	-1.04191	0.887228	1e-05	0.860628	1e-05	-0.0265997	0
gCGC00174	Proton Pump	1.04104	2e-05	0.937072	2e-05	-0.103973	0	0.941571	2e-05	0.929791	2e-05	-0.0117797	0	0.923099	2e-05	0.987416	2e-05	0.0643173	0	0.876242	1.4917e-05	0.91531	1.92252e-05	0.0390682	0.366041
gCGC00732	Proton Pump	1.00374	1e-05	0.979701	1e-05	-0.0240383	0	0.961206	1e-05	0.964427	1e-05	0.00322115	0	0.966713	1e-05	0.893387	1e-05	-0.0733262	0	0.974995	1e-05	0.99871	1e-05	0.0237152	0
gCGC00477	PYK2, FAK	0.610903	2.90799e-06	0.783395	4.46693e-06	0.172492	0.619261	0.578482	8.99861e-07	0.730496	1.76776e-06	0.152014	0.974147	0.789987	3.59044e-06	0.757011	2.20922e-06	-0.0329762	-0.700621	0.663023	1.84196e-06	0.645199	1.22133e-06	-0.0178246	-0.592791
gCGC00527	RAC-GEF	1.02276	2e-05	0.91127	2e-05	-0.111486	0	0.913285	2e-05	0.968672	2e-05	0.0553872	0	0.960544	2e-05	0.875927	2e-05	-0.0846173	0	0.940315	2e-05	0.930111	2e-05	-0.010204	0
gCGC00351	RAC1, RAC2, RAC3	0.918633	2e-05	0.89224	2e-05	-0.0263935	0	0.887802	2e-05	0.910067	2e-05	0.0222645	0	0.873535	1.55083e-05	0.85219	1.22456e-05	-0.0213455	-0.340771	0.888019	2e-05	0.97593	1.9978e-05	0.0879104	-0.0015871
gCGC00287	RAR	1.01214	2e-05	0.932367	2e-05	-0.0797693	0	0.968948	2e-05	0.979288	2e-05	0.0103402	0	1.01121	2e-05	1.02939	2e-05	0.0181818	0	1.02145	2e-05	1.07268	2e-05	0.0512242	0
gCGC00382	RAR_alpha	0.964358	2e-05	0.948601	2e-05	-0.0157573	0	0.932391	2e-05	0.909409	2e-05	-0.0229827	0	1.01413	2e-05	0.901442	2e-05	-0.112683	0	0.965887	2e-05	0.922832	2e-05	-0.0430552	0
gCGC00534	RAS	0.926979	2e-05	0.913804	2e-05	-0.013176	0	0.811988	1.52534e-05	0.896181	2e-05	0.0841933	0.390871	0.97675	2e-05	0.882611	2e-05	-0.0941395	0	0.972143	2e-05	0.992179	2e-05	0.0200354	0
gCGC00641	RAS	0.618223	5.70997e-07	0.614651	5.36665e-07	-0.00357181	-0.0894626	0.689645	5.94448e-07	0.675363	6.662e-07	-0.0142821	0.164403	0.608539	6.23056e-07	0.62236	5.69407e-07	0.0138215	-0.129901	0.617288	3.07338e-07	0.61555	5.96827e-07	-0.00173759	0.957487
gCGC00094	RIPK1	0.937051	5e-05	0.929478	5e-05	-0.00757235	0	0.911232	5e-05	0.943567	5e-05	0.0323349	0	0.834193	5e-05	0.69326	5e-05	-0.140933	0	1.02049	5e-05	1.01263	5e-05	-0.00786221	0
gCGC00553	RIPK1	1.03796	2e-05	0.94738	2e-05	-0.0905842	0	0.880157	2e-05	1.01082	2e-05	0.13066	0	0.977515	2e-05	0.996471	2e-05	0.0189556	0	0.932067	2e-05	1.06949	2e-05	0.137421	0
gCGC00698	RIPK1	1.00686	1e-05	0.961865	1e-05	-0.0449955	0	0.954446	1e-05	0.95035	1e-05	-0.00409603	0	0.95925	1e-05	0.927558	1e-05	-0.0316918	0	0.937421	1e-05	0.961409	1e-05	0.0239878	0
gCGC00494	RIPK1, PERK	0.874395	2e-05	0.899225	2e-05	0.0248303	0	0.805774	5.74174e-06	0.800114	5.83731e-06	-0.00565994	0.0238152	0.87586	5.9309e-06	0.839441	3.37391e-06	-0.0364188	-0.813829	0.813246	2.54307e-06	0.786863	3.89075e-06	-0.026383	0.613476
gCGC00100	ROCK1, ROCK2	0.985464	2e-05	0.898527	2e-05	-0.0869375	0	0.963546	2e-05	0.946691	2e-05	-0.0168551	0	1.02041	2e-05	0.854312	2e-05	-0.166102	0	0.914378	2e-05	1.03411	2e-05	0.119729	0
gCGC00630	RORc	0.846542	1e-05	0.861498	1e-05	0.014956	0	0.951171	1e-05	0.938701	1e-05	-0.0124702	0	0.887414	1e-05	0.826355	3.63747e-06	-0.0610589	-1.45899	0.920538	1e-05	0.934904	1e-05	0.0143656	0
gCGC00683	RORc	0.909873	1e-05	0.879771	1e-05	-0.0301014	0	0.937021	1e-05	0.962881	1e-05	0.0258595	0	0.926057	1e-05	0.951114	1e-05	0.025057	0	0.999139	1e-05	1.07124	1e-05	0.0720999	0
gCGC00332	RSK1, RSK2, RSK3	0.896005	2e-05	0.867011	2e-05	-0.028994	0	0.966881	2e-05	0.961604	2e-05	-0.00527704	0	0.969674	2e-05	0.929372	2e-05	-0.0403023	0	1.03242	2e-05	1.00102	2e-05	-0.0314031	0
gCGC00654	RXR-alpha, RXR-beta	0.925853	1e-05	0.874104	1e-05	-0.0517488	0	0.884664	1e-05	0.874235	1e-05	-0.0104295	0	1.02236	1e-05	0.77729	5.21985e-06	-0.245069	-0.937919	0.980033	1e-05	1.06008	1e-05	0.0800427	0
gCGC00345	S1PR1	0.907342	5.60405e-05	0.797841	5.77868e-05	-0.109501	0.0442702	0.929571	0.0001	0.9206	0.0001	-0.00897074	0	0.921737	0.0001	0.958829	0.0001	0.037092	0	0.910908	0.0001	0.998061	9.34974e-05	0.0871531	-0.0970012
gCGC00114	SCD1	0.940328	1e-05	0.869212	1e-05	-0.0711165	0	0.634625	6.80059e-07	0.685989	1.32488e-06	0.0513647	0.962129	0.49692	1.27338e-07	0.745999	2.59548e-06	0.249078	4.34926	0.442167	5.56295e-08	0.490603	1.1137e-07	0.0484359	1.00144
gCGC00278	SCD1	1.02486	1e-05	0.949285	1e-05	-0.0755767	0	0.819221	1e-05	0.91019	1e-05	0.0909686	0	0.724461	8.85654e-07	0.845702	8.90475e-06	0.12124	3.32976	0.505726	2.90573e-08	0.532299	1.76917e-08	0.0265725	-0.715827
gCGC00171	SERT	0.967412	2e-05	0.990174	2e-05	0.0227623	0	0.919625	1.75591e-05	0.929886	2e-05	0.0102614	0.18778	0.958745	2e-05	0.900423	2e-05	-0.058322	0	0.994448	2e-05	0.914179	2e-05	-0.0802696	0
gCGC00240	SERT	0.94995	0.0002	0.916207	0.0002	-0.0337422	0	0.956188	0.0002	0.964711	0.0002	0.00852329	0	1.03721	0.0002	0.972862	0.0002	-0.0643456	0	0.84803	0.000132893	0.834138	8.88534e-05	-0.0138922	-0.580762
gCGC00756	SERT	1.02457	2e-05	0.998503	2e-05	-0.0260713	0	0.957326	2e-05	0.935343	2e-05	-0.0219827	0	0.942096	2e-05	0.922367	2e-05	-0.0197286	0	1.0099	2e-05	1.01769	2e-05	0.00779235	0
gCGC00474	SETD7	1.01528	2e-05	0.982209	2e-05	-0.0330687	0	0.977895	2e-05	0.989565	2e-05	0.0116701	0	0.969432	2e-05	0.929808	2e-05	-0.0396246	0	1.0152	2e-05	1.05446	2e-05	0.0392619	0
gCGC00749	SF-1	0.912142	4e-05	0.888931	4e-05	-0.023211	0	0.948483	4e-05	0.945988	4e-05	-0.00249463	0	1.03574	4e-05	1.03081	4e-05	-0.00492978	0	0.929305	4e-05	1.01606	4e-05	0.0867527	0
gCGC00566	SGK1	0.979081	2e-05	0.906555	2e-05	-0.0725263	0	0.931859	2e-05	0.904241	2e-05	-0.0276181	0	0.956119	2e-05	0.906057	2e-05	-0.0500628	0	0.900568	2e-05	0.953209	2e-05	0.0526407	0
gCGC00269	SGK1, SGK2	1.01502	2e-05	1.02564	2e-05	0.0106199	0	0.824247	6.09132e-06	0.828218	4.51915e-06	0.00397086	-0.430705	0.845687	4.27072e-06	0.754689	3.24144e-06	-0.0909982	-0.397842	0.636109	7.05089e-07	0.620003	5.96811e-07	-0.0161059	-0.240531
gCGC00201	SGLT1, SGLT2	1.00406	5e-05	1.03912	5e-05	0.035056	0	0.949018	5e-05	0.958395	5e-05	0.00937718	0	0.980631	5e-05	0.949098	5e-05	-0.0315325	0	1.06004	5e-05	1.05863	5e-05	-0.00141311	0
gCGC00561	SHP2	0.912847	2e-05	0.983218	2e-05	0.0703712	0	0.872782	2e-05	0.92792	2e-05	0.0551376	0	1.03231	2e-05	0.850441	2e-05	-0.181865	0	0.996332	2e-05	1.00965	2e-05	0.0133155	0
gCGC00781	SHP2	0.863291	3.0903e-05	0.739212	1.80584e-05	-0.124078	-0.775074	0.862545	2.65288e-05	0.825027	3.25225e-05	-0.0375183	0.293879	0.973988	3.19298e-05	0.691383	4.99003e-06	-0.282605	-2.67778	0.711669	1.14104e-05	0.73719	1.66275e-05	0.0255213	0.543221
gCGC00705	SIK1, SIK2, QSK	0.869945	4.73779e-06	0.841615	3.98234e-06	-0.0283301	-0.250598	0.699361	6.34282e-07	0.698315	7.35064e-07	-0.00104576	0.212746	0.725024	1.40336e-06	0.626025	3.85075e-07	-0.0989991	-1.86567	0.833149	2.41262e-06	0.863175	2.99631e-06	0.0300255	0.312587
gCGC00112	SIRT1	1.01924	1e-05	0.972233	1e-05	-0.0470078	0	0.988471	1e-05	0.932479	1e-05	-0.0559916	0	0.976642	1e-05	1.05	1e-05	0.0733584	0	0.979738	1e-05	0.996742	1e-05	0.0170039	0
gCGC00158	SIRT1	1.0665	2e-05	0.952262	2e-05	-0.114241	0	0.877498	1.33553e-05	0.929567	1.24441e-05	0.0520682	-0.101951	0.979288	2e-05	0.856209	1.24639e-05	-0.123079	-0.682248	0.952077	2e-05	0.949358	2e-05	-0.00271904	0
gCGC00378	SIRT2, SIRT1	0.986464	2e-05	0.95529	2e-05	-0.0311739	0	0.989963	2e-05	0.976056	2e-05	-0.0139062	0	1.00471	2e-05	0.963664	2e-05	-0.0410489	0	1.05	2e-05	1.05	2e-05	1.07288e-06	0
gCGC00418	SLC16A1, MPC1	0.961528	2e-05	0.888673	2e-05	-0.0728552	0	0.96208	2e-05	0.955122	2e-05	-0.00695878	0	0.929059	2e-05	0.884999	2e-05	-0.0440599	0	0.937615	2e-05	0.943249	2e-05	0.00563484	0
gCGC00670	SLC5A2	0.96401	1e-05	0.898752	1e-05	-0.0652575	0	0.943838	1e-05	0.993973	1e-05	0.0501352	0	0.961489	1e-05	0.875135	1e-05	-0.0863543	0	0.985155	1e-05	0.972044	1e-05	-0.0131111	0
gCGC00362	SLC5A2, Na+-Glucose Transport	1.02758	2e-05	1.02467	2e-05	-0.00291109	0	0.973347	2e-05	0.984826	2e-05	0.0114791	0	1.03886	2e-05	1.00333	2e-05	-0.0355303	0	1.05214	2e-05	0.942999	2e-05	-0.109144	0
gCGC00151	SLC6A2	0.809626	2.66086e-05	0.712348	3.17342e-05	-0.0972779	0.254148	0.827519	3.28304e-05	0.779004	3.23217e-05	-0.0485148	-0.022529	0.821663	3.56197e-05	0.711066	1.83784e-05	-0.110597	-0.954669	0.860318	5.38591e-05	0.927297	6.13294e-05	0.0669788	0.187387
gCGC00720	SLC6A2, SLC6A4	1.02225	2e-05	0.983534	2e-05	-0.0387188	0	1.03989	2e-05	0.949986	2e-05	-0.0899007	0	0.982043	2e-05	0.961318	2e-05	-0.0207248	0	1.05172	2e-05	0.992909	2e-05	-0.0588099	0
gCGC00759	SLC6A2, SLC6A4	1.00462	2e-05	0.896099	2e-05	-0.10852	0	0.946753	2e-05	0.988777	2e-05	0.0420242	0	0.992749	2e-05	0.974707	2e-05	-0.0180417	0	0.981242	2e-05	1.0024	2e-05	0.0211588	0
gCGC00023	SMO	0.923665	9.22529e-06	0.99344	1e-05	0.0697748	0.116333	0.756752	1.42318e-06	0.749655	1.90037e-06	-0.00709713	0.417164	1.02941	1e-05	1.02528	1e-05	-0.00413454	0	0.683118	1.21988e-06	0.759893	1.07314e-06	0.0767751	-0.184901
gCGC00102	SMO	0.968248	2e-05	0.933659	2e-05	-0.0345894	0	0.937296	2e-05	1.05931	2e-05	0.122013	0	1.00145	2e-05	1.00171	2e-05	0.000257492	0	0.974284	2e-05	1.00123	2e-05	0.0269493	0
gCGC00631	SMO	0.95123	1e-05	0.942935	1e-05	-0.00829482	0	0.941226	1e-05	0.979155	1e-05	0.0379287	0	0.952392	1e-05	0.957762	1e-05	0.00536978	0	0.942237	1e-05	0.854949	9.62574e-06	-0.0872874	-0.0550303
gCGC00581	SMYD2	1.07469	2e-05	1.00218	2e-05	-0.0725147	0	0.989442	2e-05	1.01835	2e-05	0.0289053	0	1.01144	2e-05	0.994149	2e-05	-0.0172932	0	0.970992	2e-05	1.01773	2e-05	0.046741	0
gCGC00093	SPHK1	0.949207	2e-05	0.907349	2e-05	-0.0418582	0	1.01393	2e-05	0.937623	2e-05	-0.0763072	0	0.995993	2e-05	0.94972	2e-05	-0.0462726	0	0.972053	2e-05	1.05649	2e-05	0.0844405	0
gCGC00236	sPLA2	0.9297	2e-05	0.975258	2e-05	0.0455583	0	0.990117	2e-05	0.966103	2e-05	-0.0240139	0	1.01367	2e-05	1.01519	2e-05	0.00152206	0	0.970174	2e-05	0.99543	2e-05	0.0252563	0
gCGC00389	sPLA2	0.93587	2e-05	1.02027	2e-05	0.0843961	0	0.947904	2e-05	0.983502	2e-05	0.0355976	0	0.968006	2e-05	1.04381	2e-05	0.0758042	0	1.02528	2e-05	1.03359	2e-05	0.00830877	0
gCGC00650	SPR	0.918544	2e-05	0.957413	2e-05	0.0388688	0	0.979027	2e-05	0.958243	2e-05	-0.0207846	0	0.958762	2e-05	0.909208	2e-05	-0.0495539	0	0.935623	2e-05	0.925287	2e-05	-0.0103352	0
gCGC00780	SQLE	0.974347	2e-05	0.874051	1.47371e-05	-0.100296	-0.440551	0.927752	2e-05	0.957897	2e-05	0.0301449	0	0.518363	2.73784e-07	0.456756	1.47972e-07	-0.0616069	-0.887713	1.03818	2e-05	0.972762	1.97609e-05	-0.0654186	-0.0173503
gCGC00064	SRC	0.874669	1e-05	0.81237	8.47558e-06	-0.0622991	-0.238617	0.5903	1.82215e-07	0.606796	1.46608e-07	0.0164962	-0.313678	0.659573	2.14044e-06	0.694581	1.29822e-06	0.0350071	-0.721372	0.821024	4.37321e-06	0.767703	1.72124e-06	-0.053321	-1.34525
gCGC00352	SRC, FGFR1	0.688841	1.16832e-06	0.701433	1.3439e-06	0.0125921	0.201995	0.533614	2.70751e-07	0.613022	3.26435e-07	0.0794072	0.269829	0.52702	2.50763e-07	0.527633	2.14462e-07	0.000612974	-0.225604	0.658243	8.07911e-07	0.628951	9.37191e-07	-0.0292922	0.214148
gCGC00432	STAT3	0.916906	1e-05	0.978951	1e-05	0.0620455	0	1.03055	1e-05	1.01339	1e-05	-0.0171512	0	0.907272	1e-05	0.896709	1e-05	-0.010563	0	0.966916	1e-05	1.01646	1e-05	0.0495456	0
gCGC00063	SYK	0.856574	0.0001	0.848103	0.0001	-0.00847149	0	0.880681	0.0001	0.728572	0.0001	-0.152109	0	0.877782	0.0001	0.734297	0.0001	-0.143485	0	0.857716	0.0001	0.863023	0.0001	0.00530708	0
gCGC00259	SYK	0.781343	9.05709e-06	0.76838	7.73179e-06	-0.0129623	-0.228244	0.74807	3.67675e-06	0.799044	6.21993e-06	0.0509735	0.758468	0.824032	4.99219e-06	0.733685	3.01531e-06	-0.0903469	-0.727366	0.703117	3.74112e-06	0.650952	1.07745e-06	-0.0521652	-1.79585
gCGC00427	TBK1, IKK_alpha, IKK_epsilon	0.986042	2e-05	0.986986	2e-05	0.000944018	0	0.815175	8.98535e-06	0.909585	2e-05	0.0944091	1.15435	0.832682	5.72946e-06	0.827855	1.55939e-05	-0.00482661	1.44451	0.886183	2e-05	0.898759	2e-05	0.0125762	0
gCGC00384	TGFBR1	1.0457	2e-05	1.05	2e-05	0.00430036	0	1.00995	2e-05	1.01532	2e-05	0.00536668	0	0.996666	2e-05	0.882563	2e-05	-0.114103	0	0.94623	2e-05	0.978013	2e-05	0.0317839	0
gCGC00368	TGFBR2	0.982447	2e-05	1.01027	2e-05	0.0278239	0	0.98642	2e-05	0.963428	2e-05	-0.0229926	0	0.981724	2e-05	1.0311	2e-05	0.0493804	0	0.89909	2e-05	0.961496	2e-05	0.0624062	0
gCGC00290	TKT	0.975974	1e-05	0.945356	1e-05	-0.0306177	0	0.972881	1e-05	0.944795	1e-05	-0.0280852	0	1.0217	1e-05	0.934542	1e-05	-0.0871608	0	0.974531	1e-05	1.05969	1e-05	0.0851618	0
gCGC00074	TLR7	0.964728	0.0002	1.01589	0.0002	0.051159	0	1.01759	0.0002	0.983837	0.0002	-0.0337504	0	0.979804	0.0002	0.96325	0.0002	-0.0165539	0	0.969962	0.0002	0.999626	0.0002	0.0296641	0
gCGC00740	TLR7, TLR8	0.962826	2e-05	0.945817	2e-05	-0.0170095	0	0.998879	2e-05	0.948376	2e-05	-0.0505031	0	1.00198	2e-05	0.937844	2e-05	-0.0641366	0	0.958549	2e-05	0.978622	2e-05	0.0200724	0
gCGC00459	TNKS1	0.914163	0.0002	0.880373	0.0002	-0.0337895	0	0.915115	0.0002	0.973731	0.0002	0.0586154	0	0.840778	0.0002	0.62595	0.0002	-0.214828	0	0.988358	0.0002	0.950717	0.0002	-0.0376412	0
gCGC00284	TNKS2, TNKS1	0.880076	1e-05	0.929243	1e-05	0.0491663	0	0.970339	1e-05	0.963952	1e-05	-0.00638658	0	0.743535	1e-05	0.780709	1e-05	0.0371738	0	0.571227	2.66574e-07	0.518985	2.03571e-07	-0.0522426	-0.389001
gCGC00297	TNKS2, TNKS1	0.895225	1e-05	0.892954	1e-05	-0.00227082	0	0.825369	1e-05	0.880413	1e-05	0.0550435	0	0.89738	1e-05	0.721619	6.555e-07	-0.175761	-3.93126	0.979833	1e-05	0.89063	1e-05	-0.0892022	0
gCGC00007	TOP1	0.573398	6.16408e-08	0.637744	8.97561e-08	0.0643455	0.542123	0.354226	4.0774e-09	0.376527	4.6125e-09	0.0223009	0.177897	0.489882	1.31013e-08	0.356439	5.12058e-09	-0.133443	-1.35533	0.34167	4.24088e-09	0.366906	3.52279e-09	0.0252357	-0.267643
gCGC00286	TOP1	0.586777	6.23195e-07	0.676253	1.37003e-06	0.0894765	1.13646	0.282511	2.22275e-08	0.306009	1.99554e-08	0.023498	-0.155569	0.430526	9.25976e-08	0.338624	4.27727e-08	-0.0919012	-1.11428	0.308443	2.516e-08	0.329055	2.58244e-08	0.0206117	0.0375995
gCGC00331	TOP1	0.82258	1.6941e-05	0.875397	1.96967e-05	0.0528166	0.217438	0.622889	7.17881e-07	0.567281	5.6428e-07	-0.0556085	-0.347334	0.755689	3.26449e-06	0.654643	1.39342e-06	-0.101046	-1.22823	0.606772	5.43856e-07	0.60612	5.65624e-07	-0.000652194	0.0566196
gCGC00003	TOP2A	0.612283	7.63507e-07	0.620928	1.07288e-06	0.00864595	0.490774	0.465739	2.01586e-07	0.537136	2.06934e-07	0.0713962	0.0377713	0.550771	3.59837e-07	0.510899	1.86431e-07	-0.0398718	-0.948707	0.445604	1.38086e-07	0.43512	9.16815e-08	-0.0104849	-0.590869
gCGC00008	TOP2A	0.610769	7.03125e-07	0.657727	1.18091e-06	0.0469581	0.748042	0.458233	1.06364e-07	0.390221	6.3525e-08	-0.0680127	-0.74361	0.432111	9.53709e-08	0.348606	4.67121e-08	-0.0835048	-1.02975	0.352403	3.37816e-08	0.311797	3.75691e-08	-0.0406053	0.153307
gCGC00245	TOP2A	0.941688	5e-05	0.934375	5e-05	-0.0073126	0	0.920962	5e-05	0.886594	5e-05	-0.0343674	0	0.943528	5e-05	0.763761	1.30366e-05	-0.179767	-1.93936	0.727675	5.47585e-06	0.624385	4.36108e-06	-0.103289	-0.3284
gCGC00353	TOP2A	0.833371	2.87664e-05	0.874388	4.69093e-05	0.0410174	0.705488	0.576668	1.6099e-06	0.571172	1.29364e-06	-0.00549579	-0.31553	0.737547	4.30982e-06	0.568702	9.57079e-07	-0.168845	-2.17092	0.453723	4.19381e-07	0.492185	3.79115e-07	0.0384615	-0.145625
gCGC00414	TOP2A	0.626983	1.01179e-06	0.657922	1.32542e-06	0.030939	0.389528	0.528197	2.34183e-07	0.503536	2.03838e-07	-0.0246608	-0.200211	0.557234	3.9359e-07	0.497269	2.33015e-07	-0.0599648	-0.756273	0.445016	1.52515e-07	0.416075	1.31681e-07	-0.0289406	-0.211905
gCGC00671	TOP2A	0.574426	4.73239e-07	0.609275	5.68002e-07	0.0348493	0.263325	0.482695	1.88637e-07	0.481411	1.51388e-07	-0.00128448	-0.317367	0.556622	3.18621e-07	0.495657	1.75213e-07	-0.0609658	-0.862729	0.496764	1.58054e-07	0.414572	7.99147e-08	-0.0821927	-0.983886
gCGC00665	Tpl2	0.920232	2e-05	1.00399	2e-05	0.0837588	0	0.932319	2e-05	0.88944	2e-05	-0.0428787	0	0.969661	2e-05	0.97314	2e-05	0.0034793	0	1.05162	2e-05	1.0207	2e-05	-0.0309197	0
gCGC00664	TRESK	0.993041	2e-05	0.942994	2e-05	-0.0500464	0	0.910804	2e-05	0.997534	2e-05	0.0867293	0	0.996085	2e-05	0.926361	2e-05	-0.0697237	0	0.9854	2e-05	0.887714	2e-05	-0.0976862	0
gCGC00632	TRPA1	1.01003	1e-05	0.932771	1e-05	-0.0772545	0	0.924422	1e-05	0.886721	1e-05	-0.0377013	0	0.877717	1e-05	0.880418	1e-05	0.00270104	0	0.922714	1e-05	0.921831	1e-05	-0.000883579	0
gCGC00168	TRPV1	0.972573	2e-05	0.902397	2e-05	-0.0701752	0	0.946878	2e-05	0.880792	2e-05	-0.0660855	0	0.998881	2e-05	0.930568	2e-05	-0.0683131	0	0.947651	2e-05	1.00165	2e-05	0.0539989	0
gCGC00277	TTK	0.771748	1.0264e-05	0.894856	1.65231e-05	0.123108	0.686896	0.744672	4.26573e-06	0.777342	3.56585e-06	0.0326709	-0.258546	0.730633	3.39464e-06	0.749803	3.84965e-06	0.0191705	0.181469	0.804252	4.9337e-06	0.861517	6.28556e-06	0.057265	0.349372
gCGC00301	TYK2	0.928573	2e-05	0.990552	2e-05	0.0619791	0	0.858881	2e-05	0.856336	2e-05	-0.00254476	0	0.953663	2e-05	0.878376	2e-05	-0.0752867	0	0.836273	2e-05	0.789966	2.08361e-06	-0.0463073	-3.26284
gCGC00016	Undefined	0.370642	3.75062e-09	0.365998	3.53601e-09	-0.00464404	-0.0850063	0.331433	1.95408e-09	0.322177	1.17481e-09	-0.00925601	-0.734068	0.43919	5.47872e-09	0.390108	4.48706e-09	-0.0490815	-0.288068	0.358713	2.4905e-09	0.358104	1.87314e-09	-0.000608385	-0.410975
gCGC00107	Undefined	1.01076	2e-05	0.954519	2e-05	-0.0562378	0	0.965609	2e-05	0.992355	2e-05	0.026746	0	0.947634	2e-05	0.947776	2e-05	0.000141978	0	0.949864	2e-05	1.01886	2e-05	0.0689999	0
gCGC00110	Undefined	0.735521	3.14226e-06	0.679289	2.42218e-06	-0.0562323	-0.375499	1.02178	2e-05	0.961982	2e-05	-0.0597926	0	0.768779	3.66161e-06	0.664826	2.49159e-06	-0.103954	-0.555409	0.955708	2e-05	1.01149	2e-05	0.0557809	0
gCGC00150	Undefined	0.847827	5.06185e-06	0.844161	6.04169e-06	-0.00366622	0.255289	0.805976	2.71436e-06	0.772264	2.86761e-06	-0.0337127	0.0792391	0.861843	4.26925e-06	0.880249	5.81339e-06	0.018406	0.445396	0.764526	2.36114e-06	0.80102	2.8016e-06	0.0364941	0.24677
gCGC00198	Undefined	0.977643	2e-05	0.924142	2e-05	-0.053501	0	0.98789	2e-05	0.994196	2e-05	0.00630581	0	0.981873	2e-05	0.976978	2e-05	-0.00489575	0	0.85807	1.13051e-05	0.902498	7.45746e-06	0.0444289	-0.600212
gCGC00210	Undefined	0.931063	2e-05	0.977562	2e-05	0.0464996	0	0.934855	2e-05	0.910342	2e-05	-0.0245135	0	0.912587	2e-05	0.747781	5.16715e-06	-0.164806	-1.95256	0.97483	2e-05	1.00993	2e-05	0.0351002	0
gCGC00211	Undefined	0.928624	5e-05	0.928472	5e-05	-0.000151753	0	0.879086	3.25268e-05	0.83007	3.02153e-05	-0.0490161	-0.106348	0.870809	4.15821e-05	0.905421	5e-05	0.0346117	0.265966	0.763854	1.90367e-05	0.742741	7.44225e-06	-0.0211133	-1.35497
gCGC00231	Undefined	0.887645	2e-05	0.877653	2e-05	-0.009992	0	0.942671	2e-05	0.861082	2e-05	-0.0815889	0	0.920536	2e-05	0.816125	2e-05	-0.104411	0	0.934656	2e-05	1.04496	2e-05	0.110308	0
gCGC00360	Undefined	0.951101	1e-05	1.0554	1e-05	0.104303	0	1.07514	1e-05	0.997489	1e-05	-0.0776522	0	0.901005	1e-05	1.00614	1e-05	0.105132	0	0.888945	1e-05	1.00335	1e-05	0.114407	0
gCGC00401	Undefined	0.983611	0.0001	0.953766	0.0001	-0.0298444	0	0.816844	2.87528e-05	0.809716	2.51464e-05	-0.00712895	-0.19335	0.948511	0.0001	0.939121	0.0001	-0.00939006	0	0.845298	3.82824e-05	0.849177	3.80894e-05	0.00387937	-0.00729014
gCGC00472	Undefined	1.0044	2e-05	0.964419	2e-05	-0.0399785	0	0.973635	2e-05	1.0105	2e-05	0.0368693	0	0.933887	2e-05	0.90357	1.70399e-05	-0.0303172	-0.231083	1.02941	2e-05	0.976905	2e-05	-0.0525035	0
gCGC00557	Undefined	0.913382	1.73204e-05	0.937467	2e-05	0.0240847	0.207524	0.90569	1.45598e-05	0.920302	1.24089e-05	0.0146112	-0.230613	0.93116	2e-05	0.927218	2e-05	-0.00394255	0	0.914601	1.25909e-05	0.946547	1.52116e-05	0.0319462	0.272798
gCGC00634	Undefined	0.883589	1e-05	0.904634	1e-05	0.0210457	0	0.946823	1e-05	0.974598	1e-05	0.0277743	0	1.00168	1e-05	0.928969	1e-05	-0.07271	0	0.866138	1e-05	0.876046	1e-05	0.0099085	0
gCGC00766	Undefined	0.932162	2e-05	0.863228	2e-05	-0.068934	0	0.839081	2e-05	0.869458	2e-05	0.0303771	0	0.903047	1.69508e-05	0.948447	2e-05	0.0453997	0.238643	0.937376	2e-05	0.993475	2e-05	0.056099	0
gCGC00779	Undefined	1.0201	2e-06	0.988912	2e-06	-0.0311888	0	0.817062	2e-06	0.959955	2e-06	0.142893	0	1.01732	2e-06	0.878415	2e-06	-0.138906	0	0.91047	2e-06	1.03077	2e-06	0.120303	0
gCGC00785	Undefined	0.84712	2e-05	0.8315	2e-05	-0.0156205	0	0.807997	1.21553e-05	0.822	3.83772e-06	0.014003	-1.66327	0.894205	2e-05	0.707171	1.73115e-06	-0.187034	-3.5302	0.873885	2e-05	0.799382	2e-05	-0.0745026	0
gCGC00791	Undefined	0.883532	4e-05	0.879931	4e-05	-0.00360137	0	0.686093	2.6887e-06	0.576796	7.81992e-07	-0.109296	-1.78168	0.872412	4e-05	0.552795	4.57019e-07	-0.319617	-6.4516	0.918516	4e-05	1.06095	4e-05	0.142435	0
gCGC00792	Undefined	0.868642	4e-05	0.813657	4e-05	-0.0549854	0	0.629062	4e-05	0.575647	2.6959e-07	-0.0534155	-7.21309	0.658538	4e-05	0.429527	2.69709e-08	-0.229012	-10.5344	0.685845	4e-05	0.661063	5.58298e-07	-0.0247819	-6.16282
gCGC00722	USP1, WDR48	0.89141	1e-05	0.968336	1e-05	0.0769259	0	0.927102	1e-05	0.935717	1e-05	0.00861424	0	0.855447	1e-05	0.788078	1e-05	-0.0673689	0	0.917271	1e-05	1.02725	1e-05	0.109982	0
gCGC00227	USP14, TRIO	0.977616	2e-05	1.03187	2e-05	0.0542531	0	1.00016	2e-05	0.857396	2e-05	-0.142769	0	0.937089	2e-05	0.998029	2e-05	0.0609409	0	0.909243	2e-05	0.894362	2e-05	-0.0148811	0
gCGC00559	USP7	0.974451	2e-05	0.892487	2e-05	-0.0819645	0	1.00214	2e-05	0.930343	2e-05	-0.0717936	0	0.900721	2e-05	0.802246	1.20162e-05	-0.0984747	-0.735019	0.888599	2e-05	0.999541	2e-05	0.110942	0
gCGC00758	V2R	0.968281	2e-05	1.00024	2e-05	0.0319579	0	0.778241	4.24269e-06	0.676064	1.53358e-06	-0.102177	-1.46808	0.984941	2e-05	0.908008	2e-05	-0.0769326	0	0.697199	1.909e-06	0.658749	1.51663e-06	-0.0384496	-0.331949
gCGC00556	VCP	0.937805	2e-05	0.97602	2e-05	0.038215	0	1.01121	2e-05	0.91485	2e-05	-0.0963619	0	0.95292	2e-05	0.90644	2e-05	-0.0464796	0	0.991293	2e-05	1.05	2e-05	0.0587071	0
gCGC00609	VDAC2, VDAC1, SLC7A11	0.976666	2e-05	0.957234	2e-05	-0.0194314	0	0.649974	1.31119e-06	0.620467	1.26692e-06	-0.0295076	-0.0495555	1.00808	2e-05	0.89153	2e-05	-0.116554	0	0.414893	1.74606e-07	0.428521	9.87658e-08	0.0136276	-0.822023
gCGC00268	Vitamin D Receptor	0.853857	1e-05	0.881429	1e-05	0.0275723	0	0.76805	1.05844e-06	0.794671	1.46474e-06	0.0266213	0.468705	0.891629	1e-05	0.85064	3.54905e-06	-0.0409891	-1.49449	0.952174	1e-05	0.997762	1e-05	0.0455878	0
gCGC00215	VKORC, VRK1	1.02195	2e-05	1.05673	2e-05	0.034783	0	0.942634	2e-05	0.993809	2e-05	0.0511753	0	0.990101	2e-05	0.991311	2e-05	0.00121027	0	0.91963	2e-05	0.97958	2e-05	0.0599499	0
gCGC00585	WDR5	1.02817	2e-05	1.01685	2e-05	-0.0113142	0	0.95952	2e-05	0.967496	2e-05	0.00797552	0	0.934266	2e-05	0.920707	2e-05	-0.0135596	0	0.97481	2e-05	1.05246	2e-05	0.0776471	0
gCGC00375	WEE1	0.660411	7.198e-07	0.665042	7.0129e-07	0.0046308	-0.0375857	0.543034	1.43052e-07	0.561924	2.0319e-07	0.0188902	0.50629	0.58335	1.70235e-07	0.492281	1.20218e-07	-0.0910681	-0.501868	0.694176	1.0905e-06	0.720799	1.37554e-06	0.0266228	0.335008
gCGC00460	XIAP	0.963039	2e-05	0.905274	1.96118e-05	-0.0577657	-0.0282793	1.05241	2e-05	0.885299	2e-05	-0.167116	0	0.965346	2e-05	0.827261	2e-05	-0.138085	0	0.992032	2e-05	0.962323	2e-05	-0.0297084	0
gCGC00562	XIAP	0.801272	1.18308e-05	0.721073	8.23667e-06	-0.0801986	-0.522409	0.849066	2e-05	0.852582	2e-05	0.00351596	0	0.916795	2e-05	0.64363	5.15644e-06	-0.273165	-1.95555	0.936438	2e-05	0.951262	2e-05	0.0148238	0
gCGC00364	XO	0.975271	2e-05	0.898663	2e-05	-0.0766081	0	0.872772	1.32076e-05	0.883136	1.80925e-05	0.0103644	0.454029	0.963759	2e-05	0.941689	2e-05	-0.0220699	0	0.977383	2e-05	1.06181	2e-05	0.0844229	0
gCGC00573	XPO1	0.64359	1.52405e-06	0.690801	2.54258e-06	0.0472106	0.738382	0.572099	4.36941e-07	0.569077	4.23722e-07	-0.00302154	-0.0443199	0.757114	2.55558e-06	0.650359	1.15742e-06	-0.106755	-1.14274	0.484237	1.11515e-07	0.534949	3.07906e-07	0.0507118	1.46526
gCGC00574	XPO1	0.609327	4.7778e-07	0.643303	9.49024e-07	0.0339767	0.990097	0.529377	2.91796e-07	0.556288	2.99739e-07	0.0269102	0.0387433	0.636011	4.72676e-07	0.530355	3.57319e-07	-0.105656	-0.403639	0.456098	1.17457e-07	0.431931	7.59001e-08	-0.0241673	-0.629961
