# Supplementary material for: Selective PROTAC-mediated degradation of SMARCA2 is efficacious in SMARCA4 mutant cancers
Source: Nat Commun. 2022 Nov 10;13:6814. doi: 10.1038/s41467-022-34562-5 (PMC9649729; doi:10.1038/s41467-022-34562-5)
Supplement: Supplementary file 9 — Source Data [file 41467_2022_34562_MOESM9_ESM.xlsx]

## Sheet: Fig 1b
A947 (uM)	SMARCA2				SMARCA4
100	99.5897	99.6509	99.4176	99.6509	99.0485	99.07	98.0272	98.9357
33.3333	99.6972	99.7171	99.7402	99.684	99.1829	99.2367	99.1238	98.898
11.1111	99.7187	99.7005	99.7353	99.6972	99.1453	98.9787	99.1829	97.8982
3.7037	99.583	99.6029	99.5814	99.5847	98.9464	99.0378	98.8281	98.8819
1.23457	99.3481	99.3779	99.3431	99.0684	97.995	98.2261	98.2315	97.5972
0.411523	94.6258	96.8827	96.7321	94.9187	88.4588	86.857	85.4862	87.3139
0.137174	61.6775	67.7168	61.9438	73.872	67.0591	60.7053	63.2586	61.3826
0.045725	16.2731	24.72	33.2925	29.8178	45.6002	35.075	39.9882	42.7243
0.015242	15.3747	1.93425	-1.48915	7.19758	29.0652	21.1901	26.1624	21.932
0.005081	8.68011	-5.60253	6.62177	1.49246	19.1474	9.08993	10.0683	14.1698
0.001694	13.5745	-4.72062	4.23582	4.14647	13.7666	1.84379	11.4068	-0.58593
0.000565	4.05215	9.14175	-1.36506	-11.8288	6.86448	-6.40219	-4.00473	3.54244

## Sheet: Fig 1c
A947 (nM)	SMARCA2
30	-6.2621	4.89112	7.324	8.11397	0.766856	6.499	7.43723	7.4161	6.35389	10.361	6.78247	8.12431	10.7947	8.77854
10	-6.04301	5.52321	5.75589	6.92109	1.34726	6.01096	6.71079	6.59841	5.50621	7.65322	7.22203	10.7873	11.388	9.05182
3.33333	-3.45036	6.42846	7.18451	9.34299	2.36904	6.01096	9.63462	10.0667	5.88347	9.94232	11.1114	18.4704	11.9786	11.1013
1.11111	0.631044	6.28735	11.5658	13.7476	5.14283	10.0619	13.5597	13.4332	15.2593	13.2147	15.0809	16.7749	15.4181	14.7629
0.37037	3.39472	13.4677	23.5794	25.5957	9.21715	13.8984	20.1105	18.3444	17.7451	20.2302	20.7581	23.8732	25.7791	24.4398
0.123457	17.1451	26.2572	45.0806	46.1192	16.7745	21.9687	34.8514	32.8339	31.0207	33.4709	44.6418	42.903	47.6304	47.505
0.041152	38.2075	41.7751	66.1683	63.5046	29.373	37.222	60.7397	57.3834	53.8305	58.049	63.9099	64.2304	69.692	67.7872
0.013717	57.5999	57.8038	85.5645	80.5463	53.9801	60.2011	81.9354	77.2111	73.8472	77.3682	87.1575	88.3229	92.9051	88.7721
0.004572	77.5297	79.2567	90.226	88.8414	69.0668	80.3198	93.4655	89.3986	87.0328	85.3243	98.8728	98.7776	91.734	90.1162
0.000457	100	100	100	100	100	100	100	100	100	100	100	100	100	100
A947 (nM)	SMARCA4
300	11.2709	13.2204	15.8546	14.1338	9.69328	11.3415	13.954	13.5872	8.62401	10.9817	13.9999	11.4206	13.5487	12.3409
100	8.36841	10.7333	14.6117	13.4013	10.0493	10.302	11.0349	12.0076	8.17961	10.6374	13.0636	11.5858	14.7002	13.3065
33.3333	12.33	13.9113	16.5864	16.919	9.99135	12.9073	10.3435	11.2546	9.51015	12.6387	15.1682	14.9402	15.7916	16.0172
11.1111	22.4379	23.2715	25.6009	24.2943	17.0146	20.8226	16.6392	20.2684	15.2902	18.5165	22.0537	21.7683	21.826	25.2753
3.7037	48.851	42.8204	40.5959	44.694	30.9588	35.0963	28.0395	31.1308	28.7606	32.8251	37.1042	39.021	40.4371	49.0058
1.23457	62.749	56.4788	61.8491	65.6419	48.9223	56.5786	45.7218	50.4101	39.7757	50.6496	61.9187	61.9239	64.1389	78.1488
0.411523	76.5043	67.7164	78.9523	80.6476	66.2514	72.6916	63.502	68.3192	67.0392	72.2813	82.2891	83.0274	89.6554	93.9914
0.137174	87.9814	76.7568	84.7153	88.2052	80.4982	84.9007	83.7333	90.3568	88.4392	98.2139	97.899	99.339	101.43	98.9533
0.045725	93.3144	86.1714	91.5617	92.3603	90.3714	92.8124	88.3236	93.5768	95.9034	105.479	104.457	103.813	103.755	95.7254
0.004572	100	100	100	100	100	100	100	100	100	100	100	100	100	100

## Sheet: Fig 1d
							Note: The SMARCC1 blot is a strip/reprobe of the SMARCA2 blot.
							(SMARCC1 migrates faster than SMARCA2 and represents the lower band, a faint SMARCA2 band remains)

## Sheet: Fig 1e
A947 (log nM)	SMARCA2 (P51531-1)	SMARCA2 (P51531-2)	SMARCA4 (P51532-1)	SMARCA4 (P51532-2)	SMARCA4 (P51532-4)	SMARCA4 (P51532-5)
2.69897	15.2843	5.13726	34.9492	19.4963	43.1295	12.3012
2	14.2774	10.4615	52.5668	40.1964	71.8855	45.0243
1.30103	25.2244	19.1293	77.6277	72.1105	97.7378	78.7983
0.60206	46.6973	62.6591	108.044	80.1305	88.6415	109.81
-0.09691	65.6559	86.4006	97.2761	91.9558	104.592	109.103
-0.79588	88.5381	99.3779	100.555	95.5258	100.591	95.9339
-1.49485	100	100	100	100	100	100

## Sheet: Fig 1g
											HDAC1 and tubulin antibodies detect clean bands.
											As such, we sometime monitor both loading controls in the same blot)
											HDAC1 represents the upper band, tubulin the lower

## Sheet: Fig 1h
TOV-112D
A947 (nM)	murine SMARCA2-flag	rat SMARCA2-flag	human SMARCA2-flag
0.01	97.1335	100	96.4024
0.032	92.0532	76.8941	100
0.16	100	64.9428	80.13
0.8	71.7231	56.2704	72.5586
4	56.8429	37.677	69.4554
20	26.7352	31.7948	29.7586
100	9.32852	28.3794	17.4259
500	0	24.2705	12.3455
LA-4
	murine SMARCA2-flag	rat SMARCA2-flag	human SMARCA2-flag
0.01	87.4178	100	77.6494
0.032	89.9375	82.278	92.0802
0.16	100	95.1165	100
0.8	89.9373	60.8042	73.1849
4	47.2337	60.3021	76.473
20	18.4425	26.2889	32.3629
100	5.07542	6.85583	7.65636
500	1.16919	2.30754	2.18252

## Sheet: Fig 3a
[nM]	A947		A857		A858
	mean	sd	mean	sd	mean	sd
500	2.19995	0.332709	40.9422	3.09588	85.8931	2.7327
125	6.53329	0.62239	76.6844	17.1453	93.6445	6.12911
31.25	9.10889	0.483819	90.9337	5.9448	103.383	3.31488
7.8125	12.7049	0.411103	98.0687	4.88108	102.722	7.04517
1.95312	32.3517	1.12468	98.7014	4.65524	102.236	5.59795
0.488281	47.6861	1.75816	104.685	4.16772	99.4053	6.07271
0.12207	82.8684	3.93612	105.493	5.26872	101.035	5.57782
0.0305176	94.8517	2.69612	100.776	0.801257	100.066	2.75854
0.00762939	95.7124	0.697729	101.887	5.01609	101.213	1.86125
0.001	100	4.25741	100	3.75687	100	3.75687

## Sheet: Fig 3d
HCC2302
	S		G1		G2
A947 [nM]	mean	sd	mean	sd	mean	sd
0	26.6492	4.28558	31.46	3.9922	39.2443	3.65193
4	17.228	2.02767	41.351	3.60651	39.056	2.77147
20	13.751	0.544899	44.7657	2.42037	38.9873	2.5251
100	10.0314	1.69379	48.2458	3.1374	39.6082	2.27151
500	9.6442	1.95457	48.621	2.09688	38.6292	1.59438
NCI-H1793
	S		G1		G2
A947 [nM]	mean	sd	mean	sd	mean	sd
0	36.7223	4.20308	45.9658	3.45652	17.154	1.99435
4	30.4847	4.13652	52.8668	2.96944	16.1673	2.49075
20	24.2215	4.75509	59.6108	5.86017	15.2638	1.88409
100	24.8207	2.24414	59.7628	2.59379	14.9363	1.2239
500	20.327	3.57997	62.6507	5.40234	16.2387	2.26581
RERF-LC-AI
	S		G1		G2
A947 [nM]	mean	sd	mean	sd	mean	sd
0	48.311	2.96677	26.708	5.83943	21.1483	2.08146
4	42.4042	4.46387	33.9845	4.4786	16.7605	1.6627
20	34.6915	1.67262	42.1112	2.18381	16.0742	2.57016
100	35.318	8.77035	39.6962	8.82687	16.3992	0.825342
500	31.7767	2.83855	39.995	2.96051	14.5433	1.22249
NCI-H1944
	S		G1		G2
A947 [nM]	mean	sd	mean	sd	mean	sd
0	33.5385	3.71431	37.0373	7.62582	28.142	5.7458
4	22.1257	3.17444	49.937	2.53797	27.3877	4.17719
20	12.5008	2.80363	57.7725	4.23034	29.3418	2.55954
100	13.6532	3.98109	55.5507	4.7815	30.1743	4.61273
500	6.99088	2.71419	62.4062	3.78868	30.1728	3.90075
Calu-6
	S		G1		G2
A947 [nM]	mean	sd	mean	sd	mean	sd
0	49.735	3.02129	26.9372	3.37219	22.7815	1.34178
4	53.8743	2.18033	23.3878	1.89029	22.3015	0.314637
20	56.4958	2.45834	18.4557	1.74759	24.3292	1.70734
100	56.6692	4.80968	15.7415	2.63127	26.9228	4.64075
500	54.3505	3.88229	15.4322	2.78925	29.3465	2.27893
Aphidicolin	0.625328	0.891631	67.5782	6.90911	30.9193	7.77444
NCI-H460
	S		G1		G2
A947 [nM]	mean	sd	mean	sd	mean	sd
0	43.8028	6.49165	37.2818	4.55603	16.892	2.59546
4	41.97	3.48417	39.1775	3.18567	16.804	2.75211
20	39.353	5.64615	41.3925	5.61059	17.301	2.3927
100	38.4457	3.83394	41.695	2.29908	17.7482	1.79231
500	38.293	1.56961	42.133	2.25779	18.1105	1.8316
Aphidicolin	13.1683	1.94988	47.776	2.01889	37.8625	3.46425
A427
	S		G1		G2
A947 [nM]	mean	sd	mean	sd	mean	sd
0	39.0157	3.24475	40.1037	3.60849	19.3672	1.8915
4	36.182	2.8901	39.9588	2.51104	21.9088	3.65816
20	30.6835	8.76218	46.574	8.95716	21.0035	1.58571
100	38.086	2.08769	38.6927	3.78983	21.5113	2.99274
500	31.892	1.33906	44.709	4.23906	21.84	2.41754
Aphidicolin	2.63863	2.23464	64.9447	3.08747	29.819	1.48439

## Sheet: Fig 4a Ext Fig 5a
time	KRT80 transcript		PLAU transcript		SMARCA2 protein		Concentrationtumor		Concentrationplasma
	mean	sd	mean	sd	mean	sd	mean	sd	mean	sd
4	122.7	22.64	42.61	6.596	4		6580	2420	959	173
24	26.38	9.655	10.85	1.994	2		4750	959	449	45.5
96	17.56	9.377	4.847	1.741	6		3220	1140	94.8	30
168	70.81	52.43	12.68	4.848	9		2090	275	23.1	6.27
240	100.5	54.85	25.24	17.26	18		1470	437	11.1	3.85
336			46.24	11.87	32		772	185	4.96	1.76

## Sheet: Fig 4b
	tumor volume (mm3)
time (day)	Vehicle										A947
0	130.14	156.82	156.98	173.76	173.5	137.68	154.46	173.48	174.05	157.87	170.04	138.64	150.65	174.69	159.41	167.63	160.65	141.6	149.7	176.31
3	228.74	202.21	220.49	279.27	287.04	169.28	258.43	253.76	301.38	255.32	298.76	187.47	287.68	311.65	239.46	263.25	218.21	175.13	220.04	306.45
7	402.92	216.87	323.76	455.53	407.67	227.88	427.66	362.15	515.68	404.62	319.61	195.66	308.05	342.58	273.49	315.82	237.16	187.1	244.59	348.25
10	611.03	227.5	482.18	667.4	561.46	353.72	679.02	550.84	686.14	621.13	296.55	175.83	256.13	318.23	250.37	284.29	213.76	165.67	246.96	335.39
14	924.97	229.03	791.38	1102.38	748.88	342.88	1154.24	995.92	1190.32	907.28	225.15	169.96	263.07	293.11	231.43	250.24	215.59	186.98	264.94	339.48
17	1210.02	180.62	1104.95	1262.4	833.36	314.18	1562.2	1154.37	1796.08	1148.97	154.47	166.77	242.35	266.48	230.67	207.96	232.77	159.97	252.52	273.09
21	1620.09	96.05	1471.1	1614.68	917.21	251.22	1949.31	1276.51	2461	1305.5	120.6	189.34	255.68	277.15	233.86	209.32	244.88	162.21	268.73	251.34

[truncated: 16 more sheets: Fig 4c, Fig 4d, Fig 4f, Fig 4g, Fig 5c, Ext Fig 1b, Ext Fig 2, Ext Fig 3a, Ext Fig 3c, Ext Fig 3d, Ext Fig 4c, Ext Fig 6, Ext Fig 7, Ext Fig 8a, Ext Fig 8b, Ext Fig 8c]
